# Supplementary material for: Client-side versus server-side geographic data processing performance comparison: Data and code
Source: Data Brief. 2019 Sep 13;26:104507. doi: 10.1016/j.dib.2019.104507 (PMC6811980; doi:10.1016/j.dib.2019.104507)
Supplement: Multimedia component 1 [file mmc1.zip]

Archive with 26 entries (13 files):
- Code samples/
- Code samples/code_samples.txt
- Dataset 1/
- Dataset 10/
- Dataset 10/EconomicZonePoints50000.geojson
- Dataset 11/
- Dataset 11/WPSPost.js
- Dataset 12/
- Dataset 12/WPSPostScaling.js
- Dataset 1/TricityBuildings.geojson
- Dataset 2/
- Dataset 2/GdyniaBuildings.geojson
- Dataset 3/
- Dataset 3/TricityTrainsBuffer.geojson
- Dataset 4/
- Dataset 4/PolishExclusiveEconomicZone.geojson
- Dataset 5/
- Dataset 5/IllegalOilDischargesBalticSea.geojson
- Dataset 6/
- Dataset 6/IllegalOilDischargesPolishEconomicZone.geojson
- Dataset 7/
- Dataset 7/EconomicZonePoints1000.geojson
- Dataset 8/
- Dataset 8/EconomicZonePoints10000.geojson
- Dataset 9/
- Dataset 9/EconomicZonePoints30000.geojson
