# Supplementary material for: Client-side versus server-side geographic data processing performance comparison: Data and code
Source: Data Brief. 2019 Sep 13;26:104507. doi: 10.1016/j.dib.2019.104507 (PMC6811980; doi:10.1016/j.dib.2019.104507)
Supplement: Multimedia component 1 [file mmc1.zip › Code samples/code_samples.txt]

Code samples written for OpenLayers 4.6 and JSTS 1.5.0
  
WPSPost takes an XML WPS query as parameter. Sample queries used in the article "Integration and processing of publicly available geographic data in Open Source Web-GIS" are available in the file WPSPost.js.
  
Usage examples include:
  
  WPSPost(bufferBaltic)
  WPSPost(intersectionBalticCadastre)
  WPSPost(intersectionGdyniaBuffer)
  WPSPost(intersectionTricityBuffer)
  
The remaining functions take ol.source.Vector objects as input parameters. The data used in the article are available in the enclosed .geojson files. Processing results are saved either in pointResult or vectorResult, which are the vector sources of their respective layers.
  
  function makeBuffer(pointsource)
  {
    var parser = new jsts.io.OL3Parser();
    var pointFeatures = pointsource.getFeatures();
    
    var jstsPoints = []; 
    var jstsPolygons = [];

    var t0 = performance.now();
    //convert OL geometry to JSTS geometry:
    for (var i=0; i<pointFeatures.length;i++)
    {
        jstsPoints[i]=parser.read(pointFeatures[i].getGeometry());
    }
   
    //create buffer:
    for (var i=0; i<jstsPoints.length;i++)
    {
        jstsPolygons[i]=jstsPoints[i].buffer(50);
    }
        
    var resultFeatures = vectorResult.getFeatures();
    resultFeatures[0].setGeometry(parser.write(jstsPolygons[0]))
    vectorResult.addFeatures(resultFeatures[0]);
    
    var t1 = performance.now();
    document.getElementById("console").value += "Buffer:"+(t1 - t0)+"\n"
    
  }
  
  function makeIntersection(pointsource,polygonsource)
  {
    var parser = new jsts.io.OL3Parser();
    var pointFeatures = pointsource.getFeatures();
    var polygonFeatures = polygonsource.getFeatures();
    
    var jstsPoints = [];
    var jstsPolygons = [];
    var jstsResult = [];	

    var t0 = performance.now();
    //convert OL geometry to JSTS geometry:
    for (var i=0; i<polygonFeatures.length;i++)
    {
        jstsPolygons[i]=parser.read(polygonFeatures[i].getGeometry());
    }

    for (var i=0; i<pointFeatures.length;i++)
    {
        jstsPoints[i]=parser.read(pointFeatures[i].getGeometry());
    }

    //perform intersection:
    var jstsResult = jstsPoints[0].intersection(jstsPolygons[0]);

    var resultFeatures = pointResult.getFeatures();
    resultFeatures[0].setGeometry(parser.write(jstsResult))
    pointResult.addFeatures(resultFeatures[0]);

    var t1 = performance.now();
    document.getElementById("console").value += "Intersection:"+(t1 - t0)+"\n"
  }
  
  function makeIntersectionPoly(polygonsource1,polygonsource2)
  {
    var parser = new jsts.io.OL3Parser();
    var polygonFeatures1 = polygonsource1.getFeatures();
    var polygonFeatures2 = polygonsource2.getFeatures();
    
    var jstsPolygons1 = [];
    var jstsPolygons2 = [];
    var jstsResult = [];	

    var t0 = performance.now();
    //convert OL geometry to JSTS geometry:
    for (var i=0; i<polygonFeatures2.length;i++)
    {
        jstsPolygons2[i]=parser.read(polygonFeatures2[i].getGeometry());
    }

    for (var i=0; i<polygonFeatures1.length;i++)
    {
        jstsPolygons1[i]=parser.read(polygonFeatures1[i].getGeometry());
    }

    //perform intersection:
    var jstsResult = jstsPolygons1[0].intersection(jstsPolygons2[0]);

    var resultFeatures = vectorResult.getFeatures();
    resultFeatures[0].setGeometry(parser.write(jstsResult))
    vectorResult.addFeatures(resultFeatures[0]);

    var t1 = performance.now();
    document.getElementById("console").value += "Intersection:"+(t1 - t0)+"\n"
  }

  function WPSPost(postData)
  {
     var xhr = new XMLHttpRequest();
     xhr.open("POST", 'http://localhost:8080/geoserver/wps', true);
     
     //Send the proper header information along with the request
     xhr.setRequestHeader("Content-type", "xml");

     var t0 = performance.now();
     xhr.onreadystatechange = function () {
      if (xhr.readyState != 4) return;
      if (xhr.status != 200 && xhr.status != 304) {
        alert('HTTP error ' + xhr.status);
        return;
      }
      var t1 = performance.now();
      document.getElementById("console").value += "WPS:"+(t1 - t0)+"\n"
      //alert(xhr.responseText);
    }
    if (xhr.readyState == 4) return;
    xhr.send(postData);
  }
  
  
