# Supplementary material for: Client-side versus server-side geographic data processing performance comparison: Data and code
Source: Data Brief. 2019 Sep 13;26:104507. doi: 10.1016/j.dib.2019.104507 (PMC6811980; doi:10.1016/j.dib.2019.104507)
Supplement: Multimedia component 1 [file mmc1.zip › Dataset 10/EconomicZonePoints50000.geojson]

{
"type": "FeatureCollection",
"crs": { "type": "name", "properties": { "name": "urn:ogc:def:crs:EPSG::3857" } },
                                                                                
"features": [
{ "type": "Feature", "properties": { "ID": 0 }, "geometry": { "type": "MultiPoint", "coordinates": [ [ 1587285.4303606073, 7194852.2483652951 ], [ 1588626.2001780802, 7194338.567369896 ], [ 1588864.9212445219, 7194823.6511509698 ], [ 1589368.6451307749, 7195806.65941328 ], [ 1589770.1818967524, 7195094.1652019974 ], [ 1590130.9308144848, 7196078.5766080348 ], [ 1590356.9834334061, 7194732.1026650835 ], [ 1590425.008205866, 7196607.4538690252 ], [ 1590534.2345376485, 7196470.0711071836 ], [ 1590662.6597318938, 7195838.8556138491 ], [ 1591379.5478645631, 7195571.8143863762 ], [ 1592392.7505426742, 7197445.5471000783 ], [ 1592437.7936694962, 7198687.1258367682 ], [ 1592687.3608701178, 7195494.5354506169 ], [ 1592732.6909087969, 7196613.0180141516 ], [ 1592865.5634786859, 7198704.5970105752 ], [ 1593475.3798075651, 7198045.0370152416 ], [ 1594506.057061211, 7196696.9495810959 ], [ 1595406.59992, 7198932.4839149164 ], [ 1595539.94176331, 7198463.1220925851 ], [ 1595541.869624662, 7199108.49858802 ], [ 1595702.5653310935, 7199738.1339221559 ], [ 1595796.6686597425, 7197871.0506356535 ], [ 1595939.1471568721, 7199477.7333208546 ], [ 1596883.0664903703, 7198915.6393784061 ], [ 1597663.2716353287, 7198474.3068254599 ], [ 1597935.590069059, 7199048.807422909 ], [ 1598021.1788413716, 7200883.1892636074 ], [ 1598441.358262799, 7200607.9434067681 ], [ 1598449.1338167395, 7202977.9721216233 ], [ 1598723.7397637914, 7202510.1968955705 ], [ 1599009.8366441261, 7200795.7742475979 ], [ 1599058.9665724265, 7199978.6097226301 ], [ 1599069.0692453138, 7201969.4805865288 ], [ 1599331.0150077476, 7200528.2059564302 ], [ 1599507.8890067765, 7199403.4995138338 ], [ 1599941.6008058467, 7201783.8391603045 ], [ 1600078.5115317383, 7205239.1072876314 ], [ 1600192.8000608634, 7203354.866258827 ], [ 1600853.732633244, 7206319.0143428119 ], [ 1601051.7091538587, 7203142.3798097624 ], [ 1601086.2155410331, 7203900.019010352 ], [ 1602019.7685591651, 7200279.5283103287 ], [ 1602181.3280079283, 7201532.9491802799 ], [ 1602215.7744846335, 7203820.4968626527 ], [ 1602226.7859864333, 7207025.7883876311 ], [ 1602333.6467481682, 7205152.520750354 ], [ 1602467.8210121098, 7201163.5259453449 ], [ 1602612.1346282209, 7209483.1344747292 ], [ 1603017.103697069, 7201024.3604657575 ], [ 1603019.608516875, 7206645.4090878712 ], [ 1603249.8723490732, 7207585.862391022 ], [ 1603387.6000469762, 7206892.446509677 ], [ 1603428.264710428, 7208456.8094244488 ], [ 1603678.9527127191, 7201122.1814004248 ], [ 1603688.5095447756, 7205700.4755448215 ], [ 1603889.4244072542, 7204650.3092815904 ], [ 1604005.807303743, 7210751.3182307519 ], [ 1604042.7257033447, 7205156.5295914738 ], [ 1604096.8331510634, 7204421.5288488166 ], [ 1604192.3591302217, 7202703.6690233946 ], [ 1604210.6907553461, 7204683.5456852382 ], [ 1604237.6881186098, 7208332.09993 ], [ 1604260.6668180695, 7208320.91965969 ], [ 1604371.0142323524, 7202436.660393347 ], [ 1604551.8076534572, 7203263.4049955998 ], [ 1604577.5322982101, 7209874.3127643606 ], [ 1604764.5368347038, 7207048.8655883307 ], [ 1604941.6111035235, 7202532.1398318941 ], [ 1605006.3275339683, 7212626.3406752367 ], [ 1605057.3555823111, 7202816.8557567568 ], [ 1605140.8779080627, 7212592.1394835599 ], [ 1605149.4372755494, 7211830.9336473932 ], [ 1605195.701495464, 7203123.2626026478 ], [ 1605556.472937084, 7205294.8272962933 ], [ 1605593.5898534758, 7209543.1779851271 ], [ 1605599.7521517195, 7207479.6473137541 ], [ 1605655.0363652373, 7209855.9941542065 ], [ 1605835.5139965739, 7208166.7963053798 ], [ 1605850.0049753133, 7214291.6701502157 ], [ 1605869.0108119184, 7206124.6646816451 ], [ 1605995.7260208647, 7203286.6125460193 ], [ 1606080.8730750987, 7203408.9161700178 ], [ 1606226.9650218682, 7212936.4486274486 ], [ 1606340.3307832445, 7213455.2638948783 ], [ 1606368.6713244466, 7204868.3298627594 ], [ 1606390.6911286167, 7203298.2823437499 ], [ 1606411.3776957383, 7215011.0957154175 ], [ 1606616.4002376916, 7202184.6550262049 ], [ 1606715.5930673718, 7202239.8078187173 ], [ 1606725.0739822674, 7209070.2632814385 ], [ 1606843.229132646, 7211687.0033164583 ], [ 1607036.9964767974, 7214331.1647363119 ], [ 1607146.5296466083, 7203706.4086320978 ], [ 1607271.94673104, 7209398.5844984455 ], [ 1607272.4287531245, 7208012.8134824354 ], [ 1607405.1345406268, 7211365.3549650051 ], [ 1607443.2460620739, 7203061.1726014251 ], [ 1607563.860607319, 7203352.6286980314 ], [ 1607593.3931667926, 7212749.3712736443 ], [ 1607648.7361750228, 7211032.1750181047 ], [ 1607680.2941038494, 7211581.9512352077 ], [ 1607725.5253291568, 7212267.238227509 ], [ 1607777.4731520312, 7207550.3493786054 ], [ 1607804.6490444604, 7205133.1281848615 ], [ 1607838.2575017202, 7209964.7799034901 ], [ 1607845.7345267241, 7209847.6757558826 ], [ 1607869.8518896282, 7215099.8027642658 ], [ 1607925.455037144, 7213237.5108589754 ], [ 1607930.3905825664, 7202783.7686297251 ], [ 1607935.6606055531, 7210153.4595474936 ], [ 1608057.8402472674, 7216326.8198521957 ], [ 1608065.9093773351, 7214552.6061016936 ], [ 1608096.1209046831, 7206195.4855914442 ], [ 1608249.7843507556, 7212572.0207250016 ], [ 1608284.9882386057, 7212591.4902474238 ], [ 1608309.0908479877, 7212107.6299672788 ], [ 1608415.5923216031, 7207011.8052056646 ], [ 1608437.759804135, 7203749.5713928733 ], [ 1608525.8988690728, 7208830.9065145263 ], [ 1608527.6135679106, 7209116.8051641379 ], [ 1608549.5955798286, 7214016.4467467479 ], [ 1608744.8992815071, 7216048.1882658582 ], [ 1608768.9145609972, 7204618.2333104247 ], [ 1609058.105499587, 7204727.4286420876 ], [ 1609149.8477718327, 7210500.5079337871 ], [ 1609185.0646632435, 7218058.7103352658 ], [ 1609213.0167365703, 7205842.8006764045 ], [ 1609321.8376454404, 7214107.4912803462 ], [ 1609331.4789364103, 7209039.1943390798 ], [ 1609499.561039503, 7214573.6873136451 ], [ 1609571.0966521611, 7210118.6159880878 ], [ 1609719.6925718947, 7211151.0672019124 ], [ 1609736.6967184118, 7213327.9435757659 ], [ 1610002.4031474809, 7206633.3452796536 ], [ 1610088.4907150797, 7219514.9649239397 ], [ 1610160.7823846566, 7205848.0957055008 ], [ 1610362.7713499337, 7218888.35972354 ], [ 1610454.5555340659, 7204456.5998937823 ], [ 1610460.5035017075, 7207729.4573789053 ], [ 1610488.4204066331, 7216404.0306622451 ], [ 1610520.8330363703, 7214421.1648553042 ], [ 1610602.5960089159, 7208773.6550067822 ], [ 1610635.0512938967, 7215784.7803027881 ], [ 1610768.7406978265, 7219536.571577467 ], [ 1610820.107965538, 7220855.9739191541 ], [ 1610834.8474264701, 7206586.4896584256 ], [ 1611025.2376961377, 7210686.9786972413 ], [ 1611047.8848980404, 7217149.9888616772 ], [ 1611197.6334865482, 7218354.4966578996 ], [ 1611290.6147759324, 7212373.7010672241 ], [ 1611381.4131769051, 7207805.4086689735 ], [ 1611402.5687137931, 7205842.6826797873 ], [ 1611460.8516836551, 7208393.6550888987 ], [ 1611599.0906428478, 7208471.0592040606 ], [ 1611619.7030925001, 7221870.7367237108 ], [ 1611627.0952532082, 7205358.744226641 ], [ 1611662.0029317855, 7219507.7597345263 ], [ 1611795.6978013143, 7206093.6626225831 ], [ 1611955.9649668795, 7215043.0537618883 ], [ 1612070.1954566345, 7217557.5219566757 ], [ 1612109.9933969255, 7217055.6511950362 ], [ 1612130.4993250184, 7204416.3191487538 ], [ 1612150.7649797334, 7219040.1550753321 ], [ 1612197.5323650427, 7223228.6508970717 ], [ 1612198.3803692979, 7221447.8136359956 ], [ 1612224.6142038179, 7219343.0811257185 ], [ 1612331.5933742975, 7204578.5545922425 ], [ 1612389.052050719, 7211755.5713383416 ], [ 1612420.7190059002, 7208565.6172468131 ], [ 1612461.9625571384, 7206888.7920957431 ], [ 1612594.170651379, 7209172.7992480416 ], [ 1612595.1801909732, 7219993.4525496271 ], [ 1612646.939317931, 7221959.8951779157 ], [ 1612728.5521836919, 7213367.6852007918 ], [ 1612778.8718039934, 7211199.075157865 ], [ 1612800.9804259923, 7208910.30912604 ], [ 1612851.7882229981, 7218584.2479039999 ], [ 1612901.2524412447, 7224761.229544458 ], [ 1613023.1465731966, 7208189.4658445343 ], [ 1613047.6144495055, 7204963.8787526805 ], [ 1613066.8127789763, 7205466.0079242298 ], [ 1613068.8918068937, 7213188.2153920513 ], [ 1613260.4208109754, 7213575.4083274715 ], [ 1613299.6541576516, 7209966.8820015304 ], [ 1613339.9401270337, 7224763.3798192497 ], [ 1613379.1671816865, 7206394.8818348777 ], [ 1613398.5355560321, 7220506.825237344 ], [ 1613504.8579937452, 7210508.311710366 ], [ 1613553.0167455557, 7221028.8537768619 ], [ 1613656.165883773, 7209174.8886825684 ], [ 1613807.589573863, 7224326.5905555058 ], [ 1613824.5620811034, 7219834.8663670439 ], [ 1613852.6558075889, 7218926.79870525 ], [ 1613892.6480722805, 7219025.1463421797 ], [ 1613913.0006134643, 7209661.5632345239 ], [ 1614049.2850659217, 7208065.3758685701 ], [ 1614169.1517097766, 7224920.3020534022 ], [ 1614267.2351708924, 7205914.9529763218 ], [ 1614290.7919298839, 7207694.5343253864 ], [ 1614301.5881967985, 7226627.9588350998 ], [ 1614332.9833529748, 7226683.2229727237 ], [ 1614716.262092784, 7211485.3583098389 ], [ 1614727.2646516052, 7220119.0131792575 ], [ 1614748.3151113943, 7227202.2299691774 ], [ 1614874.6703199232, 7220788.725537397 ], [ 1614926.1580959822, 7206063.8817875832 ], [ 1614963.7855872614, 7211331.2480708109 ], [ 1614972.5929974532, 7212589.0685304021 ], [ 1615041.0297499567, 7214921.4505637297 ], [ 1615209.984084198, 7219261.7213442763 ], [ 1615213.965121594, 7225363.1617281064 ], [ 1615352.900471569, 7224897.1730541149 ], [ 1615372.3427894637, 7211647.5746834269 ], [ 1615397.8291460597, 7219902.476295325 ], [ 1615421.4378682405, 7220107.6740502864 ], [ 1615488.4188504333, 7228158.2553358665 ], [ 1615494.9158266969, 7218937.6035464332 ], [ 1615530.606209961, 7220076.2131599411 ], [ 1615563.1020963246, 7210812.5313851684 ], [ 1615625.7311600572, 7210373.6989337914 ], [ 1615633.5331513714, 7217407.6689677341 ], [ 1615646.5501725224, 7209024.0925670192 ], [ 1615718.1763797782, 7212024.0001539001 ], [ 1615718.7551433002, 7223543.0681305481 ], [ 1615736.764136812, 7213638.037427661 ], [ 1615766.8616880218, 7222896.6024050191 ], [ 1615852.2861700188, 7228570.1474898644 ], [ 1616009.7582319574, 7226162.1099420646 ], [ 1616119.46420613, 7211309.1128309993 ], [ 1616232.2031160577, 7208066.5258246399 ], [ 1616280.0039553186, 7207879.855157976 ], [ 1616295.8339309078, 7218431.8055519862 ], [ 1616344.2544626773, 7224117.4178934777 ], [ 1616352.7781878731, 7207490.9858541209 ], [ 1616390.2424047221, 7224861.49877063 ], [ 1616477.7268803571, 7224111.5286345296 ], [ 1616521.5851262019, 7226406.2322134478 ], [ 1616533.9121514386, 7219294.347685745 ], [ 1616582.4014845551, 7215417.9750724174 ], [ 1616673.7984136876, 7224571.1710645761 ], [ 1616745.2081229186, 7214004.5207567196 ], [ 1616774.7071192723, 7226918.4238958023 ], [ 1616796.9537094994, 7217627.0836680289 ], [ 1617170.8923753875, 7223778.307429227 ], [ 1617225.8112145613, 7218504.298027344 ], [ 1617225.8890067562, 7217623.8883986315 ], [ 1617239.9825079739, 7210040.906779876 ], [ 1617246.7663979912, 7228123.8249513172 ], [ 1617292.6340318634, 7221831.0174140166 ], [ 1617295.5316198932, 7213041.2063274262 ], [ 1617408.1377144661, 7217970.9934986271 ], [ 1617480.0518009861, 7230009.2818630775 ], [ 1617506.9116406438, 7227883.2740954626 ], [ 1617558.6099262415, 7209079.4721747469 ], [ 1617653.0389522617, 7212341.7884087805 ], [ 1617660.5679101336, 7209266.4268452153 ], [ 1617684.3770958185, 7218932.193492868 ], [ 1617749.8423948253, 7221485.8600854035 ], [ 1617806.8335027234, 7209981.0777149759 ], [ 1617811.2138326443, 7212994.0077135786 ], [ 1617837.7971013756, 7221240.5799069423 ], [ 1617866.6397860714, 7226571.463451433 ], [ 1617873.6106411575, 7222309.5216834042 ], [ 1617945.0110382931, 7230878.1323267343 ], [ 1618016.6012200965, 7225890.3171504559 ], [ 1618051.0054147707, 7217448.435915662 ], [ 1618086.6561446548, 7216280.7857180899 ], [ 1618155.213088173, 7220752.1861530887 ], [ 1618313.4453213231, 7209179.7600544458 ], [ 1618336.0009425094, 7221799.6737125013 ], [ 1618383.2696497638, 7217214.9312576735 ], [ 1618412.2008730543, 7209138.288962801 ], [ 1618476.0826343948, 7229434.2430577194 ], [ 1618674.8708090284, 7231167.1343458286 ], [ 1618677.6289429278, 7220302.0180773577 ], [ 1618699.2032244939, 7214536.4351038374 ], [ 1618848.8450750157, 7229419.4582852032 ], [ 1618900.0122680783, 7228282.3331449321 ], [ 1618966.8060288134, 7230997.396928723 ], [ 1619073.1710808279, 7226241.177169797 ], [ 1619142.4422676528, 7217785.9430366894 ], [ 1619183.4369490047, 7213883.7758057667 ], [ 1619266.3165835571, 7221988.8921437673 ], [ 1619291.5337721866, 7214383.5271695945 ], [ 1619327.0750225745, 7222661.9429517519 ], [ 1619353.9096491581, 7210490.0864041513 ], [ 1619367.478122283, 7222615.2587311668 ], [ 1619408.6946189378, 7213134.5277137877 ], [ 1619416.7097706669, 7224478.8327675294 ], [ 1619505.9269058653, 7224374.3525687922 ], [ 1619619.7125438442, 7225892.4739789749 ], [ 1619653.9008270064, 7220282.4481173949 ], [ 1619664.1621629638, 7230193.2861509183 ], [ 1619666.2439259985, 7211412.3464529393 ], [ 1619708.5354679662, 7210140.5450506341 ], [ 1619735.9495437176, 7224314.8845681548 ], [ 1619822.8134146335, 7227268.2628609529 ], [ 1619863.0184992037, 7225542.740248845 ], [ 1619974.9229042586, 7213790.2672336129 ], [ 1619996.2893493765, 7215997.3996145828 ], [ 1619996.5692916736, 7208468.9152075648 ], [ 1620031.4729775004, 7221024.882814168 ], [ 1620102.5218242304, 7218390.1903760135 ], [ 1620120.5528570705, 7209953.4020670066 ], [ 1620125.3492129396, 7225032.0538188182 ], [ 1620176.7850934207, 7221145.1888886923 ], [ 1620195.1023782983, 7212282.1112029916 ], [ 1620213.5890275193, 7224301.9253874402 ], [ 1620237.2195652814, 7217021.8595789792 ], [ 1620438.1265556416, 7216223.6043382669 ], [ 1620448.1931506728, 7215182.4590759985 ], [ 1620450.9412244037, 7231792.5003394419 ], [ 1620473.3409201032, 7223268.4177242825 ], [ 1620587.712818177, 7209165.6401508348 ], [ 1620659.8602123125, 7219303.2199479174 ], [ 1620757.5601916951, 7225557.9226753889 ], [ 1620782.3881126046, 7219105.4939990323 ], [ 1620784.4087508111, 7220765.9587994376 ], [ 1620833.3371382921, 7208448.2629751563 ], [ 1620864.1920786081, 7234292.179903158 ], [ 1621018.0458127034, 7231834.024148345 ], [ 1621036.5880180369, 7232787.6164258327 ], [ 1621168.1564666987, 7231405.8946519811 ], [ 1621239.4953172463, 7234268.2556699961 ], [ 1621262.5658920677, 7216232.4054254228 ], [ 1621265.6439753347, 7219818.6533785025 ], [ 1621284.2195405043, 7222672.9099988164 ], [ 1621362.4360396096, 7229858.0597135937 ], [ 1621394.1583552824, 7228269.303062208 ], [ 1621445.2761876245, 7211271.8864374254 ], [ 1621448.893802966, 7209243.1157527305 ], [ 1621604.7166964812, 7211245.7136063799 ], [ 1621610.9389286463, 7223679.9379814742 ], [ 1621634.6544152312, 7209523.1574476967 ], [ 1621657.0392291443, 7214879.2134876791 ], [ 1621672.5501294339, 7230153.3797886977 ], [ 1621840.103080319, 7236111.0348526891 ], [ 1621841.8450602631, 7227119.4207461802 ], [ 1621859.6085511292, 7225946.3989341492 ], [ 1621889.3655741082, 7236922.5222442737 ], [ 1621919.1541865868, 7227670.9504068028 ], [ 1621921.0019814242, 7216702.9911794765 ], [ 1621934.8063961861, 7233015.3845493337 ], [ 1621975.295622793, 7230894.2702231063 ], [ 1622024.9565181099, 7213703.0017620176 ], [ 1622101.4248882653, 7237487.9452052284 ], [ 1622163.0363997954, 7209608.9582025455 ], [ 1622169.9637728704, 7234073.6593271513 ], [ 1622227.1669368593, 7217876.2891844194 ], [ 1622276.4589842835, 7228187.09993 ], [ 1622305.9059561382, 7233674.8545910092 ], [ 1622350.146391948, 7225615.4713018369 ], [ 1622410.1174342351, 7223886.4216670385 ], [ 1622411.2838865651, 7216059.3559853109 ], [ 1622414.1697113379, 7236353.6234054007 ], [ 1622466.6659139043, 7219854.2464084877 ], [ 1622478.2359339022, 7219101.9412711579 ], [ 1622485.4297918563, 7235047.0265810406 ], [ 1622529.9935676092, 7219181.3684417233 ], [ 1622568.7096264083, 7214123.0070112199 ], [ 1622588.8866391997, 7232485.5609786324 ], [ 1622686.3859730144, 7237493.1385039212 ], [ 1622744.3522911165, 7227364.6580748633 ], [ 1622830.1488535064, 7227186.6480262345 ], [ 1622834.7733585036, 7225664.4329004223 ], [ 1622940.7232527318, 7214264.3386820089 ], [ 1622975.378188282, 7228607.9190726643 ], [ 1623028.6818752114, 7216767.9972159099 ], [ 1623040.457031355, 7227137.1941749789 ], [ 1623193.7080998986, 7221503.2122185519 ], [ 1623225.5882461451, 7238516.7575598313 ], [ 1623247.2765637783, 7234427.8488706565 ], [ 1623345.3200050155, 7231710.9601305621 ], [ 1623348.7826392574, 7214246.0407764465 ], [ 1623354.4619774695, 7222199.5383507926 ], [ 1623371.6659447926, 7211500.2069636518 ], [ 1623428.7395884108, 7234563.3771850262 ], [ 1623476.8890095165, 7217116.9096727399 ], [ 1623494.7184966723, 7212493.9830998285 ], [ 1623599.2886029545, 7231476.5492965095 ], [ 1623606.1459849845, 7226037.9950228278 ], [ 1623628.5032715374, 7227492.3908731947 ], [ 1623725.6177173802, 7215910.2053558761 ], [ 1623726.5705399476, 7228243.5970001109 ], [ 1623759.2022222111, 7209525.006072728 ], [ 1623770.4660913264, 7225282.8483473556 ], [ 1623780.5023602403, 7227022.3564647473 ], [ 1623787.7768488431, 7210045.9308315068 ], [ 1623908.7549413145, 7228333.6919680443 ], [ 1623942.7880405763, 7238891.254675339 ], [ 1623950.9483475476, 7210137.28395746 ], [ 1624074.9584057457, 7236946.1981074056 ], [ 1624118.1200893249, 7223941.2248497223 ], [ 1624146.1904409183, 7238207.2410344295 ], [ 1624309.7763562184, 7217578.3361866092 ], [ 1624329.7363746436, 7226850.0259069167 ], [ 1624461.253903107, 7227220.4443089664 ], [ 1624467.1021320182, 7229666.6639548391 ], [ 1624484.6655137944, 7214192.0902179023 ], [ 1624526.7945099121, 7212718.6535362415 ], [ 1624551.8526167215, 7231467.8221080396 ], [ 1624609.1178883528, 7216591.4105631365 ], [ 1624658.2555667441, 7211617.4118427122 ], [ 1624659.9788300314, 7229011.8551418856 ], [ 1624777.8080352005, 7234546.2561993599 ], [ 1624808.5370707382, 7211537.3669452751 ], [ 1624850.2884535803, 7232147.5077499459 ], [ 1624915.4844046168, 7234819.22812487 ], [ 1624946.2935273505, 7238707.0537850047 ], [ 1625008.8036552225, 7219549.8923504641 ], [ 1625024.4838178698, 7240008.0871823095 ], [ 1625045.3453906358, 7235016.8674114449 ], [ 1625113.1991307316, 7236263.7668863516 ], [ 1625159.5683658656, 7232209.7367095482 ], [ 1625209.8496305107, 7230628.2702640872 ], [ 1625211.1762984139, 7221307.3678644551 ], [ 1625237.1300601203, 7224372.9304182539 ], [ 1625302.7623339079, 7229386.9948284253 ], [ 1625324.5813179635, 7237808.0258666342 ], [ 1625418.0307333705, 7219072.6051860321 ], [ 1625439.010764427, 7239201.7402991308 ], [ 1625443.6965812449, 7226791.9979704525 ], [ 1625464.5262207736, 7228908.0670476472 ], [ 1625476.15421, 7215782.89473587 ], [ 1625601.983561056, 7223427.1735564712 ], [ 1625606.1271127742, 7236247.9626424313 ], [ 1625628.9157592375, 7236111.5199469626 ], [ 1625701.1656820669, 7215971.0376500916 ], [ 1625765.4045641362, 7241334.5845023748 ], [ 1625803.1183347653, 7235853.3357876157 ], [ 1625816.6810319715, 7241714.4665012378 ], [ 1625968.8205823437, 7224979.74000121 ], [ 1625997.1332665193, 7227015.4924611365 ], [ 1626036.9796585725, 7213561.6360866353 ], [ 1626063.5349421985, 7219534.0457973108 ], [ 1626132.3432711381, 7237608.9309714111 ], [ 1626180.4588126619, 7222004.1897482099 ], [ 1626218.095839567, 7224284.9751310097 ], [ 1626235.5874921314, 7225842.0439075166 ], [ 1626276.2259866882, 7212776.533560141 ], [ 1626299.6763308863, 7212502.1451283051 ], [ 1626335.8131495086, 7212181.4875033572 ], [ 1626353.5198710181, 7218211.7668349985 ], [ 1626362.580837386, 7227202.0200344035 ], [ 1626426.9864950783, 7219727.4266924355 ], [ 1626432.0592313081, 7216862.5837358292 ], [ 1626462.9793595474, 7226914.3799007786 ], [ 1626476.7311688105, 7211607.5834830375 ], [ 1626542.0358960016, 7242390.4549718965 ], [ 1626542.89737746, 7223150.3741215747 ], [ 1626607.4579417282, 7233028.3284761822 ], [ 1626668.7737393018, 7223702.3006681744 ], [ 1626673.8619715469, 7239705.4408930242 ], [ 1626687.9119280665, 7237932.8183616707 ], [ 1626819.9997924841, 7217206.1550613092 ], [ 1626857.2108097919, 7238435.2484034775 ], [ 1626920.2529106734, 7235930.8829590678 ], [ 1626939.3693526876, 7211988.9616622822 ], [ 1626977.8370234682, 7221137.4393524341 ], [ 1626982.3365128508, 7233120.9994344991 ], [ 1627010.1355222529, 7220914.3058998697 ], [ 1627022.1858050849, 7232823.0531133879 ], [ 1627037.6066888708, 7233009.1434346875 ], [ 1627059.2550875866, 7214176.5927921198 ], [ 1627071.927235784, 7242408.0812041331 ], [ 1627111.993091526, 7221784.9595440226 ], [ 1627120.3403268515, 7241096.7880811039 ], [ 1627193.5054043138, 7233801.7925569816 ], [ 1627203.7118162913, 7219357.9371200493 ], [ 1627302.1299568769, 7236576.3035355778 ], [ 1627361.8092507008, 7216231.0859311 ], [ 1627366.2159876165, 7220456.3758539902 ], [ 1627468.8164713907, 7230105.7362898039 ], [ 1627471.6711057601, 7224206.9306315249 ], [ 1627491.1931773692, 7213365.25881676 ], [ 1627542.0371244946, 7214970.0908990754 ], [ 1627548.8895196423, 7237353.4486270826 ], [ 1627622.7159488248, 7217118.9066891065 ], [ 1627642.6702179958, 7217821.2041248325 ], [ 1627645.9925517542, 7228832.6377292993 ], [ 1627650.7326751007, 7213451.350733405 ], [ 1627725.7310999371, 7239488.6839949479 ], [ 1627759.7207450492, 7234849.9427182954 ], [ 1627763.1367190059, 7243599.6267296607 ], [ 1627776.6689965655, 7222551.7792016845 ], [ 1627777.2436414741, 7228701.9649361027 ], [ 1627792.311065675, 7239820.8258619197 ], [ 1627807.0397321586, 7212302.7177574011 ], [ 1627810.7776246327, 7232478.8817308787 ], [ 1627818.8732198768, 7219185.0745495018 ], [ 1627845.8604707753, 7217292.0018849699 ], [ 1627870.2708035228, 7214115.731330297 ], [ 1627928.093359631, 7212131.1481308779 ], [ 1628077.4816304513, 7226345.3915958079 ], [ 1628090.4160936235, 7240194.5877373768 ], [ 1628125.1971808905, 7226835.7125338083 ], [ 1628137.9289022719, 7217242.8399455175 ], [ 1628179.9519047528, 7221347.4529348649 ], [ 1628223.2384611112, 7227521.9275233215 ], [ 1628239.9751931871, 7230483.0263027353 ], [ 1628249.9853881081, 7221823.3688449292 ], [ 1628254.0230121128, 7241716.5998745849 ], [ 1628379.9912109771, 7237195.9771743631 ], [ 1628434.5623750573, 7271642.1107556811 ], [ 1628460.5708962798, 7215263.3395654233 ], [ 1628489.5656742088, 7223970.5664015822 ], [ 1628557.4430350689, 7240776.6793883378 ], [ 1628592.7356854402, 7219576.4504629401 ], [ 1628613.6327566397, 7241691.8153696209 ], [ 1628642.9371710888, 7234566.5304722115 ], [ 1628657.2601651773, 7244345.5981462663 ], [ 1628678.7021559135, 7216823.0546432389 ], [ 1628715.142452881, 7233369.6823431328 ], [ 1628716.0153623223, 7232000.4086672543 ], [ 1628724.7166593012, 7225340.5279329233 ], [ 1628744.8590382908, 7246917.4947888665 ], [ 1628817.7733609155, 7223065.4075146364 ], [ 1628896.1708613879, 7272348.0783519521 ], [ 1628967.8202723889, 7241529.289428236 ], [ 1629085.6883014732, 7242159.154973981 ], [ 1629115.7571534547, 7219387.8306595478 ], [ 1629156.1192247777, 7242248.4962478261 ], [ 1629208.759491496, 7244213.545323655 ], [ 1629236.2297913625, 7228479.064730172 ], [ 1629244.2620478016, 7238120.7040087776 ], [ 1629272.0071381794, 7235782.7894993955 ], [ 1629288.3287521743, 7230602.3475999525 ], [ 1629348.4023326486, 7247157.9269362502 ], [ 1629369.877564176, 7215139.1614340479 ], [ 1629379.7930128444, 7245179.8407733729 ], [ 1629399.4319543773, 7242188.5306214178 ], [ 1629400.3431706908, 7216495.6862880494 ], [ 1629401.6660862125, 7229620.0729925539 ], [ 1629423.7193793566, 7237698.4640500341 ], [ 1629461.3144124351, 7232242.9174417369 ], [ 1629503.5667058765, 7212517.253060909 ], [ 1629504.0182020406, 7247320.6933932602 ], [ 1629540.0420226867, 7245880.3978540068 ], [ 1629627.1414282601, 7218451.0983801112 ], [ 1629646.8194554951, 7238016.6042848947 ], [ 1629653.534786562, 7222039.4133915072 ], [ 1629672.2434819387, 7230874.4577626307 ], [ 1629704.1421032338, 7218648.5093282694 ], [ 1629744.3937812126, 7216526.3824614584 ], [ 1629785.2042686425, 7220613.9623354077 ], [ 1629799.464459918, 7217397.8483573245 ], [ 1629803.6184836116, 7245991.1407097541 ], [ 1629887.9567642009, 7222890.9480433036 ], [ 1629961.3242137858, 7240542.7289250623 ], [ 1629961.8482599377, 7246572.8488343582 ], [ 1629986.4881583923, 7213981.627655006 ], [ 1630010.687597546, 7233180.450803238 ], [ 1630012.8027825435, 7274728.2032424333 ], [ 1630019.3167354013, 7229925.8676762469 ], [ 1630054.4124110742, 7224432.1774575748 ], [ 1630086.4037919468, 7213029.9593949653 ], [ 1630113.1726690216, 7227944.5834863167 ], [ 1630142.9700517631, 7240252.1500719069 ], [ 1630173.9493134518, 7239140.0880988948 ], [ 1630177.7325929569, 7226827.715063517 ], [ 1630202.4969746897, 7237177.3155606231 ], [ 1630262.3032194762, 7243801.3220602702 ], [ 1630270.6097590544, 7275222.3963948628 ], [ 1630273.3041851842, 7213931.6432503881 ], [ 1630300.8485640511, 7219645.5600197325 ], [ 1630366.1173600743, 7227450.9148127493 ], [ 1630370.0657690454, 7229867.8597652381 ], [ 1630386.9926519138, 7241272.3069483927 ], [ 1630407.995068708, 7230880.2494306043 ], [ 1630417.5899997365, 7214624.8533257041 ], [ 1630495.4804261462, 7227910.1524123382 ], [ 1630595.3203383239, 7212881.4500631774 ], [ 1630602.3843285155, 7221787.8474227842 ], [ 1630630.096260383, 7234338.338836561 ], [ 1630667.3538264884, 7219083.1259184759 ], [ 1630708.8475557163, 7250231.2426788667 ], [ 1630728.3478085615, 7222860.6453882819 ], [ 1630754.841943993, 7241644.5076522939 ], [ 1630759.1513612778, 7222457.6249618195 ], [ 1630775.90757967, 7212766.1430004118 ], [ 1630841.4607592183, 7233515.7924994566 ], [ 1630856.0986806878, 7231040.2646451956 ], [ 1630857.0853876185, 7240036.0380592803 ], [ 1630861.9856750539, 7229801.897891609 ], [ 1630863.8559197208, 7214290.8168421239 ], [ 1630884.0216895258, 7245907.3574930569 ], [ 1630925.0786690305, 7249255.8041387415 ], [ 1630990.2445228116, 7244058.2631885121 ], [ 1631015.347331844, 7222858.7458486967 ], [ 1631028.0721376194, 7241434.7865264183 ], [ 1631053.5650436401, 7272520.5543914596 ], [ 1631093.4557294238, 7212685.0022753235 ], [ 1631101.4255225563, 7230621.6659392398 ], [ 1631128.177217199, 7216618.4994628383 ], [ 1631129.5710675742, 7232084.9206838198 ], [ 1631149.7323084075, 7236196.0069137132 ], [ 1631182.6067884804, 7224581.223227133 ], [ 1631187.9503979471, 7245422.8283558153 ], [ 1631196.7819102812, 7249326.800970355 ], [ 1631223.7876619794, 7218303.397577744 ], [ 1631227.3928623386, 7243368.7322276803 ], [ 1631289.061271851, 7218996.4625703907 ], [ 1631356.5134741811, 7248754.5935506364 ], [ 1631367.9366982391, 7270103.9720480088 ], [ 1631373.5127169106, 7214390.7805819232 ], [ 1631381.8482932306, 7214398.6174853174 ], [ 1631391.3590863959, 7236997.6835124213 ], [ 1631418.0178525245, 7239747.6964408578 ], [ 1631455.7994021391, 7225358.2532061329 ], [ 1631479.8582499216, 7275672.6199197639 ], [ 1631497.7866331332, 7275254.2461317601 ], [ 1631528.0834516343, 7224067.4513646029 ], [ 1631542.2669393083, 7216770.0655581746 ], [ 1631567.8319501146, 7217713.5580873815 ], [ 1631591.8613474476, 7223067.0258887596 ], [ 1631605.9718008835, 7216396.0429771151 ], [ 1631608.1108480138, 7226140.4498902224 ], [ 1631625.1572072143, 7214041.5039030295 ], [ 1631635.3783116061, 7219039.5034542875 ], [ 1631641.5460803921, 7233544.8494014172 ], [ 1631834.8549953084, 7270395.8641298553 ], [ 1631904.6551326253, 7224883.5399952289 ], [ 1631918.4871038462, 7226896.3842432862 ], [ 1631967.3253652684, 7223863.3359284252 ], [ 1631969.2579972248, 7245670.9511181368 ], [ 1631981.9599259463, 7227265.2624975825 ], [ 1632011.0913702501, 7251083.3387969127 ], [ 1632114.538049899, 7216630.732787353 ], [ 1632121.7937965321, 7237457.5798156727 ], [ 1632181.9462565561, 7221728.1037732223 ], [ 1632236.4159549093, 7272093.6130317235 ], [ 1632268.7700522179, 7238794.7429732624 ], [ 1632279.6610980569, 7216007.1451164884 ], [ 1632305.2904438837, 7230085.5696746977 ], [ 1632319.9052070864, 7270732.404899694 ], [ 1632328.7052669534, 7280143.8632578524 ], [ 1632340.4231644929, 7246608.9549451778 ], [ 1632354.4963432036, 7227286.25226695 ], [ 1632366.8332027611, 7216652.2923911288 ], [ 1632389.7058506878, 7242315.9710728973 ], [ 1632399.1900643802, 7277368.1441717008 ], [ 1632455.0446795654, 7246606.689519221 ], [ 1632459.6552857386, 7220293.1703027142 ], [ 1632472.2297150227, 7229499.2628457006 ], [ 1632529.2462303112, 7225310.4550952371 ], [ 1632549.6921704672, 7248986.1482769856 ], [ 1632565.084777331, 7234689.4866706245 ], [ 1632572.5966790128, 7278836.8862371696 ], [ 1632581.1203819418, 7233886.6569386274 ], [ 1632591.8366050827, 7213203.067845487 ], [ 1632600.9666170964, 7235015.0687165791 ], [ 1632617.6877048099, 7233335.6968459534 ], [ 1632631.2809177351, 7240208.4972161585 ], [ 1632652.815636147, 7222876.6815575836 ], [ 1632654.7434486416, 7269948.2867235169 ], [ 1632658.0966975649, 7232239.5627060952 ], [ 1632670.1444863325, 7277231.551900221 ], [ 1632675.5081700967, 7218810.8070189292 ], [ 1632732.985850807, 7232194.2642022548 ], [ 1632800.7310009641, 7270512.9011375811 ], [ 1632802.7023341698, 7249505.660399951 ], [ 1632832.8491476087, 7272171.1448679129 ], [ 1632836.097954456, 7269687.6440952383 ], [ 1632849.99750071, 7240369.3684832044 ], [ 1632873.5328919753, 7279816.8115005866 ], [ 1632891.3972780372, 7238125.1054006265 ], [ 1632935.7444033029, 7270957.1771980422 ], [ 1632968.566649623, 7277812.9861339834 ], [ 1632973.7454912823, 7239710.0129184378 ], [ 1632983.8986133749, 7217440.557253764 ], [ 1633003.0140742846, 7216947.4450550396 ], [ 1633072.1025951188, 7217590.2437241264 ], [ 1633074.1463439083, 7282337.0081546362 ], [ 1633116.8371024618, 7247710.0116599044 ], [ 1633154.8825266985, 7229462.4273205064 ], [ 1633182.8536771208, 7235013.0771187078 ], [ 1633197.9265698183, 7228684.8519049436 ], [ 1633199.5592643437, 7219153.5762242181 ], [ 1633203.7182706832, 7252953.3008701699 ], [ 1633244.412630118, 7220519.6737141758 ], [ 1633246.6056588171, 7247251.6386071546 ], [ 1633262.6520779359, 7219379.6065330394 ], [ 1633265.7073578804, 7250825.7421219312 ], [ 1633278.3088207312, 7243748.4096883489 ], [ 1633333.7146854433, 7213777.9433782818 ], [ 1633333.749086312, 7275223.2105953237 ], [ 1633340.1819542658, 7242646.4700168539 ], [ 1633393.9438576002, 7250245.059582361 ], [ 1633434.1654673489, 7213548.762081502 ], [ 1633451.7431805029, 7218421.9481545994 ], [ 1633493.2973780669, 7282251.7897979785 ], [ 1633508.3840802212, 7274813.6609997721 ], [ 1633511.3181979521, 7232796.4490585439 ], [ 1633519.586037945, 7214181.9827109044 ], [ 1633557.7381263627, 7223226.7768490957 ], [ 1633608.6864171028, 7253227.2428518478 ], [ 1633611.6218714411, 7217522.3715634113 ], [ 1633635.4433141509, 7246146.7507366566 ], [ 1633637.9950419592, 7270609.2389027243 ], [ 1633638.5492963491, 7235456.8125229627 ], [ 1633676.8929855772, 7281219.7162876902 ], [ 1633696.3226439252, 7249626.9179811673 ], [ 1633712.3216280572, 7275183.0035330188 ], [ 1633713.2067426988, 7235326.9500401383 ], [ 1633719.4943641487, 7237784.3984937808 ], [ 1633743.2298354264, 7217467.5867118277 ], [ 1633790.6047569197, 7284043.619903408 ], [ 1633808.8516121407, 7239354.521900407 ], [ 1633812.9404617262, 7213828.6695804307 ], [ 1633819.7838599964, 7219459.0943959756 ], [ 1633839.372286723, 7236932.7297775168 ], [ 1633842.7596809105, 7226460.4722031048 ], [ 1633862.7590477613, 7239491.1861651409 ], [ 1633863.2624643941, 7284331.6921594478 ], [ 1634085.6047155634, 7235762.9331108816 ], [ 1634085.8949770667, 7246224.1136262994 ], [ 1634088.7603167859, 7216099.8055526987 ], [ 1634104.5516513269, 7270098.2481382284 ], [ 1634131.3819192986, 7231228.3663581498 ], [ 1634175.5506205275, 7235558.2156157531 ], [ 1634201.9917209472, 7275216.2131108446 ], [ 1634203.8687678974, 7254228.5827935152 ], [ 1634221.7658352554, 7223667.4000058621 ], [ 1634290.102845809, 7232275.2023515059 ], [ 1634350.4825177495, 7238020.4531355239 ], [ 1634369.7113554573, 7231488.2258066926 ], [ 1634370.2959701372, 7232400.87730854 ], [ 1634373.0672770457, 7241694.4196362188 ], [ 1634486.4275882212, 7276021.6218597917 ], [ 1634513.9663998338, 7237313.0735601997 ], [ 1634586.9118362786, 7276279.4752214979 ], [ 1634592.3661525385, 7236778.9678470585 ], [ 1634593.1907178436, 7231427.3502873098 ], [ 1634621.6320592209, 7246293.599642586 ], [ 1634631.1287322468, 7245314.8319784654 ], [ 1634748.049128483, 7228804.4678372117 ], [ 1634748.1404109546, 7239875.9570555231 ], [ 1634756.9926909383, 7223938.5469197193 ], [ 1634797.449564446, 7232462.3864256851 ], [ 1634827.2960482568, 7220379.0152179012 ], [ 1634895.974666612, 7243333.6308541028 ], [ 1634925.2768057829, 7248172.5622237055 ], [ 1634961.7962607869, 7285626.1604288565 ], [ 1634987.101585004, 7235400.2856822498 ], [ 1634999.0196454832, 7272895.1578880018 ], [ 1634999.351236653, 7247082.5021149935 ], [ 1635005.4893454956, 7219931.8059188314 ], [ 1635023.2285148473, 7286553.2102442458 ], [ 1635082.1927235445, 7230919.3528763307 ], [ 1635092.0787884193, 7237881.4466781942 ], [ 1635098.3048191404, 7251184.1729967995 ], [ 1635148.9754194638, 7276179.4127555629 ], [ 1635192.6745711616, 7280614.8354413593 ], [ 1635200.9544737518, 7278770.8431170871 ], [ 1635206.1375298707, 7225953.212500236 ], [ 1635212.7828722589, 7236907.8967078794 ], [ 1635218.4356297147, 7254866.0731163854 ], [ 1635251.5755346227, 7273624.4693945348 ], [ 1635251.6511755451, 7228475.3659331435 ], [ 1635283.4995353548, 7234033.1025998574 ], [ 1635287.9663861108, 7271923.1599678844 ], [ 1635294.288854239, 7230755.2584109819 ], [ 1635317.6796435392, 7287688.6286164084 ], [ 1635322.7874136679, 7232557.1379585834 ], [ 1635345.3484493454, 7227786.326375491 ], [ 1635365.667454531, 7231150.2426106986 ], [ 1635375.1379368359, 7216823.1088991491 ], [ 1635426.4055473069, 7272110.2684759712 ], [ 1635439.5317030516, 7219144.0377367903 ], [ 1635448.2813353676, 7224909.2299655499 ], [ 1635457.1288081075, 7233207.1775874672 ], [ 1635486.5995229215, 7249446.4522766471 ], [ 1635509.2747370678, 7253444.3843630245 ], [ 1635511.5067640347, 7254323.7858805303 ], [ 1635533.3362309556, 7246039.2014320558 ], [ 1635558.4417187218, 7270193.7697465681 ], [ 1635565.7308956217, 7273900.1599569591 ], [ 1635606.59991, 7285618.3011516649 ], [ 1635614.8487620698, 7216150.8709726194 ], [ 1635625.7556840929, 7284423.8634960447 ], [ 1635647.8343341318, 7224904.7751037059 ], [ 1635675.7171838088, 7280662.2305328147 ], [ 1635692.5948587044, 7268029.3675205698 ], [ 1635741.581179125, 7223615.3022186197 ], [ 1635759.1304723748, 7289164.0181855606 ], [ 1635811.5481231713, 7254980.9118034737 ], [ 1635826.3617009034, 7226848.5301663401 ], [ 1635853.1380804055, 7272172.546986389 ], [ 1635861.702869731, 7225370.9475676259 ], [ 1635869.5411287569, 7242004.4027456362 ], [ 1635875.8692298071, 7268043.6264353693 ], [ 1635881.0194143497, 7232503.9806175232 ], [ 1635897.962948048, 7236984.8477014303 ], [ 1635969.4772196836, 7241256.4777094321 ], [ 1635979.6122691908, 7275705.4405743554 ], [ 1635990.1956337837, 7271161.6051917672 ], [ 1636014.126550569, 7246868.4227067791 ], [ 1636089.4222150792, 7249174.9744554702 ], [ 1636094.1473424952, 7290073.314151857 ], [ 1636103.8415090137, 7223175.03195995 ], [ 1636114.3211700441, 7244853.2292132014 ], [ 1636119.8934312491, 7217397.1769594951 ], [ 1636153.6258352939, 7224299.2079156321 ], [ 1636162.2015208458, 7284054.5714225834 ], [ 1636194.3425166358, 7238019.0328802159 ], [ 1636198.2473728461, 7221747.7550396472 ], [ 1636215.9778085374, 7252140.4974980131 ], [ 1636224.1438624824, 7220424.3088925602 ], [ 1636257.0317860607, 7239648.7062874427 ], [ 1636283.6888075569, 7219496.3308531689 ], [ 1636296.5846247023, 7228875.6813922245 ], [ 1636297.6403304732, 7283469.0912622716 ], [ 1636300.951183995, 7234394.4674980044 ], [ 1636310.1198009923, 7226090.9715806516 ], [ 1636327.3003732064, 7233606.8280216139 ], [ 1636342.6888004849, 7234024.3780435892 ], [ 1636352.5509388375, 7281356.320509376 ], [ 1636364.9249323059, 7277068.4391464563 ], [ 1636384.1442187934, 7287181.0539901638 ], [ 1636409.1480577984, 7232153.3264683522 ], [ 1636439.7301207837, 7231494.1362984106 ], [ 1636473.1286713243, 7218827.3124630367 ], [ 1636505.6599967645, 7231767.9842497716 ], [ 1636507.2936473198, 7233620.7449137187 ], [ 1636517.5066825175, 7268665.1915810388 ], [ 1636593.3607373722, 7289089.6374119334 ], [ 1636593.7576643077, 7275681.0026288237 ], [ 1636616.5145914373, 7221213.9114464186 ], [ 1636647.0350840364, 7282944.9876592914 ], [ 1636649.0084528979, 7283362.5951659223 ], [ 1636656.2205372029, 7244299.1715934537 ], [ 1636668.2947219778, 7288523.6468172465 ], [ 1636674.8397788354, 7222302.338315743 ], [ 1636699.1467807197, 7223762.3039418748 ], [ 1636711.8675216527, 7231189.6377306534 ], [ 1636756.6544290965, 7270749.7654330153 ], [ 1636768.5302213097, 7286961.9680404272 ], [ 1636800.2333448492, 7242326.7076151185 ], [ 1636814.6066957489, 7229269.3028586404 ], [ 1636856.1963211284, 7233062.1417044057 ], [ 1636863.8300079037, 7285819.3327822508 ], [ 1636905.7928889282, 7238144.1321150288 ], [ 1636910.7380466948, 7214558.1810274879 ], [ 1636942.3767868318, 7223844.9941269644 ], [ 1636951.4064688778, 7227053.145847966 ], [ 1636952.767467232, 7234112.5226520915 ], [ 1636966.1897581618, 7250632.2906659348 ], [ 1636966.7301199646, 7268239.6288296208 ], [ 1636974.3550350098, 7289359.0091206869 ], [ 1636976.5265629636, 7278454.3500726139 ], [ 1636982.6876033475, 7251974.7880697688 ], [ 1636997.5650793118, 7232349.8409174765 ], [ 1637002.6947052001, 7269986.1231714832 ], [ 1637003.5851823781, 7238349.1083203591 ], [ 1637024.8602881124, 7255316.1542037949 ], [ 1637036.5876802818, 7286714.5089450711 ], [ 1637061.56236809, 7243154.6080796886 ], [ 1637073.1854039463, 7273105.4005579725 ], [ 1637083.2210929017, 7240180.8835693281 ], [ 1637089.239449356, 7277484.3264936721 ], [ 1637104.1172765251, 7290313.1186748063 ], [ 1637109.4790505613, 7277538.3637477309 ], [ 1637116.7029214185, 7289415.4591751266 ], [ 1637147.3619335077, 7221193.4382909685 ], [ 1637149.1961202747, 7271086.5513150226 ], [ 1637153.5336529028, 7277420.9320059856 ], [ 1637163.2113051552, 7236945.4574535061 ], [ 1637173.6130336358, 7250564.8139134673 ], [ 1637221.0929520309, 7256311.6985715367 ], [ 1637230.7972703271, 7233582.3190586343 ], [ 1637262.2286236749, 7286289.6401895843 ], [ 1637272.5840066627, 7224194.6944113402 ], [ 1637276.4233651049, 7229387.7516490659 ], [ 1637284.3090156093, 7289190.6097726393 ], [ 1637298.1888362733, 7277531.087133429 ], [ 1637302.856899624, 7279826.6208654828 ], [ 1637311.1744448335, 7246224.877746352 ], [ 1637330.3047670098, 7222942.8445822969 ], [ 1637331.7967810086, 7225231.2779972367 ], [ 1637360.2949446025, 7277257.7880044272 ], [ 1637386.2270974643, 7282257.0261567729 ], [ 1637401.2958675001, 7284307.5672150329 ], [ 1637415.6365763666, 7237297.3332882868 ], [ 1637419.0630334674, 7272603.0354782809 ], [ 1637431.3318964897, 7234617.9151561949 ], [ 1637466.2114138836, 7237782.8713236749 ], [ 1637475.9862378689, 7259254.4116506893 ], [ 1637476.2032224955, 7248744.8300174819 ], [ 1637513.281333386, 7230611.0891002622 ], [ 1637524.2289086722, 7237151.4092797982 ], [ 1637569.4016989837, 7267843.1523544202 ], [ 1637571.6789213747, 7241591.7773950743 ], [ 1637577.8694206027, 7242161.7111556213 ], [ 1637591.7241181019, 7293213.2642428065 ], [ 1637612.7555152769, 7292279.688467402 ], [ 1637613.1186309354, 7293880.2479001703 ], [ 1637632.2703143274, 7230312.6066780118 ], [ 1637644.2113449634, 7224858.0842601694 ], [ 1637666.4771193897, 7254347.2894833181 ], [ 1637678.8373244756, 7286004.4585018018 ], [ 1637736.0731180632, 7274452.4023301071 ], [ 1637761.8646704685, 7235287.2347064633 ], [ 1637766.2727321105, 7243453.0407660343 ], [ 1637790.1051892941, 7224250.1412042873 ], [ 1637806.8423336027, 7230363.1581982216 ], [ 1637825.6853513536, 7288260.5930501623 ], [ 1637846.3405279531, 7237109.88791411 ], [ 1637884.2777325534, 7277298.2816786999 ], [ 1637886.0344489075, 7285839.0514481496 ], [ 1637902.3846858125, 7273016.3435212048 ], [ 1637923.7309729401, 7256092.8819279103 ], [ 1637935.4190599949, 7229754.3871046286 ], [ 1637961.1333956781, 7291073.2604420651 ], [ 1637963.0012952273, 7234460.5812988784 ], [ 1637992.7435855935, 7279368.9689778294 ], [ 1637996.6512087374, 7220919.2700611521 ], [ 1638000.6009149386, 7241220.6102903057 ], [ 1638017.8586536308, 7276516.0873710895 ], [ 1638021.6044106588, 7275508.4780354528 ], [ 1638022.1720297858, 7281083.5303894142 ], [ 1638026.4227037397, 7243402.5462098476 ], [ 1638049.6554808172, 7256359.8572748248 ], [ 1638053.5562094653, 7259483.7274261266 ], [ 1638053.7279657652, 7250118.0599755663 ], [ 1638061.2704701764, 7242017.8570492128 ], [ 1638070.6561682879, 7271048.0895269075 ], [ 1638096.4903284297, 7216724.9126929874 ], [ 1638099.7945733771, 7221470.5020639962 ], [ 1638131.3725272317, 7291909.9337144485 ], [ 1638150.4817235267, 7222390.7703868151 ], [ 1638176.0129605215, 7256314.6692634337 ], [ 1638190.8689433949, 7236050.8186944555 ], [ 1638192.2487664879, 7256286.3797667101 ], [ 1638197.0845495379, 7283351.722221259 ], [ 1638197.1557627982, 7216121.2005609022 ], [ 1638203.7767541651, 7241427.5209343852 ], [ 1638205.6067807302, 7233536.0394841759 ], [ 1638221.1216487375, 7288993.2102941452 ], [ 1638259.388375531, 7243287.6334743043 ], [ 1638301.7687905445, 7248012.2513565198 ], [ 1638302.3804825502, 7290350.6292822333 ], [ 1638325.4784372773, 7252820.1703732209 ], [ 1638341.9092630718, 7289274.0088789668 ], [ 1638369.8581817891, 7268343.5277353004 ], [ 1638411.701475173, 7290479.570653311 ], [ 1638424.8296427696, 7234692.3774533793 ], [ 1638433.2814693698, 7291287.1704143519 ], [ 1638448.3557246435, 7273402.1213753605 ], [ 1638450.7418487889, 7222535.3065987099 ], [ 1638473.1851996232, 7274126.9395762272 ], [ 1638474.7368076534, 7284186.4480128177 ], [ 1638478.56911331, 7249778.3838083763 ], [ 1638508.8025361616, 7287813.9924961999 ], [ 1638519.7264337072, 7286601.2647365285 ], [ 1638528.1152230562, 7271807.8278385466 ], [ 1638535.0595905043, 7278262.5024540639 ], [ 1638543.6438488474, 7248244.1171422703 ], [ 1638546.8525031835, 7241982.9950963538 ], [ 1638560.2987475458, 7273931.3364241552 ], [ 1638583.0563282627, 7275154.0648183292 ], [ 1638587.1865870208, 7223680.571904256 ], [ 1638588.0821912333, 7291079.7018543202 ], [ 1638591.2095216776, 7218775.6733674314 ], [ 1638615.5679780561, 7253589.9376397049 ], [ 1638649.7700783936, 7294234.6379405186 ], [ 1638666.4380772859, 7226115.7975467853 ], [ 1638715.8229757985, 7268910.3536207257 ], [ 1638735.6090604395, 7243471.3237550659 ], [ 1638744.7646174482, 7294708.6591411857 ], [ 1638768.1103744614, 7215226.3401592942 ], [ 1638783.4369215895, 7277346.4851282239 ], [ 1638816.706691032, 7255826.4057582561 ], [ 1638824.6312887259, 7280050.1372036729 ], [ 1638866.5370745668, 7235290.0285370313 ], [ 1638902.4646351764, 7231800.8886893764 ], [ 1638907.8685480051, 7291562.9897698993 ], [ 1638946.2535925575, 7225461.2798284953 ], [ 1638946.7519109352, 7237954.2328675911 ], [ 1638950.4810303045, 7294613.6644353932 ], [ 1638965.5656324059, 7295383.0114405174 ], [ 1638969.0477745761, 7252388.5857585398 ], [ 1638973.546083698, 7245236.7513562767 ], [ 1638977.4017033963, 7225690.3868276961 ], [ 1639016.572444028, 7281366.0593612883 ], [ 1639020.7022320498, 7246808.9143230189 ], [ 1639022.1251512668, 7280420.8041772842 ], [ 1639038.0429086075, 7236961.6398871504 ], [ 1639053.085266598, 7240607.6218390986 ], [ 1639073.3283905336, 7240466.7227554154 ], [ 1639075.8430151339, 7223525.8250081511 ], [ 1639076.1383973442, 7255282.6097766971 ], [ 1639084.0830655359, 7234151.1196557339 ], [ 1639098.4680144377, 7269778.9563551201 ], [ 1639111.318943457, 7226533.8491124101 ], [ 1639151.1268395374, 7255707.8103100853 ], [ 1639153.9453224987, 7271577.538535188 ], [ 1639156.0931997274, 7290335.5611287951 ], [ 1639160.9407029562, 7279811.8049283838 ], [ 1639178.3018122297, 7260036.1239813715 ], [ 1639221.3553159265, 7245313.468586158 ], [ 1639223.810261132, 7296504.6587558053 ], [ 1639234.5980384562, 7255456.3328779824 ], [ 1639246.3150762937, 7282559.4752198681 ], [ 1639272.3419581514, 7261035.1038199114 ], [ 1639279.5626515495, 7219847.8098239489 ], [ 1639280.5879380316, 7225348.913164421 ], [ 1639297.0835201419, 7261571.4392736508 ], [ 1639300.0773435291, 7252927.0910242116 ], [ 1639326.7074082771, 7260467.4738980737 ], [ 1639342.9725011862, 7289916.0630669892 ], [ 1639377.6093071657, 7258632.6249002814 ], [ 1639427.4830550684, 7229668.7581969285 ], [ 1639437.0914926291, 7220659.7802341031 ], [ 1639483.6032622126, 7239227.1680601584 ], [ 1639568.9858196347, 7216843.9632089632 ], [ 1639571.2158057382, 7221453.8754955074 ], [ 1639573.6528545034, 7254953.3300316473 ], [ 1639574.2562879708, 7216882.1253137542 ], [ 1639576.2269915356, 7218261.975185127 ], [ 1639592.2547586299, 7222142.3679656871 ], [ 1639609.1481860869, 7292981.6856135707 ], [ 1639610.5801832343, 7257107.6090105316 ], [ 1639625.6717521839, 7233887.0375636397 ], [ 1639631.8467644185, 7285467.1145661166 ], [ 1639647.9183614838, 7232132.5303883646 ], [ 1639677.1207441755, 7289205.7671495536 ], [ 1639688.0136397979, 7216416.256723538 ], [ 1639701.7325608085, 7242465.0419779494 ], [ 1639708.447719208, 7293208.3746298021 ], [ 1639743.3861503988, 7279761.2174459295 ], [ 1639806.4609408539, 7232879.312270157 ], [ 1639841.1611271943, 7242665.8245068537 ], [ 1639903.2602071648, 7239591.6297580674 ], [ 1639907.8275248508, 7253006.8387474008 ], [ 1639977.385152509, 7223689.777711479 ], [ 1639983.2816666155, 7256241.1946165152 ], [ 1639983.8213925706, 7252500.6130338917 ], [ 1640037.3955510389, 7235607.2696133442 ], [ 1640044.1557377437, 7230762.4013894368 ], [ 1640067.1860398275, 7280490.1726828897 ], [ 1640114.7474131011, 7252945.864529809 ], [ 1640123.5312830594, 7252650.700866933 ], [ 1640132.5415923679, 7249621.7520546727 ], [ 1640135.1656218073, 7236490.3400606727 ], [ 1640160.9239211986, 7261239.572095382 ], [ 1640167.6464327343, 7293448.0454675509 ], [ 1640188.9610281419, 7266511.0420803139 ], [ 1640194.7785999479, 7220053.5231345054 ], [ 1640210.7997765874, 7221247.6699478589 ], [ 1640216.7835414731, 7298479.4989159312 ], [ 1640221.4612830472, 7218731.2370952526 ], [ 1640252.4116718657, 7239395.4748184672 ], [ 1640252.5934902672, 7271108.5429217676 ], [ 1640290.1510365503, 7246265.3008175092 ], [ 1640324.790592253, 7262441.5470101563 ], [ 1640330.5124237938, 7230592.4499921249 ], [ 1640340.4597057858, 7252194.9112297446 ], [ 1640402.4802129287, 7242297.9590023626 ], [ 1640417.5318215741, 7298653.8688164316 ], [ 1640432.524506479, 7285772.2351338053 ], [ 1640433.8793323124, 7276838.5887207063 ], [ 1640444.1450922291, 7229125.2691917988 ], [ 1640451.3138770503, 7290174.6832732083 ], [ 1640480.1276320384, 7288347.0846006228 ], [ 1640481.6102236232, 7260885.0386942523 ], [ 1640492.4598326527, 7246713.9985713335 ], [ 1640494.3389866068, 7233386.9248722736 ], [ 1640544.201631309, 7245731.1953648496 ], [ 1640595.1054971297, 7227119.9936455525 ], [ 1640595.1556945138, 7269606.5829618415 ], [ 1640595.2130438483, 7245523.5781129953 ], [ 1640612.3439008985, 7224209.0991169754 ], [ 1640619.1309686811, 7217069.0536307329 ], [ 1640626.1819751537, 7285244.6589104319 ], [ 1640643.590101657, 7269887.8976678066 ], [ 1640653.0397462414, 7226386.2866341798 ], [ 1640664.9289233163, 7281994.6399099659 ], [ 1640671.0596261844, 7216960.0045002578 ], [ 1640688.4785791487, 7218415.0136305187 ], [ 1640692.6675199075, 7273810.8325922117 ], [ 1640707.3503374169, 7283595.4510987597 ], [ 1640723.1169423345, 7260894.9218021277 ], [ 1640751.5000321867, 7252836.584257422 ], [ 1640756.1231319206, 7276076.1418148335 ], [ 1640756.7157471057, 7239412.1509268573 ], [ 1640776.8181527606, 7230965.4516643547 ], [ 1640779.0732417481, 7297565.4720177101 ], [ 1640787.7210271333, 7281099.0552135576 ], [ 1640805.4822966319, 7232563.3757785084 ], [ 1640845.3950853755, 7231126.159077785 ], [ 1640867.53522278, 7248688.4659161326 ], [ 1640883.8159676446, 7256158.2253178107 ], [ 1640938.9699088468, 7239905.53856456 ], [ 1640970.8518173404, 7271957.3979985835 ], [ 1640999.5928992378, 7269729.965921402 ], [ 1641026.3323186045, 7232433.5738791823 ], [ 1641050.4306264874, 7244782.7599068638 ], [ 1641054.6412851682, 7252490.7447987897 ], [ 1641062.0004974368, 7235662.6257106364 ], [ 1641091.6395859537, 7235343.3601295697 ], [ 1641179.5121466124, 7298465.7391577195 ], [ 1641215.9776897531, 7267052.6914178105 ], [ 1641247.1181113278, 7235984.9549882291 ], [ 1641257.3786279236, 7296740.8473272379 ], [ 1641265.064982347, 7274661.3104350399 ], [ 1641266.2989925961, 7279116.1199133992 ], [ 1641270.7726991812, 7297227.6509587392 ], [ 1641304.1263633058, 7244450.5949499607 ], [ 1641306.9499443567, 7230364.502048593 ], [ 1641316.0996549195, 7274258.7921903618 ], [ 1641350.2591114489, 7234370.8235437758 ], [ 1641373.91002171, 7233611.948713324 ], [ 1641406.0096820928, 7278938.2898448324 ], [ 1641431.4963405747, 7221741.2385697132 ], [ 1641444.7802910525, 7272614.0240479605 ], [ 1641457.7765119486, 7259988.6802408649 ], [ 1641458.3795091601, 7299359.3410526728 ], [ 1641462.1969819074, 7258416.701925491 ], [ 1641464.1096746919, 7230194.2100186748 ], [ 1641493.1499686574, 7282201.4255066169 ], [ 1641506.5553959024, 7247091.0906639555 ], [ 1641546.4803364235, 7266614.5954275103 ], [ 1641553.347505809, 7277756.6123213265 ], [ 1641570.8929473958, 7252650.5372389462 ], [ 1641603.0603379016, 7252284.1278324192 ], [ 1641617.5097161522, 7255609.7691922877 ], [ 1641656.7990487642, 7249508.7768514911 ], [ 1641660.580734584, 7258997.7890337016 ], [ 1641662.9668203336, 7267833.7340433123 ], [ 1641671.5135479374, 7294289.4221956581 ], [ 1641676.9412812898, 7228424.3826306397 ], [ 1641698.8971191719, 7238192.536801558 ], [ 1641726.0586144968, 7226439.2790189106 ], [ 1641727.5615763918, 7217878.3629964003 ], [ 1641768.0120264499, 7280880.3127343971 ], [ 1641786.7936454471, 7249357.3464181824 ], [ 1641788.7754153477, 7285519.0881093265 ], [ 1641806.0225052179, 7297464.4339317251 ], [ 1641824.639272267, 7216364.6498801783 ], [ 1641835.6052439413, 7249715.0044965018 ], [ 1641840.3710327535, 7278446.0915224617 ], [ 1641856.9757602925, 7269967.9967236668 ], [ 1641868.9852127915, 7219975.8108908059 ], [ 1641879.0900612471, 7247902.5280039022 ], [ 1641897.7014901671, 7232845.1039145403 ], [ 1641928.2574965805, 7264010.1555068316 ], [ 1641951.0018216695, 7260289.1352885086 ], [ 1641957.3566021281, 7302325.9865550734 ], [ 1641974.4228743191, 7234008.3292769026 ], [ 1641974.713085287, 7252980.5894005941 ], [ 1641978.5518187347, 7244052.3165276367 ], [ 1641980.696355273, 7219636.2333860593 ], [ 1641990.3514931388, 7273829.6700331997 ], [ 1642107.3733391676, 7301253.0994899645 ], [ 1642116.0527368567, 7299908.1518537262 ], [ 1642185.1845958072, 7293942.6832561791 ], [ 1642195.7020148584, 7232271.1891641384 ], [ 1642212.1406705556, 7256471.3733053105 ], [ 1642222.8001836522, 7243548.930366993 ], [ 1642224.2120478991, 7216900.2010738719 ], [ 1642247.0559950846, 7289869.7505360693 ], [ 1642254.602274989, 7259948.8069604002 ], [ 1642272.285737531, 7299369.451511615 ], [ 1642287.4897147501, 7264563.7289556488 ], [ 1642346.1986266633, 7269428.6834931076 ], [ 1642356.6122122009, 7275879.3105935091 ], [ 1642410.7742090989, 7245317.4333441472 ], [ 1642417.5728458248, 7274175.7209381284 ], [ 1642443.9336522326, 7269354.6607509544 ], [ 1642459.5116758991, 7217446.1776569718 ], [ 1642475.8042950807, 7276030.2893509436 ], [ 1642515.2943769637, 7228473.2937135827 ], [ 1642527.7877425817, 7292290.7404905055 ], [ 1642529.548713746, 7233020.8407700853 ], [ 1642536.7851596968, 7256588.702472656 ], [ 1642579.7259538725, 7223080.9257628759 ], [ 1642582.4807161272, 7275899.3154223524 ], [ 1642586.6066735154, 7303181.9300155854 ], [ 1642611.8172264399, 7274263.8826627918 ], [ 1642619.7734925135, 7254720.9968920611 ], [ 1642640.9130912554, 7276867.4811487375 ], [ 1642642.8633455241, 7282414.981143944 ], [ 1642663.6350028883, 7301081.2019117698 ], [ 1642691.4697994676, 7281683.1658264734 ], [ 1642693.3535557636, 7265905.97526165 ], [ 1642717.0881594312, 7284865.2931092083 ], [ 1642726.078438126, 7252606.6646539597 ], [ 1642756.8844341016, 7284913.3950603427 ], [ 1642760.4191128546, 7241138.8719316293 ], [ 1642763.5000990324, 7260681.1168924598 ], [ 1642786.5867870878, 7266146.6138171442 ], [ 1642795.4024776109, 7232197.6356567107 ], [ 1642829.8296871181, 7297620.8948326558 ], [ 1642831.3478547039, 7267803.8869132157 ], [ 1642837.228951178, 7231142.1011781106 ], [ 1642839.7785888766, 7233374.2490779674 ], [ 1642860.8397920674, 7226614.811497272 ], [ 1642880.9334553578, 7288247.0710486677 ], [ 1642892.9516078567, 7267943.0410661027 ], [ 1642951.5560211868, 7218303.2222531503 ], [ 1642961.2227196633, 7240167.8904692661 ], [ 1642966.7499784529, 7255433.8905552253 ], [ 1642967.62338956, 7287280.0779503155 ], [ 1642992.9602130528, 7286787.2595542651 ], [ 1643022.3695775562, 7295553.2583278902 ], [ 1643030.6923655607, 7269191.3753586663 ], [ 1643065.4827273136, 7233388.9769755928 ], [ 1643068.1184171261, 7251098.8526189085 ], [ 1643105.470021809, 7290521.1491594128 ], [ 1643138.4160870758, 7216981.8477963023 ], [ 1643144.9509026231, 7284382.0346308202 ], [ 1643173.4561888443, 7231446.9258869179 ], [ 1643176.6870859284, 7295822.095102543 ], [ 1643187.6980657147, 7248435.90758014 ], [ 1643189.336383892, 7238360.9127158504 ], [ 1643200.8817874533, 7281088.9008922158 ], [ 1643215.4362944434, 7306195.751846415 ], [ 1643221.1091310254, 7249041.9150953609 ], [ 1643221.8296582699, 7255564.4488059729 ], [ 1643224.314371214, 7236035.1934085302 ], [ 1643225.6716563101, 7285376.9995629601 ], [ 1643240.4764918683, 7262050.5109659201 ], [ 1643251.4395428472, 7225359.9884957951 ], [ 1643253.9057913332, 7231468.1727513997 ], [ 1643258.2358430389, 7230702.1484841667 ], [ 1643264.5750016863, 7241927.1966172373 ], [ 1643271.7146560079, 7260110.9254416414 ], [ 1643272.0241211611, 7227041.8983863173 ], [ 1643287.0967907615, 7299920.6754908981 ], [ 1643291.319602839, 7287856.3798635937 ], [ 1643312.185436585, 7288953.1641693525 ], [ 1643342.8870640649, 7247347.9834571043 ], [ 1643363.2882838021, 7287791.3297620807 ], [ 1643364.6753300934, 7246289.0536225149 ], [ 1643385.8417941832, 7282380.2890514825 ], [ 1643387.7605405764, 7250634.6091944315 ], [ 1643388.2186279052, 7297764.7692293162 ], [ 1643401.8891097214, 7223851.1500190673 ], [ 1643413.3336165536, 7223261.9711086983 ], [ 1643422.8378811562, 7262162.4051493173 ], [ 1643423.2264907463, 7283002.4443544829 ], [ 1643434.1605891758, 7232129.8197525023 ], [ 1643443.9670664, 7237097.4896886339 ], [ 1643475.2564274641, 7230228.31821719 ], [ 1643482.0361349138, 7295096.7992420485 ], [ 1643497.9519492141, 7260649.151048271 ], [ 1643515.8859917407, 7287335.0754936971 ], [ 1643519.3784835413, 7278559.547855041 ], [ 1643532.4384520624, 7249800.8650374627 ], [ 1643543.3388545664, 7253188.3384708622 ], [ 1643578.84879222, 7259641.7459200267 ], [ 1643583.2563710283, 7281756.9336008923 ], [ 1643586.9058052716, 7281137.5367780719 ], [ 1643591.9648643762, 7271657.1469836514 ], [ 1643653.8257454461, 7229336.3147735624 ], [ 1643664.0397227854, 7257888.7291689785 ], [ 1643707.2657519025, 7299846.026719844 ], [ 1643709.9522437411, 7255831.385644977 ], [ 1643742.4001535224, 7276226.0298666405 ], [ 1643747.2239367745, 7220196.7338232184 ], [ 1643767.132550631, 7225182.5930670928 ], [ 1643770.4401239024, 7234498.8883102741 ], [ 1643780.3223569612, 7274634.2285676552 ], [ 1643798.4929154459, 7219092.8408526853 ], [ 1643828.3451334031, 7261422.6261837818 ], [ 1643860.9594909381, 7274548.626701504 ], [ 1643880.2426853047, 7280480.8533182889 ], [ 1643881.1878080342, 7258120.8198090382 ], [ 1643887.653173133, 7247746.2634495459 ], [ 1643950.7650887505, 7229338.9336040951 ], [ 1643991.7500961337, 7223666.1378040034 ], [ 1644027.962153214, 7301246.3354485501 ], [ 1644073.8872127882, 7295577.0121639892 ], [ 1644088.6096791229, 7240953.5696125291 ], [ 1644112.1746348974, 7221744.3017122727 ], [ 1644121.7206811791, 7301640.1715340102 ], [ 1644122.3266949395, 7305873.6958661573 ], [ 1644136.5854982897, 7233075.6841233419 ], [ 1644138.3079500638, 7280568.7950963574 ], [ 1644158.9621277077, 7285344.3941649813 ], [ 1644173.4303221663, 7259143.3568396149 ], [ 1644215.2549756963, 7260254.3797624744 ], [ 1644232.6393427073, 7239798.6424630508 ], [ 1644243.6145418608, 7228427.2651388813 ], [ 1644245.908047219, 7284449.0666203536 ], [ 1644287.483117115, 7277086.5397660621 ], [ 1644304.823066, 7248369.2780317171 ], [ 1644343.5059148378, 7304791.5602359883 ], [ 1644375.19195031, 7224861.4160059281 ], [ 1644398.0312093012, 7269744.4184054332 ], [ 1644407.8234093408, 7288012.450701816 ], [ 1644417.7890796855, 7260414.1000786684 ], [ 1644447.7760567171, 7268017.7370016593 ], [ 1644449.880235346, 7266046.9105178369 ], [ 1644456.581191648, 7288367.041313854 ], [ 1644457.9048638199, 7293722.2673203284 ], [ 1644474.0635760457, 7278680.0966976788 ], [ 1644475.3753687199, 7233090.0624388354 ], [ 1644482.6408052014, 7264919.0351979947 ], [ 1644518.6031875911, 7281829.7347255172 ], [ 1644540.2307659194, 7252692.089793493 ], [ 1644554.0338797756, 7283884.8422744703 ], [ 1644630.8261735877, 7236694.5383936223 ], [ 1644658.4882991074, 7246539.700727568 ], [ 1644677.0105672558, 7281245.3574735504 ], [ 1644683.1249534446, 7259068.2702512378 ], [ 1644705.4124811573, 7225052.9893091731 ], [ 1644727.1509585024, 7219278.7125959499 ], [ 1644747.4734454516, 7273982.828871361 ], [ 1644770.6453561569, 7241845.6323095588 ], [ 1644774.1974744087, 7224664.3206253685 ], [ 1644787.9908109768, 7237360.6763928924 ], [ 1644801.9640397727, 7272634.1655354882 ], [ 1644818.6126213837, 7242900.1710478393 ], [ 1644836.6235164553, 7304734.9449470481 ], [ 1644867.7775176396, 7305222.4046628429 ], [ 1644925.1469751755, 7221532.3346859124 ], [ 1644933.8005233109, 7296763.2357384898 ], [ 1644950.4173381438, 7231556.5899293851 ], [ 1644983.460835685, 7252109.6166424984 ], [ 1644985.0606881604, 7282085.1765271053 ], [ 1644992.1681925065, 7222554.8984197052 ], [ 1645016.6971992324, 7227842.9783321405 ], [ 1645024.3592615386, 7250703.1570000155 ], [ 1645042.6496116989, 7225918.018228136 ], [ 1645043.3498145882, 7220049.5138487201 ], [ 1645044.5875007526, 7247106.249984893 ], [ 1645046.3081853858, 7247246.1557570491 ], [ 1645075.8690288598, 7257725.7689424362 ], [ 1645115.5388799526, 7227105.0227006758 ], [ 1645132.8391264526, 7243793.6567279371 ], [ 1645206.964826203, 7268592.5088388277 ], [ 1645207.2437386117, 7278376.034827143 ], [ 1645241.4044152284, 7270027.4430322945 ], [ 1645257.0092749242, 7229461.2258270197 ], [ 1645273.8799917039, 7217455.6219444647 ], [ 1645327.766518773, 7292430.4195331447 ], [ 1645382.8832822351, 7310432.8615874015 ], [ 1645390.3837280511, 7278470.7682532771 ], [ 1645394.4803081572, 7253496.1987065328 ], [ 1645419.0049306958, 7244349.6625608439 ], [ 1645469.7252441875, 7257824.367893694 ], [ 1645506.9323112625, 7312572.2273743646 ], [ 1645524.2846632495, 7293372.0738690067 ], [ 1645539.7226980377, 7287011.8355347626 ], [ 1645543.0401781672, 7247360.006249181 ], [ 1645549.9942704611, 7248910.0884352298 ], [ 1645558.352652818, 7228588.265793696 ], [ 1645603.6390425705, 7229045.4286009036 ], [ 1645610.0930880597, 7256245.725587056 ], [ 1645634.7561434968, 7248449.968494636 ], [ 1645666.2103181465, 7299816.2005428476 ], [ 1645684.0493756074, 7307517.6362374052 ], [ 1645709.2273848639, 7283210.4443850992 ], [ 1645740.3091351946, 7247962.7837789506 ], [ 1645745.9292443297, 7245803.9930845303 ], [ 1645752.7819898457, 7269968.3704356821 ], [ 1645760.334977499, 7218795.5966522973 ], [ 1645796.2604104343, 7245161.3835835615 ], [ 1645806.0181226404, 7290221.2888145763 ], [ 1645808.213027349, 7279294.9685560241 ], [ 1645844.9115796878, 7287045.5703371586 ], [ 1645858.7491339368, 7282634.557036059 ], [ 1645860.9408712292, 7288198.6011862848 ], [ 1645891.7858857217, 7221058.7768878229 ], [ 1645892.6727002279, 7254775.909753588 ], [ 1645917.1090721884, 7236897.3127068793 ], [ 1645919.7394822238, 7282351.7257639207 ], [ 1645952.3574712805, 7228219.9897006555 ], [ 1645952.6069263814, 7313096.453278359 ], [ 1645952.7663329714, 7275327.7485845787 ], [ 1646002.2978955614, 7224974.5685259113 ], [ 1646007.4807077588, 7270124.252522435 ], [ 1646008.8698672799, 7295034.9400435183 ], [ 1646017.3368192581, 7258125.853124328 ], [ 1646027.050024251, 7260454.9385150112 ], [ 1646036.0018867489, 7241625.0981067251 ], [ 1646068.1289010351, 7260856.8895465704 ], [ 1646082.1669896147, 7308296.4834694555 ], [ 1646091.9736893764, 7254126.5927915387 ], [ 1646110.9247559647, 7306957.090656436 ], [ 1646118.6391579376, 7286310.2982098274 ], [ 1646132.7575527157, 7274398.9727859888 ], [ 1646134.0652107042, 7240847.3743222198 ], [ 1646163.9298563104, 7307333.7517997343 ], [ 1646167.9092804075, 7251435.3443254875 ], [ 1646194.30979749, 7223432.9538271772 ], [ 1646203.2200456141, 7304459.2987906206 ], [ 1646209.0461472755, 7253083.9680738309 ], [ 1646212.0456883002, 7223937.8805175601 ], [ 1646217.9251431993, 7294821.771890779 ], [ 1646219.5578229623, 7266694.7626555758 ], [ 1646238.8345726728, 7220467.8782747248 ], [ 1646267.5156000985, 7292578.9029141041 ], [ 1646267.9865443457, 7262698.2448361693 ], [ 1646273.364430794, 7249014.4675262887 ], [ 1646292.5585386339, 7298121.6474218145 ], [ 1646304.6681663378, 7240164.2209791411 ], [ 1646330.4030230702, 7268367.8034603298 ], [ 1646376.465312486, 7246523.53401733 ], [ 1646379.7284241428, 7310145.6607820876 ], [ 1646392.6095422574, 7269569.3818477094 ], [ 1646402.7813419681, 7281780.779205611 ], [ 1646409.9483334699, 7230368.1813643482 ], [ 1646423.3853152348, 7267232.6584778428 ], [ 1646446.9398826445, 7278227.6933644749 ], [ 1646447.5021779456, 7310999.4606170719 ], [ 1646454.0569350936, 7226106.0802898463 ], [ 1646454.0905650305, 7254239.2023003101 ], [ 1646456.5557756082, 7226881.7240199717 ], [ 1646456.9539412481, 7238780.5166159337 ], [ 1646472.9859782171, 7255363.8826271938 ], [ 1646491.781902804, 7227050.3074233606 ], [ 1646497.8537464479, 7257115.936664965 ], [ 1646501.166289798, 7259497.7264778661 ], [ 1646519.192508057, 7268566.1388702951 ], [ 1646523.6280688008, 7223545.0436236151 ], [ 1646551.0681122073, 7281103.9042842975 ], [ 1646573.6430966761, 7231635.9496467812 ], [ 1646585.2093643118, 7224159.3952541864 ], [ 1646609.1836188356, 7263236.229639696 ], [ 1646645.8986395758, 7272755.6948400298 ], [ 1646650.7578715493, 7268382.5966230324 ], [ 1646659.5391223596, 7297508.0709529361 ], [ 1646666.5619625242, 7294715.6640268788 ], [ 1646717.9761092085, 7272842.6499914816 ], [ 1646721.6134616239, 7219209.9347602976 ], [ 1646744.5856386512, 7261488.719577454 ], [ 1646761.5617604617, 7306990.1387879746 ], [ 1646774.2396163729, 7297363.7669916861 ], [ 1646806.08931026, 7231528.5594624439 ], [ 1646816.5226557371, 7226632.7476100884 ], [ 1646819.9626558037, 7276565.6075525787 ], [ 1646836.618630335, 7260050.5533235976 ], [ 1646851.7631761387, 7235889.9196346914 ], [ 1646871.1600492559, 7240749.3512250045 ], [ 1646876.4836010914, 7247073.4183418648 ], [ 1646880.1773582809, 7235530.2908689557 ], [ 1646894.9773745516, 7226058.0170131372 ], [ 1646900.2766155382, 7254552.7751769396 ], [ 1646909.5124132545, 7280830.1361721521 ], [ 1646915.5822190437, 7265081.8263795311 ], [ 1646918.8212251305, 7236968.0106819095 ], [ 1646923.6543216673, 7306591.6309217885 ], [ 1646933.6182362451, 7243544.6137637682 ], [ 1646965.8030874184, 7235165.9836698445 ], [ 1646969.3542062419, 7312355.2459889045 ], [ 1646981.1664228451, 7306806.7879387392 ], [ 1646986.8704396738, 7240994.0611210931 ], [ 1646987.0114479375, 7259591.3946525799 ], [ 1647016.0187490557, 7306051.7888483368 ], [ 1647030.3749439772, 7312586.5569902686 ], [ 1647050.4041892537, 7263278.9838788714 ], [ 1647074.4407066, 7229975.1422248837 ], [ 1647082.1616935262, 7221248.3721586149 ], [ 1647093.6684169392, 7267759.8861722071 ], [ 1647095.3189947258, 7271325.0019233841 ], [ 1647114.0510362596, 7291711.3306555972 ], [ 1647126.9766861561, 7310883.4295580974 ], [ 1647137.8501991716, 7307133.0685409456 ], [ 1647148.2859142534, 7287869.5182598075 ], [ 1647149.2610774518, 7304874.8576307762 ], [ 1647153.4700771726, 7313657.0258852756 ], [ 1647194.8179838029, 7311403.9151632227 ], [ 1647217.719337607, 7313387.006841843 ], [ 1647226.063605811, 7274166.0943714641 ], [ 1647233.0338125436, 7276677.1704797763 ], [ 1647282.330866839, 7274201.694843227 ], [ 1647283.0717287131, 7290944.5017594919 ], [ 1647294.9837599068, 7274359.8452264834 ], [ 1647311.4176432476, 7255906.1337365415 ], [ 1647313.8907294287, 7300807.7562065637 ], [ 1647355.4965989746, 7264536.0818225862 ], [ 1647370.3856597857, 7226629.0380674573 ], [ 1647375.1887471932, 7241979.2623300357 ], [ 1647385.1059622848, 7274306.1883105105 ], [ 1647389.6544192815, 7220156.7384625403 ], [ 1647397.602733982, 7258878.9892607369 ], [ 1647399.6429704686, 7280502.8324878709 ], [ 1647403.3383475763, 7231172.8013082044 ], [ 1647403.4725317596, 7314592.7740799412 ], [ 1647404.6789727511, 7235557.9133029291 ], [ 1647423.7004867515, 7312832.0703577381 ], [ 1647441.2078474485, 7313920.5819880506 ], [ 1647449.6571979697, 7243736.4796882244 ], [ 1647459.6692460189, 7220484.6471571187 ], [ 1647468.9460542349, 7251843.0008046897 ], [ 1647499.2740929641, 7243376.9040272171 ], [ 1647505.38706369, 7249963.8326483918 ], [ 1647519.1735809869, 7243827.3116447637 ], [ 1647540.3544284601, 7281104.9474272877 ], [ 1647563.5820618367, 7235427.9112122171 ], [ 1647583.7869575198, 7268051.5844435394 ], [ 1647632.6727134201, 7245936.7519876594 ], [ 1647669.4111327019, 7249017.2660704749 ], [ 1647683.4716006857, 7291523.8831525864 ], [ 1647695.652957486, 7307799.6464522062 ], [ 1647708.1674753309, 7222773.3127392028 ], [ 1647711.0728802281, 7230378.8826228129 ], [ 1647711.7205855462, 7248555.0322205853 ], [ 1647730.3802314971, 7220246.1112258816 ], [ 1647744.1652104638, 7272334.4845783934 ], [ 1647773.7874353197, 7248541.0926956944 ], [ 1647810.6783872424, 7218948.7643334884 ], [ 1647821.4879632744, 7237556.0582741397 ], [ 1647822.5810502146, 7239960.4804918161 ], [ 1647822.7322574223, 7226536.5066579729 ], [ 1647900.2536190019, 7244398.5635450864 ], [ 1647904.7325633701, 7307972.6792944539 ], [ 1647936.9002492146, 7283865.0430246256 ], [ 1647943.974015784, 7300791.1496442826 ], [ 1647949.1073337002, 7220734.3377653146 ], [ 1647950.8849128177, 7218630.0643065404 ], [ 1647955.1306210556, 7265802.6742266826 ], [ 1647959.9330870043, 7311117.7061257921 ], [ 1647968.190616698, 7257899.8664378785 ], [ 1647984.5860632744, 7291346.7858630307 ], [ 1648023.5540892193, 7264540.1970822979 ], [ 1648028.942423692, 7244958.1930661472 ], [ 1648065.3946374578, 7270636.7977658855 ], [ 1648072.4490547925, 7225620.6305598468 ], [ 1648118.7591115867, 7294543.2510790341 ], [ 1648118.8029090362, 7282770.2857638653 ], [ 1648123.7155667807, 7219860.2003807826 ], [ 1648124.5352776779, 7225019.2442778097 ], [ 1648185.1983408085, 7307059.9250396974 ], [ 1648252.6882302081, 7235655.2220474184 ], [ 1648256.6273498985, 7283395.9216475682 ], [ 1648265.3004184396, 7254382.9206997212 ], [ 1648283.0803375703, 7250600.5440661861 ], [ 1648284.0124037571, 7288500.7184960721 ], [ 1648291.4985514516, 7246921.5231447322 ], [ 1648308.8435429463, 7235773.008893338 ], [ 1648332.397491022, 7256124.3550574807 ], [ 1648336.6986010321, 7261313.9265334876 ], [ 1648336.9242301849, 7245274.4601437328 ], [ 1648385.7588842791, 7246661.2950775195 ], [ 1648398.005446597, 7247998.7132330071 ], [ 1648400.304739248, 7248444.2240597326 ], [ 1648416.9580974791, 7220430.3386896234 ], [ 1648431.0187293298, 7290522.4332604585 ], [ 1648441.9699622365, 7243211.1919032251 ], [ 1648447.4303204429, 7221361.987973921 ], [ 1648448.4053894109, 7240620.680364551 ], [ 1648457.3006547438, 7286391.27296839 ], [ 1648458.7188413038, 7279748.9489888074 ], [ 1648481.1688901111, 7221744.7753977636 ], [ 1648482.3116005049, 7250120.393160698 ], [ 1648503.8936155706, 7249121.9732995788 ], [ 1648507.1240531746, 7319629.3546985481 ], [ 1648530.3329180926, 7314445.0019857995 ], [ 1648584.5600331381, 7249073.4238128252 ], [ 1648586.1199060995, 7225010.805786157 ], [ 1648612.6737646132, 7250991.4458879251 ], [ 1648632.640832586, 7249882.566447638 ], [ 1648673.1730547068, 7300035.195297258 ], [ 1648706.4879246016, 7238999.5346275568 ], [ 1648723.4950818694, 7279609.0639098417 ], [ 1648756.5867915254, 7282736.3696456933 ], [ 1648766.169942328, 7300724.1700339001 ], [ 1648779.7759925914, 7296088.660885131 ], [ 1648789.3159701691, 7308291.7388296453 ], [ 1648820.71227239, 7247447.8412006292 ], [ 1648838.2670830465, 7306839.3286239002 ], [ 1648841.6438583687, 7230993.6026737718 ], [ 1648866.2069066335, 7276581.7842456317 ], [ 1648895.9222146065, 7314779.2408135291 ], [ 1648908.8361916263, 7288144.9163900772 ], [ 1648913.0109336781, 7307078.4578343527 ], [ 1648913.3797351974, 7223350.911881431 ], [ 1648921.0287731574, 7319856.40387752 ], [ 1648928.8963212979, 7273284.268403369 ], [ 1648930.6148574527, 7290570.9320157506 ], [ 1648945.4111758515, 7275465.0940245083 ], [ 1648961.5406355064, 7252844.0304356702 ], [ 1648971.8938421092, 7231187.7670570714 ], [ 1648971.9426568386, 7319177.8434927231 ], [ 1648972.6665355784, 7261544.6871429179 ], [ 1648973.0399015252, 7314958.3249901561 ], [ 1648984.1905635151, 7250251.0034249229 ], [ 1649001.8917499338, 7299207.6421276731 ], [ 1649020.0497193583, 7270861.7408245038 ], [ 1649020.4687854007, 7254469.5472535128 ], [ 1649033.513860852, 7273074.1259552734 ], [ 1649035.7448140972, 7230161.2255705046 ], [ 1649056.183802102, 7233208.9226328339 ], [ 1649070.5376383828, 7281506.685052746 ], [ 1649079.49993, 7241679.0789437862 ], [ 1649082.5131925028, 7273578.9893927379 ], [ 1649107.3917922718, 7280427.2785135517 ], [ 1649111.4929023106, 7274170.9447023878 ], [ 1649113.4863656242, 7248358.3715870036 ], [ 1649115.2798142843, 7246436.1682830844 ], [ 1649161.9601148546, 7282932.4334153952 ], [ 1649200.3579683709, 7286673.6020066636 ], [ 1649200.4398246987, 7298289.4960323973 ], [ 1649201.2782890354, 7231086.818205595 ], [ 1649203.194476252, 7234423.1694489969 ], [ 1649206.4482433533, 7291925.1110959658 ], [ 1649206.7684779561, 7262089.6523907455 ], [ 1649214.4146338245, 7283879.4246992525 ], [ 1649216.1393413704, 7264023.5288431142 ], [ 1649216.9789280216, 7310471.9626256665 ], [ 1649220.0352924797, 7248910.3108163867 ], [ 1649234.0669195517, 7237494.2591062188 ], [ 1649234.1247805832, 7259116.4504731381 ], [ 1649235.7663943251, 7246871.5789796049 ], [ 1649239.0665113798, 7302277.2578783417 ], [ 1649240.8353355422, 7264663.9409942133 ], [ 1649246.0771723315, 7312606.4931808384 ], [ 1649247.9408902575, 7241145.7541638575 ], [ 1649254.1146222218, 7306625.9822705761 ], [ 1649260.9541289653, 7254616.3884644574 ], [ 1649293.5420288639, 7297547.2912281426 ], [ 1649300.3388408965, 7270934.4020603914 ], [ 1649304.7381214336, 7274009.8425062476 ], [ 1649304.9748993146, 7219503.1507993294 ], [ 1649305.0943724839, 7298407.3410871867 ], [ 1649309.5332365017, 7235679.4160055472 ], [ 1649320.6142331029, 7316466.5105260117 ], [ 1649350.3135002186, 7245550.0926143555 ], [ 1649366.5865917867, 7292558.8667675713 ], [ 1649381.1837871722, 7290582.0238876035 ], [ 1649388.1593495968, 7255053.6839194121 ], [ 1649399.1167485828, 7285288.2756790752 ], [ 1649410.5828278009, 7296856.1396153858 ], [ 1649415.8399905988, 7269161.4260943308 ], [ 1649437.1165807582, 7248237.5173588349 ], [ 1649438.8582210147, 7240863.7799750827 ], [ 1649442.6825720088, 7294251.2080942644 ], [ 1649461.5888370096, 7291908.8490610281 ], [ 1649464.5109936793, 7320745.804777246 ], [ 1649475.1462441674, 7229584.5779753029 ], [ 1649483.4779114544, 7250793.7370925881 ], [ 1649514.1201271312, 7268076.9410358388 ], [ 1649531.69307334, 7265817.9840926742 ], [ 1649537.1611477474, 7271900.3345166044 ], [ 1649542.3444119678, 7285639.0266951788 ], [ 1649551.4088157588, 7285772.5315752197 ], [ 1649557.4949923183, 7253894.7347568264 ], [ 1649563.7691720424, 7267252.7354485625 ], [ 1649572.078235711, 7267226.3747214237 ], [ 1649623.7586724921, 7284281.4602974653 ], [ 1649628.5839157414, 7319892.1407778198 ], [ 1649643.0860262057, 7320506.7800567234 ], [ 1649650.7358569556, 7247842.6760653909 ], [ 1649678.2393393391, 7236183.2314608106 ], [ 1649691.9912962571, 7224428.4951165961 ], [ 1649721.1455541695, 7272737.4925339101 ], [ 1649721.6671285369, 7316128.5752050513 ], [ 1649738.8379993853, 7288818.9905258119 ], [ 1649774.5206508213, 7268548.3409710359 ], [ 1649778.0712919517, 7266754.4644091399 ], [ 1649792.2912719308, 7288183.6569097601 ], [ 1649824.6052359205, 7269256.563649918 ], [ 1649833.9708962406, 7241255.623840698 ], [ 1649856.2005061437, 7275702.9808517797 ], [ 1649883.4344767286, 7304435.1563664582 ], [ 1649883.9043098462, 7322177.7793715261 ], [ 1649884.4224993796, 7289822.4838774614 ], [ 1649896.835148334, 7310311.3015592322 ], [ 1649898.4291821392, 7300696.9981993381 ], [ 1649926.276336577, 7306499.4451766247 ], [ 1649932.1294758881, 7270763.1236297786 ], [ 1649947.4411796485, 7301974.9029692747 ], [ 1649953.9786337961, 7293514.47012797 ], [ 1649963.1942390299, 7234971.2453885786 ], [ 1649963.454307874, 7273650.7626387281 ], [ 1649967.5694562723, 7303454.8359683016 ], [ 1649995.5610705502, 7269435.0988253951 ], [ 1649997.6612009192, 7277912.8840880152 ], [ 1650007.4501875739, 7283009.9766704934 ], [ 1650024.4199753848, 7239040.1603201143 ], [ 1650030.4198150954, 7301564.3253785204 ], [ 1650066.5289167541, 7275313.907311039 ], [ 1650075.2170622714, 7320956.1500365492 ], [ 1650084.550807402, 7280499.0224698624 ], [ 1650086.3902062939, 7250883.2306155069 ], [ 1650087.8254685991, 7242925.9608109882 ], [ 1650096.5292372839, 7302484.8580234461 ], [ 1650106.9993145831, 7237562.7057173187 ], [ 1650126.771297405, 7276661.2974451305 ], [ 1650147.857819434, 7285485.9552424448 ], [ 1650151.4066050565, 7321669.8628153745 ], [ 1650159.3055997901, 7305817.4933687439 ], [ 1650162.0162864979, 7224098.1784227518 ], [ 1650165.0554539121, 7250792.7131577199 ], [ 1650170.2496416701, 7250606.0170793068 ], [ 1650189.3994543373, 7305778.6668079896 ], [ 1650216.4923157953, 7238789.1803773167 ], [ 1650287.6045606311, 7275733.8029856123 ], [ 1650288.1951869018, 7267493.8909720527 ], [ 1650304.3602846677, 7323757.5239392491 ], [ 1650304.6440034404, 7304263.9071566751 ], [ 1650305.807549319, 7222971.5977046601 ], [ 1650306.3643934554, 7283664.3583633881 ], [ 1650317.4820627249, 7247785.3503792156 ], [ 1650339.0583054097, 7229762.9946361883 ], [ 1650344.0292050887, 7235259.304246529 ], [ 1650344.042798819, 7306223.1069383211 ], [ 1650345.2141788369, 7324065.9976008656 ], [ 1650377.3280228202, 7310550.0915274275 ], [ 1650394.4182884917, 7253964.2101014666 ], [ 1650405.5735584425, 7234172.4059701255 ], [ 1650414.6469934352, 7280334.8833904266 ], [ 1650441.5514416916, 7317819.0264425902 ], [ 1650443.0374216472, 7230894.5946266968 ], [ 1650450.1128366336, 7306405.1656816108 ], [ 1650450.8707699822, 7244633.3093619561 ], [ 1650464.4088212601, 7323079.2022598116 ], [ 1650476.0695322645, 7298671.9960110364 ], [ 1650480.135721945, 7320343.6655480387 ], [ 1650498.0454538204, 7246505.3638303457 ], [ 1650502.6656711611, 7285910.6419005729 ], [ 1650545.9599783858, 7249743.10860583 ], [ 1650557.9202554775, 7241554.6393722398 ], [ 1650585.6623649702, 7255899.3929151483 ], [ 1650650.6878859291, 7311259.1644801879 ], [ 1650657.3185769115, 7323652.2399466755 ], [ 1650691.3679018507, 7235793.1868519243 ], [ 1650712.4925173139, 7276889.1452575037 ], [ 1650729.4969037361, 7284693.5435481258 ], [ 1650737.9541949723, 7317936.0541130984 ], [ 1650752.6716817794, 7241233.1319106156 ], [ 1650753.5012662471, 7297253.6823290335 ], [ 1650755.621429028, 7314474.7711619223 ], [ 1650774.8499863052, 7229063.3749663662 ], [ 1650828.1144770018, 7254766.6548958598 ], [ 1650839.4339921793, 7279760.0110944193 ], [ 1650852.5735449933, 7313506.8207156006 ], [ 1650852.7969244029, 7272143.4120789487 ], [ 1650866.474195749, 7233117.699611037 ], [ 1650881.0610497408, 7286484.6721401401 ], [ 1650890.920667829, 7256944.7498463877 ], [ 1650895.1383157759, 7308689.1464141775 ], [ 1650896.376620118, 7285007.5009620124 ], [ 1650923.342270178, 7252557.812380692 ], [ 1650938.0234587388, 7230660.3842112226 ], [ 1650938.6822990365, 7324507.7805741504 ], [ 1650940.3487497175, 7227801.76928066 ], [ 1650950.8387064922, 7293247.4312890507 ], [ 1650957.0674042203, 7259775.2967573078 ], [ 1650975.0087436312, 7316025.5679996982 ], [ 1650978.496369299, 7241644.4264058918 ], [ 1650993.9566324698, 7232561.7923052283 ], [ 1651006.6141908446, 7263221.9589495333 ], [ 1651046.2095357883, 7305607.8824055856 ], [ 1651056.0069202578, 7271481.3480420439 ], [ 1651059.3321866812, 7307224.9829512294 ], [ 1651065.8553839305, 7296781.676873113 ], [ 1651069.9114797597, 7249732.6167856017 ], [ 1651071.4123197834, 7293065.4567203745 ], [ 1651102.4016287187, 7242176.7248366838 ], [ 1651120.8464031401, 7253456.4071985101 ], [ 1651206.9798006136, 7299988.7973979376 ], [ 1651211.4446589125, 7312895.2206804091 ], [ 1651224.1614472191, 7295191.6174389059 ], [ 1651236.0671547225, 7320853.3711596476 ], [ 1651258.1816445903, 7268511.7367975339 ], [ 1651260.4230678154, 7309685.1389971767 ], [ 1651269.7474654221, 7251816.3515915675 ], [ 1651283.5349227737, 7247036.1949008489 ], [ 1651286.4014356206, 7221248.7574037379 ], [ 1651288.4624804233, 7238276.0588272251 ], [ 1651291.6014856717, 7269828.024069801 ], [ 1651299.5432847568, 7306347.7203480117 ], [ 1651323.1952587974, 7240163.1026869072 ], [ 1651349.978029398, 7230812.048455569 ], [ 1651354.5434552624, 7267316.8827029187 ], [ 1651383.2650543172, 7245209.0334060853 ], [ 1651388.9588654512, 7294326.5836605672 ], [ 1651396.1115826429, 7232141.1608841661 ], [ 1651402.1491076702, 7246120.2453427929 ], [ 1651402.3317681639, 7243669.6017243071 ], [ 1651408.6147748975, 7299187.3533953084 ], [ 1651424.4069327617, 7323396.2495838832 ], [ 1651425.2913939077, 7280379.1977744373 ], [ 1651434.3139774483, 7275773.3096854901 ], [ 1651439.8801262672, 7301027.886149819 ], [ 1651451.1107253048, 7230194.677433244 ], [ 1651474.9335556673, 7278309.4749011984 ], [ 1651480.9435447662, 7322637.9945159461 ], [ 1651486.620862304, 7306533.3168713758 ], [ 1651492.4714088354, 7304215.9441325525 ], [ 1651508.9946212973, 7301430.7229972202 ], [ 1651511.9760693619, 7243701.7949892115 ], [ 1651513.4774881892, 7297120.8497606162 ], [ 1651518.5118366168, 7260736.4081554068 ], [ 1651530.3762858338, 7250677.9577794122 ], [ 1651557.8620433446, 7294135.4875626704 ], [ 1651593.0015079377, 7246156.2395382728 ], [ 1651600.4903737968, 7245769.1485259831 ], [ 1651608.6854302092, 7313037.6298032394 ], [ 1651638.1987186882, 7228533.5812183432 ], [ 1651640.4163448026, 7265567.2559353085 ], [ 1651646.8633363745, 7284680.4635071782 ], [ 1651674.0406829135, 7248442.907602963 ], [ 1651681.5108222961, 7283760.2972476911 ], [ 1651689.6236974271, 7325378.6187123917 ], [ 1651707.5177832185, 7306837.4483927414 ], [ 1651708.4818093206, 7219997.55949998 ], [ 1651717.5036831568, 7310842.6710192831 ], [ 1651728.2450375708, 7241064.8711151863 ], [ 1651739.294964375, 7297591.0591772841 ], [ 1651741.0458776841, 7228643.3395261904 ], [ 1651783.0433866745, 7254174.6739260554 ], [ 1651783.2645061056, 7325200.0898122191 ], [ 1651791.8654659612, 7255852.5289420858 ], [ 1651794.0834819935, 7304451.8661673572 ], [ 1651806.754345227, 7274148.8984449757 ], [ 1651828.0152306641, 7265382.5308764465 ], [ 1651828.5809304186, 7289530.3252008231 ], [ 1651838.5366733035, 7254275.3198961709 ], [ 1651854.3371715157, 7220806.8503441736 ], [ 1651859.9062623954, 7299395.7075949339 ], [ 1651864.0383357017, 7281517.0235860376 ], [ 1651866.3983902803, 7267699.3498300556 ], [ 1651874.2148980692, 7227065.1744795265 ], [ 1651881.0501862697, 7231467.981215586 ], [ 1651890.4243003689, 7282779.4522870071 ], [ 1651896.366255465, 7282701.7793781627 ], [ 1651943.5735271382, 7229181.5605100347 ], [ 1651947.022892213, 7224492.3884786516 ], [ 1651953.9981147146, 7301979.0464849751 ], [ 1651959.9493766779, 7315508.4984751381 ], [ 1651970.3277272177, 7234023.7950335247 ], [ 1651970.5202958719, 7281044.5533097042 ], [ 1651978.405270875, 7276264.3384995582 ], [ 1651985.9109726455, 7309759.3863799619 ], [ 1651986.4123540379, 7287129.9101433968 ], [ 1652009.4873254504, 7285303.5180892143 ], [ 1652031.1452222385, 7238107.9293512367 ], [ 1652040.4998577863, 7324101.9600504814 ], [ 1652046.2421215989, 7264488.6916551488 ], [ 1652061.0938257852, 7234370.6477274364 ], [ 1652067.3119309337, 7287132.8445768254 ], [ 1652068.6516805463, 7238009.2722608242 ], [ 1652075.2984690124, 7285057.2514435789 ], [ 1652090.2035503825, 7270177.5898767048 ], [ 1652108.2053473066, 7273333.1507545123 ], [ 1652108.6056899698, 7222425.2860318888 ], [ 1652108.9326861785, 7264689.5012558391 ], [ 1652110.2359643804, 7314433.7945753383 ], [ 1652110.4610026309, 7292020.7900267914 ], [ 1652115.9181779406, 7308083.1614216417 ], [ 1652135.1456084813, 7284666.9202112909 ], [ 1652140.5394047175, 7285716.4060557913 ], [ 1652161.0888874126, 7285345.8016959708 ], [ 1652191.317644597, 7258069.6694770511 ], [ 1652217.8357131048, 7227759.6541982852 ], [ 1652220.5868232236, 7275311.6749828085 ], [ 1652223.5095272958, 7220075.9997091629 ], [ 1652285.8042393243, 7286220.7237740783 ], [ 1652298.011874768, 7323273.4768324401 ], [ 1652299.9919649393, 7238068.6128978767 ], [ 1652317.9675279513, 7227570.98624455 ], [ 1652326.6994983342, 7313792.9437272577 ], [ 1652327.9534826961, 7254598.1240703426 ], [ 1652332.5547352433, 7244766.7134606745 ], [ 1652343.6825987296, 7265413.5364180906 ], [ 1652392.7960320152, 7222293.4506387152 ], [ 1652395.6865597989, 7222705.1484262142 ], [ 1652395.7455788422, 7293994.2387458878 ], [ 1652436.2058845595, 7293326.6326416824 ], [ 1652449.2149744057, 7236011.2535029175 ], [ 1652471.3357272136, 7251062.1581718093 ], [ 1652488.0342541623, 7308467.9336496908 ], [ 1652493.046012626, 7257416.1368486164 ], [ 1652511.7221323736, 7278519.009112441 ], [ 1652515.912790807, 7267433.376398365 ], [ 1652527.1726779984, 7293337.8550450299 ], [ 1652529.2138677097, 7253180.0828227242 ], [ 1652547.1440417455, 7288088.8453880148 ], [ 1652550.8093376921, 7278596.1677381368 ], [ 1652571.2583847377, 7299590.0249820454 ], [ 1652586.7819594643, 7253495.3926517349 ], [ 1652596.7500314675, 7251801.9463270688 ], [ 1652626.04187236, 7283997.9175178763 ], [ 1652631.1482866388, 7252288.076405975 ], [ 1652633.7330507254, 7226602.4137350991 ], [ 1652655.7984616545, 7286900.426012869 ], [ 1652659.1346550805, 7299782.9321963927 ], [ 1652676.1244533707, 7256086.7627372406 ], [ 1652685.7954355499, 7305843.8406148367 ], [ 1652714.8549057816, 7263722.4953608532 ], [ 1652716.0450495009, 7251732.1135164611 ], [ 1652721.1325232314, 7314890.6633549305 ], [ 1652725.5660034127, 7312109.6472500032 ], [ 1652726.9469273766, 7257839.4921790501 ], [ 1652730.7696334552, 7251543.1455761045 ], [ 1652744.3591544488, 7296492.7006045831 ], [ 1652763.3830621301, 7264967.0383574925 ], [ 1652778.2803789896, 7313796.5892877961 ], [ 1652781.7850852124, 7266948.8203348927 ], [ 1652807.9778670385, 7273449.1730968282 ], [ 1652817.6014091906, 7279606.4962569252 ], [ 1652824.2681936203, 7266919.0735189766 ], [ 1652824.7544702902, 7258175.9423258379 ], [ 1652842.4224056359, 7259414.353981887 ], [ 1652846.9794097119, 7297381.7653452996 ], [ 1652855.3175744989, 7259629.4412961202 ], [ 1652873.0017429271, 7222311.7059187964 ], [ 1652889.7658319045, 7240649.9744459838 ], [ 1652918.7029222117, 7250991.0185737126 ], [ 1652945.5327865731, 7295357.6973075634 ], [ 1652997.3071935312, 7272942.9679216845 ], [ 1652998.8410733056, 7229330.5102591263 ], [ 1653004.0264834368, 7227583.856321414 ], [ 1653005.2792342312, 7269019.4418927394 ], [ 1653015.7563477051, 7238301.2310458422 ], [ 1653021.7525132983, 7245335.3326378642 ], [ 1653032.5230678879, 7291289.7041224316 ], [ 1653033.9485109241, 7308903.7269775039 ], [ 1653041.7088810075, 7280441.0182493376 ], [ 1653062.2448799477, 7300582.3651924273 ], [ 1653062.6529645484, 7324526.7343891812 ], [ 1653093.9206719866, 7221296.3985483265 ], [ 1653153.7330038259, 7265690.8953531524 ], [ 1653154.6633231638, 7268334.8019354371 ], [ 1653188.9336968909, 7309182.1261172518 ], [ 1653235.7686943994, 7265507.3462000638 ], [ 1653262.731264584, 7268686.7049870519 ], [ 1653264.8726649135, 7274333.3348685047 ], [ 1653282.5433279588, 7295322.6068053963 ], [ 1653283.9567302568, 7323056.7909958297 ], [ 1653291.3555745552, 7288637.783925239 ], [ 1653301.110945716, 7273018.7406027047 ], [ 1653309.6595612301, 7317916.7644538172 ], [ 1653321.9320922382, 7271113.5532865794 ], [ 1653325.9396360542, 7295024.7040595189 ], [ 1653326.8012456156, 7275973.5111159598 ], [ 1653333.1960326545, 7317819.4157646457 ], [ 1653335.0545057459, 7289822.5351561802 ], [ 1653339.9735652604, 7283597.7053297395 ], [ 1653345.5748182125, 7221642.4087073812 ], [ 1653367.9430352177, 7236402.8845061613 ], [ 1653389.588528868, 7223189.8640350979 ], [ 1653392.3809472187, 7224922.4416182786 ], [ 1653398.3025071074, 7264942.7778581781 ], [ 1653405.3787944624, 7315688.9310017768 ], [ 1653412.4055280993, 7263165.5031625908 ], [ 1653445.4831933463, 7233277.3763617948 ], [ 1653465.3634386065, 7284748.5721132336 ], [ 1653479.1141888972, 7259687.8199653002 ], [ 1653483.7626326641, 7246995.7496533897 ], [ 1653497.5823950937, 7307376.7790981038 ], [ 1653497.9730664915, 7242689.2344808485 ], [ 1653508.3244840424, 7261189.32249643 ], [ 1653515.5690501556, 7264454.4137903983 ], [ 1653527.3667772932, 7308024.8831312498 ], [ 1653528.7121984733, 7225682.3382771881 ], [ 1653563.4314081804, 7240346.9677958628 ], [ 1653568.8971018514, 7252062.8679532027 ], [ 1653608.2829449084, 7290398.5194360856 ], [ 1653694.0116787506, 7239088.738271853 ], [ 1653694.7400050564, 7252190.3113020463 ], [ 1653699.4254946869, 7297991.0571086789 ], [ 1653713.9530385796, 7302359.3347067619 ], [ 1653725.6742897192, 7271691.8705426315 ], [ 1653763.3164045501, 7313195.3138739122 ], [ 1653763.6405338256, 7319938.1500693038 ], [ 1653768.2281626605, 7239101.893735813 ], [ 1653781.4196248136, 7322906.6222339403 ], [ 1653796.9847427227, 7324454.7442556266 ], [ 1653797.7226319064, 7276733.4391158028 ], [ 1653808.2058064188, 7261706.3879683781 ], [ 1653832.4157976229, 7281908.1290623322 ], [ 1653873.8014465766, 7324717.1873919349 ], [ 1653898.1276852917, 7267112.1720704669 ], [ 1653898.6435793808, 7245996.5268934052 ], [ 1653903.4943062598, 7270241.2603352573 ], [ 1653904.3656992316, 7297185.4092226252 ], [ 1653925.7802050561, 7290782.4738893304 ], [ 1653931.4108359641, 7276274.3012534538 ], [ 1653932.7198899663, 7300158.1577450437 ], [ 1653956.9252086885, 7307592.7709653331 ], [ 1653958.5091781295, 7293393.9204595983 ], [ 1653989.9706858054, 7235278.9212676417 ], [ 1653990.7252865448, 7277384.3100545676 ], [ 1653993.2436851237, 7270434.2054497758 ], [ 1654005.4374720941, 7306164.2085469682 ], [ 1654023.7380720866, 7294167.1558631361 ], [ 1654024.7799268779, 7276715.2195177935 ], [ 1654050.978240693, 7274734.9706522049 ], [ 1654051.0579088209, 7262796.5254040435 ], [ 1654054.3641444435, 7259601.9811791759 ], [ 1654094.8488910068, 7268907.4290988203 ], [ 1654111.5079361799, 7312791.2964246301 ], [ 1654123.9294653647, 7261706.9439363973 ], [ 1654127.980340647, 7221873.0371676702 ], [ 1654129.662809117, 7227169.2857545065 ], [ 1654162.7902705264, 7289301.7250259332 ], [ 1654177.434390875, 7308921.3917016359 ], [ 1654182.1487264689, 7257929.9819827853 ], [ 1654184.3634156156, 7266462.1176662389 ], [ 1654195.4300044768, 7242818.8672727039 ], [ 1654207.9383885383, 7267621.9046902917 ], [ 1654240.2574331495, 7276633.3098742124 ], [ 1654242.2628211728, 7287205.4215794047 ], [ 1654267.4635839909, 7324931.47147494 ], [ 1654273.7020487394, 7313171.6665565101 ], [ 1654285.0876225575, 7322647.060327989 ], [ 1654293.8043159191, 7284648.0664834548 ], [ 1654306.0641178926, 7231155.8001812259 ], [ 1654308.3566597281, 7244453.7979986146 ], [ 1654321.4860857592, 7255762.4657170791 ], [ 1654323.5259376869, 7239704.0732737435 ], [ 1654341.2870747398, 7271195.4740496306 ], [ 1654359.5810836372, 7222845.0520031508 ], [ 1654369.8390602572, 7276185.5199573971 ], [ 1654372.4403428773, 7277348.0074672177 ], [ 1654374.7988168853, 7263747.6389570665 ], [ 1654376.3116316008, 7248258.171399218 ], [ 1654381.8638171607, 7310028.4471898824 ], [ 1654383.2180570702, 7291783.92523761 ], [ 1654401.6987000853, 7294651.8553095432 ], [ 1654403.4153661933, 7228071.9331398504 ], [ 1654423.5571311403, 7252442.340232 ], [ 1654446.1400205926, 7246778.7826873399 ], [ 1654461.6502286464, 7238250.6432755738 ], [ 1654462.5415493883, 7296384.7928765435 ], [ 1654489.2254469548, 7252750.4978432478 ], [ 1654541.5181596833, 7270354.4840081884 ], [ 1654545.1933927485, 7241838.3567753164 ], [ 1654552.0528639932, 7261970.4227315644 ], [ 1654569.4863068045, 7272062.3805496059 ], [ 1654575.7647662007, 7226217.8890992329 ], [ 1654587.036927819, 7295832.9139999421 ], [ 1654596.9977330891, 7246040.4350711815 ], [ 1654598.807868761, 7244512.2710134126 ], [ 1654615.4174622791, 7310945.8792364858 ], [ 1654629.8091213629, 7255025.2918215292 ], [ 1654639.4534690818, 7318121.2137092669 ], [ 1654667.4907714962, 7285835.1929073669 ], [ 1654687.4223353714, 7315176.448122425 ], [ 1654700.7670604789, 7221126.5278865043 ], [ 1654705.6488954853, 7277975.3913978729 ], [ 1654718.5836340634, 7235157.9032785231 ], [ 1654744.2669167772, 7247337.512457029 ], [ 1654746.5286217704, 7250899.8229471259 ], [ 1654761.2774880165, 7319287.7096423665 ], [ 1654764.2901601309, 7295101.2044425812 ], [ 1654789.9538913227, 7295137.301761087 ], [ 1654817.211745772, 7320074.1016865494 ], [ 1654845.1799057522, 7242565.1404766506 ], [ 1654869.6058084441, 7304531.2190667083 ], [ 1654870.6578622269, 7267287.6604729248 ], [ 1654902.538539256, 7302539.2809299342 ], [ 1654909.5316135688, 7293812.5267328508 ], [ 1654917.3146656353, 7266791.3190946029 ], [ 1654922.9417750915, 7304860.779217355 ], [ 1654940.5733682602, 7317831.6207227372 ], [ 1654943.1432176887, 7320306.5253205085 ], [ 1654955.3761448637, 7240955.6189313335 ], [ 1654973.0504343701, 7221379.8075755909 ], [ 1654977.2832273454, 7295452.9031896368 ], [ 1654988.7831864741, 7223430.6526384931 ], [ 1654999.365630293, 7274826.8179892413 ], [ 1655033.8299758676, 7301625.8251195662 ], [ 1655040.2934056602, 7276941.4400470024 ], [ 1655043.158133765, 7284838.4896780765 ], [ 1655056.4128054213, 7231449.6293531256 ], [ 1655063.5953955231, 7303396.9573821863 ], [ 1655073.1274575933, 7323451.823414566 ], [ 1655104.4404704934, 7254993.5131005235 ], [ 1655110.7788291501, 7278437.7744649611 ], [ 1655119.3138048872, 7281573.1305080401 ], [ 1655135.3382679012, 7307440.420983729 ], [ 1655137.6722490108, 7288072.2765437411 ], [ 1655139.7013436602, 7322949.9427592028 ], [ 1655144.9634747517, 7292631.0865934314 ], [ 1655176.9749197597, 7293312.3742328854 ], [ 1655186.5737973216, 7297236.5518136667 ], [ 1655205.6507469085, 7312000.066483316 ], [ 1655207.0921494588, 7253116.0566391386 ], [ 1655210.1148445469, 7313106.5753582511 ], [ 1655223.0430150402, 7299624.2486138782 ], [ 1655230.1138870402, 7284720.1453927616 ], [ 1655244.0151402513, 7301813.3534402912 ], [ 1655246.4093730657, 7247112.4822494537 ], [ 1655264.4109604033, 7320644.4564826069 ], [ 1655266.6275022991, 7292612.726393139 ], [ 1655266.8620521287, 7226680.0939731337 ], [ 1655288.2922206803, 7318815.8332037777 ], [ 1655294.4192743751, 7270579.9169025645 ], [ 1655312.9884588099, 7238349.8786669746 ], [ 1655321.1689759537, 7225901.3124487745 ], [ 1655348.4659564456, 7231893.0219355533 ], [ 1655350.301247691, 7272152.8243668023 ], [ 1655380.9764302692, 7252735.5682156458 ], [ 1655393.4093980722, 7316048.9615176637 ], [ 1655405.4081157851, 7310590.7978925277 ], [ 1655417.1602813406, 7239687.7601035992 ], [ 1655438.0444343966, 7324144.4662180152 ], [ 1655439.6116528939, 7238111.4511099709 ], [ 1655453.222069534, 7234030.4145474657 ], [ 1655506.9539390439, 7253027.3820270905 ], [ 1655549.7385114091, 7324000.260170809 ], [ 1655553.7588134143, 7305856.8953772821 ], [ 1655566.2658370212, 7305391.7727263253 ], [ 1655602.4076003884, 7274226.778975632 ], [ 1655605.4084535001, 7285361.0365603892 ], [ 1655607.1760396098, 7272906.4724622546 ], [ 1655610.5506332256, 7306604.9902797332 ], [ 1655620.2022533829, 7239745.9706774903 ], [ 1655624.977352808, 7247028.2499922793 ], [ 1655666.2605230631, 7274692.4168161806 ], [ 1655706.2907844852, 7252108.1894282401 ], [ 1655707.3723126792, 7298489.0366471456 ], [ 1655717.8288168015, 7301119.7439851249 ], [ 1655734.0683685425, 7255347.4450160107 ], [ 1655734.9243989962, 7232184.2301038699 ], [ 1655736.3701167637, 7253591.3272881387 ], [ 1655740.5932962121, 7298305.1326951552 ], [ 1655747.3609131963, 7252260.2677163146 ], [ 1655749.0180350374, 7227438.2164943926 ], [ 1655757.0343777854, 7322524.17810445 ], [ 1655771.1686487843, 7264202.1926369546 ], [ 1655788.3862125236, 7270267.4069369063 ], [ 1655813.9543025782, 7285062.468456503 ], [ 1655815.0695266849, 7307813.2698216904 ], [ 1655860.6527017592, 7234706.7678275192 ], [ 1655871.6590563883, 7295766.7115654247 ], [ 1655890.9116004074, 7268734.0109440638 ], [ 1655905.5592258503, 7239631.8784353174 ], [ 1655940.2539657778, 7301867.7060366357 ], [ 1655948.6809969961, 7250274.4004575033 ], [ 1655950.1397302307, 7304813.3676551357 ], [ 1655953.8392930473, 7279422.6565903928 ], [ 1655962.5408866769, 7242456.7533754343 ], [ 1655967.2012647614, 7244193.1210739948 ], [ 1655969.6447021759, 7320594.6320175929 ], [ 1655977.5443109414, 7265438.4413552815 ], [ 1656004.8030297565, 7307918.0097106546 ], [ 1656042.1165660457, 7227562.49995 ], [ 1656064.8795420816, 7238452.0664635664 ], [ 1656074.0885707263, 7312737.7314996449 ], [ 1656080.9826729258, 7324096.5403328827 ], [ 1656092.0909777959, 7226685.3429312827 ], [ 1656099.3797105015, 7259615.8196988236 ], [ 1656101.5758331118, 7264969.0111730807 ], [ 1656122.6204252194, 7290605.8062255476 ], [ 1656138.840673873, 7306462.9597623423 ], [ 1656166.6668313381, 7266931.9734465713 ], [ 1656176.9660620177, 7314031.4375123456 ], [ 1656189.4644800234, 7279344.9709656127 ], [ 1656192.7040238031, 7246438.83030101 ], [ 1656204.1907603377, 7274028.2130642924 ], [ 1656209.2391646733, 7292735.4562311294 ], [ 1656209.9409211795, 7246475.5664053056 ], [ 1656213.2161508244, 7306340.1433269186 ], [ 1656254.8507765208, 7313918.5476335436 ], [ 1656264.988444166, 7262800.8299530717 ], [ 1656305.0145275008, 7238525.5281494698 ], [ 1656305.12047498, 7265438.1471918989 ], [ 1656305.2439417043, 7305021.3203541227 ], [ 1656315.8641750156, 7315332.8348172856 ], [ 1656332.9758846725, 7254754.8883279609 ], [ 1656335.7061961486, 7244338.9845723705 ], [ 1656377.989122594, 7230264.6493155099 ], [ 1656432.6368156995, 7255802.3719000015 ], [ 1656437.4771324145, 7259745.6667523868 ], [ 1656438.7120647435, 7222472.5883194562 ], [ 1656443.6495364145, 7245458.6060064426 ], [ 1656454.3947766568, 7273941.1866228841 ], [ 1656474.1133682632, 7259354.8939823667 ], [ 1656481.5945786831, 7275439.3066516034 ], [ 1656493.8746725593, 7291694.1861486994 ], [ 1656502.4229040865, 7268629.9013635879 ], [ 1656516.2183234855, 7323806.2362262104 ], [ 1656526.2573273941, 7315405.7346075997 ], [ 1656535.0887024391, 7244678.8199409097 ], [ 1656537.2195555489, 7251351.768098549 ], [ 1656569.4991746896, 7318537.5676337779 ], [ 1656572.3004152738, 7295293.5972943036 ], [ 1656587.0527533505, 7222673.6819925411 ], [ 1656596.5172449136, 7239635.6809375454 ], [ 1656616.734545937, 7324318.1435074946 ], [ 1656620.870204584, 7311768.03270726 ], [ 1656622.0861693907, 7321720.0360119529 ], [ 1656622.1862366565, 7248611.3742566518 ], [ 1656624.6198965628, 7323697.1761513222 ], [ 1656650.8944952076, 7282908.2326607723 ], [ 1656662.3368388577, 7318906.8355128253 ], [ 1656667.6069564649, 7282977.7028967561 ], [ 1656688.5795809133, 7292182.6963015003 ], [ 1656704.5178702599, 7268307.8418460544 ], [ 1656704.8637618227, 7289590.4254449485 ], [ 1656708.3158632815, 7285430.3659838112 ], [ 1656711.6052617657, 7245362.1307850797 ], [ 1656714.9402138114, 7244877.3406825308 ], [ 1656718.9250035165, 7259276.6020276584 ], [ 1656726.0064418968, 7294793.3163296264 ], [ 1656726.4544530921, 7287954.9178059297 ], [ 1656730.5225031197, 7280463.0641278243 ], [ 1656730.5331760615, 7252633.3059042692 ], [ 1656737.7410467067, 7311992.1588775218 ], [ 1656747.6226197593, 7224049.9287230521 ], [ 1656755.7364881188, 7260092.9174448187 ], [ 1656756.0860928313, 7243575.2443724256 ], [ 1656762.8689638777, 7310223.6224116907 ], [ 1656768.1594076343, 7225458.2441883413 ], [ 1656790.5790966926, 7246615.0298171537 ], [ 1656803.8226634474, 7280222.2265517125 ], [ 1656809.1636775099, 7294524.805862058 ], [ 1656817.9818581087, 7277973.8614542186 ], [ 1656819.2420848396, 7278371.9956135852 ], [ 1656828.3666367347, 7289835.947754018 ], [ 1656832.2269347881, 7229844.2729676627 ], [ 1656836.6014486079, 7299784.945414233 ], [ 1656856.644153716, 7241197.5445856452 ], [ 1656867.041812452, 7286527.2622261606 ], [ 1656906.8908244832, 7241809.9866505209 ], [ 1656911.9542896533, 7275769.9771926627 ], [ 1656916.002223368, 7240511.4056856791 ], [ 1656928.5856443956, 7268614.4786335453 ], [ 1656937.56042377, 7320758.0421158243 ], [ 1656945.6954799222, 7253327.5951015912 ], [ 1656967.1170109124, 7306977.5175880371 ], [ 1656999.8363866345, 7286939.6815832807 ], [ 1657003.9302653158, 7308880.2714966927 ], [ 1657011.7725226681, 7225821.9952409016 ], [ 1657015.979193181, 7286951.7117768973 ], [ 1657025.9706583121, 7299418.2780726859 ], [ 1657049.8070324806, 7294310.7846157216 ], [ 1657050.0480329678, 7246754.6564278277 ], [ 1657056.1000123001, 7310246.8236186709 ], [ 1657129.6715885238, 7235455.0186944241 ], [ 1657151.3835120287, 7260920.0831683539 ], [ 1657158.7495302663, 7233515.8588783806 ], [ 1657161.4257189832, 7310694.8513503801 ], [ 1657189.1772876121, 7283924.2100262353 ], [ 1657199.5112964208, 7266860.5505655939 ], [ 1657219.5445768223, 7314746.8423386561 ], [ 1657233.2520376199, 7232225.2211911548 ], [ 1657235.7570025434, 7280102.459703045 ], [ 1657236.5202384552, 7245594.770195053 ], [ 1657254.3483807701, 7235498.2477414636 ], [ 1657288.4823482453, 7231051.9195907135 ], [ 1657292.164550089, 7316069.9185316218 ], [ 1657294.7933518342, 7283845.5271576513 ], [ 1657298.5541256762, 7244714.4535566 ], [ 1657302.0092248875, 7270988.657185182 ], [ 1657330.4521028469, 7295647.7543086261 ], [ 1657337.8663375424, 7244645.3969880827 ], [ 1657379.9952936098, 7242519.4181796508 ], [ 1657383.7745613223, 7304494.5595456641 ], [ 1657421.6330196867, 7227109.9938389501 ], [ 1657442.7712976462, 7274556.2221856248 ], [ 1657457.6785299317, 7237082.9983963389 ], [ 1657483.8118688338, 7252741.6881375983 ], [ 1657501.0774122137, 7317317.7163753295 ], [ 1657535.0041370948, 7324199.6822305517 ], [ 1657538.3791073523, 7296498.9033507938 ], [ 1657542.6902025435, 7313234.7729799449 ], [ 1657575.6585695134, 7249707.8069379041 ], [ 1657577.3979590868, 7251110.5031968355 ], [ 1657590.5171771583, 7237377.7448505443 ], [ 1657598.5907110674, 7317529.704749546 ], [ 1657600.23276993, 7238002.549198837 ], [ 1657605.3017755409, 7299022.8430871628 ], [ 1657606.3948388051, 7274555.8710192982 ], [ 1657610.2731252422, 7274948.2185136359 ], [ 1657634.3786209361, 7291186.4478471596 ], [ 1657641.960547253, 7318778.9906252846 ], [ 1657654.3059224568, 7296604.4214029694 ], [ 1657656.642883762, 7224314.9954944616 ], [ 1657672.3350175824, 7233721.6606261563 ], [ 1657699.5547966573, 7237190.2587703019 ], [ 1657706.3302117439, 7285735.9469659869 ], [ 1657714.6660336044, 7233822.147565918 ], [ 1657722.9018211819, 7291429.0749400761 ], [ 1657736.007595551, 7229864.7740989402 ], [ 1657738.6404995201, 7280459.7047922732 ], [ 1657767.9143283956, 7279718.9173838394 ], [ 1657774.5901450922, 7238959.7540732129 ], [ 1657848.7182706131, 7316449.0367961982 ], [ 1657866.3276310242, 7237122.9994710181 ], [ 1657867.413397104, 7267377.4752004473 ], [ 1657877.0677918124, 7224261.4036190296 ], [ 1657883.1857150828, 7230837.5214902805 ], [ 1657891.0275145324, 7264184.5775840078 ], [ 1657896.6521791087, 7261531.0563426549 ], [ 1657898.5721008489, 7238108.3035352379 ], [ 1657905.6994580878, 7310620.8325393545 ], [ 1657936.0138881011, 7291040.1038699532 ], [ 1657943.7753109215, 7273159.9188360041 ], [ 1657951.5477875338, 7280307.5807111831 ], [ 1657993.2926897698, 7292065.8946803398 ], [ 1658053.8331960624, 7278590.4477959163 ], [ 1658074.813751515, 7299820.3147976184 ], [ 1658084.5637240084, 7274983.9356948901 ], [ 1658096.6639101021, 7237854.1561694937 ], [ 1658106.5428784338, 7257441.2921649721 ], [ 1658106.5542458012, 7275635.9264361151 ], [ 1658111.266916137, 7280417.5788435293 ], [ 1658114.958932857, 7251276.2678834433 ], [ 1658115.1326464226, 7250494.332083446 ], [ 1658120.7034124499, 7295011.9806304965 ], [ 1658136.4509727398, 7282280.8519670265 ], [ 1658139.7340455821, 7246687.1642742865 ], [ 1658149.4545407721, 7265217.8804472014 ], [ 1658155.4046071819, 7276785.4903941127 ], [ 1658166.7812352364, 7321314.0715175755 ], [ 1658173.5416706426, 7312572.0448333807 ], [ 1658173.9559182753, 7259758.4908173522 ], [ 1658194.4273574997, 7248154.0916942582 ], [ 1658201.1242117409, 7273145.9287643787 ], [ 1658260.4683207502, 7245279.2681234591 ], [ 1658278.3485875719, 7286628.4870136073 ], [ 1658312.7388124838, 7272003.3331142534 ], [ 1658332.9383210188, 7282272.8381689889 ], [ 1658343.3668179386, 7250310.2416127464 ], [ 1658350.0847348617, 7235218.9856001474 ], [ 1658351.0634421073, 7239654.9880873784 ], [ 1658366.1857938594, 7236883.8754293667 ], [ 1658366.8083017522, 7279494.9978290042 ], [ 1658377.9398688346, 7274400.9563564789 ], [ 1658380.4175429139, 7317885.5416407157 ], [ 1658408.1900859454, 7284297.6771876998 ], [ 1658428.3368601883, 7283851.4502241062 ], [ 1658435.8708018409, 7288570.9104714114 ], [ 1658461.9310661554, 7247526.7007424263 ], [ 1658474.3785183781, 7271486.1255451171 ], [ 1658475.0023243506, 7269057.9192048786 ], [ 1658475.8327500171, 7256332.5071630143 ], [ 1658499.8491436737, 7288114.7585990811 ], [ 1658529.5770420139, 7234040.9770028144 ], [ 1658532.4513822659, 7245633.1682673525 ], [ 1658561.0242733441, 7235547.1167533789 ], [ 1658601.1088456623, 7225481.6509991391 ], [ 1658627.5017301913, 7315656.9487519087 ], [ 1658647.1467903717, 7322361.837120994 ], [ 1658670.2174175757, 7293040.1095349817 ], [ 1658673.0034369789, 7234377.5186694283 ], [ 1658674.8271564611, 7281478.4767232072 ], [ 1658680.6548545035, 7232150.3123598304 ], [ 1658691.6622804401, 7229576.929585129 ], [ 1658700.5514443677, 7241065.6946934285 ], [ 1658734.1601891066, 7283009.0749115851 ], [ 1658741.6743033277, 7259827.7562182331 ], [ 1658760.9418207258, 7236962.2154224627 ], [ 1658767.3718714875, 7268694.1973935412 ], [ 1658803.9373750559, 7282970.3581846021 ], [ 1658812.3534298576, 7323568.2505978402 ], [ 1658850.9557319758, 7239729.5947833704 ], [ 1658851.9380326665, 7269308.734083428 ], [ 1658863.3284893208, 7230211.8075323924 ], [ 1658880.1419811191, 7268956.5716078514 ], [ 1658890.2322389823, 7288123.603095388 ], [ 1658903.1227378475, 7279127.2834757082 ], [ 1658910.9935752843, 7264422.7825540705 ], [ 1658915.2222696049, 7277979.6615762394 ], [ 1658924.9381359585, 7283595.0407546749 ], [ 1658932.2076954623, 7267237.187293563 ], [ 1658984.8306528253, 7255416.3770339182 ], [ 1659000.6629277728, 7230719.7975090751 ], [ 1659002.4025209141, 7244696.8650289904 ], [ 1659018.7489604428, 7320610.3628414338 ], [ 1659029.9464445934, 7269361.2142384024 ], [ 1659042.4773493349, 7301368.6055987598 ], [ 1659054.1907389057, 7260786.6481911242 ], [ 1659077.6437314977, 7270201.3731275564 ], [ 1659102.975967305, 7267880.0020065531 ], [ 1659116.9988375616, 7293258.9286196046 ], [ 1659125.0230259923, 7265356.8555353247 ], [ 1659132.9332953924, 7286533.4255530527 ], [ 1659153.8746957052, 7314916.3558286894 ], [ 1659157.2873736247, 7235157.188848922 ], [ 1659178.2470794104, 7303671.0419081738 ], [ 1659182.9760515261, 7264701.5909259822 ], [ 1659192.1237582827, 7230091.9788923282 ], [ 1659204.4223137586, 7310624.9313031575 ], [ 1659208.9887895475, 7272273.3861449556 ], [ 1659209.206662742, 7315004.5488465242 ], [ 1659234.1950131005, 7257095.3316468215 ], [ 1659254.951515011, 7242852.9398714937 ], [ 1659260.1332582838, 7272603.3820019206 ], [ 1659313.7561747055, 7234713.4956722157 ], [ 1659321.3879986443, 7270535.7635504529 ], [ 1659331.7493070092, 7275728.7091017319 ], [ 1659332.7469290369, 7223964.0419003619 ], [ 1659367.7987888879, 7296393.7790352646 ], [ 1659389.0478019547, 7259537.7165771564 ], [ 1659405.7154792328, 7316393.8340779338 ], [ 1659412.1009635862, 7298419.3595948452 ], [ 1659439.8916574963, 7291382.8752360037 ], [ 1659464.7311805456, 7251775.6195834484 ], [ 1659475.4463784159, 7311037.2113170344 ], [ 1659480.7104895301, 7252494.8257395122 ], [ 1659488.3844305561, 7276600.2385665756 ], [ 1659494.6198045353, 7315534.9053142117 ], [ 1659509.0736824828, 7239620.7774369167 ], [ 1659515.8685651128, 7306904.7814620947 ], [ 1659519.9737650172, 7256463.2588518895 ], [ 1659522.7042587018, 7238086.9658170603 ], [ 1659532.219058492, 7249747.9130938267 ], [ 1659540.9288066546, 7253760.9403353073 ], [ 1659569.2949544282, 7230530.2537698988 ], [ 1659579.4905520508, 7298578.1087573674 ], [ 1659592.3709383572, 7265684.6993250279 ], [ 1659608.8613553876, 7302518.8326811632 ], [ 1659625.4709792053, 7288911.9233630123 ], [ 1659626.8187544949, 7301199.9507649168 ], [ 1659627.64094831, 7313680.4589752443 ], [ 1659642.3725498675, 7281837.5378794195 ], [ 1659649.5929625914, 7316067.3559625102 ], [ 1659659.9893211627, 7273970.5530938189 ], [ 1659661.1462568166, 7255066.7308986234 ], [ 1659674.467400807, 7243279.9026792683 ], [ 1659674.6931061123, 7292445.2536257254 ], [ 1659687.2129628577, 7254318.2448211052 ], [ 1659719.7525656046, 7268357.6438354226 ], [ 1659749.6175570786, 7300603.8430694295 ], [ 1659753.3579415255, 7261075.8267816398 ], [ 1659755.0895053865, 7234455.673631764 ], [ 1659760.0178455093, 7258675.4457687763 ], [ 1659766.0181929939, 7275116.1307485271 ], [ 1659774.4591385524, 7288755.7398214014 ], [ 1659775.917569858, 7247788.9827080024 ], [ 1659779.9167468562, 7245971.3727596933 ], [ 1659784.2560536575, 7268357.347035489 ], [ 1659805.6190046528, 7261658.6756815072 ], [ 1659823.8853868619, 7223955.5726554589 ], [ 1659846.7867450665, 7237480.2023285367 ], [ 1659853.5495652643, 7307250.2224644981 ], [ 1659863.9102395379, 7247251.6189657319 ], [ 1659867.2051968263, 7267345.7779581528 ], [ 1659892.7322147302, 7320763.2985150442 ], [ 1659939.2896176907, 7290244.8049874138 ], [ 1659941.214320021, 7243572.0219947146 ], [ 1659942.2490982001, 7311604.0216178568 ], [ 1659946.2006783618, 7277751.4744595671 ], [ 1659957.3201945026, 7236121.3528046096 ], [ 1659973.2147456247, 7307556.4793927129 ], [ 1659994.8569623006, 7314421.7156277923 ], [ 1660001.2720656346, 7225908.6311366307 ], [ 1660040.9950843465, 7269840.9887332432 ], [ 1660047.9013485322, 7228120.3209001822 ], [ 1660059.129682631, 7269292.7688320298 ], [ 1660081.4051203623, 7254715.1437401678 ], [ 1660088.3677148295, 7303326.1010665083 ], [ 1660096.5399810935, 7242833.7512333449 ], [ 1660099.0346993404, 7261146.0503094699 ], [ 1660108.6562828664, 7228719.8072454901 ], [ 1660120.0392374997, 7265982.7352837604 ], [ 1660121.003931721, 7236177.2925386271 ], [ 1660139.0009179213, 7278357.0068925451 ], [ 1660145.7692599313, 7308319.35208866 ], [ 1660167.6061656957, 7245145.4869909463 ], [ 1660177.5912937487, 7320686.6410730164 ], [ 1660197.919084585, 7261030.3797712959 ], [ 1660211.5658458353, 7270151.5868114857 ], [ 1660229.2126656557, 7313705.8101786952 ], [ 1660247.7619835101, 7239495.8772749575 ], [ 1660286.2180676265, 7260259.5352338506 ], [ 1660305.7075127708, 7265132.7322661178 ], [ 1660314.2803046445, 7249803.0553161353 ], [ 1660339.8208708973, 7273402.0361552164 ], [ 1660355.4926170702, 7234968.9838197278 ], [ 1660377.9207460855, 7237240.8595249159 ], [ 1660389.082898807, 7295172.6639433308 ], [ 1660412.7468677389, 7262123.9647405846 ], [ 1660419.5379634157, 7304315.990644752 ], [ 1660430.8908124338, 7281999.1547219064 ], [ 1660441.6136986411, 7288173.0424366184 ], [ 1660462.3878637205, 7242999.2275654189 ], [ 1660463.1353428536, 7273151.7946757469 ], [ 1660472.731362449, 7316429.6294399975 ], [ 1660476.9792104363, 7247463.5367329679 ], [ 1660490.1477384388, 7236484.5064799981 ], [ 1660497.0037497836, 7306858.1172933364 ], [ 1660558.4165475278, 7246102.8841038719 ], [ 1660570.2169348146, 7233035.0886166589 ], [ 1660591.4181733299, 7321899.2156928163 ], [ 1660623.4433836087, 7264945.3547264887 ], [ 1660623.8914944492, 7288267.6612570398 ], [ 1660643.6114161194, 7257655.3191506751 ], [ 1660666.1118327568, 7282478.9800250763 ], [ 1660667.1990515552, 7238389.1036030464 ], [ 1660672.6961791907, 7277312.4161688546 ], [ 1660682.8528666005, 7299599.2663369318 ], [ 1660690.5496551502, 7290820.5981510719 ], [ 1660738.7931091073, 7231619.0041541681 ], [ 1660741.4658082817, 7289432.5881934259 ], [ 1660748.9445626242, 7234597.3056297041 ], [ 1660756.4732149572, 7225120.777886332 ], [ 1660776.4655724184, 7279376.7009087 ], [ 1660789.1994469098, 7261977.3465065258 ], [ 1660806.1349971793, 7311368.9893128322 ], [ 1660816.394305269, 7323008.288316437 ], [ 1660819.2842916981, 7322132.5089628836 ], [ 1660832.0180181856, 7228021.0227243099 ], [ 1660843.3173484667, 7266855.0216048956 ], [ 1660843.5974119313, 7258153.2024069671 ], [ 1660878.5028597598, 7267793.7793443296 ], [ 1660878.7318699397, 7323051.9752771435 ], [ 1660893.1967621055, 7242193.0932647195 ], [ 1660963.1642597576, 7230942.9802539395 ], [ 1660978.506610625, 7323099.8710083403 ], [ 1660983.9884165518, 7303644.9270334411 ], [ 1660998.083891558, 7306664.3026757808 ], [ 1661002.2847534402, 7296332.7242257148 ], [ 1661005.8400704144, 7251339.4748228081 ], [ 1661021.1483751703, 7261436.6515705306 ], [ 1661024.2385539282, 7319616.9595456077 ], [ 1661052.3205460021, 7256187.8675697651 ], [ 1661057.3711580329, 7293425.642248393 ], [ 1661058.378351596, 7224388.4066894017 ], [ 1661059.7989837097, 7277119.0211540582 ], [ 1661062.5622327989, 7285531.0839735875 ], [ 1661063.2921409791, 7242127.5545677617 ], [ 1661076.6114171452, 7243749.3974464629 ], [ 1661099.7790240734, 7248034.9975561192 ], [ 1661113.1672746567, 7244455.9121460272 ], [ 1661118.3226821478, 7286616.1652437747 ], [ 1661124.2915333214, 7308211.616648172 ], [ 1661132.8587062971, 7264799.7919067107 ], [ 1661146.9092996796, 7224295.9972580764 ], [ 1661163.5204147976, 7318408.3807117045 ], [ 1661186.9890705573, 7321151.6103951605 ], [ 1661205.4683817616, 7304591.2793184565 ], [ 1661216.8064403278, 7270948.6368707828 ], [ 1661224.5216502128, 7290928.0779407471 ], [ 1661234.3592993265, 7306231.2599773649 ], [ 1661249.0573338966, 7320112.9492562367 ], [ 1661251.9463150692, 7257622.526205658 ], [ 1661253.8044866684, 7280608.9030171894 ], [ 1661257.8877416011, 7289331.1593113681 ], [ 1661260.3074158137, 7230081.4839507742 ], [ 1661272.6242396173, 7268694.8683359465 ], [ 1661274.1883940299, 7276450.8711831635 ], [ 1661276.4676392735, 7317421.4071716107 ], [ 1661279.1840224145, 7298044.3924862472 ], [ 1661313.2780350798, 7319556.979045026 ], [ 1661334.7592963455, 7307825.0068620276 ], [ 1661351.4171028801, 7261191.5770351458 ], [ 1661354.0380973392, 7266592.9102204088 ], [ 1661354.1208865037, 7226312.4266248066 ], [ 1661361.1069352024, 7288373.0024324218 ], [ 1661373.1925757576, 7289079.0576695027 ], [ 1661382.9726965327, 7287544.2893191325 ], [ 1661384.418950615, 7306995.870770514 ], [ 1661393.3938865871, 7248911.2717797747 ], [ 1661416.2358134803, 7242437.2243986763 ], [ 1661421.0744969517, 7269345.3512089802 ], [ 1661424.9525913175, 7279109.1594636561 ], [ 1661459.8297614565, 7294795.6360236015 ], [ 1661491.6859990566, 7228883.5912216827 ], [ 1661523.2579060092, 7278199.0658685407 ], [ 1661550.3479536606, 7275678.4149669837 ], [ 1661551.7785398776, 7233764.9059875095 ], [ 1661563.0771210047, 7248355.3260967806 ], [ 1661621.3333658923, 7316867.2852959 ], [ 1661625.6439180777, 7246465.264767075 ], [ 1661633.883542272, 7295137.0179263214 ], [ 1661634.322245301, 7270652.1889298605 ], [ 1661635.226309346, 7234059.9477748415 ], [ 1661639.0437404464, 7315739.286433327 ], [ 1661645.8352520459, 7242980.9055055985 ], [ 1661675.2918673749, 7293236.7125882506 ], [ 1661683.0480648817, 7319999.7780235605 ], [ 1661696.2932975008, 7233127.8093051249 ], [ 1661697.9486565576, 7230247.4765485507 ], [ 1661699.5424489076, 7299393.9340960793 ], [ 1661752.644466836, 7300894.593753404 ], [ 1661759.6045121613, 7228088.8383511594 ], [ 1661764.9207722491, 7281677.0029600495 ], [ 1661780.6851741485, 7238331.9844970815 ], [ 1661783.9330819652, 7256201.069786503 ], [ 1661796.8560951983, 7256524.9234870244 ], [ 1661838.4094173317, 7293295.5285925837 ], [ 1661843.93656951, 7320345.5128085259 ], [ 1661848.3272192362, 7243827.1014324203 ], [ 1661878.9511114771, 7275331.0447333138 ], [ 1661907.9973090298, 7271724.5285649616 ], [ 1661919.3875137821, 7291755.7794109462 ], [ 1661969.827886682, 7250972.314445396 ], [ 1661980.8655297838, 7245272.7494380735 ], [ 1661999.0793547076, 7293029.7586031845 ], [ 1662036.4718003573, 7262352.6492410274 ], [ 1662039.2215753538, 7314812.7843927685 ], [ 1662056.8795382804, 7260271.3256457988 ], [ 1662069.0766906107, 7297557.3033731924 ], [ 1662073.2804048327, 7257634.7776416782 ], [ 1662087.7944772032, 7256307.982506454 ], [ 1662118.0581712637, 7321791.8632020541 ], [ 1662137.6057138087, 7300781.19996 ], [ 1662139.2869424506, 7288448.4140736703 ], [ 1662159.0175077266, 7299073.0747280223 ], [ 1662164.3784532363, 7306899.7803357048 ], [ 1662164.9155301137, 7307848.0401301971 ], [ 1662184.4440550604, 7228279.5366795221 ], [ 1662197.2240345981, 7320890.8559862105 ], [ 1662234.6873673666, 7270327.7361565856 ], [ 1662235.2818955849, 7280646.3289193464 ], [ 1662266.8775639343, 7304801.5057080332 ], [ 1662267.9436200778, 7299477.9148646286 ], [ 1662277.8181123433, 7254348.0993065145 ], [ 1662322.577549703, 7228105.1774245063 ], [ 1662323.3101721047, 7299228.4476258475 ], [ 1662330.5520971499, 7266930.0913997786 ], [ 1662365.73865463, 7277127.3949873019 ], [ 1662388.4891830168, 7237239.149735013 ], [ 1662390.3862940238, 7285729.4930227948 ], [ 1662390.4084943682, 7246630.2354800198 ], [ 1662390.5318633129, 7228610.8774440698 ], [ 1662426.7549021139, 7305382.3245485332 ], [ 1662454.2350008839, 7251814.4960621502 ], [ 1662504.3422340234, 7316728.5429816386 ], [ 1662504.4851522108, 7263469.6177353067 ], [ 1662548.4193543501, 7312903.5580823841 ], [ 1662554.8394624589, 7229637.8260575384 ], [ 1662564.6300000129, 7319262.3696750021 ], [ 1662565.9094800532, 7270393.2421080545 ], [ 1662566.7430238917, 7283184.8897961099 ], [ 1662577.5914652222, 7251233.4593972731 ], [ 1662600.8774835272, 7232102.2980004391 ], [ 1662618.2364898243, 7288659.710587169 ], [ 1662647.3449006719, 7322211.650835922 ], [ 1662656.8142379955, 7226154.1299006045 ], [ 1662680.4599516778, 7274889.1306249639 ], [ 1662682.9554154996, 7309316.078444493 ], [ 1662721.246875976, 7237384.3024753276 ], [ 1662726.8791573194, 7265179.3976629144 ], [ 1662728.2525567417, 7255416.3163265297 ], [ 1662736.8769275812, 7246558.6658110274 ], [ 1662749.4766028319, 7307121.9103660304 ], [ 1662754.5233975439, 7232064.1062172381 ], [ 1662756.5318962913, 7226721.9882446425 ], [ 1662759.3513526595, 7287131.8703123508 ], [ 1662795.6563909184, 7294101.0393291265 ], [ 1662795.7180413518, 7227706.9122050498 ], [ 1662811.1178016495, 7249908.2108286815 ], [ 1662831.1737434939, 7241639.5201927722 ], [ 1662864.0980056648, 7258332.6885343287 ], [ 1662882.7390517511, 7236641.554802794 ], [ 1662894.0821446858, 7321063.7288635634 ], [ 1662901.3965789592, 7316652.3691594126 ], [ 1662907.9419291022, 7243516.2558115087 ], [ 1662939.2079134509, 7238070.1306520356 ], [ 1662942.4586033695, 7233076.8276817575 ], [ 1662959.910159257, 7269378.5028144177 ], [ 1662972.4566523111, 7279077.5208174428 ], [ 1662973.9911038128, 7261476.0456354553 ], [ 1662975.510088667, 7285178.8855345417 ], [ 1662979.219052416, 7296024.6093881205 ], [ 1662984.5748699596, 7255570.2055807021 ], [ 1662995.1395262757, 7301659.2328663897 ], [ 1663016.8197986973, 7261385.4545563972 ], [ 1663027.7196336936, 7292072.8559782142 ], [ 1663029.7189368384, 7283231.559143289 ], [ 1663042.6726163337, 7301855.9323467575 ], [ 1663044.6880961235, 7301124.7777974466 ], [ 1663049.3869152751, 7263530.243087017 ], [ 1663058.5947623174, 7295546.7400506856 ], [ 1663067.6535564084, 7247971.2479003826 ], [ 1663070.0085433195, 7233468.997479042 ], [ 1663071.9899792054, 7315131.5205859831 ], [ 1663093.7839784967, 7299011.1630334575 ], [ 1663097.2200090867, 7270438.675622372 ], [ 1663112.5367615449, 7305245.3691673977 ], [ 1663129.3312269407, 7271962.0240440313 ], [ 1663132.789080858, 7308210.7583509982 ], [ 1663133.5048332294, 7310983.846969231 ], [ 1663142.7732989632, 7283585.6066536708 ], [ 1663166.7936340801, 7233378.7921051718 ], [ 1663167.4373072726, 7285048.7530688727 ], [ 1663168.4544171635, 7286315.6888953177 ], [ 1663171.5770571888, 7315365.9261429198 ], [ 1663177.2766529848, 7243472.7002641028 ], [ 1663178.3418518219, 7279301.5084808627 ], [ 1663204.0061897447, 7259889.3207648536 ], [ 1663231.0782327941, 7266145.02880086 ], [ 1663255.6194179293, 7306501.9424832007 ], [ 1663264.2730515485, 7289006.1525626462 ], [ 1663288.9162500999, 7271159.9693942936 ], [ 1663290.9083011514, 7287847.6974819703 ], [ 1663319.917972818, 7243835.4832813479 ], [ 1663324.715140142, 7304924.5753737884 ], [ 1663326.1716866924, 7315744.6082378104 ], [ 1663328.6854258424, 7300225.8913146388 ], [ 1663329.4642957491, 7251936.8422807679 ], [ 1663370.3681965109, 7295772.1865207087 ], [ 1663371.9648682459, 7231253.8623912111 ], [ 1663383.3931014205, 7250690.903115822 ], [ 1663391.70366051, 7261940.0139938844 ], [ 1663401.8859166461, 7230424.1301815296 ], [ 1663421.384409033, 7266090.3577028541 ], [ 1663451.8194341897, 7305278.802971676 ], [ 1663460.3339457565, 7250915.8147138562 ], [ 1663498.0786332383, 7269597.6195464116 ], [ 1663515.425043483, 7243242.8571279412 ], [ 1663553.562267934, 7292209.271349391 ], [ 1663587.5466323262, 7273932.7463760143 ], [ 1663652.1634323515, 7253750.2125094486 ], [ 1663677.3746446993, 7232191.0008818591 ], [ 1663679.5715327805, 7258308.6049048547 ], [ 1663681.3366838805, 7296203.0629793713 ], [ 1663682.0252602121, 7289854.8056769287 ], [ 1663705.8571082037, 7301002.2243757816 ], [ 1663708.7656920124, 7308412.0186550971 ], [ 1663724.1656461991, 7300314.7706195228 ], [ 1663768.7133755793, 7297150.5728519969 ], [ 1663784.6580845723, 7254008.4647220401 ], [ 1663787.0323993864, 7232536.4661160624 ], [ 1663802.0017275892, 7289127.1551352395 ], [ 1663811.5801167595, 7290505.4553426867 ], [ 1663826.5202766624, 7292508.8633830454 ], [ 1663855.073980378, 7266931.6492417883 ], [ 1663904.4917218152, 7234581.8563625254 ], [ 1663920.7441209392, 7274278.8406145107 ], [ 1663920.9043349673, 7289051.9761798372 ], [ 1663965.2781873613, 7252621.7467359332 ], [ 1663976.15313613, 7304930.5014094356 ], [ 1663986.4643342753, 7225320.0141150244 ], [ 1664009.5685083752, 7319531.5286540473 ], [ 1664052.3086158528, 7227490.1749614915 ], [ 1664053.7719532163, 7319159.8520201314 ], [ 1664082.7729610298, 7321298.7759481575 ], [ 1664106.6708668561, 7238367.9491386982 ], [ 1664115.0784506681, 7235230.0169695504 ], [ 1664160.1275954654, 7305556.1720045283 ], [ 1664189.8892571856, 7278334.6537296623 ], [ 1664193.8953665146, 7239256.1109977635 ], [ 1664234.0231660169, 7251558.6964895464 ], [ 1664260.4095523078, 7302635.4844725616 ], [ 1664267.965230999, 7230150.0428883815 ], [ 1664302.6252956712, 7270819.5466044871 ], [ 1664336.3728920827, 7286567.5921275225 ], [ 1664351.2355877194, 7302894.1667038975 ], [ 1664352.5462596721, 7259018.7630803362 ], [ 1664363.5967495732, 7320096.3308084719 ], [ 1664383.7283787758, 7291266.4047384532 ], [ 1664447.9379618026, 7280974.2836509719 ], [ 1664464.0724761493, 7255460.2952250252 ], [ 1664475.2897724274, 7268902.9150471296 ], [ 1664478.1633450042, 7249648.1353474092 ], [ 1664484.5684974226, 7304747.0626572408 ], [ 1664488.3451366476, 7296766.1784507111 ], [ 1664491.0831764359, 7253317.0802371791 ], [ 1664493.2651825023, 7286386.8945202418 ], [ 1664510.7462594677, 7312733.6645353436 ], [ 1664534.2414446904, 7278610.7694787914 ], [ 1664548.5146347326, 7232642.1784298727 ], [ 1664557.2369227314, 7285606.3309332822 ], [ 1664557.3360180899, 7278094.3201319324 ], [ 1664562.152358762, 7243105.7178040296 ], [ 1664624.6411564257, 7303998.83654775 ], [ 1664635.5962258864, 7230472.3112726286 ], [ 1664664.3868817275, 7284300.6377942888 ], [ 1664693.5159268463, 7283534.6827126592 ], [ 1664705.9361699719, 7236115.4354494773 ], [ 1664719.1519929394, 7236935.0529795559 ], [ 1664782.2293303527, 7237928.3050056612 ], [ 1664794.06004722, 7244610.7166935271 ], [ 1664794.9498206107, 7306321.3821940059 ], [ 1664799.8461439912, 7265377.2895012992 ], [ 1664816.8120223845, 7312103.2850764897 ], [ 1664860.0580226774, 7317214.4964797897 ], [ 1664861.4021792768, 7264049.9360679761 ], [ 1664862.391184598, 7280945.3178928141 ], [ 1664877.7494522983, 7235341.7601394504 ], [ 1664886.6564356675, 7276778.6499277856 ], [ 1664895.075705173, 7282483.2221764056 ], [ 1664906.2641204572, 7272145.7670403477 ], [ 1664914.5814132306, 7268985.6628081761 ], [ 1664916.7401794884, 7277966.4287854293 ], [ 1665026.4877937618, 7285659.6689933259 ], [ 1665059.4062787134, 7274448.5389680443 ], [ 1665067.4445743503, 7243485.477250427 ], [ 1665077.9495904946, 7284023.6143564312 ], [ 1665080.2293400052, 7244824.4881085223 ], [ 1665129.466138161, 7313617.7058189744 ], [ 1665139.271950582, 7282222.5889266133 ], [ 1665151.5033291387, 7287081.0872119917 ], [ 1665153.0196522186, 7312865.6539000385 ], [ 1665166.9171654736, 7229361.1266149683 ], [ 1665192.6612367027, 7309910.4937900528 ], [ 1665199.420133681, 7249848.74365055 ], [ 1665205.1119105404, 7237119.3149427623 ], [ 1665230.8354143109, 7284867.5468034847 ], [ 1665259.1520058012, 7261050.5274032531 ], [ 1665303.1680902441, 7241328.5883753486 ], [ 1665342.0410776692, 7261437.4510232033 ], [ 1665360.3989643389, 7317651.2481101882 ], [ 1665362.7457877023, 7244664.9631776316 ], [ 1665382.692660399, 7296527.4733587457 ], [ 1665424.6518545235, 7235056.0296207406 ], [ 1665428.5046048278, 7252727.3766714949 ], [ 1665431.862977237, 7296483.1760046892 ], [ 1665440.6970031909, 7297365.6915326351 ], [ 1665460.3078882738, 7279001.8515393529 ], [ 1665477.4889160499, 7264092.7519863984 ], [ 1665481.0578412698, 7277135.1279447479 ], [ 1665481.0733024783, 7315161.9850057699 ], [ 1665487.5997312826, 7275674.7926576966 ], [ 1665493.3198112489, 7249193.1473056767 ], [ 1665502.5770480011, 7248316.0271595316 ], [ 1665505.8344334732, 7231182.639253323 ], [ 1665507.7426128481, 7272369.1868458521 ], [ 1665510.4130317976, 7230774.0441657621 ], [ 1665513.9605766525, 7260211.5602168776 ], [ 1665529.0632400084, 7257205.4898509681 ], [ 1665537.6310642003, 7276239.7960996637 ], [ 1665594.5131239202, 7267683.8208731217 ], [ 1665615.1878787852, 7249673.9935159441 ], [ 1665616.3900863812, 7251156.1034243722 ], [ 1665617.5949689876, 7242968.8872998208 ], [ 1665618.3788380164, 7230568.7359625781 ], [ 1665655.1654614359, 7275719.2971205404 ], [ 1665656.5238595901, 7318816.645736618 ], [ 1665656.5939967607, 7265632.3069920102 ], [ 1665662.5842522886, 7318420.3312299186 ], [ 1665663.4863666254, 7270386.0111158155 ], [ 1665665.4235286915, 7298822.8914580792 ], [ 1665672.4234287874, 7288521.512048088 ], [ 1665691.3923661627, 7283939.8812163873 ], [ 1665692.5190214147, 7257664.2981095081 ], [ 1665706.0134466083, 7230984.8432966704 ], [ 1665723.6564758029, 7267852.3521352634 ], [ 1665725.9782210058, 7294865.4863859434 ], [ 1665726.3876457072, 7250011.8644212969 ], [ 1665765.4397875553, 7299505.9916409533 ], [ 1665814.6592133394, 7226732.7113988362 ], [ 1665839.8397739234, 7310753.7672036206 ], [ 1665845.39992, 7226413.1963162394 ], [ 1665846.8179702496, 7274616.554489417 ], [ 1665858.7049899283, 7238219.4754086528 ], [ 1665870.493458614, 7250554.2801779713 ], [ 1665875.4307915762, 7313904.3955700276 ], [ 1665881.0795978107, 7300367.3605738636 ], [ 1665892.8654520176, 7238212.7826457741 ], [ 1665912.4401730367, 7288177.4518535137 ], [ 1665940.9268000957, 7231833.9347115578 ], [ 1665965.9335673759, 7240668.7052820567 ], [ 1665968.4884259421, 7269999.6654441236 ], [ 1665971.6754558536, 7292154.5423785951 ], [ 1665982.2667144784, 7267885.3542071488 ], [ 1665983.0265836122, 7265009.6391591486 ], [ 1666015.8318720958, 7260478.6372588314 ], [ 1666059.7659641763, 7292818.6671887217 ], [ 1666112.7504000936, 7317468.5985624194 ], [ 1666114.7269790634, 7243536.1905435286 ], [ 1666143.8000373326, 7314938.4253889816 ], [ 1666163.8098293147, 7314176.1285871668 ], [ 1666182.1741612491, 7295305.8704407671 ], [ 1666184.5896637398, 7296643.1935010888 ], [ 1666189.082035834, 7251441.1686779736 ], [ 1666215.058763304, 7238195.6456898004 ], [ 1666239.7339723636, 7269444.0075262729 ], [ 1666241.1766555361, 7313402.763427156 ], [ 1666262.7822551494, 7248045.5898312852 ], [ 1666268.3025831433, 7249853.7338580573 ], [ 1666269.2435336509, 7274939.7632842828 ], [ 1666270.6571342386, 7262319.6043097703 ], [ 1666291.6836609019, 7263168.1863107169 ], [ 1666311.8209974356, 7279053.6184686078 ], [ 1666331.787983604, 7251887.5665807491 ], [ 1666350.3163481785, 7225873.3921847353 ], [ 1666369.8864868958, 7287420.8144565942 ], [ 1666373.4416628559, 7237290.1877595205 ], [ 1666374.0536410366, 7252890.0106239878 ], [ 1666414.6142901822, 7305434.7516984828 ], [ 1666434.3641029838, 7242539.7121994849 ], [ 1666435.6604865729, 7232034.2797272159 ], [ 1666442.213842123, 7310791.956338617 ], [ 1666451.7818886614, 7246088.8025731323 ], [ 1666478.024344787, 7316867.4506887645 ], [ 1666504.3934222844, 7278648.7227572175 ], [ 1666522.8115774253, 7306611.2954205433 ], [ 1666544.2048135204, 7319123.6070310622 ], [ 1666557.6233038427, 7306897.7044711318 ], [ 1666561.9953736109, 7265579.7167137275 ], [ 1666564.6993528977, 7288301.0270815194 ], [ 1666595.9014633608, 7250308.6224417528 ], [ 1666599.1857794174, 7288914.9872495672 ], [ 1666603.1814004041, 7284264.3386484459 ], [ 1666643.7560777096, 7246521.7721179966 ], [ 1666725.1535608892, 7312364.1876561493 ], [ 1666738.0476735702, 7242650.6364281932 ], [ 1666755.9007951829, 7313692.6298180111 ], [ 1666764.9061302361, 7321623.8772472823 ], [ 1666769.9186410808, 7307373.1417666161 ], [ 1666792.4163725309, 7255432.145233877 ], [ 1666796.7116083605, 7228661.0591784008 ], [ 1666810.9215469474, 7302971.5577118387 ], [ 1666864.103405599, 7308664.9087081542 ], [ 1666875.6471843312, 7237268.5302317422 ], [ 1666885.3831861306, 7263433.4949782779 ], [ 1666890.5991514819, 7269246.5325187352 ], [ 1666928.1137673487, 7227294.6261163978 ], [ 1666948.0829404374, 7284291.8597402181 ], [ 1666953.2943488215, 7311592.2796258247 ], [ 1666959.6766956307, 7294051.4068877641 ], [ 1666964.0660770407, 7274599.3084267313 ], [ 1666971.3874749113, 7274080.8416284723 ], [ 1666988.9737310354, 7246010.0369697176 ], [ 1666996.8870152528, 7252634.3205934921 ], [ 1667011.0071824822, 7246927.8817207729 ], [ 1667014.5485520635, 7261283.0125137568 ], [ 1667019.2365564653, 7255166.6283307895 ], [ 1667021.2759102418, 7284769.542504645 ], [ 1667041.1627981467, 7282059.3166448157 ], [ 1667107.8081330289, 7314878.7336987201 ], [ 1667129.1283114441, 7284120.4896015888 ], [ 1667174.0325138122, 7318630.2064771969 ], [ 1667194.6025015144, 7253880.8425622387 ], [ 1667199.4625326123, 7225789.5873160837 ], [ 1667213.3750428227, 7227672.8879533224 ], [ 1667214.0977948348, 7278374.8926469777 ], [ 1667222.5195948826, 7296301.9972294969 ], [ 1667223.5899106665, 7301165.3953906847 ], [ 1667224.5977874007, 7302947.5969953835 ], [ 1667230.9248100191, 7298646.5644440167 ], [ 1667232.1523716291, 7240840.4175980426 ], [ 1667247.2560521166, 7277475.1962386128 ], [ 1667252.4938419557, 7316421.4274384109 ], [ 1667267.761075773, 7250689.4583683843 ], [ 1667280.5659379691, 7228927.8592317104 ], [ 1667300.2818594207, 7273762.0363955591 ], [ 1667314.6838098601, 7285199.4610471772 ], [ 1667334.2381645194, 7237584.5852630539 ], [ 1667355.5534547206, 7319305.4859706163 ], [ 1667398.0322175375, 7233065.7395381946 ], [ 1667425.689394241, 7230732.3402529135 ], [ 1667457.527689198, 7310236.8501964612 ], [ 1667462.5543255713, 7234773.7146789441 ], [ 1667463.4767250959, 7244894.7759339567 ], [ 1667463.6365217238, 7281124.6822239747 ], [ 1667471.0659386907, 7295999.8886954412 ], [ 1667476.1119682374, 7315091.3080707584 ], [ 1667476.9647430989, 7248674.4466353934 ], [ 1667492.3607612588, 7298712.8395653795 ], [ 1667499.2184735318, 7273857.8068288658 ], [ 1667517.7889136653, 7282751.4529788513 ], [ 1667521.6545173852, 7240183.7517714417 ], [ 1667527.7450674092, 7316268.3298630752 ], [ 1667539.1399502459, 7280956.7389061647 ], [ 1667553.9171820341, 7300667.3419902977 ], [ 1667580.7882101648, 7259373.7394692991 ], [ 1667583.8824793939, 7236435.2274664138 ], [ 1667591.0085626666, 7256270.4317189557 ], [ 1667595.2073552189, 7275946.3340991354 ], [ 1667610.1207253044, 7261993.2562460788 ], [ 1667612.3434223647, 7231218.9186845422 ], [ 1667646.709896734, 7274633.7037482047 ], [ 1667658.8654625367, 7248859.1962758005 ], [ 1667677.8322367135, 7244711.1238254271 ], [ 1667679.7047581924, 7247388.1132827941 ], [ 1667680.4669141599, 7261434.9225395247 ], [ 1667693.4672209239, 7281358.4822695442 ], [ 1667702.245149927, 7267816.7858430343 ], [ 1667713.0179452549, 7263619.2754087606 ], [ 1667756.0209440321, 7288683.6603723057 ], [ 1667815.2638878361, 7273496.3689128458 ], [ 1667824.7575959526, 7268195.817832781 ], [ 1667844.9080871262, 7305853.6268929318 ], [ 1667851.2463200965, 7252984.9670161037 ], [ 1667865.0055272316, 7296992.9256719872 ], [ 1667877.5865205254, 7287602.9949039873 ], [ 1667901.1016260087, 7311780.562841258 ], [ 1667922.1812844693, 7249099.3813219862 ], [ 1667931.3357096389, 7250908.5971166249 ], [ 1667935.0586515716, 7247483.7742365897 ], [ 1667948.3061763863, 7303368.3017358817 ], [ 1668003.8041698716, 7237923.8424345348 ], [ 1668032.4988342086, 7242150.7943548039 ], [ 1668076.9772956206, 7264208.4115113849 ], [ 1668079.6800820415, 7302446.7296439102 ], [ 1668099.8002341113, 7283946.4553952217 ], [ 1668135.587577597, 7274996.7210138142 ], [ 1668183.4490454923, 7283318.6270100418 ], [ 1668188.5306321888, 7251157.6085288208 ], [ 1668191.7566329765, 7262300.9545329688 ], [ 1668209.9011862352, 7270682.1549641751 ], [ 1668210.2715032834, 7272642.1148559768 ], [ 1668219.8127724479, 7307110.8536569886 ], [ 1668259.3131678298, 7269593.978811359 ], [ 1668260.4130650358, 7308034.0830787579 ], [ 1668279.2218895101, 7299583.5384107465 ], [ 1668279.3692464009, 7315079.1712968471 ], [ 1668307.4359985141, 7239912.9233090682 ], [ 1668319.21350614, 7319960.5870665591 ], [ 1668323.103570774, 7265616.1715753805 ], [ 1668353.2107312439, 7317866.2505858578 ], [ 1668409.9959904917, 7236041.4133653492 ], [ 1668415.9853735152, 7283906.2471456807 ], [ 1668428.0502012854, 7269367.4371515568 ], [ 1668452.3364159479, 7291846.9795497712 ], [ 1668509.1592024514, 7251420.6230695611 ], [ 1668514.3183692819, 7292153.0566367824 ], [ 1668552.0061847514, 7255097.530254107 ], [ 1668558.5772332544, 7281037.5430805525 ], [ 1668578.2951469049, 7232856.8860309497 ], [ 1668579.4666322772, 7317287.2048120303 ], [ 1668605.7710871496, 7231011.844480928 ], [ 1668609.7504175957, 7277920.8472338114 ], [ 1668610.8203397591, 7304789.2683626609 ], [ 1668624.2201525345, 7253812.6159546748 ], [ 1668628.7538152325, 7312179.2081628609 ], [ 1668671.7730413238, 7240022.9736481747 ], [ 1668674.4413391869, 7276524.5637088101 ], [ 1668676.4848015965, 7242344.6424730849 ], [ 1668702.0848728176, 7268912.548333751 ], [ 1668703.630947263, 7232880.4038632624 ], [ 1668722.1915522136, 7282286.1151594669 ], [ 1668772.480523973, 7286705.7191758892 ], [ 1668789.1082729627, 7240936.6433257414 ], [ 1668793.3033402062, 7265671.5720516769 ], [ 1668839.0640775505, 7245328.0245043095 ], [ 1668853.8407945542, 7297535.7138553169 ], [ 1668860.4987317766, 7296378.0093396865 ], [ 1668869.1616523792, 7275345.6873190803 ], [ 1668893.7412562389, 7248578.2123300703 ], [ 1668894.0654698254, 7296638.8348111473 ], [ 1668896.0590250199, 7257152.6807493055 ], [ 1668900.809567994, 7303204.1477089655 ], [ 1668901.2725689353, 7270358.3333300836 ], [ 1668908.626635243, 7309405.1502388529 ], [ 1668921.2828920428, 7307142.4370381488 ], [ 1668922.6418061068, 7274070.7094979845 ], [ 1668929.8316195831, 7241392.0558460187 ], [ 1668977.9391422621, 7305730.2633791659 ], [ 1669014.3045602581, 7229234.5939141847 ], [ 1669015.2727737511, 7301876.2446759315 ], [ 1669015.4008605448, 7268375.8959636409 ], [ 1669022.4392365722, 7288977.5939523289 ], [ 1669036.30029799, 7274637.95184639 ], [ 1669037.9761791138, 7285100.8509354284 ], [ 1669094.2665804857, 7265949.9862611527 ], [ 1669127.540867493, 7255872.4674429391 ], [ 1669144.3384732064, 7316284.4714669893 ], [ 1669148.9227357898, 7227448.1441186173 ], [ 1669151.6716187079, 7283852.1829385627 ], [ 1669157.5865222465, 7303417.7914007762 ], [ 1669158.8019054853, 7296799.919497882 ], [ 1669160.9103204969, 7257794.2010449693 ], [ 1669181.939796875, 7290275.6543146875 ], [ 1669187.6727542174, 7292117.9845826318 ], [ 1669193.2398883326, 7231021.5570036424 ], [ 1669222.0051168832, 7261063.7183279255 ], [ 1669258.2113586003, 7289457.5079576196 ], [ 1669270.0419612085, 7250955.9012618819 ], [ 1669277.6674558467, 7232607.1679994501 ], [ 1669308.6932732041, 7256345.8691420751 ], [ 1669328.5878487083, 7264438.9152322765 ], [ 1669330.9714928188, 7296226.1421893444 ], [ 1669346.7911979347, 7294808.5777816316 ], [ 1669353.0135939606, 7240167.9125608569 ], [ 1669409.4755025008, 7301806.1778149586 ], [ 1669410.5090042471, 7245391.3098320207 ], [ 1669448.3997740615, 7243825.6801315593 ], [ 1669458.5352517946, 7252368.3016028134 ], [ 1669497.3402331588, 7316739.5456248019 ], [ 1669548.701861843, 7296111.8682434382 ], [ 1669561.7655061949, 7283858.1074042404 ], [ 1669594.6610640073, 7294584.1479468113 ], [ 1669603.628315516, 7316058.7944116192 ], [ 1669618.0860743504, 7296919.7636725828 ], [ 1669624.3688104469, 7269551.2839302123 ], [ 1669628.3773576396, 7283241.3058736064 ], [ 1669647.915133036, 7299440.6268069157 ], [ 1669659.2010480594, 7311431.0734010749 ], [ 1669661.4118865463, 7264579.1712029483 ], [ 1669669.5327005959, 7259493.2105006278 ], [ 1669689.0316094519, 7288879.7514496725 ], [ 1669726.8180811738, 7243730.1304361876 ], [ 1669746.9915771536, 7296665.5408435399 ], [ 1669776.1433113755, 7229407.3444150742 ], [ 1669788.0039192496, 7314452.3593818303 ], [ 1669831.7322495156, 7319199.964790212 ], [ 1669834.8049488559, 7291695.6684139976 ], [ 1669835.3103979912, 7283228.3504947387 ], [ 1669842.5270828234, 7291518.391477705 ], [ 1669854.8149364812, 7293025.5720026726 ], [ 1669857.4832334928, 7246899.5940792495 ], [ 1669868.126815031, 7307936.4534344031 ], [ 1669895.6170590366, 7270609.2519522719 ], [ 1669901.4359748932, 7246236.6045488613 ], [ 1669914.577468629, 7302452.4974491578 ], [ 1669921.4113593325, 7245195.8027038667 ], [ 1669923.7593015188, 7267970.9457971873 ], [ 1669926.1460428932, 7265039.6602498004 ], [ 1669934.2492379576, 7282441.5593606858 ], [ 1669940.3036677619, 7264770.8887926191 ], [ 1669950.9786054641, 7239984.5929604117 ], [ 1669961.4451555221, 7230735.3233572561 ], [ 1669962.2185932153, 7254964.2740736669 ], [ 1669969.4831824147, 7276548.6593943192 ], [ 1669987.1530779263, 7313156.9977895776 ], [ 1670033.2837106283, 7255909.6512170266 ], [ 1670047.6406841276, 7242373.0098911859 ], [ 1670050.49999, 7230402.1899352893 ], [ 1670053.600958938, 7310007.7619984532 ], [ 1670062.5785348329, 7311752.1775077945 ], [ 1670064.150900604, 7250740.4605256403 ], [ 1670071.6752156764, 7316216.2983597666 ], [ 1670072.8963956751, 7302374.5347877797 ], [ 1670079.4654858187, 7302164.1733150119 ], [ 1670089.1761186563, 7273749.8857669747 ], [ 1670090.9844970712, 7242345.1790563827 ], [ 1670114.4383789632, 7237352.7337109959 ], [ 1670144.8001149993, 7271018.2545530768 ], [ 1670149.985072311, 7315501.2437124029 ], [ 1670176.9649648285, 7260401.8113020333 ], [ 1670177.8423594185, 7300491.3224286949 ], [ 1670205.2404013169, 7237418.9224273665 ], [ 1670252.0165884455, 7261163.9316941677 ], [ 1670294.6109069213, 7263176.7270006724 ], [ 1670316.3984076097, 7312838.2555961991 ], [ 1670358.0060491723, 7276748.072775308 ], [ 1670360.8328934016, 7239412.2570179626 ], [ 1670374.8917613798, 7268279.3925483348 ], [ 1670387.8881567719, 7232115.6659299023 ], [ 1670398.4623227674, 7256385.9307870269 ], [ 1670399.3054994752, 7317585.7714889571 ], [ 1670426.7853360965, 7262957.7525449647 ], [ 1670428.5254227731, 7269682.1872599926 ], [ 1670435.3843582298, 7240397.3278910713 ], [ 1670442.158719881, 7317974.929933954 ], [ 1670456.5306999069, 7298659.0776016805 ], [ 1670468.194708751, 7279762.7079397375 ], [ 1670517.5949353452, 7265152.1127405614 ], [ 1670532.3965189161, 7319603.9547463674 ], [ 1670547.0961508141, 7236029.2881250409 ], [ 1670562.994665775, 7287561.8585719978 ], [ 1670565.9029230073, 7319367.7899933625 ], [ 1670594.2365455425, 7297848.8813567562 ], [ 1670648.8102879645, 7257616.9007936139 ], [ 1670658.5222649411, 7233390.1129267821 ], [ 1670687.2986735224, 7247867.608508016 ], [ 1670701.0883424445, 7236209.1344729178 ], [ 1670749.7934912734, 7274430.4012265494 ], [ 1670754.876078818, 7266187.7720967187 ], [ 1670764.0415297172, 7266484.7120155925 ], [ 1670768.2316802104, 7284844.7613184089 ], [ 1670776.4362631447, 7227825.7125201747 ], [ 1670805.5757424359, 7304552.6873707296 ], [ 1670814.7172699524, 7234544.8598882342 ], [ 1670820.0831158515, 7303966.4500614628 ], [ 1670825.2561932681, 7232935.8964279247 ], [ 1670834.8177186018, 7258262.656016293 ], [ 1670838.251097372, 7234420.0472674677 ], [ 1670848.49997, 7287895.9493738124 ], [ 1670853.616139773, 7299637.8219480924 ], [ 1670859.9119019271, 7302692.8690085886 ], [ 1670880.5732340566, 7303347.0085378243 ], [ 1670917.5283382989, 7241843.0767130526 ], [ 1670925.3724235068, 7287616.1051845504 ], [ 1670925.5455125945, 7307482.5061403122 ], [ 1670929.7211206984, 7254604.0344608445 ], [ 1670957.2760956134, 7231369.1007919423 ], [ 1670985.2953194773, 7295329.9650484584 ], [ 1670997.7659752753, 7270195.3563577598 ], [ 1671012.6389649403, 7267611.9759213887 ], [ 1671014.5480698519, 7267264.624288247 ], [ 1671035.1396531612, 7245723.241423199 ], [ 1671066.1219511167, 7303572.732700794 ], [ 1671068.2884703064, 7239251.5792034557 ], [ 1671085.8913363987, 7296523.8263173383 ], [ 1671097.6864963626, 7301206.0705203908 ], [ 1671105.6111659782, 7273635.4754722184 ], [ 1671112.3095348501, 7310137.7137111304 ], [ 1671125.2529152643, 7319555.9792116163 ], [ 1671195.5100713584, 7278832.9940926665 ], [ 1671202.2800057586, 7274278.8494882183 ], [ 1671212.884857632, 7251035.295827399 ], [ 1671214.6255682975, 7307980.8549320074 ], [ 1671224.5161970169, 7270949.5800622944 ], [ 1671255.8202426913, 7292801.3538406668 ], [ 1671259.3710660404, 7284929.2877882291 ], [ 1671262.3068002658, 7260901.1396115562 ], [ 1671310.313595989, 7281158.0513207857 ], [ 1671311.0680104881, 7255448.8462332711 ], [ 1671324.7441381169, 7283824.0642602816 ], [ 1671324.7710767535, 7287007.2818749212 ], [ 1671325.5927837971, 7307327.4234626768 ], [ 1671361.1663999096, 7233465.5180715248 ], [ 1671365.1175316328, 7229727.0103517631 ], [ 1671378.4495684796, 7319926.5548008587 ], [ 1671379.7368725273, 7270535.7634686641 ], [ 1671415.0311656855, 7270589.5185619863 ], [ 1671434.6956843247, 7311566.8616882442 ], [ 1671450.8346855501, 7289609.1927461643 ], [ 1671456.9062118896, 7317982.3658422064 ], [ 1671464.5703138646, 7288119.0348798456 ], [ 1671471.3823061027, 7268570.5760047492 ], [ 1671479.8165154383, 7282007.229888564 ], [ 1671481.1219587084, 7266677.7897284441 ], [ 1671509.6689279217, 7293696.9884158392 ], [ 1671509.9346169811, 7276278.8754772022 ], [ 1671511.6423753314, 7297753.4043470174 ], [ 1671526.9915031237, 7232982.4547068132 ], [ 1671532.7960318474, 7305780.7131020222 ], [ 1671532.8584811001, 7317401.8429425471 ], [ 1671533.5325463507, 7305018.3494351152 ], [ 1671542.6057674971, 7231013.2176008141 ], [ 1671552.8483410161, 7293626.138041147 ], [ 1671574.480681191, 7284844.2969675856 ], [ 1671602.6587022282, 7233013.272190501 ], [ 1671624.5941832226, 7269608.6030078437 ], [ 1671625.3053747036, 7304091.0469179265 ], [ 1671643.0824163801, 7298408.2296206616 ], [ 1671661.6276041982, 7308477.6457017353 ], [ 1671663.0003296793, 7249291.8969746493 ], [ 1671666.7518909068, 7261369.0636241399 ], [ 1671668.4053725025, 7317251.8199350331 ], [ 1671699.69997679, 7246222.4008348081 ], [ 1671712.2571569642, 7253881.384189005 ], [ 1671726.5792791806, 7295665.5325331502 ], [ 1671728.0269085942, 7231986.0936556906 ], [ 1671733.2102340972, 7247352.8365214551 ], [ 1671756.028111021, 7242958.4468329623 ], [ 1671774.3800165222, 7255485.1586367693 ], [ 1671776.5275580583, 7270928.5657248329 ], [ 1671786.5275743692, 7299904.9821350696 ], [ 1671792.8119583339, 7275605.6046238756 ], [ 1671792.9477310113, 7311115.7888705768 ], [ 1671885.7478967251, 7314170.8448280226 ], [ 1671906.9635052856, 7272328.1316665504 ], [ 1671909.3915251393, 7315666.3368749218 ], [ 1671918.8753343872, 7260828.6333085718 ], [ 1671921.2230683314, 7309579.4742508018 ], [ 1671953.8409515549, 7261729.3951762598 ], [ 1671960.3061698393, 7241805.5468363687 ], [ 1671964.363897491, 7302808.2987759812 ], [ 1671967.25805031, 7309722.9284686809 ], [ 1671973.5002603761, 7268256.1258630296 ], [ 1672055.8378060327, 7248977.1636781208 ], [ 1672080.3356780831, 7281346.7456867481 ], [ 1672086.7932897424, 7318911.2973993076 ], [ 1672113.4740990147, 7243199.9715594649 ], [ 1672113.521963855, 7285101.7964703506 ], [ 1672140.9257618983, 7252817.5199112827 ], [ 1672142.841736757, 7247142.9938646834 ], [ 1672148.073243848, 7276761.5558702182 ], [ 1672166.4659144953, 7238561.1823903779 ], [ 1672183.4588033217, 7238427.2314279284 ], [ 1672186.1697696792, 7255418.5874260543 ], [ 1672220.6549041676, 7265406.1478765411 ], [ 1672253.9930396555, 7275815.4790390572 ], [ 1672273.7809453043, 7239168.7648012564 ], [ 1672274.5793987843, 7246907.1102918526 ], [ 1672274.8158791228, 7235949.2551395763 ], [ 1672317.9092278662, 7269173.4114833288 ], [ 1672338.8715365489, 7280663.4911075216 ], [ 1672339.5849719113, 7230410.3004445462 ], [ 1672357.7274914971, 7255342.1417341251 ], [ 1672360.2323427578, 7242061.391261383 ], [ 1672361.3739448765, 7280205.8316406859 ], [ 1672372.1692451732, 7313813.4684767155 ], [ 1672372.2382011099, 7311130.6923682634 ], [ 1672389.2485890035, 7273300.9795427332 ], [ 1672392.1226269118, 7257835.0455945097 ], [ 1672400.7247787216, 7266786.6344480626 ], [ 1672413.871162097, 7292469.0974653559 ], [ 1672414.1490903981, 7311318.6018014764 ], [ 1672424.4158116824, 7232811.2161665233 ], [ 1672424.80528158, 7284194.4021817595 ], [ 1672438.0682997152, 7268648.822092196 ], [ 1672481.5603937099, 7310789.4575410951 ], [ 1672487.5564264271, 7248238.2590878671 ], [ 1672500.6488405678, 7280793.5295868507 ], [ 1672503.8799674502, 7307168.9172918405 ], [ 1672511.9581246641, 7264116.8090659268 ], [ 1672540.5434221309, 7249099.5990284719 ], [ 1672552.9289690331, 7245257.7738543823 ], [ 1672643.8767330763, 7299598.7397483755 ], [ 1672658.2080625359, 7240801.630527772 ], [ 1672673.0931112359, 7228680.6404589126 ], [ 1672680.9659944903, 7262812.1953488737 ], [ 1672685.9478308861, 7245603.6465362692 ], [ 1672693.7697145252, 7282387.4356643185 ], [ 1672715.3408272136, 7315668.2638555095 ], [ 1672746.4674127374, 7317734.8358240984 ], [ 1672749.7721746857, 7279702.5805491656 ], [ 1672750.1867982869, 7317811.4404532071 ], [ 1672766.5422117244, 7317093.3632121161 ], [ 1672770.598552892, 7301221.5719142566 ], [ 1672772.6147613446, 7254256.1065319972 ], [ 1672777.34703827, 7268057.7958252439 ], [ 1672812.9813216629, 7231381.8394185109 ], [ 1672814.8738557256, 7229540.0207069144 ], [ 1672827.4649303914, 7312308.0774434051 ], [ 1672852.223451803, 7308282.9347855644 ], [ 1672881.3025815322, 7243997.6765337149 ], [ 1672891.0765941765, 7280121.2270272821 ], [ 1672893.3567422179, 7318258.7200079979 ], [ 1672916.1575115866, 7253960.434836301 ], [ 1672934.6640515979, 7258606.3742265971 ], [ 1672938.1457002547, 7262299.6149965059 ], [ 1672949.7064785687, 7240403.1013252335 ], [ 1672953.2912081168, 7318707.0042154547 ], [ 1672973.7600567036, 7299159.4820661172 ], [ 1672985.4492258381, 7319428.3949931553 ], [ 1672988.5891013588, 7268704.8856065115 ], [ 1673002.3277370378, 7313771.184294316 ], [ 1673021.4404408804, 7279109.2969077155 ], [ 1673025.3184714492, 7262411.8877085764 ], [ 1673033.0591869843, 7292164.1150440332 ], [ 1673040.062979786, 7248454.8081411887 ], [ 1673068.8627433078, 7230569.4980973471 ], [ 1673069.0083443678, 7273684.9058729112 ], [ 1673072.3893974044, 7238183.2150203604 ], [ 1673074.1533644523, 7275392.1733846478 ], [ 1673076.1677936588, 7294471.6121813739 ], [ 1673082.5154786012, 7263652.8254390061 ], [ 1673086.3076410643, 7284612.1747665973 ], [ 1673110.8457955355, 7230793.6940169102 ], [ 1673138.9295418451, 7259702.1215088703 ], [ 1673176.4431720062, 7316055.1397380233 ], [ 1673180.345040421, 7279229.0925433515 ], [ 1673189.3246926537, 7319153.4528476782 ], [ 1673223.9553179136, 7257183.9881461281 ], [ 1673254.3849364801, 7310657.1297135437 ], [ 1673258.7105782896, 7315051.2263918268 ], [ 1673288.7290047219, 7278339.7622157792 ], [ 1673292.3833181923, 7264118.7286211019 ], [ 1673296.2410215656, 7316656.0675521176 ], [ 1673327.6035684398, 7318831.9967915323 ], [ 1673358.7178235969, 7303690.4948169272 ], [ 1673361.182075859, 7270957.2128869221 ], [ 1673366.0687920866, 7231419.2601564303 ], [ 1673382.4352026714, 7241647.5845995825 ], [ 1673399.9071209107, 7267769.6552133504 ], [ 1673408.2314824162, 7294373.0126206409 ], [ 1673435.0542804191, 7235827.1663703322 ], [ 1673456.2947559378, 7247382.6212776592 ], [ 1673477.1018151233, 7302017.3886344833 ], [ 1673481.8500278788, 7313171.5212610159 ], [ 1673493.9845880994, 7243612.648955985 ], [ 1673502.486784986, 7298686.5539097581 ], [ 1673540.9426606705, 7231307.2794692973 ], [ 1673550.3680356184, 7279913.5449331524 ], [ 1673562.0909513824, 7300531.9117174679 ], [ 1673568.1400808296, 7261225.513215485 ], [ 1673570.9400299513, 7266169.4160615783 ], [ 1673637.2953976004, 7239193.820197355 ], [ 1673667.2768534059, 7263140.9606522648 ], [ 1673678.3519167281, 7242796.4991612108 ], [ 1673685.0797011971, 7299787.926101339 ], [ 1673697.3489291852, 7274144.5768739088 ], [ 1673697.4551174028, 7315573.2355395649 ], [ 1673731.8244529478, 7302560.4299756959 ], [ 1673732.2047835393, 7236525.2875646921 ], [ 1673773.6098487065, 7303439.5541815711 ], [ 1673773.8774660293, 7270728.0092064487 ], [ 1673774.2233819186, 7315842.7986186454 ], [ 1673803.4195317475, 7263809.6799431341 ], [ 1673816.1624678324, 7268082.5701379711 ], [ 1673833.2828196122, 7266021.6056623366 ], [ 1673844.6346329937, 7293984.2670107689 ], [ 1673871.9335648397, 7302743.0181746976 ], [ 1673895.7798962446, 7261266.8792829094 ], [ 1673918.2266851971, 7277633.536975937 ], [ 1673951.0101691713, 7233505.8889842732 ], [ 1673966.2634371917, 7239722.4988809228 ], [ 1673969.3152860978, 7295306.0956043052 ], [ 1673979.8939250305, 7248534.2543408033 ], [ 1674008.7985797157, 7276331.6407418586 ], [ 1674015.6109855885, 7284776.3842535177 ], [ 1674022.208679396, 7316691.3364077574 ], [ 1674032.9591918562, 7306730.9285313906 ], [ 1674053.4870953101, 7285981.8262697021 ], [ 1674071.7399495651, 7259518.613659746 ], [ 1674094.925360569, 7259198.1887541357 ], [ 1674108.0458478299, 7251069.471441417 ], [ 1674109.931553588, 7296361.8016007943 ], [ 1674122.1286581096, 7247906.6170059433 ], [ 1674141.3673332317, 7319012.4225804852 ], [ 1674213.438847116, 7265875.4460520539 ], [ 1674237.3633466507, 7241673.5051997462 ], [ 1674246.5661353781, 7242173.1679559629 ], [ 1674253.1831094134, 7260333.2991058473 ], [ 1674258.3828150576, 7241114.8408110179 ], [ 1674259.5821777668, 7237719.6015185127 ], [ 1674275.8145265903, 7311293.6506525613 ], [ 1674276.6806541532, 7287793.518901296 ], [ 1674307.9683539632, 7262430.4862955622 ], [ 1674334.5196387377, 7300130.7247258984 ], [ 1674344.7606981783, 7253864.8585673226 ], [ 1674350.5655291784, 7319521.3764182646 ], [ 1674353.4736500785, 7277817.6413715724 ], [ 1674379.3250447866, 7247578.1993927686 ], [ 1674388.6952581313, 7245027.4060572311 ], [ 1674427.363555212, 7239931.1524747489 ], [ 1674448.8143472767, 7252599.9805956939 ], [ 1674455.9636895601, 7241511.9972564494 ], [ 1674460.5296084837, 7304231.4266837351 ], [ 1674467.353205988, 7233503.7717629643 ], [ 1674510.7789880522, 7296369.4676950695 ], [ 1674520.5478181767, 7240686.9887703881 ], [ 1674553.7471879786, 7241863.3832247211 ], [ 1674566.2519584957, 7278263.6366513036 ], [ 1674577.3055788432, 7231603.0291331094 ], [ 1674596.7547623024, 7239718.7648205003 ], [ 1674620.1969290327, 7236840.2729882495 ], [ 1674620.8212442864, 7247250.1049495889 ], [ 1674623.084753325, 7264975.6878784131 ], [ 1674643.7332944768, 7238393.2488216097 ], [ 1674698.6921124095, 7269409.0015066518 ], [ 1674728.9649805895, 7258999.3228837429 ], [ 1674733.8759231044, 7258077.1118302885 ], [ 1674764.0394388293, 7312477.7252943367 ], [ 1674767.7853023452, 7281903.29134141 ], [ 1674771.4138242994, 7256217.2869234663 ], [ 1674775.8051935169, 7296746.3168626865 ], [ 1674786.817403296, 7264340.5308793774 ], [ 1674812.4229505281, 7288905.8773501739 ], [ 1674833.7681380298, 7236825.132186451 ], [ 1674846.6487097419, 7314614.5982786072 ], [ 1674848.3142551652, 7272931.9374662321 ], [ 1674865.4241036111, 7305993.1040490316 ], [ 1674874.1191768483, 7250440.5967346346 ], [ 1674883.8855615035, 7237856.4416479543 ], [ 1674912.522876044, 7268378.0494848732 ], [ 1674912.6164690712, 7292616.3912731837 ], [ 1674923.7080881821, 7258742.6851858171 ], [ 1674926.3960928388, 7310159.199410948 ], [ 1674929.0656082726, 7285549.2481819503 ], [ 1674947.1399750118, 7309935.7825056864 ], [ 1674971.5121657948, 7250219.4313267805 ], [ 1674985.6913702993, 7286295.829243971 ], [ 1674991.5883091416, 7285199.6832436295 ], [ 1675002.2911693677, 7234700.6982188718 ], [ 1675010.7482339176, 7242418.324733438 ], [ 1675042.8392606964, 7303555.7403216651 ], [ 1675057.4433491565, 7247087.8243892677 ], [ 1675058.17921778, 7306968.4325085375 ], [ 1675090.4220183033, 7255639.3913158495 ], [ 1675118.375365789, 7266907.7026398387 ], [ 1675129.2219053069, 7315839.7799192779 ], [ 1675140.5939700981, 7307548.4344892437 ], [ 1675140.6093091064, 7294184.3492603553 ], [ 1675160.6865138849, 7290357.7043904914 ], [ 1675170.9474084314, 7273855.5042700851 ], [ 1675181.2524577, 7316487.6692590192 ], [ 1675184.8595790404, 7312563.5146831218 ], [ 1675220.7240579529, 7286878.6013921555 ], [ 1675268.4458385236, 7304252.8427479323 ], [ 1675275.4065596394, 7306979.0360500067 ], [ 1675296.3761653586, 7298087.8780993344 ], [ 1675296.9582207007, 7230037.0974916471 ], [ 1675307.0186375312, 7287225.2631357582 ], [ 1675311.8892338111, 7245047.862957675 ], [ 1675324.1764649996, 7302416.5571231395 ], [ 1675331.6510807886, 7234179.1230888274 ], [ 1675363.7726965526, 7318454.6926810881 ], [ 1675382.3607701524, 7243846.7743260842 ], [ 1675385.9457902017, 7283714.0169419497 ], [ 1675395.8288171231, 7275836.7182133757 ], [ 1675444.1542693437, 7298426.441586663 ], [ 1675458.952346554, 7252675.1162402015 ], [ 1675516.0536163535, 7262550.9215719467 ], [ 1675524.6178997366, 7250905.601276583 ], [ 1675628.5841764258, 7298628.7145086545 ], [ 1675645.3802136807, 7249911.1745831128 ], [ 1675651.478526009, 7292253.9929644139 ], [ 1675675.4699376584, 7299563.7684457283 ], [ 1675678.7229001732, 7253181.23883662 ], [ 1675691.4961435278, 7272952.0502537517 ], [ 1675718.0787027257, 7305436.9531718725 ], [ 1675718.2729448851, 7273841.5714217192 ], [ 1675744.7475819327, 7238381.1021483392 ], [ 1675745.4494106818, 7244056.4080103673 ], [ 1675774.7160196567, 7304516.5043823356 ], [ 1675775.723187919, 7257964.0292828176 ], [ 1675805.8400105045, 7272496.9077608986 ], [ 1675812.8970748659, 7278113.1284160912 ], [ 1675818.7028496687, 7255277.586683589 ], [ 1675896.6502482248, 7295507.184632034 ], [ 1675909.2691429737, 7230092.3519827761 ], [ 1675937.3857832442, 7281043.4341034926 ], [ 1675940.3676316175, 7299145.6788922939 ], [ 1675942.488115327, 7314284.1550548337 ], [ 1675956.7766884142, 7236235.8161404133 ], [ 1675963.3777839206, 7229846.7456606589 ], [ 1675966.0129004819, 7273553.9649055637 ], [ 1675974.3647196391, 7289325.3602840984 ], [ 1675978.864102833, 7248151.8823211975 ], [ 1676023.4474931038, 7261896.6688381648 ], [ 1676028.0552261909, 7283256.9727247292 ], [ 1676044.8700164233, 7292323.3293780712 ], [ 1676060.156432657, 7284709.7630496603 ], [ 1676071.3738795468, 7269782.0902547091 ], [ 1676113.6271754168, 7259847.1339938845 ], [ 1676122.5610793098, 7261822.9900299693 ], [ 1676128.0428077762, 7296973.3459045505 ], [ 1676133.0162321909, 7231732.8257198138 ], [ 1676161.0062261999, 7297697.763939 ], [ 1676177.1390004333, 7285841.2154450053 ], [ 1676179.9816685489, 7247435.6615778822 ], [ 1676204.4713651664, 7275496.0124550965 ], [ 1676214.5349806792, 7307406.086156521 ], [ 1676240.6163950495, 7279190.0191451451 ], [ 1676247.0746079222, 7271653.1727118883 ], [ 1676261.7479258333, 7233857.8791062636 ], [ 1676265.8118909602, 7251244.8544997117 ], [ 1676287.5469750778, 7295014.3795013437 ], [ 1676331.8122159841, 7242721.3156691175 ], [ 1676332.0371098693, 7262970.762994512 ], [ 1676357.6651502224, 7296719.4341315404 ], [ 1676367.1368727901, 7269069.5472759036 ], [ 1676421.6335299539, 7256920.4075642508 ], [ 1676453.9864099338, 7306011.6270886809 ], [ 1676455.75812625, 7286459.3892087759 ], [ 1676478.9904697577, 7283045.840611374 ], [ 1676490.8365512071, 7307273.6107264459 ], [ 1676505.1887620613, 7270053.6936534271 ], [ 1676510.5353610087, 7285367.1731237033 ], [ 1676530.4238327555, 7300147.1784461262 ], [ 1676561.554590425, 7309692.8044479331 ], [ 1676566.6613604913, 7282338.9662197651 ], [ 1676575.0333226656, 7247088.8792839386 ], [ 1676581.381586317, 7302097.1126852427 ], [ 1676623.3130988819, 7303890.4244200075 ], [ 1676633.9609155187, 7263065.6764846649 ], [ 1676645.9180805576, 7254978.2846323149 ], [ 1676657.1394715721, 7307829.7845581193 ], [ 1676666.5133582149, 7290349.9560013935 ], [ 1676670.7869071281, 7309600.5827858122 ], [ 1676671.5857092082, 7232283.6485183872 ], [ 1676677.1231897278, 7289457.3465899574 ], [ 1676688.0438116174, 7292246.8606338222 ], [ 1676690.5419905705, 7242230.1262081107 ], [ 1676697.8335946766, 7240406.3925802512 ], [ 1676721.4267527252, 7259504.3377413265 ], [ 1676731.5364178733, 7246004.9938515229 ], [ 1676739.8273892475, 7265313.7849059766 ], [ 1676773.7322045965, 7305919.5215486176 ], [ 1676774.1850334113, 7268534.6266939845 ], [ 1676796.161129426, 7280129.5120887905 ], [ 1676797.7768494075, 7255532.4010753166 ], [ 1676799.2950502622, 7246834.8000297835 ], [ 1676805.3890696643, 7312303.8575320132 ], [ 1676827.2889400653, 7285704.3036123011 ], [ 1676830.7577404522, 7274060.7508238032 ], [ 1676843.5497450994, 7268695.5112308385 ], [ 1676884.2296141894, 7296319.9590111161 ], [ 1676886.316598759, 7276495.6828355994 ], [ 1676896.5810736595, 7285986.1687931474 ], [ 1676921.4628527756, 7317235.4693411319 ], [ 1676943.4539472694, 7280556.9495461695 ], [ 1676950.6598299278, 7291675.3988174153 ], [ 1676961.2848347183, 7305673.7873640349 ], [ 1676983.4793150201, 7262858.6256178776 ], [ 1676997.1918904991, 7292291.4990955982 ], [ 1677009.7421097571, 7283307.5714152427 ], [ 1677012.9352723826, 7234825.0416803975 ], [ 1677021.5688775913, 7285129.5789859137 ], [ 1677027.8929517707, 7256174.1938658115 ], [ 1677031.4233501977, 7267839.9351360733 ], [ 1677038.3356345568, 7317645.3667412149 ], [ 1677047.980947264, 7286426.9576784372 ], [ 1677073.8101246627, 7314364.1443005614 ], [ 1677107.6336491473, 7268788.8723379942 ], [ 1677123.7971826235, 7310742.4464122849 ], [ 1677135.8926280446, 7286335.4743500333 ], [ 1677141.7636433509, 7232719.0574162984 ], [ 1677168.4275423863, 7260449.5301235048 ], [ 1677168.8817354657, 7289854.3230188247 ], [ 1677176.6388088954, 7319144.4801667016 ], [ 1677213.3359415815, 7268817.7935159467 ], [ 1677216.1345826904, 7305115.5421052314 ], [ 1677245.4882380071, 7306172.2810285818 ], [ 1677258.9315496783, 7310818.1961143082 ], [ 1677265.0935663062, 7313000.7167354571 ], [ 1677272.7642740475, 7269125.6542817503 ], [ 1677281.2923391592, 7311399.6362732369 ], [ 1677286.1267524986, 7278720.9500132976 ], [ 1677293.2181357541, 7313486.3164848899 ], [ 1677296.8288073712, 7312729.56270127 ], [ 1677316.6863630516, 7263552.8210774269 ], [ 1677320.3941360356, 7255200.211299561 ], [ 1677350.1868805492, 7231520.1215010164 ], [ 1677358.1754624224, 7284030.693498183 ], [ 1677361.0141917043, 7242365.5456552925 ], [ 1677361.5399409384, 7244849.6106082639 ], [ 1677377.7972723206, 7271500.61823548 ], [ 1677452.6880352763, 7283137.1995400488 ], [ 1677455.4450244526, 7313469.8299615066 ], [ 1677474.7610703779, 7252173.2273361804 ], [ 1677477.5604425471, 7248345.6066234093 ], [ 1677485.5317451435, 7306081.9438720942 ], [ 1677492.8324295934, 7267720.3592318259 ], [ 1677505.6511846555, 7247892.8716112701 ], [ 1677529.7034656194, 7242715.4742905786 ], [ 1677557.7327590939, 7236791.3429345023 ], [ 1677570.67431068, 7301501.3401629254 ], [ 1677570.9002572626, 7267602.8175290646 ], [ 1677575.5609891978, 7243595.3392494265 ], [ 1677576.5047085162, 7250027.6220184676 ], [ 1677591.0468696284, 7266302.5035287514 ], [ 1677592.4091061174, 7250738.8522400493 ], [ 1677611.7205155604, 7292977.2512489846 ], [ 1677628.6450544077, 7256095.9157896079 ], [ 1677652.215308462, 7283158.8809031071 ], [ 1677652.4742311635, 7304798.6540458817 ], [ 1677687.2598801553, 7276441.7253113985 ], [ 1677703.270204871, 7317626.2771637747 ], [ 1677706.3505393846, 7279241.24311148 ], [ 1677711.9540067799, 7254563.5527136605 ], [ 1677777.1368953232, 7286034.8719485942 ], [ 1677784.2563256985, 7312453.7145746574 ], [ 1677789.279844305, 7317867.3146583494 ], [ 1677797.2494383582, 7261858.7833041353 ], [ 1677801.5006138745, 7320200.8571906276 ], [ 1677822.7867625928, 7243828.8600866627 ], [ 1677824.9604166911, 7271466.0861731591 ], [ 1677833.4635012015, 7312709.06006278 ], [ 1677839.449564958, 7308402.6779962368 ], [ 1677839.7321161132, 7306508.205750416 ], [ 1677843.3495819438, 7316716.2710439693 ], [ 1677859.3991061407, 7318524.6630023131 ], [ 1677861.9418518157, 7307160.8357644416 ], [ 1677872.6192827641, 7319719.8695555991 ], [ 1677880.3357414363, 7260893.3490073271 ], [ 1677882.4317249807, 7238418.3636757508 ], [ 1677889.1597723234, 7234998.156183877 ], [ 1677899.8994994264, 7313117.6730276644 ], [ 1677918.7604028704, 7270155.3591212928 ], [ 1677923.2677676829, 7248977.1776554734 ], [ 1677929.2310974344, 7264458.6449834304 ], [ 1677931.9970436262, 7229993.7846672079 ], [ 1677935.327262135, 7282778.3681511702 ], [ 1677955.38792985, 7235549.3398537962 ], [ 1677956.5936467084, 7263457.1433187807 ], [ 1677974.8812581764, 7232710.6589116035 ], [ 1677976.9459216835, 7306141.5386335216 ], [ 1677994.7019039986, 7246722.2946479097 ], [ 1678021.4401521881, 7260727.1371093839 ], [ 1678029.9903259233, 7258754.0894266944 ], [ 1678046.9311955294, 7269043.9739588443 ], [ 1678057.7143964441, 7259222.0510271909 ], [ 1678073.5606468585, 7257772.6805908941 ], [ 1678107.8255835013, 7240587.5826832242 ], [ 1678123.063095198, 7276696.0886989981 ], [ 1678136.4079489738, 7292043.2036511749 ], [ 1678147.7833493736, 7313788.298568381 ], [ 1678148.9430359649, 7267886.9175828146 ], [ 1678157.2137093304, 7248722.7940065451 ], [ 1678189.8782378149, 7300396.1214510193 ], [ 1678193.1363071355, 7280989.7199396733 ], [ 1678198.3733775688, 7275164.9213541253 ], [ 1678203.5796176624, 7277376.0579381622 ], [ 1678210.2677208425, 7232215.9925196469 ], [ 1678220.3933341966, 7298728.0911707105 ], [ 1678229.7989638934, 7264876.620474115 ], [ 1678238.2026514697, 7241582.0314391889 ], [ 1678259.2496941667, 7238260.6176656988 ], [ 1678263.7244010728, 7308419.0600858936 ], [ 1678319.9206037028, 7266510.51967726 ], [ 1678353.2712829763, 7248701.3381942585 ], [ 1678355.7312742749, 7245759.236489634 ], [ 1678366.5219132106, 7303063.9015677627 ], [ 1678382.4919429161, 7316134.6155847292 ], [ 1678395.0745229872, 7237936.2145317597 ], [ 1678395.828019565, 7231291.8498633932 ], [ 1678423.9174793987, 7278395.7325489959 ], [ 1678513.9056886202, 7316194.2879943857 ], [ 1678532.5327232028, 7252169.8889545035 ], [ 1678544.8461887157, 7295951.1325904224 ], [ 1678546.0903392194, 7274429.9415924856 ], [ 1678557.3456403597, 7232260.9222670207 ], [ 1678567.5345167969, 7257055.7514733803 ], [ 1678585.3653010984, 7245580.8582287803 ], [ 1678590.7218352829, 7238340.801169781 ], [ 1678599.3157660197, 7231131.3853889443 ], [ 1678623.1357563983, 7247356.14697803 ], [ 1678687.730163842, 7269406.5373420883 ], [ 1678697.0703594962, 7260573.7749270052 ], [ 1678697.0723489318, 7261750.8652812699 ], [ 1678726.5164865847, 7233164.3962161755 ], [ 1678740.7586109969, 7276953.0366766425 ], [ 1678768.7177246981, 7287147.0796443215 ], [ 1678773.973696307, 7268806.4067043839 ], [ 1678778.2477374575, 7296634.284799058 ], [ 1678856.4871180044, 7297884.126304999 ], [ 1678868.5406438329, 7237396.3433851013 ], [ 1678885.6268707032, 7251642.9867208004 ], [ 1678906.7002485304, 7287379.3438025722 ], [ 1678917.50871498, 7287015.6660032468 ], [ 1678919.350996244, 7243048.3589285417 ], [ 1678921.1675552153, 7315706.3436829001 ], [ 1678924.1130356947, 7232341.4048023317 ], [ 1678946.6086057378, 7300615.8762193909 ], [ 1678959.1356840283, 7267797.7755145803 ], [ 1678962.6406021314, 7252890.1137197958 ], [ 1678981.7056992033, 7311777.5967811784 ], [ 1679034.6077746265, 7258440.3450297657 ], [ 1679043.7081227524, 7316985.4016835373 ], [ 1679043.7937376737, 7257713.9115836276 ], [ 1679048.4311885142, 7276159.0646916246 ], [ 1679054.6371918719, 7314322.1650142372 ], [ 1679078.4508391307, 7318832.3947123205 ], [ 1679087.9796760355, 7254779.5810554894 ], [ 1679091.0779124782, 7281673.8661782257 ], [ 1679114.5650216055, 7284340.9087129831 ], [ 1679140.4162180445, 7271462.0798729723 ], [ 1679184.6226185262, 7257802.7871252475 ], [ 1679186.6343370657, 7307012.5145631935 ], [ 1679233.4535062495, 7320456.0955778416 ], [ 1679234.9256882227, 7300698.6172165014 ], [ 1679252.7232534471, 7287019.236418725 ], [ 1679278.8426353517, 7283352.4896086482 ], [ 1679291.5239922549, 7276248.3558326736 ], [ 1679300.4997251057, 7276443.3412799342 ], [ 1679302.1283720713, 7232696.0527621116 ], [ 1679329.8815009389, 7299882.8694726126 ], [ 1679349.7859780272, 7309387.03869728 ], [ 1679367.844697003, 7303564.14887622 ], [ 1679370.2567809771, 7270254.5328973336 ], [ 1679373.9359327746, 7235305.780259016 ], [ 1679387.9365512962, 7232811.8457378494 ], [ 1679395.0865431053, 7254650.9998397697 ], [ 1679420.3405156573, 7265507.3569952743 ], [ 1679463.7667909963, 7288582.1959091201 ], [ 1679480.7851432965, 7241899.4162273658 ], [ 1679484.2986333892, 7270891.3500563856 ], [ 1679499.7817186173, 7258601.651686375 ], [ 1679528.3070527259, 7293941.0183994398 ], [ 1679547.8344808945, 7292786.0177535862 ], [ 1679552.6493844623, 7273990.8645436615 ], [ 1679554.4435465802, 7318236.4345408203 ], [ 1679554.9536360302, 7275643.90529681 ], [ 1679559.1569468465, 7319388.8089522319 ], [ 1679586.838927011, 7241287.8590345448 ], [ 1679588.6360824481, 7236712.9101581834 ], [ 1679607.4005446539, 7305443.5750454022 ], [ 1679611.5922634534, 7300736.0718301749 ], [ 1679641.3759918795, 7264429.3201321065 ], [ 1679643.8011407692, 7245034.9333451204 ], [ 1679644.8210251073, 7241394.9436749695 ], [ 1679672.6883244806, 7255419.8047586642 ], [ 1679700.92815277, 7315084.7481510146 ], [ 1679724.7205256869, 7242389.7769187074 ], [ 1679727.2594988463, 7302139.3539220728 ], [ 1679727.3329647083, 7242186.3776469212 ], [ 1679729.6988244609, 7243048.3445054609 ], [ 1679731.7535239393, 7304015.3747103307 ], [ 1679750.1840253782, 7240102.5469736448 ], [ 1679766.9104699537, 7283963.7767347908 ], [ 1679778.3310670755, 7271405.1416079327 ], [ 1679809.567961178, 7242816.0208479138 ], [ 1679811.0418404303, 7268568.5087010637 ], [ 1679813.2012851567, 7279151.7873000735 ], [ 1679828.2696847431, 7308687.5731448755 ], [ 1679843.1977442864, 7284164.7272296287 ], [ 1679854.836444122, 7233040.4657489927 ], [ 1679854.8880640757, 7238352.2600226048 ], [ 1679859.0471644076, 7268475.9393772632 ], [ 1679871.0865145917, 7281133.311149735 ], [ 1679875.3194563889, 7305987.7133363541 ], [ 1679882.2113598695, 7300755.3435241245 ], [ 1679891.977932153, 7299329.6462009959 ], [ 1679919.8791208921, 7314940.1031167079 ], [ 1679924.9585779046, 7232207.9659876525 ], [ 1679935.6858712863, 7283551.6489963308 ], [ 1679943.9737618808, 7247950.2686120933 ], [ 1679972.5388791966, 7251124.7282933239 ], [ 1680025.8756416945, 7308131.1656861044 ], [ 1680029.763884367, 7233401.3752760598 ], [ 1680030.2858667192, 7257566.9972459562 ], [ 1680054.5654340305, 7305841.3126545232 ], [ 1680106.2512536987, 7285772.4870485738 ], [ 1680108.1122376546, 7296172.4230438629 ], [ 1680117.4525188163, 7253662.2849707929 ], [ 1680130.3646221634, 7236194.5358009161 ], [ 1680148.76515571, 7276750.0555445254 ], [ 1680153.5967714612, 7316098.2302842988 ], [ 1680154.7684262227, 7262987.7443373809 ], [ 1680173.5082349726, 7273818.429117131 ], [ 1680182.4918947499, 7286275.46217243 ], [ 1680198.0016505229, 7290542.6790494863 ], [ 1680248.3054143055, 7241000.1592526855 ], [ 1680251.0329545753, 7305178.3146023313 ], [ 1680281.6561961672, 7311149.5578017673 ], [ 1680281.6653129845, 7286418.0481591653 ], [ 1680297.7143261412, 7279080.9147129143 ], [ 1680298.9491405131, 7281424.1998564303 ], [ 1680319.261872052, 7248233.2807086483 ], [ 1680327.1154256505, 7244085.1398373954 ], [ 1680389.671667238, 7232583.3164625419 ], [ 1680401.7806293706, 7277472.5400771126 ], [ 1680402.6239238549, 7254332.3032321902 ], [ 1680409.8528332433, 7314800.3922681892 ], [ 1680420.9269119443, 7297467.7440308649 ], [ 1680424.0683653611, 7287451.6512802411 ], [ 1680437.1508806911, 7287411.880228946 ], [ 1680446.8046225628, 7247963.5608346323 ], [ 1680451.3619274155, 7300419.6022837944 ], [ 1680461.2214992843, 7265872.6224719211 ], [ 1680485.4733233301, 7295568.7085984228 ], [ 1680523.110033978, 7278974.6675167177 ], [ 1680533.4243105408, 7260575.7353793383 ], [ 1680538.5824007222, 7238699.2169564897 ], [ 1680546.3344806682, 7250445.6299376441 ], [ 1680553.4872802976, 7303249.4721569447 ], [ 1680559.261613783, 7235794.5735476753 ], [ 1680562.6402531669, 7314735.3277859502 ], [ 1680580.8312842066, 7309327.0490854532 ], [ 1680590.100034707, 7304477.9377340861 ], [ 1680624.2165613947, 7301957.5830679648 ], [ 1680627.6712373109, 7234127.1401405931 ], [ 1680632.7086491212, 7245221.9879818177 ], [ 1680647.8457858455, 7311526.2327301055 ], [ 1680659.0930745089, 7292531.9686739789 ], [ 1680671.0902295187, 7286018.4455669485 ], [ 1680672.8421691821, 7235782.6544214059 ], [ 1680688.328527726, 7280371.7621580027 ], [ 1680691.2023822393, 7268033.065655862 ], [ 1680714.210221489, 7316332.2108903537 ], [ 1680720.6451044979, 7287198.8924014978 ], [ 1680725.6931876068, 7253459.0350995995 ], [ 1680744.5632645376, 7259523.3592370898 ], [ 1680761.2888424762, 7276284.3003753284 ], [ 1680766.4510593186, 7310240.3244191818 ], [ 1680782.4927230745, 7314561.0250377087 ], [ 1680791.2060879555, 7274883.2465774594 ], [ 1680799.2257590701, 7275099.9941257536 ], [ 1680805.6601346307, 7271815.5943860849 ], [ 1680822.9413148926, 7239247.7883908637 ], [ 1680841.6224305122, 7245085.0805631634 ], [ 1680849.1868132676, 7313868.3740392672 ], [ 1680854.6398806165, 7299541.0113179311 ], [ 1680858.0722023568, 7290177.3431127733 ], [ 1680897.6144673061, 7291317.1251575174 ], [ 1680914.9537372992, 7319092.1986955544 ], [ 1680928.87708182, 7308446.7462371048 ], [ 1680956.3950715328, 7277840.7539758263 ], [ 1680969.3539530716, 7315555.7035434414 ], [ 1680985.2486960397, 7306585.0067969421 ], [ 1681018.3730315105, 7314792.8138945103 ], [ 1681023.757712387, 7245930.8572592996 ], [ 1681026.4407687278, 7233255.8242725478 ], [ 1681036.782883595, 7293948.7683559982 ], [ 1681072.0849703415, 7311415.8534071464 ], [ 1681080.884815431, 7272032.6371558653 ], [ 1681086.2886942639, 7298119.7762020547 ], [ 1681120.5760185902, 7288481.462742608 ], [ 1681121.8913285329, 7256078.8759848652 ], [ 1681139.8480610226, 7264308.0324072987 ], [ 1681177.5444455591, 7232352.5588139081 ], [ 1681203.061547389, 7298870.2787325773 ], [ 1681203.2128378055, 7265528.3336587679 ], [ 1681212.6226676977, 7232240.0859986199 ], [ 1681214.3376250914, 7268037.4552351814 ], [ 1681235.3200803478, 7281237.0122098569 ], [ 1681253.7545589774, 7239538.3375656148 ], [ 1681264.5372237565, 7320213.8493468575 ], [ 1681268.7729379975, 7264410.3107998241 ], [ 1681296.7484092957, 7304209.4204502879 ], [ 1681298.4686789925, 7319926.8448597193 ], [ 1681300.3364647513, 7302810.6521978527 ], [ 1681308.017653323, 7283583.7870450076 ], [ 1681308.160864, 7287656.439306803 ], [ 1681326.4277876762, 7258125.60977796 ], [ 1681329.3200449485, 7287276.35465784 ], [ 1681356.9259899971, 7285047.7334111193 ], [ 1681361.5267886871, 7243900.8274292462 ], [ 1681391.6654091491, 7275316.0194638902 ], [ 1681403.3630999266, 7280925.945218429 ], [ 1681405.5249029535, 7318446.2559783263 ], [ 1681407.4629112666, 7264732.5335427867 ], [ 1681435.3927011059, 7256010.6094862325 ], [ 1681456.8517190118, 7309632.0693898015 ], [ 1681458.7162060991, 7259290.0635367092 ], [ 1681467.5058435707, 7284303.227977138 ], [ 1681510.7003754755, 7288921.5692407843 ], [ 1681526.5870299572, 7262835.2759804642 ], [ 1681562.272036595, 7302768.2630648762 ], [ 1681576.4682782914, 7289183.2410487877 ], [ 1681578.7637545727, 7295157.9462838219 ], [ 1681621.7660711415, 7298795.6082717711 ], [ 1681655.5188969723, 7252630.4748386657 ], [ 1681661.1865131757, 7260386.1598241534 ], [ 1681687.1786856358, 7245885.5548536899 ], [ 1681689.2439108903, 7235801.0038822712 ], [ 1681706.4905344383, 7238587.0069237994 ], [ 1681717.445002448, 7302245.6163397636 ], [ 1681736.1399113485, 7301346.2938221088 ], [ 1681746.0327687992, 7296523.3620796688 ], [ 1681752.6388158603, 7299060.3503989298 ], [ 1681760.2291034621, 7278201.3924002377 ], [ 1681784.464751221, 7260713.7685535047 ], [ 1681791.415241071, 7304985.0624423549 ], [ 1681816.2548258295, 7285712.8125756513 ], [ 1681825.1063915712, 7246588.0172241135 ], [ 1681850.8005004204, 7238734.0105388416 ], [ 1681874.1594228824, 7321412.2115700478 ], [ 1681877.6093763751, 7242237.9406750463 ], [ 1681879.8936767702, 7239857.613361245 ], [ 1681946.2039669203, 7313842.5452898378 ], [ 1681952.7811564854, 7301888.6960533177 ], [ 1681970.021935343, 7250180.2509631664 ], [ 1681979.5798280865, 7290008.0393403172 ], [ 1681985.3349388035, 7252748.9730549911 ], [ 1681990.5132845833, 7287541.2849772694 ], [ 1682002.5512028288, 7250807.1431494216 ], [ 1682007.5648669372, 7274102.3862220524 ], [ 1682061.3226946571, 7263920.2773778206 ], [ 1682095.254865791, 7272625.3296692641 ], [ 1682106.5767987892, 7304752.9643778531 ], [ 1682118.0014289902, 7304546.3004270885 ], [ 1682120.2415987537, 7250091.9571643854 ], [ 1682136.3258263362, 7288686.0409545898 ], [ 1682139.0244378145, 7273566.214091924 ], [ 1682171.5815285242, 7247447.8219581973 ], [ 1682180.0600403612, 7293561.4234899916 ], [ 1682206.178683399, 7292547.6418254869 ], [ 1682215.7707724478, 7308298.4781537531 ], [ 1682280.7115834975, 7318583.2043076809 ], [ 1682286.9277039994, 7297443.5568596665 ], [ 1682298.9860371561, 7255788.4390602531 ], [ 1682321.8419060898, 7269481.9201732539 ], [ 1682339.7624146182, 7237659.5262094596 ], [ 1682341.3145236603, 7281469.0855383752 ], [ 1682349.5857187628, 7276275.1459883219 ], [ 1682356.2071121098, 7280223.6780978544 ], [ 1682396.2087861421, 7278587.4730614619 ], [ 1682403.817642997, 7310874.8968697488 ], [ 1682424.4961555561, 7263292.0670196898 ], [ 1682429.7208806907, 7257290.931675869 ], [ 1682447.5657996575, 7262206.4419449847 ], [ 1682522.7771408223, 7310293.8591978783 ], [ 1682568.7081815503, 7279835.135719981 ], [ 1682579.833909133, 7318580.3758520614 ], [ 1682610.1307751727, 7252602.6118088858 ], [ 1682628.5222633965, 7251517.9951641895 ], [ 1682640.7507931136, 7315331.5398806063 ], [ 1682643.080335137, 7241144.6755847689 ], [ 1682648.2682801504, 7283480.5908798063 ], [ 1682658.7994026043, 7313828.6450266289 ], [ 1682740.3540347668, 7240509.7931413576 ], [ 1682743.4312849208, 7280305.0151227238 ], [ 1682757.823558023, 7286518.5193796428 ], [ 1682792.0862788276, 7288929.4703493286 ], [ 1682812.1099956678, 7234656.0078359786 ], [ 1682818.1638922959, 7303338.1246495452 ], [ 1682823.9382382317, 7261291.0215269122 ], [ 1682827.357444318, 7294688.8134274343 ], [ 1682836.1657404059, 7275828.5835111188 ], [ 1682853.543003323, 7251401.5401835749 ], [ 1682872.1486595164, 7259832.3012915486 ], [ 1682876.0116593749, 7279491.79852778 ], [ 1682904.3132140292, 7236852.4273647554 ], [ 1682905.1047216731, 7275814.9988186192 ], [ 1682910.7938244911, 7301612.6124357628 ], [ 1682924.049110044, 7254824.1288986476 ], [ 1682954.7079129273, 7243587.1142951148 ], [ 1682973.8210763319, 7306859.2782949815 ], [ 1682976.828907223, 7276207.8549858453 ], [ 1682978.9732683685, 7315702.4167569354 ], [ 1682989.6058277891, 7240025.0559492512 ], [ 1682994.419698515, 7285155.0747055784 ], [ 1683043.7395225666, 7237659.4735654695 ], [ 1683048.249084929, 7244933.4392434377 ], [ 1683075.9803020097, 7266017.0440725517 ], [ 1683083.5860040626, 7306831.9737507934 ], [ 1683102.9707201454, 7305534.0559635218 ], [ 1683126.39998, 7270651.0438551288 ], [ 1683128.3990709295, 7263531.8374898201 ], [ 1683138.7951097954, 7265691.6931032334 ], [ 1683195.0338914024, 7279898.2083086893 ], [ 1683217.2990534976, 7248512.3601001306 ], [ 1683231.6876315551, 7271524.7111198362 ], [ 1683252.1700767714, 7264968.4119861443 ], [ 1683261.0573705372, 7256653.9406798035 ], [ 1683271.2791757882, 7236321.4998330455 ], [ 1683308.6141769707, 7264525.2472110959 ], [ 1683308.8512245542, 7284701.5785858538 ], [ 1683325.5225718135, 7234915.357771269 ], [ 1683360.8900708572, 7281322.385980065 ], [ 1683387.1727720322, 7278292.5987831326 ], [ 1683388.6031886337, 7320163.973222862 ], [ 1683412.2227975461, 7297996.2395552816 ], [ 1683447.1558768996, 7275526.8265238535 ], [ 1683453.2548675202, 7247701.7397011956 ], [ 1683454.3054780494, 7255352.3441338595 ], [ 1683462.9255997899, 7305242.7110239258 ], [ 1683474.2223075191, 7268467.5911162738 ], [ 1683486.0413594227, 7278402.5804963624 ], [ 1683495.0539392298, 7318289.9665340763 ], [ 1683504.1802610906, 7294333.7328897417 ], [ 1683508.9911251045, 7234847.2873567529 ], [ 1683511.1399721398, 7280894.1671420457 ], [ 1683533.8422672839, 7234286.610846133 ], [ 1683539.9900539648, 7309190.8870185306 ], [ 1683540.7599644454, 7269931.5437607728 ], [ 1683549.3072125963, 7252735.2516398821 ], [ 1683560.8623270416, 7256162.3719195556 ], [ 1683568.6594179743, 7287252.0249011898 ], [ 1683573.7893108269, 7233125.7268664669 ], [ 1683578.2739109264, 7282937.90075495 ], [ 1683584.8767218024, 7286720.0703586368 ], [ 1683605.8764515016, 7295766.8421707302 ], [ 1683608.5349959317, 7299006.2240189286 ], [ 1683627.9880439136, 7291263.155488153 ], [ 1683629.3914486773, 7293034.3324574241 ], [ 1683634.4661113424, 7279704.5649796398 ], [ 1683667.0068067315, 7239045.6415011007 ], [ 1683671.2136259144, 7310983.5571037298 ], [ 1683686.1965403655, 7267369.0612964397 ], [ 1683689.5955514489, 7280589.302249914 ], [ 1683704.0508403021, 7261115.0210391171 ], [ 1683717.0466016608, 7301971.7414423786 ], [ 1683720.6793719174, 7289052.7279639393 ], [ 1683726.5015148772, 7283423.5893967431 ], [ 1683728.7089205193, 7312531.3998794276 ], [ 1683738.5323517229, 7261108.866273433 ], [ 1683740.9404017541, 7244243.5932878526 ], [ 1683759.2951611537, 7320455.8567561442 ], [ 1683765.4214185053, 7264456.0163672622 ], [ 1683769.7678155717, 7314079.8834865 ], [ 1683769.9659201514, 7267496.5222548507 ], [ 1683770.5185050643, 7285938.4950974546 ], [ 1683788.5782978942, 7319869.2279695915 ], [ 1683795.764299673, 7248664.8652940067 ], [ 1683820.7959310673, 7252868.8634913918 ], [ 1683845.7264360436, 7292401.3517992375 ], [ 1683856.6050295988, 7255387.4432243621 ], [ 1683866.1986822428, 7300717.6053474108 ], [ 1683882.7681042072, 7299191.100060096 ], [ 1683891.585162943, 7243016.627445736 ], [ 1683892.3559474142, 7251639.676325039 ], [ 1683903.8576621225, 7311675.5019330503 ], [ 1683962.7359382899, 7239470.8726775479 ], [ 1683973.7499735956, 7300288.8601769283 ], [ 1683986.8105887463, 7248427.1318193227 ], [ 1684038.7733495764, 7282127.7420826266 ], [ 1684056.3073557033, 7302016.7302422216 ], [ 1684067.2171615863, 7306000.0632434599 ], [ 1684075.7905892546, 7264076.5610890761 ], [ 1684086.8922626493, 7264939.4762261324 ], [ 1684097.2717273422, 7261552.5611254489 ], [ 1684102.7339766964, 7254803.9417747809 ], [ 1684133.5609537335, 7302513.5398881705 ], [ 1684177.3189854962, 7288192.7755696448 ], [ 1684182.624917825, 7243619.4467519606 ], [ 1684188.784414429, 7311474.4086868595 ], [ 1684224.4325389152, 7304619.24959091 ], [ 1684234.4332348169, 7291869.830087374 ], [ 1684322.658367591, 7273321.5500702504 ], [ 1684357.8816406378, 7245898.3719830848 ], [ 1684421.7226981441, 7309840.1478206506 ], [ 1684429.8417038627, 7237872.3703400763 ], [ 1684460.2580315738, 7250859.2293642731 ], [ 1684471.1472769063, 7306589.0716663655 ], [ 1684478.0245869288, 7301435.7833721638 ], [ 1684479.8406526702, 7318961.8836001642 ], [ 1684480.6908687507, 7282693.101777602 ], [ 1684488.4444034398, 7308729.4417604515 ], [ 1684526.9235562552, 7259876.1232066862 ], [ 1684554.2043623941, 7235492.5880125798 ], [ 1684558.1966792326, 7277209.9410619112 ], [ 1684576.8316746061, 7272094.9594748039 ], [ 1684593.9591588113, 7298605.0251894481 ], [ 1684604.0261681688, 7295958.5429137629 ], [ 1684606.1392129734, 7319540.9153245492 ], [ 1684617.6454391014, 7237907.4458945729 ], [ 1684623.8705742762, 7267662.6096924124 ], [ 1684633.6163360947, 7297939.7957253531 ], [ 1684652.0952720614, 7293739.086751949 ], [ 1684652.4392339829, 7300740.3731718771 ], [ 1684652.6930240367, 7258896.8823777335 ], [ 1684653.319026778, 7301177.7195986267 ], [ 1684675.2002866885, 7233330.800453621 ], [ 1684682.3493132044, 7278544.137281822 ], [ 1684687.4728869102, 7276976.9828928374 ], [ 1684688.3362454353, 7304831.6157262689 ], [ 1684715.7748522002, 7260540.2183870133 ], [ 1684721.7624656768, 7295199.6184546137 ], [ 1684730.3907077715, 7245645.4422020279 ], [ 1684742.7569686803, 7241571.2121282024 ], [ 1684753.6221307567, 7270393.0763694216 ], [ 1684762.7538726155, 7271549.3436074657 ], [ 1684819.45249415, 7247079.743689958 ], [ 1684825.9704420043, 7296067.3660556655 ], [ 1684837.6251027086, 7276717.5562405186 ], [ 1684846.0374334087, 7273260.4364682827 ], [ 1684861.9154692986, 7303605.9019804653 ], [ 1684864.5921200835, 7291065.2119995654 ], [ 1684872.6218485099, 7309149.016106708 ], [ 1684925.7368710791, 7239308.8766726004 ], [ 1684936.9120817943, 7244790.8772913162 ], [ 1684960.3390870197, 7251282.6326980693 ], [ 1684977.7270859552, 7252390.8270620881 ], [ 1684978.2922543408, 7244120.9242722951 ], [ 1684997.6931615211, 7239892.4665020835 ], [ 1685007.5472574506, 7261777.5988684362 ], [ 1685030.1986281271, 7250163.4227481512 ], [ 1685032.0459383347, 7318013.1402818086 ], [ 1685034.1815543163, 7240665.1026085299 ], [ 1685039.7349892939, 7258360.2801679177 ], [ 1685045.4970389886, 7235869.2816676367 ], [ 1685051.4718587692, 7272120.5595765915 ], [ 1685067.1248816361, 7286630.4509577528 ], [ 1685086.4991331687, 7292742.6510557458 ], [ 1685095.4963318105, 7234944.6803789344 ], [ 1685121.1282440224, 7272184.985962336 ], [ 1685173.4777348212, 7273231.8817567499 ], [ 1685199.7683091545, 7295633.8474229081 ], [ 1685212.5851702606, 7269866.3132194132 ], [ 1685216.5444479573, 7254372.7185687674 ], [ 1685216.744314733, 7251048.8688706495 ], [ 1685220.859103617, 7307749.0117401257 ], [ 1685226.6782827429, 7295766.1550127044 ], [ 1685236.1472450153, 7294135.8984541362 ], [ 1685238.0604481776, 7302744.3785997424 ], [ 1685239.7629037425, 7278160.570922249 ], [ 1685259.7974091147, 7243468.3258096371 ], [ 1685261.9176159729, 7280457.4263524748 ], [ 1685262.6907468587, 7267429.3191272337 ], [ 1685276.9982993556, 7269731.8920600396 ], [ 1685281.1639902899, 7299671.1430421267 ], [ 1685344.2977779105, 7237817.1033044662 ], [ 1685354.6297203829, 7315699.3344168263 ], [ 1685375.3317655416, 7266930.3994257711 ], [ 1685379.1493820518, 7313027.3464663876 ], [ 1685392.3470587069, 7273989.9878570419 ], [ 1685394.4054735277, 7304184.2731807344 ], [ 1685409.430886491, 7294750.2022497244 ], [ 1685415.5824905674, 7270202.0522208149 ], [ 1685418.019086113, 7260472.5405908348 ], [ 1685442.0341751087, 7278372.0672299992 ], [ 1685448.0122323134, 7269782.9296211181 ], [ 1685449.1747095394, 7239269.3029023912 ], [ 1685454.5564120768, 7259782.7468130467 ], [ 1685472.7857538348, 7279564.4608285939 ], [ 1685547.4504286293, 7234529.7288091276 ], [ 1685565.9311928905, 7314225.6405785624 ], [ 1685576.5029462699, 7256232.0345755089 ], [ 1685593.2102385045, 7261958.1535766218 ], [ 1685595.3846696606, 7314339.6356931739 ], [ 1685595.5284246001, 7276898.9688223349 ], [ 1685599.6485455795, 7285107.4742636317 ], [ 1685607.4193275811, 7244451.6618673746 ], [ 1685656.6573267137, 7298929.9708682764 ], [ 1685672.3979480707, 7247958.5240597492 ], [ 1685678.9861643142, 7280732.6915012915 ], [ 1685684.9404437642, 7242790.8829907412 ], [ 1685685.0998172387, 7317149.9491946539 ], [ 1685704.3061044333, 7243972.5236382894 ], [ 1685738.1111723632, 7296804.7099772198 ], [ 1685767.8186641447, 7317904.5857549822 ], [ 1685772.8903869027, 7248434.4586154716 ], [ 1685800.5896975487, 7282843.1146393213 ], [ 1685803.7600318093, 7234105.7458391646 ], [ 1685834.2494265984, 7234930.4637798471 ], [ 1685846.5765207158, 7285295.2182267569 ], [ 1685864.7129789623, 7250299.9522226071 ], [ 1685877.5848421953, 7289623.4468719671 ], [ 1685945.7848545054, 7248895.8639113214 ], [ 1685961.4092867626, 7241719.157172651 ], [ 1685963.5331516888, 7295491.721162566 ], [ 1685983.5127868787, 7275779.9751558537 ], [ 1686023.7264601225, 7249288.6321147233 ], [ 1686040.8058010233, 7282519.6523505291 ], [ 1686042.5281296237, 7273340.0734906793 ], [ 1686082.0601743611, 7289925.2411417561 ], [ 1686094.4086129509, 7252016.5969221592 ], [ 1686103.8666283819, 7314296.0363273565 ], [ 1686107.223473106, 7321602.4045032542 ], [ 1686119.8046830639, 7262563.4542399142 ], [ 1686129.374216286, 7236368.6569163576 ], [ 1686160.6865417475, 7271823.9060143689 ], [ 1686162.0645700297, 7249984.0633038692 ], [ 1686180.8747721382, 7253256.6632819632 ], [ 1686188.4352423449, 7281955.4055572413 ], [ 1686202.4644427875, 7238414.5644224053 ], [ 1686222.9970820863, 7277280.3585948581 ], [ 1686227.9792962493, 7295972.5295890421 ], [ 1686230.7423997745, 7248470.9863438541 ], [ 1686249.3661110797, 7284410.545632394 ], [ 1686284.4886360022, 7242208.6958690798 ], [ 1686290.5449970393, 7267614.8590172902 ], [ 1686301.8507210258, 7313229.446072422 ], [ 1686312.0387128633, 7256079.6756564053 ], [ 1686324.3852273212, 7260253.8763765432 ], [ 1686345.4342782432, 7234646.034062366 ], [ 1686350.168146984, 7300032.8206383716 ], [ 1686378.49993, 7262001.7348336838 ], [ 1686386.8112050102, 7301929.5041772444 ], [ 1686397.3822199602, 7287803.4814962167 ], [ 1686419.4931639719, 7236783.1523812478 ], [ 1686434.7925326156, 7292763.2329262253 ], [ 1686474.519179096, 7248381.8859408656 ], [ 1686507.8379435216, 7275065.286525391 ], [ 1686530.8853124271, 7313887.3166033346 ], [ 1686557.5160381517, 7245050.2006049175 ], [ 1686589.8699617761, 7299010.8180278577 ], [ 1686616.1554926131, 7255764.2470701495 ], [ 1686638.9262169069, 7296578.1322023543 ], [ 1686665.1124709516, 7249460.8359594103 ], [ 1686705.8636611504, 7240912.0872235205 ], [ 1686724.4659700866, 7283384.9351407625 ], [ 1686755.4285398372, 7282128.6682160934 ], [ 1686761.2575341642, 7303857.7518414771 ], [ 1686818.3412867617, 7243472.6123089725 ], [ 1686821.9390640962, 7243316.8628963372 ], [ 1686823.2300699381, 7262669.7169819903 ], [ 1686862.1076604854, 7318951.304237416 ], [ 1686879.4463404147, 7259485.9518907266 ], [ 1686891.0915277381, 7308033.6073599067 ], [ 1686917.8955994875, 7243479.7358467467 ], [ 1686920.0079354784, 7282797.7584315287 ], [ 1686930.5578403885, 7239915.0776399216 ], [ 1686932.2420356593, 7257328.6063776705 ], [ 1686932.5846457384, 7313745.3330356106 ], [ 1686948.9837613741, 7314107.2700881567 ], [ 1686989.5698241347, 7283409.9282294242 ], [ 1687001.184215094, 7268716.1789831305 ], [ 1687008.713622943, 7303907.4711021539 ], [ 1687014.0703108623, 7299166.0867077345 ], [ 1687031.6179491072, 7310392.6868395628 ], [ 1687052.8606855075, 7254635.6531588184 ], [ 1687096.431886432, 7247087.2230603537 ], [ 1687128.1746684494, 7261655.0323380632 ], [ 1687182.9020652471, 7240985.0741883134 ], [ 1687210.7198498852, 7278207.5397127476 ], [ 1687244.4523301993, 7240086.7301200964 ], [ 1687246.4662566585, 7322010.8705617553 ], [ 1687259.555626529, 7312327.5034036022 ], [ 1687269.6831885236, 7273024.4469822925 ], [ 1687307.0896777853, 7256156.6517157415 ], [ 1687334.2091971734, 7260211.8495928803 ], [ 1687390.5492290717, 7263994.2139494084 ], [ 1687421.219817674, 7241275.8650732758 ], [ 1687429.7129433753, 7267837.8712242879 ], [ 1687454.7947023606, 7252276.1360905915 ], [ 1687488.4047453806, 7302165.2019722126 ], [ 1687507.9786871355, 7306771.3256503195 ], [ 1687518.6341290302, 7252288.7125186566 ], [ 1687535.9637515622, 7269660.9735545702 ], [ 1687536.3753148867, 7243253.0261838203 ], [ 1687547.0630399375, 7279785.1008784994 ], [ 1687565.6634010724, 7303690.4680562643 ], [ 1687588.7398158449, 7311125.9252371574 ], [ 1687591.0959042627, 7276062.4153616 ], [ 1687620.0185608498, 7292191.7967184186 ], [ 1687630.1213784723, 7245444.1975312503 ], [ 1687655.5251213505, 7243980.3315723771 ], [ 1687661.3131228038, 7256531.8555985363 ], [ 1687667.7204914838, 7257165.8566936692 ], [ 1687684.8159682639, 7263673.1259498727 ], [ 1687688.6556710138, 7317502.710051747 ], [ 1687693.1860407218, 7306547.3913111221 ], [ 1687701.8367246392, 7251486.8900763206 ], [ 1687712.5926768852, 7250378.7686075084 ], [ 1687717.0537155375, 7262635.0659070481 ], [ 1687785.2314417877, 7293187.127212029 ], [ 1687796.7439077341, 7266198.0516163558 ], [ 1687817.8080634545, 7244959.7774529569 ], [ 1687821.9769616185, 7283988.1162979594 ], [ 1687835.3485397296, 7309808.4410904152 ], [ 1687853.2096500241, 7291179.2809040938 ], [ 1687857.9956520628, 7258842.327346554 ], [ 1687894.160002467, 7237097.1712768776 ], [ 1687896.878063164, 7311740.8289942825 ], [ 1687910.3635161561, 7318160.1086006947 ], [ 1687963.2166882847, 7276955.8460311424 ], [ 1687973.8810826992, 7261254.7417527996 ], [ 1687982.8511223721, 7259198.4243888808 ], [ 1687999.8533601658, 7296758.7499621473 ], [ 1688001.7760770605, 7234992.1697050044 ], [ 1688015.7881489105, 7240463.1462926446 ], [ 1688031.2918760721, 7318453.024310803 ], [ 1688057.4798946583, 7298335.2260040278 ], [ 1688078.8577807988, 7264950.7352987528 ], [ 1688093.8735739577, 7318067.8056055717 ], [ 1688094.1542688364, 7310324.3412314095 ], [ 1688106.9959359611, 7251716.8764331052 ], [ 1688117.8703886592, 7257816.4309351966 ], [ 1688151.2526418685, 7287540.1767619532 ], [ 1688172.02868315, 7262153.2790051317 ], [ 1688214.095663931, 7319369.2901365571 ], [ 1688279.6813245283, 7322003.6891430207 ], [ 1688282.6926342924, 7280243.1090049697 ], [ 1688314.3252741829, 7235883.7915197751 ], [ 1688353.3893372754, 7300351.1270361738 ], [ 1688387.7697610382, 7317783.5931117581 ], [ 1688404.4057776099, 7318428.3518047426 ], [ 1688411.2447331147, 7319470.9200433083 ], [ 1688414.5502343359, 7277052.6750403382 ], [ 1688415.7021609007, 7314113.0463422565 ], [ 1688416.4244991825, 7300407.9119697856 ], [ 1688421.5828769947, 7261452.6649091197 ], [ 1688424.0918274408, 7249946.8251990722 ], [ 1688442.1188545094, 7270941.5717250798 ], [ 1688444.1959170057, 7308305.7677794974 ], [ 1688455.4661171106, 7289996.5195607487 ], [ 1688467.0048900647, 7250461.0680011529 ], [ 1688534.2240352046, 7297941.0420992281 ], [ 1688558.454554793, 7253384.0064768484 ], [ 1688562.0688353688, 7247447.4352384945 ], [ 1688571.598882087, 7262501.4329201849 ], [ 1688584.737515934, 7282654.4682297409 ], [ 1688599.2953429287, 7309156.0442232098 ], [ 1688603.4520826598, 7254884.5387207605 ], [ 1688626.1814492878, 7309790.7898639627 ], [ 1688628.1403145287, 7249990.610175564 ], [ 1688645.981209279, 7242996.4530575024 ], [ 1688647.15082512, 7237912.131858293 ], [ 1688647.9565210522, 7322536.4839972323 ], [ 1688658.0491581291, 7298372.7166208029 ], [ 1688662.5501082665, 7245662.2705502128 ], [ 1688675.2493228496, 7268239.5398108689 ], [ 1688683.1801564328, 7283188.8727585496 ], [ 1688684.7779320469, 7293285.0533709237 ], [ 1688695.2769197579, 7295915.2763783904 ], [ 1688702.0051442175, 7271866.6536969105 ], [ 1688715.4586549804, 7305043.7119945921 ], [ 1688720.59861715, 7288701.233859323 ], [ 1688747.1311059636, 7241273.3393939268 ], [ 1688770.8311080912, 7265028.1754746335 ], [ 1688785.3074764051, 7253599.4167246046 ], [ 1688785.9263011492, 7310321.7283072015 ], [ 1688786.9974886647, 7294790.3331766929 ], [ 1688787.4025439415, 7308628.5102428542 ], [ 1688824.4153312994, 7239403.3297169916 ], [ 1688825.3327173716, 7270418.996569992 ], [ 1688833.4946302974, 7272551.1562019596 ], [ 1688838.2414670396, 7293012.29998 ], [ 1688874.1766744312, 7312554.8754110401 ], [ 1688893.5986783572, 7269052.904552496 ], [ 1688906.9116045756, 7294238.728190491 ], [ 1688914.2684437165, 7266973.0685798535 ], [ 1688919.3841719741, 7309046.3161136759 ], [ 1688938.5196482721, 7246227.7961408747 ], [ 1688959.1421889584, 7250847.1632946478 ], [ 1688966.48241027, 7263051.3847700171 ], [ 1688973.1857574829, 7313855.7610182129 ], [ 1688978.1985846537, 7299443.944971242 ], [ 1688978.4457768209, 7251645.0491328249 ], [ 1688978.9442467541, 7285859.9217233518 ], [ 1688984.4641719691, 7301446.0437047565 ], [ 1688996.5458428317, 7288696.7751999088 ], [ 1689017.7357151299, 7319603.9344700119 ], [ 1689026.9720886257, 7304921.1533547519 ], [ 1689064.5774214547, 7316329.6049780492 ], [ 1689065.6230624472, 7316293.7957123183 ], [ 1689123.7630377531, 7243510.2813961171 ], [ 1689174.7886112118, 7280586.2016106341 ], [ 1689184.4727625984, 7249357.1228213748 ], [ 1689202.0685761308, 7248901.2325011389 ], [ 1689203.8310062024, 7236222.1279425183 ], [ 1689228.8691900861, 7273336.936543012 ], [ 1689233.2582473401, 7281158.4557096893 ], [ 1689259.1269652627, 7260886.0325149065 ], [ 1689264.601287683, 7263463.5026816996 ], [ 1689269.9513708376, 7274051.8383879662 ], [ 1689278.4472850468, 7247755.2406514157 ], [ 1689287.6157852672, 7271481.9983177595 ], [ 1689301.6540228836, 7261365.8197288103 ], [ 1689355.7028065939, 7269128.9847614272 ], [ 1689367.8452303917, 7305538.9704324305 ], [ 1689373.8505033583, 7321488.9594057342 ], [ 1689424.5492766304, 7288879.7128268825 ], [ 1689435.3153928816, 7268955.0070649413 ], [ 1689436.2334234901, 7293302.263788986 ], [ 1689462.1424284333, 7306429.779334032 ], [ 1689470.460773617, 7288747.7031859877 ], [ 1689481.266448783, 7321690.296598942 ], [ 1689510.2532758426, 7241093.0282653328 ], [ 1689524.7513418575, 7308287.4670009324 ], [ 1689559.9791932167, 7284158.8158951942 ], [ 1689584.9551267966, 7271592.5309093101 ], [ 1689587.7663577474, 7308135.60614477 ], [ 1689593.7810960566, 7244436.0935616354 ], [ 1689616.4718232513, 7275089.9466126757 ], [ 1689639.9919420353, 7287572.1542677889 ], [ 1689642.1913674357, 7255603.7672375897 ], [ 1689672.9784436375, 7275466.3916758532 ], [ 1689675.0648638583, 7250601.1690209778 ], [ 1689679.2189124108, 7250564.6112473859 ], [ 1689680.86030927, 7260014.3555815741 ], [ 1689689.2015743083, 7241678.8383096028 ], [ 1689710.7069658756, 7309366.8505514795 ], [ 1689724.1586290132, 7240077.5980238551 ], [ 1689780.8780891495, 7309692.5778027698 ], [ 1689802.4159836988, 7306932.6807475416 ], [ 1689810.8973353379, 7320759.7389820116 ], [ 1689816.1938574668, 7234974.777696657 ], [ 1689838.2633862055, 7313047.4362932974 ], [ 1689850.4550937975, 7238122.997054005 ], [ 1689853.353835138, 7321206.4310974348 ], [ 1689853.7227832151, 7252509.4108681278 ], [ 1689880.7844204777, 7269002.9005170856 ], [ 1689881.6473494279, 7247982.2978501478 ], [ 1689882.3162451896, 7244484.9843465053 ], [ 1689893.4169699445, 7304723.972259921 ], [ 1689924.6327214991, 7306404.8971368046 ], [ 1689926.9749694003, 7246695.7112107528 ], [ 1689936.5585764833, 7290681.5153094726 ], [ 1689944.8692420034, 7270278.5383927645 ], [ 1689949.4604685772, 7312836.4793329844 ], [ 1689972.0067982557, 7248288.7734648781 ], [ 1689978.8193669596, 7234849.2412054157 ], [ 1689998.8529322403, 7320411.1090130853 ], [ 1690028.7034623849, 7321601.8742780322 ], [ 1690055.5873116995, 7264923.185381148 ], [ 1690063.5640783883, 7294811.2622828092 ], [ 1690090.7089034375, 7285727.7632677564 ], [ 1690090.744595031, 7306938.1549771316 ], [ 1690108.6891211222, 7303946.269315674 ], [ 1690113.6352213761, 7270832.1071378216 ], [ 1690123.8051477571, 7305075.3600935675 ], [ 1690137.7074453805, 7301731.166251923 ], [ 1690159.8368770822, 7245957.3851636769 ], [ 1690177.6451152745, 7242376.942115712 ], [ 1690211.0394124174, 7262220.5260783676 ], [ 1690225.8855010634, 7252473.7508221343 ], [ 1690232.4614359247, 7286284.3218922904 ], [ 1690247.5005363515, 7269692.720408475 ], [ 1690306.6030708987, 7294461.1578656593 ], [ 1690339.443520963, 7292722.9650430782 ], [ 1690358.606816106, 7314288.7006186387 ], [ 1690361.2522391623, 7252767.5700049261 ], [ 1690383.2058596276, 7307967.6259969855 ], [ 1690414.415102069, 7251206.8715649247 ], [ 1690421.1953754365, 7254701.503122095 ], [ 1690447.9282829049, 7295046.8453245051 ], [ 1690448.4040631889, 7304257.4732410908 ], [ 1690452.8870654188, 7273489.5632377109 ], [ 1690470.3580080238, 7287091.0331270956 ], [ 1690478.105581312, 7293235.9336463241 ], [ 1690493.6614994793, 7249124.2653950527 ], [ 1690496.3892901393, 7297856.1840403946 ], [ 1690507.9706838299, 7315126.0469478564 ], [ 1690517.2163377551, 7270564.7267425368 ], [ 1690567.1448599044, 7295855.6490935339 ], [ 1690577.0233143212, 7297588.5889842371 ], [ 1690595.9082724391, 7268790.3232075246 ], [ 1690624.0713768364, 7303342.3505276451 ], [ 1690653.4555828047, 7288286.4411871079 ], [ 1690659.8869551946, 7312161.3838851433 ], [ 1690675.832914239, 7256601.7256389437 ], [ 1690710.9323123475, 7318171.7348488094 ], [ 1690728.7465238196, 7261229.0525693521 ], [ 1690731.6012319508, 7253285.201889866 ], [ 1690737.5428827938, 7312449.6487011574 ], [ 1690741.3550329157, 7247342.7639830532 ], [ 1690742.5460910038, 7295736.9264710825 ], [ 1690769.5286594159, 7312531.8520638905 ], [ 1690769.938041758, 7248798.3537805639 ], [ 1690771.5972119302, 7268399.1103301225 ], [ 1690777.2002573977, 7297672.3158033499 ], [ 1690784.8538253135, 7242580.9377996251 ], [ 1690803.8905883969, 7302473.3240247443 ], [ 1690817.5646683623, 7243993.6514970139 ], [ 1690832.0657341727, 7319998.96680032 ], [ 1690838.6641816185, 7271889.3270029556 ], [ 1690841.4029688044, 7277343.4680187507 ], [ 1690842.1811437055, 7299236.9421814345 ], [ 1690845.32852099, 7284790.204870021 ], [ 1690846.8759316443, 7272820.3460197402 ], [ 1690855.0063427356, 7318121.6510830503 ], [ 1690857.5720253482, 7239037.4484534059 ], [ 1690873.5623267852, 7256142.4906924451 ], [ 1690895.5862778092, 7294887.2105351612 ], [ 1690919.9029861058, 7277240.1448997138 ], [ 1690930.3770593514, 7300588.273952499 ], [ 1690943.1319894823, 7316172.5565804541 ], [ 1690961.0073413022, 7246415.3913450036 ], [ 1690963.3648626294, 7278527.5910073025 ], [ 1690972.0755297283, 7322447.2018613536 ], [ 1690991.028896135, 7280581.7625273233 ], [ 1690996.114813512, 7251424.1358769396 ], [ 1691020.8523001228, 7287746.3836253593 ], [ 1691022.9707700266, 7299923.5981150726 ], [ 1691043.1111520466, 7306600.3529881779 ], [ 1691056.4026839032, 7257266.902401655 ], [ 1691060.0334792917, 7246969.5257614814 ], [ 1691061.5325507799, 7312832.2552575013 ], [ 1691085.4614014288, 7241239.0794780338 ], [ 1691098.1124685826, 7238648.9905053731 ], [ 1691099.452115363, 7285130.1203787997 ], [ 1691125.2370064373, 7282252.6482538264 ], [ 1691146.7712955512, 7263094.775389337 ], [ 1691168.4102908901, 7272024.4994171262 ], [ 1691171.2327235315, 7255018.7030174648 ], [ 1691179.8911046216, 7306196.9550604168 ], [ 1691180.9456727761, 7247470.1425513662 ], [ 1691187.1355081378, 7286653.1665378762 ], [ 1691192.9400529673, 7263860.9877755111 ], [ 1691217.2601542873, 7320446.9696775069 ], [ 1691235.2281375409, 7264561.5091561815 ], [ 1691239.4915409447, 7311262.7376032574 ], [ 1691263.6174084393, 7323286.0178226847 ], [ 1691263.9498140146, 7314279.6949410876 ], [ 1691267.1169853774, 7312771.5496771298 ], [ 1691270.5960504767, 7252752.8020727644 ], [ 1691280.5672979925, 7299926.6722894786 ], [ 1691281.4304015138, 7311663.7515930766 ], [ 1691320.1527752604, 7252261.7731609698 ], [ 1691336.2908586231, 7252259.0406158781 ], [ 1691337.3813870023, 7293904.4289612891 ], [ 1691349.159780704, 7248058.4661415098 ], [ 1691369.9362709867, 7238932.6069794884 ], [ 1691381.024537744, 7312702.3874812536 ], [ 1691381.0336582595, 7244759.0205237251 ], [ 1691382.1836281959, 7283073.5128618358 ], [ 1691423.1528552431, 7266206.2648925604 ], [ 1691430.8888650772, 7304989.71094127 ], [ 1691448.7182770751, 7315614.3536624694 ], [ 1691455.505114499, 7303653.770012252 ], [ 1691521.6610699922, 7256926.5964995371 ], [ 1691545.4926524663, 7257337.5539125884 ], [ 1691563.1746186244, 7271772.5690703839 ], [ 1691573.7191524124, 7303605.7663070476 ], [ 1691581.0612149495, 7261490.338786751 ], [ 1691595.462880708, 7297719.2150062397 ], [ 1691610.3109244632, 7243983.1182985203 ], [ 1691613.0819033706, 7239762.6290789917 ], [ 1691654.2382883399, 7305344.5989817474 ], [ 1691656.705510162, 7308385.941440288 ], [ 1691657.158382664, 7253852.6094925171 ], [ 1691657.1693143495, 7261198.9195537157 ], [ 1691665.9828103057, 7303800.814279967 ], [ 1691699.0395578528, 7265645.7646747762 ], [ 1691704.3483374694, 7244712.3069802485 ], [ 1691710.7295348167, 7256114.7170486357 ], [ 1691720.9514950595, 7314076.1273128418 ], [ 1691731.0988380923, 7314865.5759611409 ], [ 1691741.302263411, 7255111.2303789873 ], [ 1691763.0255497692, 7316482.5417823298 ], [ 1691768.1161162467, 7302036.5601150878 ], [ 1691780.8015160686, 7244680.3627893245 ], [ 1691780.8442455581, 7267520.3191738129 ], [ 1691785.118966494, 7305262.2047347976 ], [ 1691798.7188829018, 7323584.1013364326 ], [ 1691859.1297426939, 7261963.4522374468 ], [ 1691892.1826172741, 7284414.6945128134 ], [ 1691915.6503100768, 7288602.8053033715 ], [ 1691916.3259131818, 7304592.0313216113 ], [ 1691919.630315009, 7301446.1425411357 ], [ 1691942.168617445, 7293723.3615301019 ], [ 1691954.9865236597, 7304669.110157216 ], [ 1691969.8870714745, 7296253.6602932625 ], [ 1691970.1063754093, 7276521.4352650065 ], [ 1692015.5518129992, 7251386.4418652086 ], [ 1692017.4884931878, 7298554.0112955635 ], [ 1692027.0315778665, 7306229.2910636086 ], [ 1692049.2431052763, 7261204.6125263153 ], [ 1692053.8813758411, 7315713.2399996538 ], [ 1692056.0300410166, 7256536.1155709848 ], [ 1692058.5671930723, 7293893.9733582614 ], [ 1692058.9821628276, 7263903.4216311863 ], [ 1692061.4486508139, 7244080.266458394 ], [ 1692063.7281727609, 7295607.5598915368 ], [ 1692089.3719371299, 7283854.1817907151 ], [ 1692099.9004755218, 7248972.3585373955 ], [ 1692102.1070964907, 7262350.0204765182 ], [ 1692105.4551054384, 7283159.5449083364 ], [ 1692116.2804302401, 7310866.2045171084 ], [ 1692121.0134867213, 7270786.9509070162 ], [ 1692127.5683999751, 7235569.3622021237 ], [ 1692145.4432081738, 7308097.4128684402 ], [ 1692167.0483443816, 7299751.2169477418 ], [ 1692171.0594254064, 7310280.1274452405 ], [ 1692185.685844284, 7323166.9598951461 ], [ 1692191.3464781616, 7283772.5754251024 ], [ 1692224.1547682034, 7249268.4711712822 ], [ 1692232.4214240464, 7304977.9065799518 ], [ 1692250.4318185789, 7307131.1329470249 ], [ 1692278.9302995205, 7237143.8168004984 ], [ 1692295.3993816497, 7275306.1905120499 ], [ 1692311.7032089918, 7245281.3422954483 ], [ 1692327.9082345567, 7293322.775021458 ], [ 1692334.3386228918, 7311328.3166773459 ], [ 1692369.6248278476, 7317554.1360314358 ], [ 1692377.3698665856, 7255790.5089361751 ], [ 1692381.4148915017, 7296969.7894134587 ], [ 1692396.7950897445, 7283636.6694017127 ], [ 1692432.2277481188, 7287585.4925470725 ], [ 1692443.5121509763, 7319482.4130437663 ], [ 1692476.2477594081, 7318219.9966494404 ], [ 1692494.5334096993, 7296227.745799467 ], [ 1692514.6361437947, 7246281.8251735391 ], [ 1692544.0399182707, 7320550.673776825 ], [ 1692550.8370339046, 7290836.348507815 ], [ 1692558.35826327, 7271812.289824998 ], [ 1692566.1404577859, 7261627.6951480312 ], [ 1692571.8696755646, 7262216.5011332529 ], [ 1692586.479595331, 7291167.6969696507 ], [ 1692595.4369933966, 7300769.5815803036 ], [ 1692596.637105138, 7276040.4067132976 ], [ 1692623.5059862551, 7285210.7961087599 ], [ 1692639.2630523343, 7283458.5385920973 ], [ 1692684.2565393327, 7261887.3224385036 ], [ 1692692.7339591354, 7299720.2193533313 ], [ 1692701.7614915934, 7263679.7667210316 ], [ 1692724.4431403226, 7243359.6537176631 ], [ 1692761.6538258228, 7246406.6349991057 ], [ 1692818.2869190325, 7296546.6836329261 ], [ 1692836.5820841915, 7236948.1909331409 ], [ 1692863.1563472426, 7322359.4521609163 ], [ 1692898.3983835932, 7291224.5 ], [ 1692927.8549154161, 7283919.9232033426 ], [ 1692948.2385373258, 7261907.2121027671 ], [ 1692975.9454160056, 7307305.3172292374 ], [ 1692996.6497809656, 7319921.5043435981 ], [ 1692998.9601908841, 7304017.5687470818 ], [ 1693038.0388044652, 7298132.339767063 ], [ 1693038.7519448232, 7239793.3064182224 ], [ 1693050.2467899292, 7248791.5882694833 ], [ 1693059.5835377569, 7299707.3344964506 ], [ 1693086.4580853051, 7249366.2778393766 ], [ 1693089.9096809397, 7241847.569522216 ], [ 1693098.1725377198, 7323766.8508261079 ], [ 1693100.0556760589, 7323667.9871524721 ], [ 1693104.0709329997, 7252040.9034417216 ], [ 1693110.0386714635, 7279883.8555295188 ], [ 1693132.1044461036, 7316216.9494471457 ], [ 1693142.9232676073, 7290272.3917000033 ], [ 1693147.7383527323, 7287756.870724936 ], [ 1693194.8900384095, 7269032.6563541107 ], [ 1693196.5438798922, 7251201.7244415907 ], [ 1693207.4120934757, 7319839.6232298193 ], [ 1693217.6776423394, 7304482.8683961965 ], [ 1693267.153354527, 7286524.6449455256 ], [ 1693274.9219786923, 7299555.4885944007 ], [ 1693350.2803992233, 7267619.0082167247 ], [ 1693355.0759010068, 7323153.2016095761 ], [ 1693367.430410875, 7295217.3438484324 ], [ 1693370.3221875448, 7319855.5993110789 ], [ 1693389.6984618148, 7318536.600358597 ], [ 1693409.1337186212, 7264154.592082845 ], [ 1693414.7882879328, 7296622.3662563749 ], [ 1693440.9318495512, 7242272.5077934051 ], [ 1693446.6060043583, 7240905.3416078789 ], [ 1693456.141056695, 7256549.1795058353 ], [ 1693456.7053339873, 7287817.7344933776 ], [ 1693499.0482000285, 7256035.7237491673 ], [ 1693511.4472678138, 7322926.9286628617 ], [ 1693521.4855080904, 7290830.4601335619 ], [ 1693552.99964, 7261237.6132042501 ], [ 1693574.1517794032, 7274695.5535108848 ], [ 1693577.4684127972, 7252279.0650860416 ], [ 1693583.1342076848, 7246100.6137596183 ], [ 1693595.11988982, 7246861.5493608499 ], [ 1693603.1304487786, 7257703.8288800176 ], [ 1693658.9380161425, 7272757.3347322438 ], [ 1693668.8266318317, 7313028.9851109535 ], [ 1693673.7701489863, 7296331.4933542646 ], [ 1693681.1516050254, 7243000.5130059728 ], [ 1693683.9149260167, 7298962.3343270719 ], [ 1693689.7556773687, 7274746.2205279674 ], [ 1693714.8982432911, 7270384.2164209643 ], [ 1693738.9567133971, 7242452.0334212864 ], [ 1693768.4878628482, 7241397.7968797302 ], [ 1693774.1452537647, 7240314.40298039 ], [ 1693775.5678761823, 7274413.9091787376 ], [ 1693781.2727105902, 7318706.8310259357 ], [ 1693802.7931569605, 7248378.3017769996 ], [ 1693813.6587848125, 7304622.1527642049 ], [ 1693845.9192160715, 7288632.0720101278 ], [ 1693864.8557268437, 7262623.8085180493 ], [ 1693895.2333435169, 7318215.4596071988 ], [ 1693898.2511001001, 7284365.7198885307 ], [ 1693953.0953202541, 7316981.2070596861 ], [ 1693957.8116737688, 7265013.6503109103 ], [ 1693980.6211581621, 7291700.8776076585 ], [ 1693982.2800009146, 7285861.5671251342 ], [ 1693988.7274623599, 7320555.9590815697 ], [ 1694030.1962022826, 7260927.4482203126 ], [ 1694040.7380095602, 7294693.044297277 ], [ 1694056.0126464905, 7315482.2209721338 ], [ 1694068.1321156006, 7252193.0916933352 ], [ 1694069.1760202418, 7253535.7986403322 ], [ 1694071.7787943713, 7260222.8711631503 ], [ 1694079.2145536074, 7319600.9706698852 ], [ 1694079.7903916482, 7272788.7539327033 ], [ 1694093.7262359359, 7318787.4916072087 ], [ 1694120.0262764127, 7303183.3544416549 ], [ 1694149.8403450404, 7302375.6155683808 ], [ 1694157.5761887049, 7236903.0932838246 ], [ 1694157.6037121979, 7310230.1938484153 ], [ 1694175.0164459529, 7269654.7436544392 ], [ 1694177.1986269236, 7245220.9785252577 ], [ 1694179.7047685022, 7239003.4828713331 ], [ 1694216.6011805097, 7242499.4212973826 ], [ 1694217.4136119955, 7289578.5517776441 ], [ 1694223.0206577885, 7236823.9952373067 ], [ 1694228.7650136768, 7312608.4567611217 ], [ 1694267.7064054001, 7303940.3895289749 ], [ 1694276.3915690305, 7253122.4530179892 ], [ 1694312.1789358614, 7276563.154517238 ], [ 1694345.83047048, 7257703.2840593616 ], [ 1694347.8703446558, 7238992.2422638675 ], [ 1694358.4230910612, 7252456.6300543081 ], [ 1694360.0525328314, 7308051.0785780018 ], [ 1694362.100472626, 7253976.5391842807 ], [ 1694372.4265066918, 7304308.9068140499 ], [ 1694391.3086840967, 7291782.616898736 ], [ 1694391.6280125238, 7260983.8769788407 ], [ 1694392.7400972999, 7305199.8869107887 ], [ 1694404.6478562225, 7321350.2013208317 ], [ 1694443.6154880326, 7256256.490455959 ], [ 1694444.8229324934, 7276694.0317132697 ], [ 1694482.0781383547, 7238042.4322511554 ], [ 1694526.4481271959, 7308599.336223701 ], [ 1694533.622453039, 7251375.3592397049 ], [ 1694534.3143432112, 7295359.7003025766 ], [ 1694553.2562355075, 7286130.6505102646 ], [ 1694558.928924677, 7318969.9334754357 ], [ 1694594.8612210199, 7242868.3302906565 ], [ 1694607.4446877753, 7321197.4061788619 ], [ 1694619.2704214375, 7283633.2806410836 ], [ 1694642.8061246793, 7249998.7088358812 ], [ 1694675.7562079977, 7273188.9450862985 ], [ 1694678.7174200211, 7321132.4589802194 ], [ 1694681.5722860279, 7281957.0906221252 ], [ 1694689.9587230843, 7260584.6024864009 ], [ 1694713.1232455699, 7307217.1026492845 ], [ 1694774.6247847322, 7313600.9428708106 ], [ 1694787.6801012186, 7278400.7177076051 ], [ 1694825.8661919951, 7266105.56566412 ], [ 1694833.1437020472, 7277247.8365801563 ], [ 1694838.947466729, 7237024.5735355504 ], [ 1694844.4545519792, 7317452.8422690071 ], [ 1694873.9970456848, 7291938.7966219215 ], [ 1694882.4152930912, 7256956.1907845829 ], [ 1694924.7678569269, 7246686.2715806952 ], [ 1694930.3597808669, 7262904.0734758181 ], [ 1694938.4288240829, 7251761.3556923214 ], [ 1694954.9252204173, 7289338.4046549471 ], [ 1694964.101753423, 7250437.853761537 ], [ 1694966.2394122346, 7273618.7954940367 ], [ 1695013.7652408392, 7271409.1910569705 ], [ 1695015.0357827975, 7244259.3934581401 ], [ 1695059.4165146782, 7292231.0684345216 ], [ 1695098.2756491166, 7311943.1770477276 ], [ 1695161.9952751196, 7316770.681852892 ], [ 1695173.5237846945, 7304001.452830906 ], [ 1695206.8016866734, 7255022.9916465813 ], [ 1695208.2379757508, 7286799.7527397424 ], [ 1695236.5009592201, 7256176.7484551575 ], [ 1695240.278250024, 7271116.9480379997 ], [ 1695265.2943078289, 7323948.2994520636 ], [ 1695269.5450715795, 7243033.6733870478 ], [ 1695271.4070076577, 7279048.0702512767 ], [ 1695304.5154670118, 7239555.7354704263 ], [ 1695306.5264017412, 7242155.0402841428 ], [ 1695309.1756785675, 7293479.8990107253 ], [ 1695364.0256124558, 7320744.4255321883 ], [ 1695415.2634533353, 7278391.0668361969 ], [ 1695428.5247714983, 7272294.1968234722 ], [ 1695469.5500709063, 7276658.5573377516 ], [ 1695469.7409056122, 7246810.0026208153 ], [ 1695477.2582941377, 7246441.5478019444 ], [ 1695481.9488286555, 7248269.8837201931 ], [ 1695498.6183847322, 7265565.9560351605 ], [ 1695522.3322439021, 7244825.7017679801 ], [ 1695562.1094173531, 7273525.2137753833 ], [ 1695592.8221370962, 7296639.7381534101 ], [ 1695599.6214744027, 7294941.2000391698 ], [ 1695604.0166463177, 7311901.1868176553 ], [ 1695615.0609664356, 7268394.5952038579 ], [ 1695624.3730098223, 7251920.0747468323 ], [ 1695641.6789314584, 7249096.2844281644 ], [ 1695645.458213585, 7313772.3883271078 ], [ 1695679.4024163655, 7244597.4821629534 ], [ 1695691.415862822, 7263333.9775142204 ], [ 1695702.6816104508, 7322620.2442985829 ], [ 1695713.7959549676, 7291811.2794128768 ], [ 1695770.218303968, 7308032.3457813663 ], [ 1695774.4813821651, 7298873.5277577583 ], [ 1695789.447603968, 7249908.3222476784 ], [ 1695819.1944874127, 7290126.7287285365 ], [ 1695826.5384730245, 7285307.3152994206 ], [ 1695846.6118763087, 7272500.3819739819 ], [ 1695882.6067951669, 7292779.530006676 ], [ 1695908.6781813435, 7321214.9613053612 ], [ 1695912.4292741278, 7240893.3252449185 ], [ 1695980.1581228592, 7257132.5766853308 ], [ 1695985.719516438, 7300134.382665392 ], [ 1696001.7510621815, 7274852.508607205 ], [ 1696016.2145487505, 7310181.3378446493 ], [ 1696062.1238070275, 7310653.8851816123 ], [ 1696067.1718669448, 7242419.159981492 ], [ 1696071.2145747719, 7284559.6028873902 ], [ 1696074.3091873648, 7247782.3561231494 ], [ 1696082.2330071835, 7277627.3861944377 ], [ 1696083.1642433859, 7236544.4409717079 ], [ 1696126.4190058999, 7254530.8966898387 ], [ 1696127.8731166292, 7315801.1984395627 ], [ 1696137.6170344269, 7255958.2435401687 ], [ 1696145.3175195884, 7285785.8019133173 ], [ 1696151.5412321994, 7308106.3840259491 ], [ 1696172.1660876018, 7312382.3304593936 ], [ 1696177.9568974227, 7246068.2512420239 ], [ 1696191.6269806079, 7291552.418768188 ], [ 1696202.0955445003, 7243429.1024633991 ], [ 1696259.7846046104, 7243370.9300768841 ], [ 1696270.2468276129, 7247115.554040933 ], [ 1696273.0219723904, 7256055.850222446 ], [ 1696293.9228522393, 7245351.1575094843 ], [ 1696311.2275931682, 7303876.6166252997 ], [ 1696328.0206285929, 7247099.3761097817 ], [ 1696344.4852672506, 7313065.7791939378 ], [ 1696351.3037467457, 7288180.2136835419 ], [ 1696366.0692284871, 7313265.0236861249 ], [ 1696370.5176941091, 7245235.3763458366 ], [ 1696373.9533747914, 7260657.8515599445 ], [ 1696377.5473556602, 7297486.682646363 ], [ 1696401.6741244958, 7263878.2979678111 ], [ 1696411.1417284862, 7247061.4159185197 ], [ 1696425.2529062335, 7324556.6496760165 ], [ 1696427.2588483149, 7241205.3188366564 ], [ 1696456.0105147169, 7298985.2131681666 ], [ 1696469.8071416311, 7242895.9481879305 ], [ 1696472.8971154047, 7252241.2328479672 ], [ 1696488.5355915062, 7265409.0947160143 ], [ 1696489.8367094973, 7295014.8569488265 ], [ 1696495.6817925172, 7282876.5421670061 ], [ 1696521.1752968112, 7257863.2042067535 ], [ 1696540.5293760798, 7311932.6417918932 ], [ 1696547.5203560051, 7270512.9759470252 ], [ 1696568.7768150426, 7307773.2948095705 ], [ 1696600.9306880343, 7241786.1829058938 ], [ 1696627.3361050747, 7239120.1144518191 ], [ 1696634.9837382638, 7311681.2771139396 ], [ 1696639.9752425982, 7241828.3976899544 ], [ 1696640.4241915164, 7252653.3176741507 ], [ 1696642.380164349, 7257440.7678775573 ], [ 1696651.6096163162, 7265302.9861650812 ], [ 1696663.9020142278, 7322016.0951809622 ], [ 1696664.9786694674, 7280299.4857829884 ], [ 1696670.6470692938, 7256438.679623533 ], [ 1696679.3816608584, 7303554.8151741233 ], [ 1696684.6872505096, 7240941.983444063 ], [ 1696700.6498112623, 7277893.2121037394 ], [ 1696701.9159509658, 7320349.4126793472 ], [ 1696702.1537969266, 7291885.0062954454 ], [ 1696741.402622483, 7309227.8851904524 ], [ 1696743.4186632568, 7320571.3151532151 ], [ 1696753.3946948436, 7280961.05567123 ], [ 1696789.4340736493, 7318163.5157613298 ], [ 1696795.6040647291, 7277797.3752050512 ], [ 1696839.2779255786, 7310438.4293101691 ], [ 1696883.4036156067, 7286079.791316472 ], [ 1696902.1562326457, 7272503.0876541547 ], [ 1696919.0083087208, 7252201.3016068721 ], [ 1696920.879421236, 7239346.6985774226 ], [ 1696948.8636362087, 7321939.6491977172 ], [ 1696950.0780119337, 7268796.5940983798 ], [ 1696975.9396406934, 7304946.4784707045 ], [ 1696982.3142208073, 7274171.9014613191 ], [ 1697017.2107972549, 7260946.5268292446 ], [ 1697017.99949, 7319833.5577980848 ], [ 1697095.4531035754, 7287594.0514941718 ], [ 1697101.2800308424, 7279503.9501325628 ], [ 1697102.3039584388, 7243588.2880010335 ], [ 1697109.9511304805, 7263342.5408147359 ], [ 1697123.2995490674, 7324260.7039943999 ], [ 1697151.5573247084, 7247385.7231669649 ], [ 1697155.4388202131, 7307354.8018421363 ], [ 1697193.9140520575, 7288406.2538618464 ], [ 1697208.1127642144, 7312986.023720799 ], [ 1697244.3481785459, 7285767.1093993718 ], [ 1697260.5280424941, 7275294.2091805516 ], [ 1697330.7099018199, 7279252.8701607147 ], [ 1697348.9697455065, 7290426.1545227887 ], [ 1697355.2227979603, 7245182.3831827873 ], [ 1697357.1499580038, 7293993.1491122069 ], [ 1697377.6089038809, 7250333.272614928 ], [ 1697422.1155274739, 7242312.878323121 ], [ 1697422.4427266417, 7313976.2783640912 ], [ 1697430.5058624397, 7326041.7167081181 ], [ 1697482.4615713286, 7317111.7771067619 ], [ 1697490.588192815, 7254185.6212458694 ], [ 1697495.0669826763, 7303323.0249596192 ], [ 1697505.7530758162, 7261347.8141868841 ], [ 1697518.7258999562, 7272355.1778055653 ], [ 1697526.384563667, 7307012.0273370696 ], [ 1697584.5580415996, 7299237.561958936 ], [ 1697603.7390127128, 7307818.2966622086 ], [ 1697648.8860767474, 7287815.6088484293 ], [ 1697665.7448196386, 7305422.5210850378 ], [ 1697670.0420662984, 7314361.1882006694 ], [ 1697680.7763945744, 7287780.9222553875 ], [ 1697681.2130069183, 7306928.8842608593 ], [ 1697690.2389257106, 7309315.0092738634 ], [ 1697694.3423841551, 7252204.3346583229 ], [ 1697699.7830849602, 7317907.2383463793 ], [ 1697703.462949865, 7251423.6494675418 ], [ 1697709.1489484592, 7259080.4858813854 ], [ 1697729.4417999117, 7275296.5186632713 ], [ 1697733.319396534, 7296310.8105102843 ], [ 1697743.7800695887, 7318758.1837083837 ], [ 1697765.0868533542, 7261716.3300895421 ], [ 1697779.7757106391, 7262847.2531868955 ], [ 1697791.2176450596, 7255938.6744430484 ], [ 1697794.6409925844, 7239871.2423039535 ], [ 1697836.5542872872, 7252426.056263959 ], [ 1697856.6721133604, 7290984.2990719527 ], [ 1697869.6827212474, 7278920.3233697619 ], [ 1697897.2473603557, 7241907.0921436502 ], [ 1697905.7573755474, 7275851.0168070467 ], [ 1697909.8080020284, 7240383.7352993675 ], [ 1697928.164335439, 7271810.0573660582 ], [ 1697941.7765863817, 7279177.9371484192 ], [ 1697968.7501392036, 7321158.8164475244 ], [ 1697980.0632299497, 7270212.7506683767 ], [ 1697991.5189775135, 7249359.9045727998 ], [ 1698002.9114417569, 7241892.4998286245 ], [ 1698007.7472337075, 7324964.6511507565 ], [ 1698041.1618538133, 7237953.2738599824 ], [ 1698044.2045424439, 7299010.3092078427 ], [ 1698062.3502852081, 7290534.5327666774 ], [ 1698084.5042693466, 7302615.6327890996 ], [ 1698094.3280691206, 7300279.0209898585 ], [ 1698134.3461671646, 7309476.7841245867 ], [ 1698143.9027564691, 7314218.1089271186 ], [ 1698145.0005243614, 7323898.6639676737 ], [ 1698149.6498779932, 7288482.8462458244 ], [ 1698156.4562226101, 7280181.2305305833 ], [ 1698158.1950135655, 7264284.3784273583 ], [ 1698170.7948839352, 7270843.2982116519 ], [ 1698196.8580750639, 7248743.1321936818 ], [ 1698222.4667574218, 7270769.978113831 ], [ 1698222.5812008677, 7288137.1320218537 ], [ 1698230.0814027323, 7254700.8639885997 ], [ 1698231.0386719594, 7322469.1961866366 ], [ 1698251.37351732, 7325416.0143373795 ], [ 1698276.4332363054, 7302631.4714079732 ], [ 1698291.6931280377, 7239052.4757620404 ], [ 1698293.430061667, 7258288.8694637977 ], [ 1698299.3248615644, 7301749.0695448285 ], [ 1698343.902162052, 7256315.7981449477 ], [ 1698347.6111773511, 7258867.9231702955 ], [ 1698363.9967312948, 7288281.2782601286 ], [ 1698369.0177341134, 7303148.1752403034 ], [ 1698385.4843739311, 7321539.9096008167 ], [ 1698389.6861897176, 7303381.7540454287 ], [ 1698390.959941258, 7250115.487854315 ], [ 1698421.659263256, 7252359.00639161 ], [ 1698443.6594452236, 7255299.4604644813 ], [ 1698451.0413854548, 7253232.282032582 ], [ 1698456.5088814376, 7301076.7672039336 ], [ 1698480.0487801991, 7272589.2272989592 ], [ 1698499.9224508507, 7295250.4856879609 ], [ 1698515.5567363598, 7269095.463454904 ], [ 1698515.7429404764, 7325252.93336323 ], [ 1698516.4268515299, 7256841.9078116221 ], [ 1698523.1564791589, 7300518.1872058911 ], [ 1698586.6088125855, 7327076.6611855188 ], [ 1698604.815244667, 7276085.299957823 ], [ 1698607.7494722742, 7279994.0970699545 ], [ 1698610.7511671605, 7248640.0037361197 ], [ 1698632.676902103, 7285589.0115016038 ], [ 1698644.0783570178, 7312174.4106472498 ], [ 1698654.774201157, 7268851.6283045234 ], [ 1698693.9977239107, 7307551.7646364076 ], [ 1698696.8141803397, 7263591.6525556631 ], [ 1698701.6530418165, 7255236.0069329627 ], [ 1698753.945086553, 7320602.7881354708 ], [ 1698760.7366393527, 7291043.9869154319 ], [ 1698763.4268960871, 7289817.8067903221 ], [ 1698807.9403743036, 7315327.4619319281 ], [ 1698852.4652303681, 7250878.9175916081 ], [ 1698857.8824037237, 7246291.3548945477 ], [ 1698861.1062690103, 7279803.1047530174 ], [ 1698861.659041404, 7314180.3325399756 ], [ 1698862.4089377923, 7308302.8903984725 ], [ 1698865.9219310181, 7297857.5485060867 ], [ 1698867.8299175526, 7324776.1066248138 ], [ 1698872.6060102426, 7278065.0285670273 ], [ 1698902.9634227538, 7237750.1312238788 ], [ 1698904.2025660912, 7238408.4971241439 ], [ 1698907.3618814566, 7307954.5363075649 ], [ 1698918.6146209864, 7268207.419755443 ], [ 1698942.4993649779, 7246255.7803870458 ], [ 1698950.3499242002, 7253549.3684727047 ], [ 1698954.0937765108, 7296909.1694820402 ], [ 1698971.193651017, 7271465.1222883239 ], [ 1699027.507979484, 7273197.9597585173 ], [ 1699042.8067791564, 7248912.9515062002 ], [ 1699050.1021169336, 7319133.966690097 ], [ 1699065.873080947, 7250430.377472952 ], [ 1699075.1555963086, 7253333.1169898249 ], [ 1699112.1423844565, 7279036.7150193062 ], [ 1699119.4449847699, 7266205.1817809567 ], [ 1699134.1631088536, 7324078.4111829866 ], [ 1699194.5778282045, 7325894.821672664 ], [ 1699202.1900988142, 7294139.4945500214 ], [ 1699218.5722234591, 7289205.2482661903 ], [ 1699250.3724476648, 7325264.6943134964 ], [ 1699253.2184730708, 7320512.0821717437 ], [ 1699260.6521670159, 7289942.9354843153 ], [ 1699308.8773073626, 7260859.8096115701 ], [ 1699313.7242647607, 7284382.2740351595 ], [ 1699323.5996228696, 7255408.1499933144 ], [ 1699329.490783198, 7304894.3905449668 ], [ 1699342.1604777297, 7296124.8326128637 ], [ 1699366.039650446, 7305023.6870218823 ], [ 1699366.5656883311, 7324178.0701984093 ], [ 1699406.8172636812, 7242469.4307146752 ], [ 1699413.8937255663, 7256896.0148819964 ], [ 1699420.0700871644, 7303647.132761891 ], [ 1699429.9598731264, 7238448.1476636613 ], [ 1699435.5002380819, 7257216.9857840547 ], [ 1699439.7232365718, 7265743.8699199045 ], [ 1699445.9075846008, 7281645.3667857125 ], [ 1699467.2197356061, 7283932.0588748194 ], [ 1699492.6542078797, 7261405.614370577 ], [ 1699508.8179975874, 7304468.9740880178 ], [ 1699518.165251126, 7276370.2312380224 ], [ 1699520.6797823862, 7264457.7033008412 ], [ 1699525.3381793145, 7296772.2858718047 ], [ 1699526.5962104688, 7252392.0001903651 ], [ 1699528.9746920818, 7276649.3366417531 ], [ 1699541.8843672927, 7242336.6007811595 ], [ 1699566.7425525107, 7284209.1835049456 ], [ 1699579.673117338, 7256648.0919327838 ], [ 1699580.6471011431, 7257705.8502626382 ], [ 1699586.7611356054, 7237741.6660886426 ], [ 1699617.8534209249, 7302897.7556210952 ], [ 1699629.5846484569, 7308301.3224415388 ], [ 1699631.3373041805, 7250778.0595731512 ], [ 1699647.3661597569, 7307983.4200528171 ], [ 1699656.7024961067, 7319297.791173961 ], [ 1699715.2343219907, 7283547.854074765 ], [ 1699727.148056472, 7319220.5973022375 ], [ 1699736.4844545119, 7244184.0820840551 ], [ 1699756.1360735195, 7262564.3256174736 ], [ 1699768.8284489496, 7288273.494780221 ], [ 1699793.7230437512, 7242234.9419282554 ], [ 1699824.2102894378, 7274171.0331847407 ], [ 1699844.0396588061, 7249995.9497435139 ], [ 1699947.4228087096, 7278261.5834341999 ], [ 1699950.5879941965, 7256902.9389099423 ], [ 1699953.3944785977, 7313662.8599352464 ], [ 1699976.5715716754, 7303263.8357104789 ], [ 1699992.9292958244, 7313613.4971979475 ], [ 1700013.2440440443, 7310288.8255400015 ], [ 1700020.7871924327, 7247691.8725601826 ], [ 1700037.1394085924, 7268166.9637725549 ], [ 1700048.1256676533, 7251240.3404672872 ], [ 1700058.0834920052, 7256928.167699039 ], [ 1700067.6583073991, 7238242.5282853171 ], [ 1700070.2736868253, 7317235.7656376772 ], [ 1700076.0039918602, 7271451.3936125552 ], [ 1700105.646299744, 7296313.0261665396 ], [ 1700122.5902168383, 7320951.9023158159 ], [ 1700124.9479249518, 7249685.5856780456 ], [ 1700129.9278597347, 7327945.2098226137 ], [ 1700134.8891145964, 7241119.237256309 ], [ 1700140.6229086721, 7298755.7255705101 ], [ 1700141.9262198207, 7276441.0486159064 ], [ 1700161.3684439743, 7251135.1080521028 ], [ 1700168.3888089792, 7293098.7790171942 ], [ 1700177.5899744721, 7266936.2196622388 ], [ 1700186.8880173787, 7285361.70466928 ], [ 1700191.8320076412, 7321929.9283957519 ], [ 1700192.4076812309, 7249293.5651575243 ], [ 1700200.7752348748, 7249239.8378212154 ], [ 1700208.0110311923, 7237387.0751736015 ], [ 1700234.6416060014, 7288298.8798521012 ], [ 1700237.1413890235, 7244086.9947111504 ], [ 1700265.3661901529, 7306975.2100028628 ], [ 1700320.1958086453, 7262517.7489926266 ], [ 1700366.9282929441, 7262974.8214607537 ], [ 1700372.4967965146, 7267022.3372488646 ], [ 1700397.0490387911, 7279066.1262842361 ], [ 1700408.9411608432, 7266043.8846374005 ], [ 1700410.4802195213, 7303319.7124388553 ], [ 1700423.0676906412, 7301607.1496994188 ], [ 1700425.3181640673, 7250238.2429545661 ], [ 1700429.9146623996, 7277072.9160243934 ], [ 1700432.3552440766, 7278711.9650167199 ], [ 1700448.5720019443, 7295412.8559127124 ], [ 1700455.5198590094, 7308906.5327044446 ], [ 1700464.7566788006, 7307414.5619894462 ], [ 1700483.8374747657, 7261188.313641 ], [ 1700484.9934691081, 7261782.9460769771 ], [ 1700513.8147072427, 7272224.4100971809 ], [ 1700514.3021652049, 7310436.2312201476 ], [ 1700517.4540436955, 7319029.4478516383 ], [ 1700517.5476910325, 7324562.392622903 ], [ 1700540.5353695164, 7244642.2191954851 ], [ 1700551.9184114216, 7322496.00571879 ], [ 1700581.2193926557, 7268669.8676768932 ], [ 1700594.4057466453, 7327254.5597124519 ], [ 1700630.7459705456, 7271555.6366896629 ], [ 1700650.9394184821, 7282797.4090012265 ], [ 1700656.1030131683, 7320607.972408358 ], [ 1700661.8663879472, 7253842.9884686591 ], [ 1700674.2688005697, 7248218.1189836897 ], [ 1700679.1065537364, 7289406.3466871995 ], [ 1700679.6683835364, 7289529.4755876977 ], [ 1700683.2664902264, 7288453.5852896329 ], [ 1700709.2495041755, 7265606.0783120189 ], [ 1700729.1672757738, 7287251.1356769381 ], [ 1700729.2048806055, 7253930.3816318084 ], [ 1700744.7320968078, 7260234.1558995843 ], [ 1700774.1831869136, 7325928.0283898171 ], [ 1700797.9888237221, 7240075.0650959229 ], [ 1700801.4454064877, 7247051.8118630853 ], [ 1700805.9883271637, 7313517.498223708 ], [ 1700830.8816122373, 7288248.3548640925 ], [ 1700831.7397041952, 7277848.0796429375 ], [ 1700844.9574860677, 7318020.8580245264 ], [ 1700846.0658447284, 7266990.9128808901 ], [ 1700859.6407057457, 7280457.3028781954 ], [ 1700905.9783198994, 7311860.3988255644 ], [ 1700936.1914779497, 7311867.2854617937 ], [ 1700966.8539132955, 7287026.2714324463 ], [ 1700967.8165658491, 7258486.2448886018 ], [ 1700973.4085735204, 7262798.9054957181 ], [ 1701007.6254324361, 7321789.1816991931 ], [ 1701017.806635781, 7274439.2873185454 ], [ 1701024.2157769643, 7281826.3011321938 ], [ 1701034.4137379157, 7299935.7222845219 ], [ 1701066.8639008033, 7241647.1973473495 ], [ 1701119.5906415607, 7287280.3138579037 ], [ 1701124.1873351492, 7328747.4553026306 ], [ 1701134.5883526995, 7295707.9450346585 ], [ 1701147.1204554685, 7308128.1293801768 ], [ 1701147.2134378061, 7298610.4712417321 ], [ 1701164.273357146, 7289046.5687215831 ], [ 1701166.0744131638, 7279469.6820762111 ], [ 1701186.5213416335, 7293624.9936131332 ], [ 1701199.2103922646, 7319477.6033075294 ], [ 1701201.3008908404, 7279631.7434167378 ], [ 1701211.4381538827, 7328722.3120069932 ], [ 1701229.5302757781, 7287724.6573316976 ], [ 1701277.1431923006, 7280562.6033334518 ], [ 1701281.0128110081, 7299039.6438847743 ], [ 1701284.4993884438, 7318854.7811222617 ], [ 1701319.5410122841, 7310939.9121050863 ], [ 1701355.1624171091, 7258075.4218607154 ], [ 1701359.9728901102, 7298737.8472881019 ], [ 1701365.9602587207, 7251511.1734148422 ], [ 1701386.4578179414, 7242691.1339792637 ], [ 1701401.3582749809, 7318184.3112380318 ], [ 1701403.3981895659, 7315103.0820561107 ], [ 1701408.410538004, 7262157.3309831331 ], [ 1701419.7625539806, 7304364.2177767055 ], [ 1701420.8706700779, 7249701.3006239561 ], [ 1701425.69392978, 7298358.3445241377 ], [ 1701430.569207062, 7276341.9978834512 ], [ 1701447.4620705554, 7321122.546260776 ], [ 1701460.421613327, 7262582.7977154944 ], [ 1701462.8594327038, 7271225.3674034011 ], [ 1701466.1787263595, 7238756.3939890703 ], [ 1701479.090968915, 7294690.3840117147 ], [ 1701491.4676978569, 7265573.4433650319 ], [ 1701518.3292725831, 7294804.6187226111 ], [ 1701546.1168255613, 7284583.4617774598 ], [ 1701550.2432787667, 7256112.1023053443 ], [ 1701562.8937481588, 7257055.1089804862 ], [ 1701583.9610276478, 7300975.6147261485 ], [ 1701592.6688509141, 7298892.0230919449 ], [ 1701596.687756818, 7268734.75784327 ], [ 1701603.4846390053, 7270073.7959839068 ], [ 1701613.0952933466, 7273905.3389225407 ], [ 1701648.7449445087, 7254400.991950104 ], [ 1701673.7916179625, 7284855.6752546225 ], [ 1701674.3677010853, 7240944.6283810148 ], [ 1701710.3949118925, 7241282.0113672791 ], [ 1701735.5263902619, 7276425.3799834074 ], [ 1701747.8467593545, 7265400.7750039808 ], [ 1701788.8957170527, 7304934.2957315296 ], [ 1701793.7681009157, 7316508.7206230396 ], [ 1701832.5796987249, 7325674.2358487956 ], [ 1701846.6492369531, 7301794.8748481274 ], [ 1701889.4432650444, 7309384.0754039884 ], [ 1701892.430415656, 7273588.6380206598 ], [ 1701925.338050049, 7267837.9447326213 ], [ 1701961.0519919647, 7254282.8845008425 ], [ 1701977.9316316207, 7286547.0654499549 ], [ 1701995.1468990052, 7316253.9040575484 ], [ 1701998.2202973082, 7295535.0970797278 ], [ 1702015.4771452767, 7283268.7289442113 ], [ 1702018.1378418065, 7313322.1354357153 ], [ 1702021.7802987769, 7282326.6337216422 ], [ 1702024.1516396122, 7306448.0309231924 ], [ 1702040.2899821147, 7249701.419889302 ], [ 1702057.7537681907, 7269410.6756710839 ], [ 1702064.8888857006, 7285355.5839479128 ], [ 1702092.2950338009, 7264713.1941542532 ], [ 1702096.3546318577, 7283815.6966165472 ], [ 1702097.0245203951, 7240929.4293187642 ], [ 1702120.2723805564, 7264457.6886175172 ], [ 1702120.8094399595, 7312236.6214620965 ], [ 1702148.9412937351, 7317009.6578797428 ], [ 1702162.9644032293, 7282532.8546321923 ], [ 1702174.2383068523, 7328046.6467697266 ], [ 1702180.2819759299, 7276568.6292645056 ], [ 1702186.6941810481, 7283444.9497732539 ], [ 1702222.5121645089, 7318862.4170196159 ], [ 1702226.298992981, 7290930.2149263779 ], [ 1702240.962035523, 7247099.2521282379 ], [ 1702241.159027935, 7247509.7044705739 ], [ 1702244.7015278419, 7256519.5759500982 ], [ 1702248.5031663631, 7322631.0937234564 ], [ 1702270.232964138, 7326688.3761912771 ], [ 1702276.2415676545, 7323380.3795617158 ], [ 1702283.0982331648, 7255873.9593775347 ], [ 1702290.61693375, 7255260.5277708434 ], [ 1702292.8680881888, 7291526.4923442565 ], [ 1702305.0837602203, 7292506.8118893169 ], [ 1702312.7948275055, 7293907.4016363844 ], [ 1702315.1843712921, 7316382.6431756858 ], [ 1702350.9047422775, 7286148.6605307069 ], [ 1702353.3783489042, 7255018.4334941776 ], [ 1702378.0592278303, 7316961.504976158 ], [ 1702391.3683094033, 7300715.3528598128 ], [ 1702392.0117205342, 7292608.3730355902 ], [ 1702447.6521786326, 7321117.2723803064 ], [ 1702461.0430875546, 7246589.9860488158 ], [ 1702498.820594487, 7318151.7127210097 ], [ 1702510.8882893897, 7320603.6281308327 ], [ 1702520.3788661149, 7305012.8870975431 ], [ 1702529.8908383059, 7246853.7382641612 ], [ 1702547.3215812189, 7278320.8626887333 ], [ 1702548.1468119768, 7250776.9305347158 ], [ 1702561.1632106383, 7264007.2184274774 ], [ 1702603.2460940888, 7327950.3315113895 ], [ 1702628.0816515314, 7320204.7137879478 ], [ 1702649.0932007306, 7238343.7180407867 ], [ 1702671.0535703432, 7268857.3811360793 ], [ 1702679.5368016013, 7253683.6522683362 ], [ 1702685.0178319423, 7329327.8352809651 ], [ 1702701.0854358075, 7245518.485710945 ], [ 1702726.9170283256, 7288454.6612211745 ], [ 1702734.8694960871, 7309479.536576543 ], [ 1702765.3986770282, 7323988.8221151587 ], [ 1702775.4828003177, 7271634.6543453913 ], [ 1702781.0653307177, 7284684.6468155235 ], [ 1702793.7383134959, 7239346.8833054127 ], [ 1702801.8551249586, 7252548.3488578992 ], [ 1702806.7115980466, 7277708.7516426938 ], [ 1702813.4253176067, 7255214.5806192048 ], [ 1702818.2374239592, 7276632.7938766303 ], [ 1702829.316399707, 7315633.4759113453 ], [ 1702832.4528011386, 7259966.5587644568 ], [ 1702849.0119909279, 7319562.1700934283 ], [ 1702856.5441095033, 7289634.1265801443 ], [ 1702878.0447857834, 7241504.3140112134 ], [ 1702925.3486682596, 7320043.1772637833 ], [ 1702954.8902728611, 7288618.2354550902 ], [ 1702993.665160117, 7249252.4187635044 ], [ 1703005.7107359932, 7274238.9994221339 ], [ 1703023.8515095308, 7288300.8809386017 ], [ 1703036.4497053747, 7281929.8502007872 ], [ 1703079.4122216061, 7270851.6571683837 ], [ 1703080.604176352, 7307769.5806777244 ], [ 1703120.4620624483, 7239839.9266466619 ], [ 1703136.3438236723, 7264825.1432100749 ], [ 1703168.5630339715, 7247637.0689328592 ], [ 1703173.7640982375, 7308867.6255115848 ], [ 1703176.1138366098, 7316944.351371103 ], [ 1703223.2053155624, 7260797.6585220126 ], [ 1703227.1147209692, 7250605.8393404987 ], [ 1703249.1916816612, 7293389.4389281506 ], [ 1703251.404150059, 7264838.8991306759 ], [ 1703299.3515594886, 7265455.927720583 ], [ 1703300.3641113655, 7260038.8007694734 ], [ 1703310.4489090114, 7318658.3545184322 ], [ 1703314.452429459, 7262815.6915040594 ], [ 1703317.3104094206, 7327142.0806122515 ], [ 1703319.4114908581, 7305616.8051696699 ], [ 1703390.5875686468, 7280051.5071137035 ], [ 1703393.051575019, 7315598.6642546551 ], [ 1703406.5478058516, 7324105.6207047366 ], [ 1703408.1059750102, 7328186.0161240026 ], [ 1703411.1893651295, 7293024.9583235821 ], [ 1703413.7894564969, 7307283.1044770461 ], [ 1703418.9554889633, 7251386.2703933502 ], [ 1703422.2965614863, 7270602.8413872914 ], [ 1703444.4978300366, 7291351.3770520901 ], [ 1703449.7789576491, 7272580.4393119253 ], [ 1703459.7861110712, 7249897.29635802 ], [ 1703463.5074560223, 7289789.7983268937 ], [ 1703482.1994788675, 7327027.5169714093 ], [ 1703526.8590176143, 7267464.6687662303 ], [ 1703536.0697803863, 7324078.1833904525 ], [ 1703539.9173481613, 7290915.703106869 ], [ 1703542.7188111243, 7289896.4580827029 ], [ 1703574.0670210423, 7327049.4410044216 ], [ 1703577.2102432847, 7289310.7498434987 ], [ 1703583.0048598046, 7251503.9871255159 ], [ 1703588.2979107753, 7257623.053235353 ], [ 1703600.5772186902, 7297412.8121960489 ], [ 1703603.8043310782, 7290278.4974815231 ], [ 1703620.0545805716, 7272485.3715027533 ], [ 1703638.2358767341, 7273774.5995147768 ], [ 1703654.6513141033, 7259110.7548177736 ], [ 1703660.2214272819, 7300306.993221038 ], [ 1703701.9223893753, 7240612.8659255411 ], [ 1703766.6345000633, 7251030.9764297381 ], [ 1703768.5194843474, 7293304.439878433 ], [ 1703771.0210922649, 7317194.431470044 ], [ 1703771.7837738828, 7281577.3186300332 ], [ 1703793.7415003164, 7329069.0493268184 ], [ 1703811.5102818948, 7273892.9466095315 ], [ 1703816.048179263, 7268701.5482949698 ], [ 1703830.5976734166, 7330622.2610219475 ], [ 1703844.9921306875, 7320065.9145843955 ], [ 1703860.5022358489, 7287407.1373192463 ], [ 1703879.8535856367, 7255753.4090494728 ], [ 1703901.690150491, 7285515.0115831681 ], [ 1703931.1106452481, 7303052.2788573746 ], [ 1703946.4550636464, 7303106.4842516752 ], [ 1703960.2507932859, 7318709.8580321912 ], [ 1703970.6222119359, 7239324.2955997428 ], [ 1703987.2720567749, 7240205.0244014999 ], [ 1703990.7677160953, 7258954.7026093854 ], [ 1704001.0830389559, 7278713.6158624422 ], [ 1704002.8920015893, 7247933.454645291 ], [ 1704043.7618303255, 7291798.0774498666 ], [ 1704045.1857797557, 7286821.2370684538 ], [ 1704070.0365882104, 7309491.2104240041 ], [ 1704094.7357352325, 7287842.373361296 ], [ 1704103.9718122398, 7297772.4143192219 ], [ 1704115.8218991009, 7271549.137148642 ], [ 1704137.1321731899, 7240063.7664972031 ], [ 1704144.5670138032, 7301687.8625898361 ], [ 1704208.5266832334, 7295738.1902994439 ], [ 1704215.9301378508, 7276404.9383079838 ], [ 1704216.3830638654, 7261200.4848689325 ], [ 1704218.3437007209, 7239983.3597374847 ], [ 1704242.2265437709, 7316216.6716353232 ], [ 1704248.0826041566, 7311613.9945833497 ], [ 1704250.550760217, 7330196.0906105116 ], [ 1704290.4758937911, 7261247.2955234703 ], [ 1704294.1593897848, 7296977.815824572 ], [ 1704370.2241768348, 7300040.040029712 ], [ 1704392.8727455104, 7261657.5030181492 ], [ 1704413.1532768412, 7255718.4634797471 ], [ 1704416.8971812217, 7323758.2740932172 ], [ 1704425.2110813092, 7325633.3949277494 ], [ 1704428.0883351837, 7312678.2306644367 ], [ 1704429.261283468, 7316892.6205738951 ], [ 1704433.5647226532, 7250529.7544209203 ], [ 1704433.6347368606, 7260240.2654782133 ], [ 1704439.5341834966, 7270239.5677444497 ], [ 1704440.0136724275, 7242301.5790257677 ], [ 1704472.2111916402, 7269857.4116681879 ], [ 1704516.4786945609, 7324454.2203933364 ], [ 1704569.9855256216, 7279438.42013859 ], [ 1704573.9352764648, 7274408.955094601 ], [ 1704578.0670386457, 7293463.7731234375 ], [ 1704590.19227122, 7323927.3660478415 ], [ 1704595.9893595115, 7285255.0799220726 ], [ 1704641.3238954218, 7299510.336780265 ], [ 1704648.3393130018, 7317754.7329756515 ], [ 1704656.6158834039, 7267628.7733912542 ], [ 1704657.9116192486, 7267772.445057204 ], [ 1704659.9673165472, 7262953.6554316068 ], [ 1704672.5121130613, 7302113.1382218003 ], [ 1704676.0521122541, 7246043.4527312024 ], [ 1704701.8981788615, 7315325.9554373119 ], [ 1704706.053697322, 7257175.7767464491 ], [ 1704719.2629519259, 7251030.7874056455 ], [ 1704737.2318408731, 7311962.8535489356 ], [ 1704741.4514252674, 7249367.8932285355 ], [ 1704776.5508049296, 7297796.7645247187 ], [ 1704776.8068460014, 7299736.069511883 ], [ 1704779.8777036599, 7266710.9184013261 ], [ 1704782.1483452534, 7327715.524478402 ], [ 1704799.4262383792, 7320725.764451867 ], [ 1704817.8054643564, 7249278.3628710499 ], [ 1704859.8908681464, 7320964.7230767971 ], [ 1704859.9600068885, 7289175.4618057571 ], [ 1704881.4745573993, 7258794.173943053 ], [ 1704941.1349885054, 7313800.0929467836 ], [ 1704942.8069727041, 7254724.0017695995 ], [ 1704956.0800400074, 7276591.7529846495 ], [ 1704962.2279122181, 7287967.8998088138 ], [ 1704977.2541039258, 7254088.5033296114 ], [ 1704981.7740018368, 7315165.7382938741 ], [ 1704982.408829147, 7273844.4109448977 ], [ 1704994.4326192907, 7248967.7803635253 ], [ 1704997.0076052994, 7322129.136448239 ], [ 1705012.8514170691, 7326026.6214267351 ], [ 1705015.7032486957, 7303978.6293745283 ], [ 1705018.0161954295, 7289073.4689981453 ], [ 1705032.1406848184, 7327397.1011265451 ], [ 1705059.2642187958, 7270282.9277779972 ], [ 1705117.4295602194, 7249537.6378816757 ], [ 1705154.090058496, 7277082.5752506712 ], [ 1705156.7275147084, 7297771.4931375654 ], [ 1705184.6498175997, 7321099.4335258529 ], [ 1705190.1691885437, 7239423.4201481417 ], [ 1705202.4002289688, 7239107.8045347296 ], [ 1705269.752375891, 7241687.0138340918 ], [ 1705275.001686784, 7266899.6279604593 ], [ 1705284.339913182, 7258704.8820445808 ], [ 1705292.2069561074, 7245463.2659168486 ], [ 1705306.3325612887, 7248350.8452924686 ], [ 1705309.719656786, 7309703.6432623575 ], [ 1705312.3457498287, 7267765.1280601732 ], [ 1705315.6773406877, 7275422.2678902466 ], [ 1705328.2250798745, 7285140.076841481 ], [ 1705344.6842786581, 7270409.707734189 ], [ 1705352.853506895, 7303267.1837787069 ], [ 1705353.1249929606, 7319023.0656075934 ], [ 1705368.7184850792, 7290337.8786155172 ], [ 1705375.0080586099, 7253955.394752725 ], [ 1705387.5318791219, 7241223.9773106351 ], [ 1705401.4913717448, 7258460.0985751515 ], [ 1705403.9489074782, 7255577.7715404611 ], [ 1705420.6608499109, 7295766.296972394 ], [ 1705427.2714536199, 7244663.0435041543 ], [ 1705433.5067716457, 7241197.122522735 ], [ 1705439.2523582194, 7302742.4813117385 ], [ 1705464.8339717379, 7261978.581530882 ], [ 1705465.971474285, 7245887.1131489836 ], [ 1705475.9403647115, 7292900.9767902484 ], [ 1705477.1039781307, 7242905.888667874 ], [ 1705482.7796742043, 7296929.7511209287 ], [ 1705485.7297155121, 7272826.9948683307 ], [ 1705486.9788763793, 7256625.7971063023 ], [ 1705489.7218582351, 7319480.5183557086 ], [ 1705494.489758508, 7300112.1085439548 ], [ 1705503.9453071603, 7303169.4158972902 ], [ 1705551.5154185728, 7248644.9532159688 ], [ 1705569.5073485924, 7321172.2084889347 ], [ 1705579.8767687124, 7284568.0478487322 ], [ 1705586.465109237, 7298266.1806162717 ], [ 1705587.6317976411, 7301785.5118481508 ], [ 1705597.209826862, 7249777.3734471789 ], [ 1705610.205526534, 7249570.3869513785 ], [ 1705622.0033896889, 7286720.2576646199 ], [ 1705636.958467481, 7317145.0885886019 ], [ 1705644.5550122324, 7314116.3026751373 ], [ 1705657.1838193745, 7299750.1515587159 ], [ 1705666.3108623894, 7304837.1195161715 ], [ 1705667.1438950102, 7263796.5177779878 ], [ 1705689.1124030682, 7317563.5933967177 ], [ 1705725.730344581, 7289051.2094635507 ], [ 1705765.9331150986, 7301995.6012920989 ], [ 1705768.2160718595, 7242527.294472103 ], [ 1705771.0602910256, 7293291.5239445111 ], [ 1705774.2779925091, 7295738.260947003 ], [ 1705795.9273363461, 7280305.7327401023 ], [ 1705803.0568356463, 7251205.7784971828 ], [ 1705809.2641518051, 7316549.9938867018 ], [ 1705816.4618035425, 7312143.7215955248 ], [ 1705831.1082808122, 7289910.1250278288 ], [ 1705841.6928615433, 7330409.6664369442 ], [ 1705843.4135951735, 7316713.7099126372 ], [ 1705885.1661039761, 7330743.7484382298 ], [ 1705890.7468173185, 7271999.1933958223 ], [ 1705893.4561084935, 7325968.6485371441 ], [ 1705900.8088432972, 7302014.4983113185 ], [ 1705903.7046915793, 7323154.6815575063 ], [ 1705906.6749866861, 7246647.9789191391 ], [ 1705944.4075034922, 7275399.9707839489 ], [ 1706007.7241191082, 7256260.4983779425 ], [ 1706008.7987140149, 7251954.4166602707 ], [ 1706017.7535147914, 7326333.7120847609 ], [ 1706035.8611843274, 7322706.1597229782 ], [ 1706051.0109963778, 7248810.0111118732 ], [ 1706053.108407018, 7308622.0917073023 ], [ 1706059.684790215, 7320171.3923947318 ], [ 1706065.6226410095, 7317199.8874222944 ], [ 1706090.2764542028, 7289404.6640006248 ], [ 1706098.8871117916, 7304405.3730792953 ], [ 1706102.7922699011, 7259261.3449761989 ], [ 1706113.1021261332, 7324180.3960834537 ], [ 1706119.3400057312, 7283674.8512901571 ], [ 1706171.753023891, 7328741.3750619162 ], [ 1706181.3463291025, 7252936.5298318584 ], [ 1706214.5150301973, 7305843.307636871 ], [ 1706225.5237867106, 7311650.9219135037 ], [ 1706227.9755294614, 7273505.7699636985 ], [ 1706232.6662852978, 7300373.1823619194 ], [ 1706236.1507868329, 7310691.6123631289 ], [ 1706286.4413647249, 7300833.7473783717 ], [ 1706287.3096430155, 7303064.8327469099 ], [ 1706289.8235466317, 7306188.7665233715 ], [ 1706296.8178251982, 7301371.9201814542 ], [ 1706306.4209702045, 7259069.374902809 ], [ 1706343.8146378808, 7315433.9462953527 ], [ 1706370.3916117004, 7260053.4419754017 ], [ 1706371.3813982708, 7297365.0206647888 ], [ 1706387.2893594704, 7318395.7179461224 ], [ 1706393.9787265928, 7326331.6571652703 ], [ 1706398.3798815007, 7241222.1353195487 ], [ 1706410.8361506467, 7325647.7919729501 ], [ 1706413.6283872705, 7314242.4110261071 ], [ 1706427.5772012337, 7307574.8363146326 ], [ 1706464.9702558427, 7304237.2712606722 ], [ 1706488.5794918768, 7299480.0561524155 ], [ 1706511.6925097166, 7328228.8449074561 ], [ 1706517.3616595326, 7308777.6376214055 ], [ 1706521.8575321122, 7266091.8500762405 ], [ 1706522.1421141436, 7296343.1735662799 ], [ 1706530.9980199959, 7246668.5383963836 ], [ 1706565.5503144718, 7285634.3305396708 ], [ 1706566.4448353508, 7289160.1633451199 ], [ 1706573.1219217479, 7320031.23654682 ], [ 1706584.6187120569, 7265697.9779599486 ], [ 1706587.8670568885, 7259503.6436931528 ], [ 1706592.4948444997, 7305957.0719561623 ], [ 1706618.1621917496, 7325256.8117841799 ], [ 1706629.9017156223, 7305784.2987259934 ], [ 1706657.2662256716, 7257604.3309076643 ], [ 1706660.5481403281, 7254849.5839935094 ], [ 1706661.6997636966, 7255822.6268279077 ], [ 1706664.1306775021, 7322110.1833045678 ], [ 1706664.1877439206, 7320011.3689928567 ], [ 1706675.46755717, 7319116.5125933932 ], [ 1706677.9355403839, 7284646.5548341628 ], [ 1706680.9213585134, 7296316.6278021187 ], [ 1706704.3301716379, 7271107.8827856388 ], [ 1706709.0676454888, 7287166.2677454296 ], [ 1706718.3486867403, 7328424.8547161762 ], [ 1706743.5586462738, 7315915.6685575591 ], [ 1706752.6132611772, 7279795.3354212279 ], [ 1706775.8955320995, 7313782.226505436 ], [ 1706795.409460966, 7294575.7230714373 ], [ 1706795.5553872327, 7331068.9622188853 ], [ 1706806.7982542599, 7299875.5054257 ], [ 1706818.2278535177, 7270347.1403181395 ], [ 1706827.002637425, 7320383.5714530945 ], [ 1706829.5605865235, 7300291.0066194944 ], [ 1706833.5378018129, 7285889.3472843645 ], [ 1706833.9055745653, 7269884.710074137 ], [ 1706851.5724805179, 7310381.3341047615 ], [ 1706870.8897016193, 7264234.2572693536 ], [ 1706892.529647572, 7312810.6251419438 ], [ 1706919.8272104023, 7268213.4655132908 ], [ 1706923.3689070693, 7272904.7761432175 ], [ 1706941.7197407705, 7301553.8569512907 ], [ 1706961.7305959426, 7288413.5010516802 ], [ 1706973.2392660568, 7292501.5576016987 ], [ 1706989.1133188619, 7289634.704546486 ], [ 1706992.6785279855, 7280836.1721745264 ], [ 1706997.1873412738, 7320966.2367341882 ], [ 1707003.0524353161, 7248255.306990019 ], [ 1707007.115915674, 7279808.2352008307 ], [ 1707019.6418319002, 7272042.2034743903 ], [ 1707037.286373087, 7258900.5572696589 ], [ 1707048.1703032383, 7310302.2108377144 ], [ 1707054.8278059547, 7270495.1529603694 ], [ 1707075.2257280357, 7267394.9734640187 ], [ 1707095.3636884601, 7268156.1877356367 ], [ 1707104.0080296639, 7247055.6660586447 ], [ 1707121.0955384695, 7326170.4819599446 ], [ 1707156.1246654617, 7301697.7897534724 ], [ 1707163.7139940676, 7324178.2284266073 ], [ 1707166.8063655552, 7244230.533042918 ], [ 1707174.9044725872, 7298304.5456176493 ], [ 1707178.7152685842, 7239075.4442479583 ], [ 1707216.2053842098, 7287535.0743682561 ], [ 1707221.556037883, 7297830.0937072691 ], [ 1707222.2439107203, 7271306.1326496573 ], [ 1707235.2025315019, 7282346.2896403316 ], [ 1707237.9054662916, 7324983.3923479356 ], [ 1707258.0743813689, 7316482.7367898803 ], [ 1707286.5597750132, 7262605.8702765452 ], [ 1707297.1917831898, 7254603.1130957222 ], [ 1707307.7667789857, 7290557.7215911895 ], [ 1707317.5442714707, 7332940.1867378242 ], [ 1707320.7011173845, 7247302.282587098 ], [ 1707336.9506881032, 7274438.1957591185 ], [ 1707363.9584875691, 7275666.5998550262 ], [ 1707373.6511895475, 7323178.97684127 ], [ 1707382.4052609354, 7239557.2421776047 ], [ 1707387.1273365701, 7312660.7096911194 ], [ 1707394.6570601894, 7259335.6244311826 ], [ 1707409.3581587211, 7248206.9472020958 ], [ 1707421.3431026288, 7301381.5947960196 ], [ 1707422.5564860997, 7321834.8214614708 ], [ 1707436.0400926033, 7293306.6555090062 ], [ 1707450.4277857598, 7302475.4763352023 ], [ 1707493.7129412552, 7329402.8426175592 ], [ 1707494.3894707866, 7312163.8585094642 ], [ 1707497.8993996985, 7317559.53383453 ], [ 1707503.2552794167, 7246747.7848166227 ], [ 1707503.9059055736, 7282605.8665240388 ], [ 1707523.7517487209, 7305050.8155006561 ], [ 1707541.88181207, 7300178.1726162024 ], [ 1707542.0585023093, 7251703.5036477502 ], [ 1707543.2909794669, 7256508.5252639381 ], [ 1707585.1665052415, 7259111.5495791435 ], [ 1707589.1887368467, 7282712.2801255044 ], [ 1707594.1076923104, 7295988.2375296662 ], [ 1707598.0129356948, 7262208.6022659345 ], [ 1707598.9542624406, 7312852.2318159929 ], [ 1707654.8530498613, 7240717.9200765295 ], [ 1707683.9564518833, 7299335.779643625 ], [ 1707801.9008444599, 7324185.8609807696 ], [ 1707804.1256948144, 7254504.5650502061 ], [ 1707807.2468734025, 7294730.3623769647 ], [ 1707825.3597187395, 7307147.9463766441 ], [ 1707826.3138896064, 7297413.7507365048 ], [ 1707835.4013071021, 7330908.7357666288 ], [ 1707848.49996, 7248055.7591192443 ], [ 1707855.6715281571, 7281715.9905761639 ], [ 1707882.5085592051, 7243066.2645734176 ], [ 1707882.8738635939, 7322866.671663112 ], [ 1707901.1773728647, 7298836.5680864723 ], [ 1707934.1638758653, 7245521.8443677044 ], [ 1707963.9681123667, 7306578.9191711051 ], [ 1707964.515463348, 7244366.1879706392 ], [ 1707965.6740298469, 7294282.4236847218 ], [ 1707970.2335345014, 7277582.4897007942 ], [ 1708000.0218366105, 7270298.6443989454 ], [ 1708025.4812216882, 7296179.127704246 ], [ 1708038.9387156847, 7253370.2489815857 ], [ 1708058.2668034246, 7249806.8141457867 ], [ 1708060.8218122076, 7295095.9850823795 ], [ 1708062.4252319352, 7246848.6794706434 ], [ 1708063.776715603, 7246348.0497496976 ], [ 1708114.7763048392, 7313526.7048389036 ], [ 1708132.7543440519, 7244346.658814094 ], [ 1708176.7032555088, 7292408.4407668384 ], [ 1708193.1754312594, 7286570.8996911496 ], [ 1708203.3617630575, 7331407.667737795 ], [ 1708247.0438488384, 7265853.0365789877 ], [ 1708254.8982219785, 7274201.0598678328 ], [ 1708275.5547698252, 7296134.7132357405 ], [ 1708281.6634796467, 7242088.7623917805 ], [ 1708295.8029990313, 7316204.1447937563 ], [ 1708298.6555659985, 7263610.9865832748 ], [ 1708300.3901906458, 7303019.9008086147 ], [ 1708308.6129355119, 7259994.7757273307 ], [ 1708324.4936934074, 7330868.6383108683 ], [ 1708330.9696546576, 7274750.4063649392 ], [ 1708375.5019387663, 7250351.6534919282 ], [ 1708421.7829448765, 7289528.8950357446 ], [ 1708422.4964772228, 7293138.7387545938 ], [ 1708426.9105606582, 7294271.8402105216 ], [ 1708448.5696415552, 7312200.2798461784 ], [ 1708461.2022456983, 7241520.6680895984 ], [ 1708471.3063180458, 7284096.9479367277 ], [ 1708478.2868310357, 7271312.3344574077 ], [ 1708518.3708870267, 7252612.3535104766 ], [ 1708530.1132534258, 7244886.2661229288 ], [ 1708553.0109461087, 7254177.0449583791 ], [ 1708570.9853038273, 7325661.2863882575 ], [ 1708573.1694260263, 7306586.1995385317 ], [ 1708578.99095814, 7258232.1416775333 ], [ 1708581.5059573201, 7282802.5807271739 ], [ 1708590.4401534649, 7329793.8459003102 ], [ 1708590.6728985452, 7279503.6203719601 ], [ 1708593.0517286297, 7323052.0608316027 ], [ 1708593.3004747382, 7318116.7042996744 ], [ 1708604.0213576879, 7280656.3141565472 ], [ 1708644.827508301, 7318007.031237009 ], [ 1708645.8012455266, 7285950.4595124545 ], [ 1708681.4418456301, 7239657.8845460648 ], [ 1708703.2572017917, 7244771.4680875251 ], [ 1708705.4912123384, 7318588.0699360166 ], [ 1708709.1082427087, 7243393.1465419354 ], [ 1708709.8131762592, 7251422.4268931802 ], [ 1708709.8813563664, 7249491.2741695084 ], [ 1708739.3383951909, 7322679.6247166023 ], [ 1708739.7125199572, 7260191.4534608806 ], [ 1708762.2442217756, 7247348.0437664138 ], [ 1708780.5277056531, 7268630.4927585833 ], [ 1708788.0168337498, 7308418.4681092817 ], [ 1708797.0493395242, 7283603.0593506452 ], [ 1708833.5869918857, 7279580.3883229354 ], [ 1708838.6695185089, 7307596.6952211531 ], [ 1708841.9492243782, 7252801.6210169364 ], [ 1708847.3850279495, 7333768.0320031652 ], [ 1708856.1228246638, 7245405.2600357272 ], [ 1708883.0656995436, 7268107.9801101722 ], [ 1708885.7006533681, 7296045.5357663091 ], [ 1708888.629482, 7271449.5006331885 ], [ 1708893.3631196318, 7328906.566420841 ], [ 1708903.9897584694, 7261288.1959675634 ], [ 1708923.5477385309, 7326647.9931509513 ], [ 1708927.826114201, 7322640.2664902555 ], [ 1708938.9861569067, 7310189.2679837197 ], [ 1708987.7690528566, 7269293.8103166884 ], [ 1709036.4454832082, 7241345.6946029654 ], [ 1709047.8578083676, 7268708.847916076 ], [ 1709061.9637266865, 7258554.1597471293 ], [ 1709066.5453866906, 7280899.6845841138 ], [ 1709105.1774826623, 7314121.3353351802 ], [ 1709118.6029971875, 7259770.455877061 ], [ 1709175.6692762037, 7284291.6492248587 ], [ 1709189.1032892491, 7255176.4880371271 ], [ 1709199.0428447747, 7299153.7768858392 ], [ 1709200.9465294052, 7328389.6939492291 ], [ 1709223.992282961, 7274896.7080709515 ], [ 1709240.351718015, 7272313.8825085964 ], [ 1709264.2643597964, 7278781.4790256219 ], [ 1709270.1856800846, 7257407.2114891391 ], [ 1709273.1794740274, 7288104.8203074317 ], [ 1709286.0936691931, 7276424.2632961487 ], [ 1709296.7382244337, 7331772.690102227 ], [ 1709307.4893091084, 7286106.6929871626 ], [ 1709311.6225133233, 7283222.1161292 ], [ 1709321.7026161365, 7276487.4241225766 ], [ 1709324.1447661305, 7265409.1417441824 ], [ 1709337.9033364656, 7244753.398277753 ], [ 1709378.6491690204, 7269399.1888767593 ], [ 1709387.148111725, 7288951.634996959 ], [ 1709412.7304394806, 7315924.7296988992 ], [ 1709437.8784132577, 7320686.7688951157 ], [ 1709443.6088129003, 7248624.1679729167 ], [ 1709454.9481777027, 7318475.0445187157 ], [ 1709463.8359018918, 7302163.4537245547 ], [ 1709464.8567578602, 7306847.9450849965 ], [ 1709488.1285558611, 7332349.9145642836 ], [ 1709502.3945666028, 7244248.3712859554 ], [ 1709533.954501647, 7265691.4526180476 ], [ 1709538.1859136757, 7309192.6312126843 ], [ 1709547.4348568963, 7321909.986198755 ], [ 1709560.3957987048, 7292925.0792215113 ], [ 1709565.8696556943, 7326490.0240796637 ], [ 1709582.074015754, 7268983.0854547909 ], [ 1709592.0156882636, 7270470.4295862392 ], [ 1709607.3181343598, 7325672.8930462766 ], [ 1709638.4660341193, 7321611.6434355164 ], [ 1709640.0623732079, 7291300.3080637828 ], [ 1709644.8193411794, 7267647.2495404221 ], [ 1709659.9135328617, 7287513.649862282 ], [ 1709684.0087760186, 7257587.0785425678 ], [ 1709699.5091983671, 7334689.4811026445 ], [ 1709726.3533815416, 7295926.4064773265 ], [ 1709737.0669166064, 7284099.9942916753 ], [ 1709740.991482886, 7303660.9901187103 ], [ 1709747.3272530015, 7271627.1884179553 ], [ 1709767.7215132916, 7249196.9315930018 ], [ 1709774.8388626873, 7320230.6613044972 ], [ 1709786.4145343562, 7316525.838078564 ], [ 1709792.3196131818, 7253094.1980260359 ], [ 1709797.7143113848, 7285864.9259947455 ], [ 1709806.6415079751, 7267306.0963402651 ], [ 1709830.6427576311, 7243462.9684027052 ], [ 1709869.1399933288, 7256281.3217685753 ], [ 1709870.8367995888, 7315932.1764207985 ], [ 1709911.6548065422, 7305956.2167994492 ], [ 1709932.0093866156, 7290680.0558913909 ], [ 1709956.2838847991, 7319126.4829654889 ], [ 1709982.9619481261, 7285539.2230281383 ], [ 1709994.3429633253, 7300162.8592367182 ], [ 1709996.0730575738, 7324691.0872227801 ], [ 1710002.773178153, 7322085.6392044155 ], [ 1710020.0994345387, 7318891.8824138585 ], [ 1710029.784269725, 7314991.3929551989 ], [ 1710043.4720498212, 7320278.1927429205 ], [ 1710045.62754836, 7328245.2931527076 ], [ 1710058.2430767645, 7253577.7134755077 ], [ 1710086.5851027521, 7268329.0898664119 ], [ 1710119.6396558194, 7317539.7539986959 ], [ 1710127.1891649172, 7275688.4064658517 ], [ 1710180.6231149896, 7256377.6505662771 ], [ 1710181.007708166, 7311286.2867629612 ], [ 1710189.0527403089, 7243404.9075660165 ], [ 1710209.0077171181, 7273487.7065560315 ], [ 1710267.6563868937, 7254238.0850651236 ], [ 1710275.5028089546, 7274876.8443547916 ], [ 1710279.7752528952, 7286206.5481743934 ], [ 1710293.8830149767, 7311145.7966276435 ], [ 1710308.1888020646, 7294214.117353281 ], [ 1710339.9696407465, 7256430.19073945 ], [ 1710380.5473765794, 7308050.9497292936 ], [ 1710410.1824029437, 7310551.8993873615 ], [ 1710426.8280230465, 7273701.5421157163 ], [ 1710437.366950891, 7314065.6330596767 ], [ 1710444.9425240662, 7314785.7343672561 ], [ 1710446.9632630225, 7293959.9070861563 ], [ 1710482.9322450077, 7309519.3415797036 ], [ 1710524.0602649206, 7315617.1993816271 ], [ 1710527.1382465872, 7285096.4307436282 ], [ 1710528.123663042, 7316061.3543510567 ], [ 1710528.2464894673, 7315314.7843818953 ], [ 1710534.3751154798, 7264214.5953621548 ], [ 1710540.8546107698, 7259053.8789197523 ], [ 1710560.8837859449, 7315503.6097659608 ], [ 1710565.1369367065, 7297203.1741729006 ], [ 1710581.3711789567, 7251088.5810490195 ], [ 1710622.4930949472, 7290445.9654725622 ], [ 1710624.1767421234, 7246120.4699785514 ], [ 1710624.6886564926, 7289648.5687713921 ], [ 1710627.879236094, 7284557.1286367886 ], [ 1710642.4262577754, 7241900.3253526818 ], [ 1710678.0610290593, 7280109.0233642738 ], [ 1710686.8469680112, 7288973.4351460384 ], [ 1710697.6226219423, 7296971.3339033006 ], [ 1710703.3881051589, 7293398.0952005703 ], [ 1710719.1800081299, 7271792.3701133262 ], [ 1710745.3271110111, 7268028.0526559688 ], [ 1710776.4940919459, 7282712.9335420094 ], [ 1710777.9409039819, 7279983.5149399536 ], [ 1710785.5075764209, 7300017.8313481249 ], [ 1710797.5133816677, 7313679.2760275947 ], [ 1710812.6977410992, 7268663.7113517718 ], [ 1710817.4650932443, 7299155.2383901104 ], [ 1710832.0762763165, 7292001.7100586714 ], [ 1710848.4349342538, 7315682.2919711573 ], [ 1710851.6143854863, 7263877.5834107287 ], [ 1710861.5653127355, 7323632.3977163378 ], [ 1710862.9372241425, 7279241.6996072261 ], [ 1710892.3597002113, 7253054.4827171685 ], [ 1710906.4123592558, 7266155.9019377027 ], [ 1710925.0049115722, 7274231.2499211496 ], [ 1710946.846647294, 7313646.5394565044 ], [ 1710961.8357548693, 7330326.3336548191 ], [ 1710961.9267400799, 7287709.9420457389 ], [ 1710979.2309536985, 7305570.7541738851 ], [ 1710989.0156429312, 7272808.462113047 ], [ 1711000.6425746919, 7245784.4621907575 ], [ 1711003.4333093616, 7288509.9362236708 ], [ 1711025.3810143706, 7245739.5622129915 ], [ 1711027.3485474412, 7264598.7599551762 ], [ 1711030.1395499683, 7293824.8974235104 ], [ 1711034.4866282982, 7258531.2420117296 ], [ 1711062.0239101152, 7252968.0927248364 ], [ 1711077.0897706263, 7318017.1248498512 ], [ 1711080.4410188615, 7257636.5583269391 ], [ 1711097.1203170952, 7330466.7026780657 ], [ 1711099.0270318945, 7273197.2196862232 ], [ 1711099.1613081533, 7279930.2347136745 ], [ 1711103.1997174474, 7296131.7039002171 ], [ 1711112.6756094967, 7277272.3220031923 ], [ 1711114.1981459104, 7309171.8980842708 ], [ 1711132.029712161, 7249046.4913067492 ], [ 1711133.6390119754, 7325644.5974394726 ], [ 1711155.6741894668, 7308280.6145239538 ], [ 1711156.0356922201, 7331241.2700783433 ], [ 1711163.779382854, 7284961.8215983445 ], [ 1711261.4648741903, 7281085.3416665019 ], [ 1711273.0803095279, 7286459.905874528 ], [ 1711310.108849701, 7260770.9484435534 ], [ 1711310.768538387, 7271044.8088013483 ], [ 1711337.5124126377, 7328210.9351241505 ], [ 1711354.8116210804, 7315439.6172566786 ], [ 1711377.2507858765, 7253567.033051339 ], [ 1711398.8841862604, 7316284.4717014413 ], [ 1711430.4344984367, 7316952.0853099739 ], [ 1711437.1359253787, 7327153.2401566161 ], [ 1711554.8745899452, 7281700.7002004432 ], [ 1711582.8098139972, 7292168.3279513726 ], [ 1711623.8229690541, 7278642.0540603865 ], [ 1711635.616826761, 7252774.1247713109 ], [ 1711643.582935361, 7266403.6527238386 ], [ 1711654.3024959385, 7283456.3957762448 ], [ 1711670.0955497741, 7270566.7529203407 ], [ 1711679.6306485366, 7279938.0219140695 ], [ 1711691.0452160686, 7327018.7172331177 ], [ 1711694.0276504215, 7275645.7129838774 ], [ 1711706.5707236486, 7242597.3451824011 ], [ 1711707.2062639787, 7251182.6415468222 ], [ 1711720.2007586102, 7286466.3776587155 ], [ 1711771.687213958, 7258290.4858132293 ], [ 1711773.133384461, 7278016.9513174053 ], [ 1711773.758390723, 7300348.5873576365 ], [ 1711777.4072834952, 7331531.0266540349 ], [ 1711786.8837062281, 7246843.6450189231 ], [ 1711817.6102379092, 7293109.8118273132 ], [ 1711822.843441305, 7268138.0538831884 ], [ 1711824.0715806033, 7301841.7328699529 ], [ 1711824.7490325163, 7324959.0760526126 ], [ 1711869.5738821693, 7278149.0466120159 ], [ 1711915.4913073475, 7241638.1633942882 ], [ 1711963.9742734942, 7259768.8695820766 ], [ 1711979.9438803911, 7333844.5944044804 ], [ 1711997.9871532614, 7268216.1013531629 ], [ 1712020.2530940818, 7249913.8361661984 ], [ 1712041.1964474302, 7287713.9191897558 ], [ 1712075.6002774027, 7330950.758494609 ], [ 1712125.7799612747, 7249628.6618864406 ], [ 1712126.8969290534, 7283463.2030148301 ], [ 1712138.3575298591, 7256035.9676528638 ], [ 1712147.398252645, 7281346.0555134751 ], [ 1712214.2580283312, 7267133.7364805778 ], [ 1712219.0453766375, 7284704.494220268 ], [ 1712219.8292594261, 7259422.7911535837 ], [ 1712259.585239186, 7309008.4053929765 ], [ 1712259.664447282, 7255515.92133334 ], [ 1712342.1411434871, 7334457.2315657549 ], [ 1712346.9553591411, 7307877.4300442431 ], [ 1712350.4485359911, 7258739.7962625166 ], [ 1712373.3114338757, 7256109.8232906628 ], [ 1712386.1488911684, 7258585.5136575969 ], [ 1712387.0843448166, 7242726.3698730376 ], [ 1712401.9109341619, 7326984.9470829926 ], [ 1712427.0807238098, 7248623.921170013 ], [ 1712434.0931249952, 7337980.6458858084 ], [ 1712434.4906799847, 7301459.5260010473 ], [ 1712439.6629212806, 7298609.534263269 ], [ 1712450.3253815961, 7279404.2876633871 ], [ 1712451.2682466363, 7257178.320502108 ], [ 1712461.7552556416, 7328538.9972862955 ], [ 1712464.0407654631, 7296703.6588260643 ], [ 1712469.456501038, 7272841.9503307417 ], [ 1712471.5300167662, 7286748.1638671691 ], [ 1712486.6371933001, 7337770.1544077676 ], [ 1712487.7058400274, 7304953.8724119542 ], [ 1712498.6640426409, 7317245.9590561446 ], [ 1712519.7016971894, 7247678.704737707 ], [ 1712528.7714278686, 7251422.498648501 ], [ 1712528.8251122793, 7243184.4040620876 ], [ 1712534.4130034808, 7266105.9733599443 ], [ 1712539.2030695062, 7320207.8842844097 ], [ 1712554.5269057101, 7240160.2137568304 ], [ 1712558.1759235605, 7301088.203097878 ], [ 1712594.4643885486, 7338183.4522413732 ], [ 1712602.3344561646, 7248904.2375606019 ], [ 1712605.8134012008, 7336820.1773029258 ], [ 1712623.0823747017, 7269187.1465709144 ], [ 1712637.4078682708, 7263354.7197327716 ], [ 1712649.2544742413, 7241364.9704284742 ], [ 1712661.592095335, 7329222.3007930303 ], [ 1712662.3309383718, 7319207.566823666 ], [ 1712662.8819881021, 7328352.821410479 ], [ 1712670.4752551229, 7321879.0881431708 ], [ 1712677.4027171759, 7289232.5256706513 ], [ 1712687.452387572, 7245441.4585679835 ], [ 1712696.8710583064, 7288792.4731870443 ], [ 1712701.4445654268, 7324098.6561317528 ], [ 1712724.7417103637, 7315000.3446167316 ], [ 1712725.7153295944, 7316809.9658414163 ], [ 1712730.9776088137, 7333413.1794954091 ], [ 1712753.0683082761, 7332292.1545037543 ], [ 1712757.6408338523, 7301787.0128360484 ], [ 1712763.7401584447, 7292779.4788600532 ], [ 1712768.0743782311, 7326427.8217618335 ], [ 1712787.1852086526, 7249423.7385250032 ], [ 1712788.7626500688, 7310267.6491495324 ], [ 1712791.2233925273, 7266980.9176653111 ], [ 1712814.7900475143, 7309359.9219216025 ], [ 1712819.7859640461, 7302175.9201785158 ], [ 1712834.9574814269, 7324568.0087888101 ], [ 1712852.1252382342, 7273405.3136700699 ], [ 1712908.4242205592, 7333750.2934319759 ], [ 1712909.5046281926, 7245135.1852031788 ], [ 1712913.6960768015, 7253137.0038663028 ], [ 1712939.0376880504, 7309022.4613333456 ], [ 1712962.0112722849, 7313484.8692606846 ], [ 1712972.4896048966, 7278910.6298092278 ], [ 1712975.177052018, 7310045.1131617296 ], [ 1712979.9748668557, 7280690.6749600684 ], [ 1713006.6409061388, 7248274.1520446325 ], [ 1713010.0195097937, 7334450.5003683008 ], [ 1713013.1143847257, 7264808.9825889179 ], [ 1713036.4810223226, 7282327.7581541361 ], [ 1713047.6989112911, 7288508.0018877378 ], [ 1713096.5652503702, 7320902.876488287 ], [ 1713153.1170790191, 7311314.3142922958 ], [ 1713157.017116121, 7271639.3241982302 ], [ 1713180.7680108249, 7291732.8274763217 ], [ 1713185.2926527262, 7329831.6068559922 ], [ 1713185.8977285514, 7334867.5941904606 ], [ 1713209.6470678158, 7320948.3107067579 ], [ 1713214.8500361883, 7321917.745983934 ], [ 1713216.8277875916, 7337801.6094089663 ], [ 1713320.5643312479, 7328847.2929812204 ], [ 1713345.5825170483, 7328638.3910890482 ], [ 1713346.1216723339, 7328515.688510811 ], [ 1713377.3806988725, 7294245.5082900049 ], [ 1713382.0550194443, 7252448.4841422783 ], [ 1713400.9991443763, 7269504.7176369596 ], [ 1713405.6789768566, 7327121.9600017536 ], [ 1713427.162068631, 7288706.223961453 ], [ 1713428.3439866772, 7264514.2046208689 ], [ 1713434.5720140047, 7317965.1904632822 ], [ 1713470.1839178777, 7265638.0233873958 ], [ 1713470.5911019731, 7313059.2348682005 ], [ 1713486.4492235249, 7340175.217918545 ], [ 1713497.6610422931, 7310999.4125349196 ], [ 1713499.5453968588, 7255261.3584758369 ], [ 1713500.5489686357, 7242415.0981738279 ], [ 1713500.7350135047, 7273349.5545158545 ], [ 1713504.2950866634, 7259321.3771369169 ], [ 1713516.5159391447, 7319009.3284081798 ], [ 1713530.0581409307, 7306164.9239667319 ], [ 1713537.3830073019, 7254421.2263898589 ], [ 1713556.3120378272, 7331619.2543436717 ], [ 1713560.5985481332, 7280963.5054851314 ], [ 1713561.8631862432, 7257572.395034235 ], [ 1713578.8688310552, 7261921.8532427456 ], [ 1713602.6105223764, 7314934.5790062062 ], [ 1713631.6251025547, 7280953.3051860733 ], [ 1713634.1659626258, 7259572.0701969843 ], [ 1713659.7813870651, 7264801.901287375 ], [ 1713665.2335576259, 7310107.6350790802 ], [ 1713665.3567911191, 7331105.482846004 ], [ 1713697.693507483, 7305738.9414339578 ], [ 1713709.1911656545, 7263551.0330130104 ], [ 1713719.1180258268, 7308538.616946876 ], [ 1713723.073837819, 7299191.8186188554 ], [ 1713748.024860925, 7323493.4035981195 ], [ 1713748.5555213357, 7332187.5381374555 ], [ 1713756.5862615209, 7311976.9321998898 ], [ 1713764.1139216425, 7256628.6270662155 ], [ 1713767.2934231816, 7285020.2655177461 ], [ 1713773.4070682188, 7269011.0221150201 ], [ 1713777.3772422029, 7300862.1962470897 ], [ 1713779.6818020423, 7241525.5470688064 ], [ 1713839.2649553479, 7279058.8823742028 ], [ 1713845.2195718102, 7257158.6818030998 ], [ 1713849.8478739834, 7318725.1583608454 ], [ 1713857.0479463695, 7289972.5614694702 ], [ 1713857.9453570626, 7248002.3507457012 ], [ 1713863.3788360069, 7274024.037188773 ], [ 1713865.456075958, 7246634.037870761 ], [ 1713906.2450712784, 7282222.9891361957 ], [ 1713912.2182259336, 7259499.9197757747 ], [ 1713993.1864764118, 7306052.7636144068 ], [ 1713993.9985922684, 7274765.0287232837 ], [ 1714019.7787796587, 7284671.6005937485 ], [ 1714050.3252115708, 7324081.547546776 ], [ 1714051.8369791028, 7337806.2674533995 ], [ 1714065.7380910066, 7289487.7781966478 ], [ 1714068.6951077683, 7269962.0653649056 ], [ 1714072.14101767, 7324614.1817735387 ], [ 1714076.0243093111, 7310002.0398356291 ], [ 1714079.127933064, 7277815.9407724272 ], [ 1714083.675088994, 7297312.8666001931 ], [ 1714092.2469324421, 7310082.4907871839 ], [ 1714097.7899047264, 7317001.9845645931 ], [ 1714112.4618373893, 7275725.3835026482 ], [ 1714115.5463983105, 7288111.1953395158 ], [ 1714135.5409160913, 7269369.89984034 ], [ 1714141.6064618903, 7282068.0758068841 ], [ 1714149.6208038637, 7331677.4966358468 ], [ 1714154.5685163941, 7301744.4282309059 ], [ 1714162.3931522712, 7335219.5505063096 ], [ 1714162.5121814182, 7334055.0729457922 ], [ 1714162.9177096118, 7332572.807028329 ], [ 1714174.5032240935, 7282493.1830088096 ], [ 1714198.9138578507, 7311863.652162672 ], [ 1714225.991312454, 7299452.0463770721 ], [ 1714249.4619337618, 7280713.1497083995 ], [ 1714262.0944110879, 7300829.253472331 ], [ 1714263.8117478336, 7265248.3003585348 ], [ 1714269.535814486, 7323866.2478499338 ], [ 1714270.2946476087, 7299540.9126268039 ], [ 1714285.9946176803, 7271565.963143683 ], [ 1714306.9156585336, 7255342.3388484186 ], [ 1714315.0441111012, 7287129.3132946221 ], [ 1714320.9727621283, 7323899.7095267791 ], [ 1714331.6010363265, 7267784.9941039607 ], [ 1714390.709518445, 7321218.0700663216 ], [ 1714394.1115133434, 7309799.1219696198 ], [ 1714420.7475352441, 7305587.1083778944 ], [ 1714421.6834548644, 7338630.2542944606 ], [ 1714423.769235359, 7241682.2748720869 ], [ 1714438.9885480397, 7321967.4422010463 ], [ 1714447.8649799307, 7266049.3621900901 ], [ 1714456.6513122281, 7328485.0502733979 ], [ 1714490.5204164258, 7263535.5544614429 ], [ 1714499.8557704119, 7247065.7971181441 ], [ 1714548.118154112, 7337423.862512283 ], [ 1714585.7676665073, 7295566.6432102751 ], [ 1714598.8519146859, 7287112.0829273611 ], [ 1714609.3038734598, 7264706.9366522226 ], [ 1714618.433755694, 7257098.29552049 ], [ 1714626.627457326, 7313080.1670193532 ], [ 1714643.6663078696, 7288996.5434475373 ], [ 1714647.6623084322, 7273800.6463104794 ], [ 1714661.9412226488, 7295085.8040608019 ], [ 1714689.544224371, 7301269.9247713396 ], [ 1714702.2481740233, 7318317.115820745 ], [ 1714714.8391772355, 7258208.1160494024 ], [ 1714754.9277095508, 7336538.8775986349 ], [ 1714755.2893002073, 7265227.7470603799 ], [ 1714760.1442936826, 7313074.5707566468 ], [ 1714779.4960513129, 7322921.9277951028 ], [ 1714782.2209418786, 7265436.0210029595 ], [ 1714787.5649044209, 7298576.61783903 ], [ 1714787.5752538827, 7273478.5781191979 ], [ 1714791.5344397514, 7247859.4740091134 ], [ 1714795.1760778981, 7267902.3786473339 ], [ 1714829.0085997183, 7281242.3337452291 ], [ 1714829.3266431582, 7325471.6566531202 ], [ 1714839.653989011, 7264298.4501622412 ], [ 1714859.5078001167, 7304613.105588397 ], [ 1714861.9206051535, 7299270.6692949757 ], [ 1714867.0228230807, 7308846.4116835417 ], [ 1714867.9695827747, 7273399.0362972869 ], [ 1714868.7584430827, 7340796.8779776525 ], [ 1714900.1892187751, 7291676.6597849084 ], [ 1714905.3710018233, 7341441.3857956082 ], [ 1714933.6908852295, 7304831.0503599355 ], [ 1714953.5063277681, 7305375.8604509216 ], [ 1714961.1221731382, 7254725.4856870994 ], [ 1714984.0305914395, 7294946.2940126453 ], [ 1714989.2456956252, 7302264.0081292521 ], [ 1714989.7325984521, 7278974.3989162743 ], [ 1714995.7701053219, 7290655.7780797863 ], [ 1715016.9680248934, 7256707.7382507892 ], [ 1715034.6906422256, 7265263.5874134237 ], [ 1715037.0539150722, 7259046.9545271983 ], [ 1715070.9126719944, 7243784.1251398874 ], [ 1715071.5385554873, 7243144.1571209179 ], [ 1715092.2323184989, 7262467.7997622881 ], [ 1715102.0316275344, 7271376.2658692542 ], [ 1715106.1149051855, 7324936.7701918129 ], [ 1715109.0809301895, 7254354.1605488146 ], [ 1715109.4933662729, 7315284.3612119071 ], [ 1715125.2969423304, 7248219.8752987161 ], [ 1715136.0874605845, 7242165.4534329725 ], [ 1715137.894422947, 7257843.5683109723 ], [ 1715159.2829180846, 7310593.6476927977 ], [ 1715176.7750787705, 7262756.0335423388 ], [ 1715177.4650142291, 7305857.3637476461 ], [ 1715215.4635721215, 7268045.2367053907 ], [ 1715227.868566782, 7298157.1200562865 ], [ 1715240.1077833441, 7243355.6920582112 ], [ 1715243.0004274594, 7303022.1916879946 ], [ 1715253.1267763516, 7310454.4462028863 ], [ 1715253.4147131457, 7317595.5319734113 ], [ 1715266.6528849343, 7289099.7348308237 ], [ 1715277.4037485484, 7241387.3861526977 ], [ 1715317.69991, 7269223.2731231507 ], [ 1715319.7705887812, 7258480.234503082 ], [ 1715321.9155866734, 7308498.779735852 ], [ 1715331.364598782, 7265629.4710396519 ], [ 1715352.3443956121, 7301668.8865537904 ], [ 1715365.1471909736, 7333270.4204164352 ], [ 1715405.1257734224, 7249887.6332579758 ], [ 1715410.6116950533, 7319058.3246689495 ], [ 1715416.5014157721, 7319274.0544357253 ], [ 1715420.5901422873, 7291674.515672083 ], [ 1715445.2914507762, 7246532.2036905065 ], [ 1715448.2655917995, 7287851.0112093724 ], [ 1715464.6441247787, 7301773.8486473048 ], [ 1715488.7597766286, 7245192.4807398953 ], [ 1715515.0711847716, 7241521.3510696283 ], [ 1715519.7265815767, 7324274.7865128918 ], [ 1715528.9511315648, 7331195.8276671208 ], [ 1715550.3190124701, 7323182.863198638 ], [ 1715558.9147836647, 7241807.2711580126 ], [ 1715569.9646731846, 7268096.0305795828 ], [ 1715574.48215016, 7306587.1671237247 ], [ 1715577.6254380913, 7317316.3004908925 ], [ 1715593.7346723401, 7269470.0272880401 ], [ 1715599.3569907658, 7253912.3237397419 ], [ 1715602.9460253937, 7256259.0886360276 ], [ 1715608.2817164077, 7255206.8996208329 ], [ 1715639.3251461668, 7292156.9551695837 ], [ 1715645.1475201047, 7310993.5113418633 ], [ 1715650.5803255353, 7271157.4003373198 ], [ 1715654.8987120604, 7303734.4904667875 ], [ 1715662.11298893, 7250831.4083601944 ], [ 1715665.5847551513, 7286219.2529125223 ], [ 1715733.9070768547, 7267830.2310459847 ], [ 1715748.6930294805, 7316538.7130283611 ], [ 1715749.0443845405, 7278093.835197282 ], [ 1715758.6923964629, 7330600.0254777148 ], [ 1715794.3936318692, 7331498.3387344535 ], [ 1715813.3772529273, 7335082.5828972831 ], [ 1715813.9516643826, 7291462.3719168818 ], [ 1715819.979672428, 7268059.605420162 ], [ 1715830.1864729517, 7320172.2219929863 ], [ 1715841.2567097885, 7296197.0179752409 ], [ 1715856.4019428259, 7245326.0818466386 ], [ 1715861.8732827348, 7246356.394602133 ], [ 1715872.8032597026, 7272837.2505352674 ], [ 1715894.9384422693, 7298741.8623279594 ], [ 1715899.2197793066, 7271006.1356589934 ], [ 1715907.3537964865, 7340912.3483974431 ], [ 1715907.8849067776, 7321926.2508122893 ], [ 1715913.404541024, 7307825.3781633507 ], [ 1715921.1018518512, 7339709.7340016738 ], [ 1715928.9665552774, 7269364.3991081389 ], [ 1715930.1358733003, 7286281.6612156145 ], [ 1715932.9641266642, 7243844.4042521305 ], [ 1715939.2917385874, 7318158.8343267655 ], [ 1715949.2396065765, 7331261.2016018806 ], [ 1715952.6325381435, 7270807.9542241972 ], [ 1716021.4535626944, 7342162.7417320171 ], [ 1716034.9923502272, 7244698.3304897128 ], [ 1716039.7723901824, 7301108.9813181236 ], [ 1716061.9835444239, 7300793.5030430537 ], [ 1716075.3039192474, 7262783.5191947799 ], [ 1716079.5248492956, 7331463.2147105141 ], [ 1716092.0454159519, 7288947.9133886807 ], [ 1716102.2266387199, 7299656.0673325574 ], [ 1716105.6985765041, 7323238.5686097303 ], [ 1716134.8433719368, 7297923.9573529148 ], [ 1716137.6902802626, 7331157.4214004138 ], [ 1716137.7873786092, 7259363.3416748047 ], [ 1716144.1982887175, 7339605.3469428122 ], [ 1716153.7392205948, 7291728.6580939498 ], [ 1716162.2063790308, 7295134.1234875144 ], [ 1716168.19999, 7272903.3706398504 ], [ 1716175.4707147449, 7291095.7091516638 ], [ 1716176.9611565508, 7337311.2005299181 ], [ 1716184.1369764947, 7283318.1780965887 ], [ 1716189.3621483932, 7287220.279811657 ], [ 1716234.5047536255, 7325403.1500929808 ], [ 1716235.6104586099, 7297155.9643855412 ], [ 1716240.1347424113, 7256956.0692652771 ], [ 1716268.1078607729, 7243657.1899376996 ], [ 1716276.8246374009, 7318733.1164295999 ], [ 1716288.3108213039, 7293715.6120584216 ], [ 1716293.4421998828, 7324481.8943432476 ], [ 1716321.9502629265, 7288460.3951117527 ], [ 1716336.8467426475, 7302498.269958511 ], [ 1716349.7115208274, 7282448.8866520431 ], [ 1716350.71585735, 7245954.8214296866 ], [ 1716352.7893934119, 7308303.0916883843 ], [ 1716354.0487245058, 7276929.4218023764 ], [ 1716360.9304329967, 7249568.3393995222 ], [ 1716365.4159468969, 7333374.904396317 ], [ 1716368.0518393889, 7301509.566797371 ], [ 1716384.8634926325, 7287414.5898422739 ], [ 1716423.7255337695, 7275999.2822416434 ], [ 1716430.055003057, 7254360.3715538327 ], [ 1716438.7270561133, 7313648.3331290511 ], [ 1716444.1077938329, 7311353.8635438522 ], [ 1716447.1203120421, 7332170.3057803549 ], [ 1716450.5320121429, 7299216.5914776325 ], [ 1716476.4717349005, 7292258.113582179 ], [ 1716491.4580821309, 7272395.9561156761 ], [ 1716498.4299852469, 7306308.5102366926 ], [ 1716508.920299456, 7258889.9511949224 ], [ 1716527.4260673544, 7298069.3490149556 ], [ 1716541.1456350533, 7314720.6516357483 ], [ 1716541.4616076939, 7281033.986902005 ], [ 1716582.850835029, 7252360.0362132015 ], [ 1716588.8836985161, 7324727.6170770386 ], [ 1716606.8794539538, 7319956.5694226967 ], [ 1716646.138140369, 7286134.1806367943 ], [ 1716658.3096768053, 7254539.6386608277 ], [ 1716664.7340745276, 7257211.0466894889 ], [ 1716673.6867250279, 7323893.9738126835 ], [ 1716723.6792823183, 7297636.8777649952 ], [ 1716739.0563024166, 7254745.0080179377 ], [ 1716747.3121577813, 7303295.3263384886 ], [ 1716762.8927006444, 7342394.2462404259 ], [ 1716785.5403471189, 7325902.1585937841 ], [ 1716806.0451557608, 7282689.814351595 ], [ 1716822.229610645, 7244553.572595627 ], [ 1716825.4566390233, 7258695.9624133455 ], [ 1716841.5635615108, 7247950.4179090085 ], [ 1716890.9238812476, 7309356.7328898981 ], [ 1716896.3808378987, 7320650.4372582845 ], [ 1716909.7200822048, 7252468.4090362685 ], [ 1716912.5079698921, 7257514.1766085075 ], [ 1716913.5581927674, 7265707.2657689061 ], [ 1716923.994589041, 7330259.4076888459 ], [ 1716949.8096935477, 7280804.2179733869 ], [ 1716954.6487550072, 7343629.1442030203 ], [ 1716966.8954825376, 7304576.8065031823 ], [ 1717003.0238852701, 7264290.3962522699 ], [ 1717027.2649286699, 7285700.7181053394 ], [ 1717032.3906359288, 7264348.6278952137 ], [ 1717062.1373881563, 7322415.8076585839 ], [ 1717076.2107330956, 7305792.8752056947 ], [ 1717081.2375730365, 7272418.018326683 ], [ 1717081.5633164439, 7298874.1930169314 ], [ 1717102.7911746546, 7302923.7686876105 ], [ 1717103.7933787729, 7286633.0739969052 ], [ 1717104.1580797255, 7241807.3560933173 ], [ 1717134.276815712, 7318096.6149138818 ], [ 1717143.4228629486, 7300323.5063759955 ], [ 1717147.716013859, 7256940.5781566566 ], [ 1717164.3223298111, 7294585.3664787672 ], [ 1717224.2650909857, 7333963.2342295935 ], [ 1717224.9606069659, 7329428.3378498713 ], [ 1717236.5035539428, 7322997.4739804026 ], [ 1717239.6009763742, 7297794.5676738946 ], [ 1717255.5425195652, 7293389.917269391 ], [ 1717263.9224790477, 7341465.4636781346 ], [ 1717271.89808479, 7321703.8658771291 ], [ 1717276.3690908246, 7267737.4820450284 ], [ 1717310.3585203877, 7251154.8100636844 ], [ 1717310.7166800939, 7339458.5594188273 ], [ 1717315.885767014, 7275516.4646334192 ], [ 1717329.7094716362, 7312127.4752286943 ], [ 1717346.5920835028, 7334715.918863886 ], [ 1717350.7084374093, 7262813.4353169082 ], [ 1717363.1224029947, 7260195.0204975801 ], [ 1717371.5120071736, 7297580.1845392305 ], [ 1717392.2119556139, 7287442.9805550519 ], [ 1717415.6150556616, 7320983.1648815321 ], [ 1717435.5575108484, 7317745.6763636144 ], [ 1717440.1057389278, 7247840.5375954099 ], [ 1717472.0955600522, 7314915.0984336622 ], [ 1717479.4783326313, 7333743.864926178 ], [ 1717496.3676284901, 7265006.3909118874 ], [ 1717513.5050897053, 7258460.6669838661 ], [ 1717537.4219530446, 7282041.7052036291 ], [ 1717545.5552765229, 7314524.7490691217 ], [ 1717547.3863133471, 7319510.241537869 ], [ 1717567.4049125151, 7255560.0880679963 ], [ 1717587.0740361314, 7257980.71589565 ], [ 1717588.8856651376, 7244985.563984869 ], [ 1717589.704622257, 7304540.8961825445 ], [ 1717611.1187246381, 7331052.3173235673 ], [ 1717617.2149214568, 7343901.1760334494 ], [ 1717624.5113080561, 7323270.4146932485 ], [ 1717628.0224499034, 7309189.8452138333 ], [ 1717628.1071962982, 7300880.4685805198 ], [ 1717639.5634491649, 7333438.8082412174 ], [ 1717674.35525956, 7264486.3859785581 ], [ 1717703.9740627897, 7270161.2238042643 ], [ 1717709.0600273071, 7266639.3259423031 ], [ 1717720.7932542444, 7270667.9320051111 ], [ 1717727.979080915, 7251770.7092697602 ], [ 1717741.3308064092, 7267412.0410537226 ], [ 1717743.1804565976, 7313130.2193226255 ], [ 1717760.5564949769, 7322588.9768886911 ], [ 1717776.2643549903, 7294714.4970714059 ], [ 1717788.3040946883, 7327153.1673432309 ], [ 1717825.222634159, 7336552.9836766589 ], [ 1717856.4467856057, 7301264.2938989392 ], [ 1717858.9341543696, 7299591.690609525 ], [ 1717861.1289662332, 7317749.2651560316 ], [ 1717864.9630914191, 7262671.0185874403 ], [ 1717875.0917839934, 7341138.0928330608 ], [ 1717886.4522373429, 7252480.1499326909 ], [ 1717945.0445169539, 7259057.6055016899 ], [ 1717981.7020150772, 7290551.6932489192 ], [ 1717983.7708668392, 7266986.8289089249 ], [ 1718005.1576370383, 7282657.7304180488 ], [ 1718005.4311205542, 7289661.6035117824 ], [ 1718009.1614217979, 7245760.8076402852 ], [ 1718035.2466875168, 7323756.7443108642 ], [ 1718035.8090051415, 7275883.906496468 ], [ 1718048.150786004, 7320430.7948141256 ], [ 1718063.5788155289, 7295462.2244966803 ], [ 1718092.307196399, 7313790.2230741363 ], [ 1718095.8196794917, 7269480.7203056617 ], [ 1718096.0311650769, 7242901.0778213041 ], [ 1718097.0282907616, 7297809.9037984433 ], [ 1718112.6148052204, 7295387.0131304609 ], [ 1718114.0595746019, 7314726.699764871 ], [ 1718126.3518177946, 7262262.3588361479 ], [ 1718137.2607904584, 7339010.8442857563 ], [ 1718156.0229357299, 7258113.3148877453 ], [ 1718170.9387791697, 7272226.8896208359 ], [ 1718177.5048798702, 7252407.6163659953 ], [ 1718196.346010366, 7266286.1815324938 ], [ 1718197.3413298996, 7297842.845565089 ], [ 1718230.8718855926, 7310665.9642060036 ], [ 1718238.7234400851, 7245039.8818220142 ], [ 1718247.5913441814, 7247537.7921710704 ], [ 1718248.4822755479, 7308314.0428476268 ], [ 1718257.2757639415, 7294685.6265042052 ], [ 1718267.6909857953, 7275089.4179124115 ], [ 1718313.3546658717, 7316491.4198265271 ], [ 1718334.3814381375, 7347956.4842986465 ], [ 1718338.5871603219, 7341147.6073441384 ], [ 1718353.4562630863, 7307980.5982932253 ], [ 1718362.9842890806, 7310170.1569465641 ], [ 1718368.3798323057, 7346898.4476550538 ], [ 1718370.5740879588, 7302123.4061561776 ], [ 1718411.640381821, 7289869.303141702 ], [ 1718424.0407315227, 7328774.2892552707 ], [ 1718426.5110316067, 7321029.1499251304 ], [ 1718436.5009143651, 7340416.4187177494 ], [ 1718450.0512471173, 7345792.8114894768 ], [ 1718453.4534381148, 7316348.0105702756 ], [ 1718458.6096382064, 7289246.6765724327 ], [ 1718477.841583462, 7299381.1011661924 ], [ 1718486.4732737106, 7264927.0972 ], [ 1718519.138358481, 7312438.5360378446 ], [ 1718530.3014077942, 7254236.0756829418 ], [ 1718554.9807357255, 7320366.9223598642 ], [ 1718563.4472919912, 7321031.4563266356 ], [ 1718577.2339350351, 7337688.6946112998 ], [ 1718584.298359354, 7257109.4440060398 ], [ 1718585.3670035123, 7266989.8947310653 ], [ 1718595.7655946976, 7275385.5759200379 ], [ 1718599.0978922516, 7310296.6015753448 ], [ 1718599.3386293724, 7291212.0565629145 ], [ 1718612.2449903919, 7321516.7075670958 ], [ 1718623.36147524, 7243416.6124474555 ], [ 1718624.1066829672, 7325881.675136744 ], [ 1718637.3746770597, 7292734.3853086792 ], [ 1718649.4287340706, 7341597.3273027949 ], [ 1718657.5034999917, 7304452.3896251377 ], [ 1718657.941729327, 7347183.3018938778 ], [ 1718691.8120792652, 7312261.2473772783 ], [ 1718694.7942014737, 7258744.5062326463 ], [ 1718710.7178833019, 7263489.1965102656 ], [ 1718711.382147894, 7279671.0838643508 ], [ 1718715.9698361866, 7248779.4846245442 ], [ 1718718.477845422, 7348470.3963968642 ], [ 1718726.865476456, 7321773.0393524757 ], [ 1718728.4039568182, 7294626.0542438272 ], [ 1718745.3437925284, 7327575.6296727899 ], [ 1718752.4881525929, 7300095.0766685586 ], [ 1718755.6850142237, 7261341.5438406244 ], [ 1718774.7578432655, 7264963.363726628 ], [ 1718779.663845611, 7348484.0705616847 ], [ 1718785.1951781798, 7253929.9147531893 ], [ 1718803.2692912964, 7257022.1821116954 ], [ 1718834.354602023, 7263754.6032862496 ], [ 1718844.4533143626, 7333494.4016517345 ], [ 1718854.4429666877, 7301550.6943830512 ], [ 1718890.7842847486, 7292623.2694526911 ], [ 1718896.5616124256, 7282493.1266480442 ], [ 1718919.5838013985, 7275090.0578049589 ], [ 1718930.3645577338, 7258378.6658282382 ], [ 1718936.5747906882, 7293306.4729783358 ], [ 1718950.7530113303, 7277703.7027307646 ], [ 1718951.9829610786, 7305244.9503377844 ], [ 1718975.3536718811, 7344231.6255302895 ], [ 1719006.2944171368, 7296351.4442242645 ], [ 1719017.3456878997, 7347770.5109121902 ], [ 1719021.356987383, 7324302.4574317671 ], [ 1719040.0024765378, 7256730.0585480724 ], [ 1719049.2415003364, 7328362.7609426882 ], [ 1719069.1189918052, 7300748.4525425415 ], [ 1719090.4029014844, 7248603.0260286862 ], [ 1719109.948639344, 7341198.3525844393 ], [ 1719119.247329267, 7260997.6746969298 ], [ 1719136.2428399068, 7278484.3067496885 ], [ 1719141.1796673217, 7275200.1078054057 ], [ 1719144.909906524, 7292276.8072130717 ], [ 1719146.5642135469, 7284470.004986994 ], [ 1719188.8189387999, 7301081.8628622964 ], [ 1719195.5802560765, 7330484.3007349744 ], [ 1719216.7399823228, 7261902.0667008404 ], [ 1719252.5669789058, 7270947.4491650676 ], [ 1719254.0473027343, 7340202.6310944483 ], [ 1719283.703589882, 7306253.2013212321 ], [ 1719284.2685075828, 7325465.7212507185 ], [ 1719307.7519127382, 7254283.4449675493 ], [ 1719312.5843083323, 7266341.1374108186 ], [ 1719325.7966244605, 7334381.5442632027 ], [ 1719329.2226189971, 7263205.2808918366 ], [ 1719336.147192982, 7248350.9467318915 ], [ 1719343.303316769, 7307743.7914719442 ], [ 1719349.0836226163, 7298991.2462511314 ], [ 1719353.6080553299, 7250099.8757459866 ], [ 1719372.9287239241, 7310419.0851230286 ], [ 1719383.3054675022, 7256109.6030409234 ], [ 1719408.6119979471, 7311769.6627097661 ], [ 1719410.5355857671, 7259968.9814591631 ], [ 1719435.0156168286, 7261184.6666232934 ], [ 1719438.6796156587, 7314132.7231124826 ], [ 1719439.7114655541, 7325053.0573929474 ], [ 1719493.8013681192, 7242793.3407348571 ], [ 1719497.9957530336, 7320572.6744778976 ], [ 1719547.1768373856, 7258705.6810522582 ], [ 1719555.4989609201, 7268033.8702582251 ], [ 1719562.4487228924, 7265736.428249524 ], [ 1719562.9734471361, 7277383.4728951491 ], [ 1719564.2063047471, 7306895.4486536831 ], [ 1719570.3696971317, 7338211.5411886349 ], [ 1719587.0554748117, 7247148.2454351597 ], [ 1719615.3354405982, 7319927.6464902582 ], [ 1719624.6443150328, 7260417.612067393 ], [ 1719652.5424002535, 7251832.6145135686 ], [ 1719660.8560626174, 7316244.8105971934 ], [ 1719685.0134279458, 7315103.815705861 ], [ 1719686.4852926778, 7347707.883707487 ], [ 1719688.7996645593, 7317455.9125172915 ], [ 1719716.0608182212, 7334009.3633270264 ], [ 1719723.6696739111, 7329832.2159963325 ], [ 1719731.1973243791, 7328798.7802855195 ], [ 1719746.7145823936, 7282825.7572739925 ], [ 1719750.7766214749, 7302136.8793637576 ], [ 1719776.6896593014, 7282190.2558055762 ], [ 1719781.679367329, 7250456.4577211747 ], [ 1719783.1508623883, 7327154.5438468894 ], [ 1719785.6466917638, 7277665.3192383284 ], [ 1719800.0909999935, 7345488.1153578097 ], [ 1719800.2688817538, 7287094.6835671924 ], [ 1719811.4575399132, 7304722.6614051191 ], [ 1719854.674634174, 7272227.0940459557 ], [ 1719878.4937555557, 7323617.9564430434 ], [ 1719894.4920370241, 7299075.783439951 ], [ 1719898.995135854, 7275310.7808846915 ], [ 1719900.6985103502, 7279786.7668598555 ], [ 1719903.5479221097, 7325074.9554901347 ], [ 1719909.5643199829, 7300107.8626362067 ], [ 1719917.1896976242, 7326117.7040660512 ], [ 1719930.5493191802, 7341589.8186129611 ], [ 1719933.2928970163, 7277519.6863420056 ], [ 1719936.5363530356, 7287049.7565599969 ], [ 1719942.8856177975, 7317143.7982664704 ], [ 1719950.0082233669, 7273876.6576723438 ], [ 1719950.1408829866, 7321041.5676748957 ], [ 1719953.9119515608, 7341766.2535193376 ], [ 1719961.4362355224, 7292305.2642139504 ], [ 1719961.9178963592, 7309876.0986249885 ], [ 1719965.3379823605, 7293350.0526088951 ], [ 1719968.2833149005, 7302500.1919936156 ], [ 1719970.4225274373, 7286494.4650947889 ], [ 1719975.8210651767, 7257275.197592794 ], [ 1719988.4710010199, 7316041.3595364392 ], [ 1719989.3798506078, 7327654.7737789266 ], [ 1719992.9181783274, 7334937.5607274882 ], [ 1719993.8608963385, 7270946.850095382 ], [ 1719994.4573434421, 7349129.6016812939 ], [ 1719995.5950034081, 7280613.6018449068 ], [ 1719999.7711123223, 7298346.7546793101 ], [ 1720000.485757306, 7311357.4433097858 ], [ 1720008.2601668257, 7343671.2976107877 ], [ 1720016.0707302755, 7292618.7428672547 ], [ 1720034.8776816083, 7297847.1589380763 ], [ 1720035.6053823621, 7297185.557061051 ], [ 1720062.5092067833, 7320796.1844692426 ], [ 1720069.8863494662, 7301717.9583987677 ], [ 1720080.8246183456, 7251652.0567929838 ], [ 1720105.4281240257, 7293990.8154023895 ], [ 1720107.9524302927, 7271326.2816821095 ], [ 1720121.7649536938, 7248660.7704603197 ], [ 1720131.6344167911, 7337098.6555808699 ], [ 1720131.7014277591, 7297558.9839282613 ], [ 1720138.9798773455, 7289281.8491747761 ], [ 1720148.0520009249, 7327716.9656091984 ], [ 1720160.6035529769, 7273928.9178680042 ], [ 1720189.2162592257, 7247387.6198032163 ], [ 1720217.6601614512, 7328387.6815800229 ], [ 1720222.0023174535, 7281467.5253158882 ], [ 1720225.4105607839, 7271787.6877980838 ], [ 1720241.8205968847, 7250684.9351416202 ], [ 1720243.1830560763, 7273222.1041788859 ], [ 1720247.5274170169, 7272091.0563638089 ], [ 1720248.9428308222, 7249369.1733504059 ], [ 1720263.5623200659, 7252250.4091868103 ], [ 1720277.8998102802, 7324969.9688166901 ], [ 1720298.388244323, 7333477.1035266025 ], [ 1720335.2524183264, 7242727.4594524615 ], [ 1720360.1746941512, 7281124.4106464852 ], [ 1720376.7334585143, 7350111.6103089424 ], [ 1720378.5611373065, 7315475.5523831779 ], [ 1720420.6427360512, 7326042.017103279 ], [ 1720459.3554233199, 7314617.9195969002 ], [ 1720475.5106246916, 7303967.0328219011 ], [ 1720478.7609616762, 7327242.8365350971 ], [ 1720485.735439311, 7284745.0089293905 ], [ 1720495.0103221827, 7338471.0917161955 ], [ 1720495.2144654694, 7263714.1033825418 ], [ 1720502.8871537789, 7297777.307408426 ], [ 1720526.6802859914, 7305356.7857879233 ], [ 1720532.547811578, 7310316.8345782282 ], [ 1720546.5923724417, 7276266.6172121232 ], [ 1720547.097741114, 7345295.5975763667 ], [ 1720551.7077419916, 7273044.4307221547 ], [ 1720610.494701776, 7278593.9300255002 ], [ 1720611.8264684766, 7266879.1342480695 ], [ 1720614.6447704483, 7281729.7641660068 ], [ 1720615.4603270106, 7271853.656372413 ], [ 1720616.3653176492, 7289286.2272687638 ], [ 1720622.2844408781, 7327772.7577887448 ], [ 1720637.995121072, 7316191.5711658997 ], [ 1720655.4355478706, 7272369.908995972 ], [ 1720677.9901593889, 7328195.6265153354 ], [ 1720706.6038388794, 7269008.4113737745 ], [ 1720738.4436044644, 7295658.327457577 ], [ 1720747.5418011954, 7273614.5957971532 ], [ 1720757.7093057446, 7343503.2153141499 ], [ 1720765.1517962462, 7305275.3374188179 ], [ 1720766.6465218738, 7286829.9388336297 ], [ 1720782.9248005711, 7294094.9939083774 ], [ 1720787.5192980941, 7255919.8158464562 ], [ 1720817.6626265082, 7346766.6379474048 ], [ 1720861.5136134089, 7328592.2398418216 ], [ 1720863.9826193582, 7289743.1283668438 ], [ 1720868.4145931986, 7352621.8119919524 ], [ 1720905.8371217274, 7270137.2893624343 ], [ 1720913.2322093602, 7255223.9262148365 ], [ 1720920.4719306231, 7286844.2079031244 ], [ 1720931.2808426809, 7266192.0167777995 ], [ 1720938.6626628505, 7245394.5259596854 ], [ 1720953.8145574292, 7288304.3334481753 ], [ 1720961.047381222, 7336853.5090650385 ], [ 1720978.8179206371, 7264126.7191376621 ], [ 1720997.9825191379, 7339634.5405897051 ], [ 1721016.9680221165, 7340895.2794876676 ], [ 1721017.7279462474, 7296473.9534872863 ], [ 1721023.0129656559, 7261826.3352093464 ], [ 1721042.2204778576, 7264653.5588526344 ], [ 1721057.8885497688, 7330360.3490975164 ], [ 1721061.8813510607, 7352336.7510380121 ], [ 1721071.4920272587, 7277206.4685891392 ], [ 1721095.4574782201, 7248930.67127511 ], [ 1721098.5998044077, 7350622.5065504229 ], [ 1721105.9711742683, 7257519.5553773977 ], [ 1721131.2691376458, 7316148.0565533768 ], [ 1721138.4431444798, 7312270.3637605291 ], [ 1721146.4179929746, 7342966.2487912541 ], [ 1721164.2519083594, 7288035.5781884417 ], [ 1721164.9170886504, 7336169.1107816054 ], [ 1721169.7115546844, 7302833.2864516787 ], [ 1721187.3578109674, 7335914.808445422 ], [ 1721195.0982331361, 7312039.700957289 ], [ 1721198.9742983559, 7254585.3829668825 ], [ 1721200.2059845296, 7310087.0507656028 ], [ 1721205.5253288716, 7276430.7204656461 ], [ 1721245.5188029378, 7319849.5466552498 ], [ 1721253.2327611102, 7248917.0847880328 ], [ 1721255.6632454433, 7309770.1830422655 ], [ 1721288.0781935179, 7355123.9541541236 ], [ 1721291.5993019766, 7337978.0487840557 ], [ 1721308.1963766429, 7278468.3413823899 ], [ 1721319.7500712895, 7268284.775615816 ], [ 1721325.7359625776, 7245707.1877002483 ], [ 1721332.9620757147, 7254133.0789552527 ], [ 1721340.611801096, 7354380.3144470397 ], [ 1721348.7527771529, 7278202.1248386325 ], [ 1721355.7451666556, 7261631.5696837232 ], [ 1721357.7912260431, 7311526.4244783819 ], [ 1721362.1665437447, 7268705.9178982535 ], [ 1721367.2172041908, 7305994.9232185446 ], [ 1721367.4212710354, 7335721.8201684747 ], [ 1721370.7540563284, 7311875.3417976135 ], [ 1721378.4272842759, 7290532.3567588758 ], [ 1721402.8795583502, 7272616.1830068845 ], [ 1721422.137430938, 7326351.4699477721 ], [ 1721446.904360224, 7243363.9933937173 ], [ 1721472.2647716943, 7351573.4254477406 ], [ 1721481.2033894199, 7349733.9690549355 ], [ 1721499.6587910426, 7322499.9169608941 ], [ 1721535.1398415067, 7305976.2197851725 ], [ 1721537.5180527391, 7256248.3183781812 ], [ 1721543.2682021877, 7273677.2348234514 ], [ 1721547.1114370094, 7317875.4460609537 ], [ 1721549.7597084227, 7338160.4892984033 ], [ 1721553.1399414353, 7301070.5349284392 ], [ 1721569.0845068865, 7354629.327602312 ], [ 1721575.475864253, 7335918.5468406277 ], [ 1721593.2368581144, 7314947.0969857005 ], [ 1721597.9947706037, 7272153.5876841955 ], [ 1721599.837463004, 7262852.6747924453 ], [ 1721610.0690868059, 7296123.0296282293 ], [ 1721611.7650089499, 7320276.9519059425 ], [ 1721619.8920789731, 7287367.2263925159 ], [ 1721642.9944451118, 7281341.9830513829 ], [ 1721649.5132389273, 7345471.6459870311 ], [ 1721665.770662568, 7313445.6922306884 ], [ 1721667.4640780822, 7254715.2275460977 ], [ 1721668.7643048652, 7339263.7383779055 ], [ 1721704.8108210021, 7304897.29819181 ], [ 1721777.5920387544, 7294237.8077892102 ], [ 1721801.2705524697, 7324313.7777615571 ], [ 1721808.3620956191, 7292124.0096990354 ], [ 1721814.7685701032, 7286827.0131361159 ], [ 1721837.1219427022, 7339433.6681607198 ], [ 1721898.2384827249, 7351554.547384928 ], [ 1721909.982779515, 7298805.8491073437 ], [ 1721926.0571116146, 7289895.3774045287 ], [ 1721940.4603747744, 7268456.8522860184 ], [ 1721940.827934688, 7342007.9545910694 ], [ 1721956.2574640051, 7291131.6643769136 ], [ 1721972.3683365604, 7264827.3703566222 ], [ 1721973.2004149084, 7296169.7546223784 ], [ 1721989.9836453176, 7291765.5302070202 ], [ 1722026.9872832964, 7337953.5258546751 ], [ 1722035.5530822582, 7325871.9136422575 ], [ 1722048.9930035584, 7273391.3629807197 ], [ 1722056.529209265, 7331710.4478312749 ], [ 1722059.9725385646, 7296419.1072025727 ], [ 1722073.937984145, 7304180.8122341754 ], [ 1722102.0246152312, 7313655.6995039592 ], [ 1722104.9620731194, 7280491.0275444528 ], [ 1722108.4469864445, 7292724.1336529627 ], [ 1722126.637755641, 7319504.4066408332 ], [ 1722164.9678262107, 7256932.857067029 ], [ 1722180.1136621158, 7315354.5760145187 ], [ 1722192.0973790081, 7303491.5805337476 ], [ 1722206.47791526, 7274403.1053073313 ], [ 1722210.2524534836, 7303464.239830384 ], [ 1722217.666057765, 7303302.3240884943 ], [ 1722238.2713599254, 7253425.8917178735 ], [ 1722244.8861107277, 7281980.6889200788 ], [ 1722251.6716117128, 7246781.1912580291 ], [ 1722253.8537750847, 7253440.607139105 ], [ 1722270.1214043386, 7306021.554074 ], [ 1722273.0528987604, 7312483.3906825585 ], [ 1722288.7340994335, 7309160.5513046281 ], [ 1722322.3914438945, 7345763.5488777868 ], [ 1722322.5653747933, 7329371.1215075692 ], [ 1722336.2388599543, 7277492.9902920378 ], [ 1722339.4429628872, 7319420.9537774557 ], [ 1722339.977336715, 7322010.1175584253 ], [ 1722355.4977489514, 7290528.2778624911 ], [ 1722358.0642965264, 7251963.9841568973 ], [ 1722391.0755872617, 7259095.3457582872 ], [ 1722392.8565176253, 7298704.0644471999 ], [ 1722395.3889082707, 7273213.3635633057 ], [ 1722395.4857230247, 7304047.4588209037 ], [ 1722442.0518107414, 7261723.7061269097 ], [ 1722512.373580399, 7331833.7039771881 ], [ 1722520.454038346, 7322877.214801427 ], [ 1722526.5901847826, 7244093.8976622811 ], [ 1722546.6878834432, 7321529.2555218637 ], [ 1722546.7346246, 7291982.9475651905 ], [ 1722546.9510211314, 7302034.0651685679 ], [ 1722592.4344283175, 7353700.0046131639 ], [ 1722612.4687803644, 7308943.9441793533 ], [ 1722646.2120527141, 7269519.4353239089 ], [ 1722669.0666624166, 7345566.737513422 ], [ 1722671.3934644021, 7353300.89995 ], [ 1722710.3167819201, 7266593.3871230641 ], [ 1722721.4441492872, 7305683.5747937504 ], [ 1722726.0595263531, 7310070.2429408766 ], [ 1722731.1607282804, 7327250.0003356999 ], [ 1722731.7209900361, 7252292.2262049792 ], [ 1722741.5563410243, 7269716.474031941 ], [ 1722741.5571479336, 7314790.6377105033 ], [ 1722777.7012425733, 7324957.1790785473 ], [ 1722795.0191006963, 7281324.5393291088 ], [ 1722809.1805788949, 7320586.392934436 ], [ 1722810.7752138069, 7293982.570359705 ], [ 1722817.8479974442, 7315210.9617017154 ], [ 1722831.0491468103, 7357403.0140780732 ], [ 1722850.1482322682, 7279033.3123712651 ], [ 1722884.677897112, 7342028.7666881196 ], [ 1722889.4915677868, 7290665.4126732573 ], [ 1722895.9193860365, 7342802.7621718273 ], [ 1722915.3231833328, 7346330.1100823414 ], [ 1722922.2289703388, 7343615.5861749342 ], [ 1722931.8061124065, 7331698.9173612194 ], [ 1722955.0799832153, 7311309.0915404521 ], [ 1722958.4494030101, 7257560.2485925434 ], [ 1722958.7450394384, 7353357.7077477463 ], [ 1722961.4715175717, 7300272.7869188264 ], [ 1722962.2853845484, 7318241.8816055451 ], [ 1722968.9028262941, 7327309.6393333329 ], [ 1722989.4381500636, 7300962.3091858448 ], [ 1723016.7548141654, 7281366.2470976058 ], [ 1723034.7661657711, 7284749.9392455006 ], [ 1723044.2971769825, 7258684.7574389074 ], [ 1723054.0379841994, 7306178.7315610927 ], [ 1723070.7497791562, 7333728.2177435514 ], [ 1723086.3226995529, 7294195.3380294926 ], [ 1723094.1457561234, 7339435.8337622462 ], [ 1723119.5017718528, 7252774.1443804819 ], [ 1723135.8985932111, 7327986.6024476551 ], [ 1723149.5522702998, 7352516.8048971519 ], [ 1723163.0849057452, 7307786.1072184984 ], [ 1723180.7507022012, 7327253.2627953561 ], [ 1723197.2581351984, 7260019.5061918981 ], [ 1723200.4630853084, 7351972.6190933669 ], [ 1723204.4076518621, 7333156.6674730619 ], [ 1723225.8168124852, 7348239.2575794337 ], [ 1723228.2287481786, 7275383.1651414009 ], [ 1723229.0187642784, 7261619.4104008665 ], [ 1723249.7833741987, 7250127.2897403687 ], [ 1723265.2947123684, 7331890.2014166703 ], [ 1723265.8028511754, 7339301.2319636904 ], [ 1723291.5969214214, 7325591.583542374 ], [ 1723295.1782094359, 7345687.0760063892 ], [ 1723362.1424809932, 7276317.2421311149 ], [ 1723382.1993481172, 7302980.9374874001 ], [ 1723382.7561153441, 7353706.4904015083 ], [ 1723386.4885702743, 7268993.2704020087 ], [ 1723410.3207809827, 7313196.5053228401 ], [ 1723435.9856875816, 7263085.1323401192 ], [ 1723454.7096561356, 7300714.7290937798 ], [ 1723475.5310682051, 7244749.5195617918 ], [ 1723509.688951612, 7271334.5402074857 ], [ 1723513.9203943477, 7318458.9230451351 ], [ 1723517.8820523496, 7309486.9462147932 ], [ 1723519.958430981, 7301626.8540548822 ], [ 1723530.6391843774, 7339692.2910887301 ], [ 1723532.2849441064, 7352224.2646973319 ], [ 1723550.9581417036, 7252313.0515915425 ], [ 1723573.3270583991, 7296426.4590841597 ], [ 1723596.9109015409, 7276670.9976140922 ], [ 1723604.1696597098, 7335858.6541364007 ], [ 1723614.950984024, 7321156.7612058176 ], [ 1723625.6365983682, 7341679.2775740186 ], [ 1723630.4682797657, 7323942.7056366187 ], [ 1723635.9187585297, 7310750.550939396 ], [ 1723668.782964194, 7250552.7987055946 ], [ 1723682.3020369606, 7304226.178512238 ], [ 1723695.4524677075, 7338794.2474968089 ], [ 1723714.3685725897, 7283084.680910374 ], [ 1723718.1422264173, 7325905.5376847461 ], [ 1723736.0602149577, 7339847.9083396429 ], [ 1723743.3462151238, 7311255.5385487061 ], [ 1723744.5182236191, 7329205.1913741836 ], [ 1723754.9489899315, 7286926.8333788952 ], [ 1723760.1555407045, 7338549.5114445509 ], [ 1723768.7931023552, 7264546.2291612281 ], [ 1723771.8049800175, 7281934.3799015861 ], [ 1723787.3982475142, 7284837.1614609249 ], [ 1723791.1852601988, 7269564.1065663556 ], [ 1723801.5577091104, 7254481.632949017 ], [ 1723815.1130180443, 7302909.5406633131 ], [ 1723818.2467619665, 7304539.7445357265 ], [ 1723843.4255929876, 7256939.6547754761 ], [ 1723851.3577641253, 7320713.9814138543 ], [ 1723855.4256160029, 7269402.7121595964 ], [ 1723859.3114629299, 7279314.2843868593 ], [ 1723890.841885838, 7343991.3193156067 ], [ 1723893.530172159, 7254857.7595998123 ], [ 1723903.2095598481, 7314426.59109018 ], [ 1723910.9522805032, 7253945.9941049218 ], [ 1723951.9626583031, 7326112.4670625487 ], [ 1723957.7663926047, 7267021.1570750643 ], [ 1723961.8307451864, 7278421.2714764588 ], [ 1723964.9505518144, 7347095.6155432621 ], [ 1723986.9342226202, 7334976.147890822 ], [ 1723988.1046393453, 7280472.2668809285 ], [ 1723990.3711905796, 7252188.3303198544 ], [ 1723995.5962012853, 7278783.2132515656 ], [ 1724007.567613496, 7341532.6267292621 ], [ 1724020.7528328393, 7361660.6541317645 ], [ 1724029.3200266105, 7343826.5247736713 ], [ 1724035.3085463347, 7361763.4229489807 ], [ 1724050.1715371062, 7325116.4770721123 ], [ 1724056.9269601596, 7247638.8630079767 ], [ 1724066.3312711939, 7342512.324413605 ], [ 1724068.5724322347, 7318423.5437063817 ], [ 1724070.382649408, 7332859.4437411651 ], [ 1724079.6780662299, 7351431.1637481218 ], [ 1724084.2050565388, 7296251.1550911367 ], [ 1724099.9326326193, 7259434.9591756361 ], [ 1724109.0738752175, 7288614.4033834767 ], [ 1724110.5832696273, 7283889.9118601847 ], [ 1724129.1135366105, 7262694.1136648273 ], [ 1724178.9201609623, 7253715.0349816587 ], [ 1724189.1108902346, 7315602.2860566853 ], [ 1724195.8799648671, 7244331.4850238822 ], [ 1724203.3315350155, 7331220.984460922 ], [ 1724206.6844452727, 7321094.4247803548 ], [ 1724208.3752381634, 7338265.6487244219 ], [ 1724226.1945670187, 7276630.8457233552 ], [ 1724274.9191866785, 7297937.0233578496 ], [ 1724279.6282129437, 7349585.8779969104 ], [ 1724285.163002297, 7326398.6242789095 ], [ 1724293.9648270125, 7286147.1465335181 ], [ 1724315.7464748514, 7351952.4608832095 ], [ 1724328.7479111075, 7249000.2029237496 ], [ 1724338.7052449116, 7257828.4090471389 ], [ 1724347.782796619, 7329058.4545917399 ], [ 1724357.1253994806, 7325173.0885485094 ], [ 1724357.9800387316, 7302998.4635456931 ], [ 1724403.8984958476, 7322210.1436668634 ], [ 1724411.9352732487, 7325900.692780952 ], [ 1724415.191896385, 7297151.597796361 ], [ 1724424.9027237925, 7303243.5413876791 ], [ 1724430.4426465549, 7340297.4452330479 ], [ 1724440.8148661552, 7284394.524687862 ], [ 1724446.8517665847, 7272985.7244609799 ], [ 1724456.5932507066, 7287732.9151937822 ], [ 1724460.3229817424, 7291831.5033011911 ], [ 1724462.5106514536, 7264331.0098016392 ], [ 1724499.8443712005, 7324890.8007475296 ], [ 1724502.4788289929, 7331242.7426990662 ], [ 1724511.797977708, 7340063.7598873982 ], [ 1724543.4701848701, 7271410.0982077345 ], [ 1724552.7483410817, 7256926.0528560868 ], [ 1724563.3664144995, 7272352.7744530961 ], [ 1724564.5130304312, 7244012.6718687173 ], [ 1724588.6196980199, 7281344.2382572358 ], [ 1724592.3515884564, 7258116.38503733 ], [ 1724605.6642015558, 7334050.7470247932 ], [ 1724626.1669393745, 7274760.9713746002 ], [ 1724626.3684893427, 7346342.7518517114 ], [ 1724634.3325797627, 7315235.3363606725 ], [ 1724653.9546112297, 7305074.09995 ], [ 1724665.6416726413, 7327879.8305372503 ], [ 1724671.4124173154, 7262449.6728812419 ], [ 1724673.5379830194, 7252888.7786995564 ], [ 1724688.1220403425, 7244734.7251098854 ], [ 1724697.8216644228, 7268071.0246900134 ], [ 1724710.9976217446, 7287389.9172148267 ], [ 1724727.5277725752, 7273228.2710369062 ], [ 1724733.5982738193, 7294715.4439535756 ], [ 1724733.7518998077, 7323600.4168718457 ], [ 1724736.6431252351, 7357410.1487870403 ], [ 1724743.914350217, 7275325.700342603 ], [ 1724744.9049419346, 7280819.7884490946 ], [ 1724751.3275337049, 7321222.1108843852 ], [ 1724753.1063754526, 7292762.1326052221 ], [ 1724757.0074561893, 7319580.2111072112 ], [ 1724779.3920972894, 7330403.0963907996 ], [ 1724781.0302589806, 7339755.5304470481 ], [ 1724795.6116451286, 7362350.1071592625 ], [ 1724809.4985968678, 7339941.3814412281 ], [ 1724845.5849991452, 7327985.7927991226 ], [ 1724856.1125508959, 7340783.6897777477 ], [ 1724940.9464296331, 7263614.0942810392 ], [ 1724952.2003475262, 7293024.6490928438 ], [ 1724954.938587673, 7279633.0271518538 ], [ 1724974.9368102697, 7305620.3491595201 ], [ 1724978.2986614329, 7314528.5443937639 ], [ 1724989.8971819959, 7318325.7072251467 ], [ 1724994.5395329765, 7344215.552690926 ], [ 1724998.7470595473, 7345029.8222190086 ], [ 1725004.696449077, 7262003.4022059804 ], [ 1725008.3890034163, 7253432.18044353 ], [ 1725014.5258320631, 7266564.3407823769 ], [ 1725019.7583363489, 7289881.1358622545 ], [ 1725020.3519371413, 7346002.1120033134 ], [ 1725031.7915309705, 7351296.1416009432 ], [ 1725036.737390683, 7358314.1610178463 ], [ 1725044.2557801446, 7365201.003662046 ], [ 1725057.5355813296, 7273008.434165162 ], [ 1725065.7691112622, 7352965.8608620455 ], [ 1725120.0819381257, 7356679.0163285146 ], [ 1725123.0302148629, 7246553.9110414451 ], [ 1725128.8741840417, 7244397.760871538 ], [ 1725156.9014704339, 7306016.3517412636 ], [ 1725157.3814287805, 7345119.3631419111 ], [ 1725167.7598575768, 7337800.8104349235 ], [ 1725180.8565237247, 7266325.3897071723 ], [ 1725185.0771718181, 7311671.3404688789 ], [ 1725187.2418146573, 7308636.3727657646 ], [ 1725204.6058032, 7257197.3979484551 ], [ 1725210.5209667243, 7277433.7150079198 ], [ 1725225.2820929254, 7283931.1716542896 ], [ 1725227.6624910957, 7335668.6093896516 ], [ 1725240.5878421254, 7293259.7841322562 ], [ 1725252.6001578306, 7277756.9761826992 ], [ 1725255.9483265968, 7244518.5833102074 ], [ 1725271.2708063889, 7259394.38136739 ], [ 1725285.4132777711, 7352322.7903230255 ], [ 1725306.1308715469, 7270450.6142411027 ], [ 1725310.3060800594, 7246935.2041855464 ], [ 1725317.9460663151, 7320846.6589598553 ], [ 1725329.9036702914, 7276333.7183229411 ], [ 1725332.2051169516, 7296425.8192998599 ], [ 1725335.1129721226, 7290956.5332914479 ], [ 1725343.0282998662, 7293850.8568072366 ], [ 1725365.1631003146, 7318347.351210027 ], [ 1725376.2197735969, 7297106.1870202832 ], [ 1725396.2578370674, 7313537.4892477682 ], [ 1725401.3031928001, 7256673.4462818457 ], [ 1725417.0238229199, 7341568.5297087105 ], [ 1725418.4838363419, 7293536.7656265702 ], [ 1725424.4584699993, 7322631.653914758 ], [ 1725425.5989480296, 7341369.4350767126 ], [ 1725431.6065247878, 7297204.2883151695 ], [ 1725445.3675321683, 7263752.0615378264 ], [ 1725445.8287102915, 7274193.3951870259 ], [ 1725453.1073398578, 7359571.8061853787 ], [ 1725455.8041946399, 7263045.4927106332 ], [ 1725470.3521544791, 7245364.8558809217 ], [ 1725493.4871837064, 7292946.109198452 ], [ 1725511.4039595828, 7274731.4199601822 ], [ 1725560.2490554284, 7312733.709049793 ], [ 1725601.4210027193, 7297411.7658303548 ], [ 1725618.5401501737, 7283023.2643668083 ], [ 1725623.3009323487, 7279829.0521553364 ], [ 1725628.2463721132, 7271665.3174894825 ], [ 1725639.70396315, 7316779.0009243768 ], [ 1725654.1604746261, 7250614.7483795835 ], [ 1725658.6826823198, 7339673.9762964463 ], [ 1725665.8651711049, 7319947.7296785284 ], [ 1725708.8065237671, 7343957.6771870581 ], [ 1725741.9430952952, 7351010.3348656148 ], [ 1725745.0987589904, 7250451.9357268484 ], [ 1725750.518469976, 7263519.6523024691 ], [ 1725754.1041339671, 7355858.6397100817 ], [ 1725754.7849687515, 7268719.8316117907 ], [ 1725770.6942812456, 7359854.1192607498 ], [ 1725780.3422895563, 7245092.1866069855 ], [ 1725790.5989583272, 7318822.4744888889 ], [ 1725790.9722991225, 7319550.9540922744 ], [ 1725797.3593982717, 7359004.1836043615 ], [ 1725807.4218507598, 7321459.101889614 ], [ 1725813.4421825912, 7294556.0240471317 ], [ 1725825.6086208876, 7324036.2496934794 ], [ 1725830.9109600524, 7365687.1955754664 ], [ 1725849.9591414141, 7287030.7942490457 ], [ 1725858.2179407971, 7262770.0589869907 ], [ 1725875.7614406028, 7366784.690794982 ], [ 1725886.6258921532, 7277618.9594564913 ], [ 1725889.9536452407, 7249561.4819873078 ], [ 1725899.8819719416, 7315098.1803198261 ], [ 1725906.5267860405, 7284275.2936016163 ], [ 1725931.8709914663, 7263979.6944280509 ], [ 1725940.421881625, 7273331.2472440889 ], [ 1725948.4461838151, 7338574.3014649367 ], [ 1725951.5105693825, 7327184.3412284413 ], [ 1725968.3355109487, 7298582.4924554387 ], [ 1725969.1516194097, 7252019.4503508322 ], [ 1725970.6593227705, 7364238.6254024692 ], [ 1725973.3817917663, 7346311.6174735092 ], [ 1725985.7776119977, 7297973.5901542511 ], [ 1726011.9453042834, 7343954.6759870285 ], [ 1726015.2323954632, 7347303.5594532117 ], [ 1726030.7032782431, 7251940.157735995 ], [ 1726046.5774816154, 7339124.2478514863 ], [ 1726058.5576742301, 7291636.1501383269 ], [ 1726085.034251, 7362889.7667501112 ], [ 1726099.0311028345, 7330113.3358374806 ], [ 1726099.1232182821, 7316921.8250511382 ], [ 1726101.4189836432, 7334846.4231198449 ], [ 1726108.6409582347, 7268944.184101807 ], [ 1726124.0828178143, 7280733.8017511554 ], [ 1726129.4818970633, 7311098.7817423996 ], [ 1726129.8081072201, 7286416.6827831464 ], [ 1726143.0366627697, 7375967.8225057879 ], [ 1726162.8667889794, 7355333.9360994808 ], [ 1726176.4515154609, 7293069.4567435477 ], [ 1726183.8503927751, 7334399.012131284 ], [ 1726189.7640003995, 7375433.2611862626 ], [ 1726194.4340637003, 7330462.5578586953 ], [ 1726197.1846271991, 7316765.5103411619 ], [ 1726212.9248685932, 7270842.6674775528 ], [ 1726233.3807885882, 7290582.5992241139 ], [ 1726234.0048389735, 7324503.7439774284 ], [ 1726239.9969434305, 7351198.2384580141 ], [ 1726257.7286789208, 7324931.7795240134 ], [ 1726259.0979758522, 7296882.8400946679 ], [ 1726261.2394299132, 7281348.1360077402 ], [ 1726266.0874722614, 7314820.2239902681 ], [ 1726290.6704849163, 7261700.0340184029 ], [ 1726296.4639180424, 7304105.2931519663 ], [ 1726299.0487447411, 7330114.9695404191 ], [ 1726299.1664216013, 7365067.7383730542 ], [ 1726301.7405555767, 7366720.3756708018 ], [ 1726303.2988921797, 7350077.6742604449 ], [ 1726308.6752561023, 7315656.3744231425 ], [ 1726311.3762767566, 7356449.7669256022 ], [ 1726318.6548396898, 7250679.4361773487 ], [ 1726350.2886126244, 7366985.5896860901 ], [ 1726378.7887854851, 7362528.3777716169 ], [ 1726397.4908171056, 7387985.1094862381 ], [ 1726431.0395917231, 7323037.1429019542 ], [ 1726435.2397720064, 7321273.6084635919 ], [ 1726439.0634244215, 7293045.1867940873 ], [ 1726457.5656328003, 7352808.21666939 ], [ 1726474.9641302272, 7336640.6740421969 ], [ 1726497.9926958899, 7386260.7654794343 ], [ 1726500.7182353984, 7344988.2009454062 ], [ 1726518.361466029, 7316943.4283139352 ], [ 1726522.8402976003, 7361008.5376803624 ], [ 1726541.9341918796, 7292125.6687170509 ], [ 1726550.1849491608, 7379634.9453448448 ], [ 1726556.6555115057, 7245754.0027693817 ], [ 1726558.9946632371, 7266363.4595022565 ], [ 1726562.613871129, 7382254.3871875424 ], [ 1726567.3336860409, 7297417.1715498716 ], [ 1726588.9942844182, 7348613.001186965 ], [ 1726589.6720347384, 7299608.7661669115 ], [ 1726604.2592216255, 7358303.5530661801 ], [ 1726617.1419785896, 7385934.3643068569 ], [ 1726623.9772622797, 7257360.4253505711 ], [ 1726628.6086061245, 7323559.4763027132 ], [ 1726631.5709749642, 7301551.3318739915 ], [ 1726650.18552118, 7355708.6597642871 ], [ 1726652.2434136455, 7282490.0738810869 ], [ 1726652.3544601724, 7373651.3253132673 ], [ 1726652.3627517715, 7317189.9415347902 ], [ 1726664.9398566568, 7359878.5719299829 ], [ 1726665.1936793255, 7373807.9791053673 ], [ 1726679.5917291371, 7253569.6458418285 ], [ 1726685.3730457462, 7273439.6817639954 ], [ 1726687.0533731456, 7300751.9785381313 ], [ 1726722.2402603519, 7330650.4793634452 ], [ 1726735.5628192411, 7295598.0250324113 ], [ 1726763.9765424412, 7257367.4139934136 ], [ 1726769.4324113152, 7252700.9421232725 ], [ 1726778.3827666193, 7304537.4851608472 ], [ 1726810.7856609584, 7324594.5311739016 ], [ 1726825.6994057246, 7266319.7688289415 ], [ 1726832.0345064672, 7341464.8333900897 ], [ 1726832.9454323077, 7365408.8229876542 ], [ 1726834.162094926, 7369299.7247708207 ], [ 1726837.8455902014, 7363073.2558124792 ], [ 1726846.074058217, 7287618.84091816 ], [ 1726863.7690805695, 7257972.4862840706 ], [ 1726882.7920647964, 7287989.0176564716 ], [ 1726883.7085460471, 7323555.2191943862 ], [ 1726884.3053988889, 7341627.7177217724 ], [ 1726885.2235884641, 7359608.3800377632 ], [ 1726890.816701561, 7365591.5725913513 ], [ 1726896.386261659, 7371660.845432302 ], [ 1726902.936740953, 7258209.6451059692 ], [ 1726904.2101963623, 7346688.1273460612 ], [ 1726906.2826535027, 7287419.8505255478 ], [ 1726911.116574462, 7286377.2286274536 ], [ 1726930.4137859531, 7353438.8114257688 ], [ 1726935.3977833739, 7360298.9406144489 ], [ 1726938.239883068, 7285698.2921273494 ], [ 1726942.318939616, 7364705.3059729524 ], [ 1727040.7472826215, 7248540.2098563677 ], [ 1727048.6947335973, 7247889.9250014098 ], [ 1727050.694562491, 7380519.2772789719 ], [ 1727051.1539788975, 7293953.4970685234 ], [ 1727063.5155220726, 7281406.917898003 ], [ 1727068.2772459972, 7329050.0235683126 ], [ 1727070.0037997847, 7381980.9571775431 ], [ 1727080.2827349147, 7351964.7781744152 ], [ 1727087.9789462993, 7323337.3860515282 ], [ 1727092.1120940363, 7294475.5177245019 ], [ 1727094.2545531783, 7374472.5202809069 ], [ 1727096.2399490289, 7282245.2842516154 ], [ 1727106.7744629937, 7311123.3867047615 ], [ 1727111.2039847362, 7263482.8424931616 ], [ 1727112.8054651674, 7322243.2910183342 ], [ 1727132.1102000193, 7366750.3173415745 ], [ 1727136.4488020409, 7260447.6496522259 ], [ 1727148.24444434, 7252085.9366280455 ], [ 1727157.7517196201, 7318951.9605566859 ], [ 1727166.2284927461, 7368000.0006413683 ], [ 1727170.1754558932, 7330808.8661071314 ], [ 1727179.1754535455, 7350390.6830173591 ], [ 1727179.3438967413, 7353727.7419986716 ], [ 1727181.279644975, 7388733.3090851698 ], [ 1727192.0042926935, 7314202.3444682211 ], [ 1727215.1213549285, 7359004.3951695049 ], [ 1727243.687138841, 7264470.3081270093 ], [ 1727288.1567824138, 7296091.4518466406 ], [ 1727290.5653220823, 7248711.7637548158 ], [ 1727307.6063974379, 7270169.0610175664 ], [ 1727323.4083536665, 7328050.8187130075 ], [ 1727327.6115673806, 7321748.4207994677 ], [ 1727328.4242633926, 7332008.2438908378 ], [ 1727338.7140974859, 7350000.4998671515 ], [ 1727341.4270343769, 7291092.0471318569 ], [ 1727377.1105180946, 7246386.5720924381 ], [ 1727380.5766033554, 7255271.0943805911 ], [ 1727392.1268530258, 7325293.5737440018 ], [ 1727434.3577160896, 7326712.9518865328 ], [ 1727464.6725578611, 7307242.1563025145 ], [ 1727464.7027123249, 7327737.734328473 ], [ 1727480.0309394691, 7299925.2048441684 ], [ 1727486.1394052047, 7329231.9874834102 ], [ 1727520.5576868695, 7261879.4540832192 ], [ 1727531.5947456064, 7315369.7604493266 ], [ 1727535.2623662578, 7320431.5704643372 ], [ 1727538.1573160081, 7383541.2674837913 ], [ 1727547.7840850055, 7259889.127295698 ], [ 1727552.0347008358, 7297765.1177991573 ], [ 1727587.2224632439, 7280802.7516891612 ], [ 1727594.6312638484, 7335585.2868706454 ], [ 1727603.7594553898, 7358517.1990240384 ], [ 1727627.5708885153, 7264151.5939902291 ], [ 1727654.5793849945, 7373518.6391537227 ], [ 1727655.336498169, 7301037.9595597005 ], [ 1727659.6790066827, 7350130.2355700117 ], [ 1727661.0961394156, 7268908.8066378785 ], [ 1727665.8269180912, 7315869.1063235318 ], [ 1727674.0072629019, 7389188.333730679 ], [ 1727675.2201426078, 7298812.8052542778 ], [ 1727681.2825817661, 7379205.1506703282 ], [ 1727710.3415984388, 7317123.3865821827 ], [ 1727713.1011501197, 7300523.0484836791 ], [ 1727730.8707916879, 7265093.8509510159 ], [ 1727737.0661380766, 7356912.0715039754 ], [ 1727753.982250063, 7345163.8143750904 ], [ 1727762.4528715599, 7262222.4748809868 ], [ 1727786.2221081804, 7318882.3927907869 ], [ 1727804.0910208812, 7324429.3221423766 ], [ 1727816.9873825873, 7248499.4791998994 ], [ 1727818.2338218719, 7376741.9880967587 ], [ 1727824.7607771496, 7285878.3132177312 ], [ 1727832.1256712296, 7283658.3334019855 ], [ 1727833.66356655, 7274154.3950337498 ], [ 1727836.2513027799, 7365475.0533934096 ], [ 1727850.161158869, 7321044.5147595396 ], [ 1727860.0178940557, 7350369.4153464073 ], [ 1727861.362728931, 7344816.2630279958 ], [ 1727871.4458600413, 7281405.6716013476 ], [ 1727875.8392197022, 7380381.0531449048 ], [ 1727906.2773399446, 7328408.0406364482 ], [ 1727908.5176379825, 7387213.6915374119 ], [ 1727927.4897965963, 7388450.3559784582 ], [ 1727935.7839356742, 7353396.8955786526 ], [ 1727937.8433799718, 7385411.5573843969 ], [ 1727953.0844277642, 7379252.3697810099 ], [ 1727956.660373053, 7382783.0407338627 ], [ 1727970.0192357714, 7377200.5201549185 ], [ 1727973.0614570635, 7332462.4600162087 ], [ 1727974.905362179, 7312981.8646222809 ], [ 1727980.4858398433, 7284058.5633785166 ], [ 1727984.6735236847, 7307234.1434642011 ], [ 1728015.0199507046, 7330833.4221869912 ], [ 1728017.2174561042, 7289273.383438495 ], [ 1728037.7832540928, 7309035.9687163476 ], [ 1728039.3395543639, 7385216.1329963142 ], [ 1728048.9889482637, 7344155.7579640243 ], [ 1728050.4199579342, 7295668.6048079506 ], [ 1728053.3438776773, 7301665.0349055761 ], [ 1728056.5680843033, 7281149.7655138681 ], [ 1728065.5720456943, 7378241.292867207 ], [ 1728067.0424671464, 7283805.2602455392 ], [ 1728071.9649608186, 7373785.1198980389 ], [ 1728092.2321639115, 7342830.0223947698 ], [ 1728093.7421602472, 7352681.72831243 ], [ 1728102.0975158934, 7341261.3985424228 ], [ 1728108.133056629, 7295648.5252433512 ], [ 1728115.4708493657, 7349099.2067727149 ], [ 1728137.4213090083, 7383428.8489387874 ], [ 1728172.5945350337, 7344699.1130549787 ], [ 1728242.0041077565, 7328588.1278224494 ], [ 1728247.3787939791, 7244235.7859686799 ], [ 1728252.9939266185, 7283106.2005105969 ], [ 1728253.24156256, 7346644.7931930255 ], [ 1728255.6664197342, 7309141.6962993806 ], [ 1728260.6413734609, 7293050.9444048237 ], [ 1728271.9048435849, 7344424.6379214404 ], [ 1728271.9662306248, 7383395.8353554141 ], [ 1728274.7042615821, 7375458.6242184667 ], [ 1728279.1822974433, 7284160.0121284472 ], [ 1728286.5013581191, 7312565.9032533532 ], [ 1728306.1671532765, 7348500.4412802765 ], [ 1728311.1865456542, 7361925.9922557129 ], [ 1728330.1096196563, 7349276.7987516494 ], [ 1728334.6950976884, 7370354.8442681096 ], [ 1728346.3494997264, 7308692.4588144179 ], [ 1728355.8905679258, 7254532.3620373383 ], [ 1728364.3370048339, 7301469.0163282594 ], [ 1728405.2598329198, 7291554.8539653039 ], [ 1728408.6551105892, 7253512.7125870613 ], [ 1728413.3717415945, 7267387.267878809 ], [ 1728419.2713421099, 7283769.540577516 ], [ 1728422.8057156436, 7338664.4056902193 ], [ 1728431.5031066278, 7300081.8931125756 ], [ 1728438.7234735629, 7385715.6343270764 ], [ 1728453.0059217932, 7274075.8954097899 ], [ 1728456.9026588071, 7284820.3500872413 ], [ 1728469.0353018867, 7322263.9230174366 ], [ 1728484.366972232, 7309957.3786656531 ], [ 1728513.6802614429, 7358334.3659571223 ], [ 1728529.6372171664, 7295805.311680994 ], [ 1728533.429194018, 7282300.0130147161 ], [ 1728540.4601558316, 7278044.4701135913 ], [ 1728570.4235717999, 7278043.987239562 ], [ 1728590.4197223624, 7250502.8373798253 ], [ 1728621.6666809246, 7326732.173947583 ], [ 1728622.5546463374, 7254574.1048227623 ], [ 1728638.343943862, 7256998.7317341957 ], [ 1728639.3667200741, 7272759.377992671 ], [ 1728646.6132015793, 7297789.2951812167 ], [ 1728657.3577465997, 7268270.5185311586 ], [ 1728663.9608512688, 7365511.6317719836 ], [ 1728666.954207608, 7296121.0021667536 ], [ 1728695.6765021144, 7296032.3970852084 ], [ 1728697.5889440302, 7378725.1068262234 ], [ 1728707.231196929, 7255809.9535602713 ], [ 1728724.5650246041, 7333036.2591254208 ], [ 1728726.3508272069, 7365300.2524153842 ], [ 1728739.704950399, 7255051.7947968338 ], [ 1728741.6983680695, 7299889.6620519785 ], [ 1728760.4323878202, 7371197.2252355907 ], [ 1728779.705483949, 7307698.3027860736 ], [ 1728788.9633489666, 7347603.7471343279 ], [ 1728795.0467505553, 7383272.3129942166 ], [ 1728799.6577861537, 7280137.1564673195 ], [ 1728806.4086982405, 7282549.5502235834 ], [ 1728814.1853226861, 7314432.8909569532 ], [ 1728829.6369189343, 7293500.1938074902 ], [ 1728830.4938006217, 7388826.517406445 ], [ 1728846.1381952516, 7320387.5575086884 ], [ 1728848.6568311271, 7315173.1913081072 ], [ 1728855.891250201, 7323917.7576787481 ], [ 1728866.7540889424, 7252247.1333784563 ], [ 1728866.8723809179, 7317526.772679748 ], [ 1728887.2690931745, 7333932.7537714839 ], [ 1728904.3001550529, 7357995.0247139009 ], [ 1728908.632935399, 7330381.779724298 ], [ 1728914.8284866996, 7340536.3944440261 ], [ 1728918.8242045064, 7332769.9312261753 ], [ 1728925.2991948174, 7278038.5983169852 ], [ 1728925.6842963875, 7290091.146057982 ], [ 1728929.3726287037, 7283027.6644873945 ], [ 1728929.4327667167, 7302601.994900695 ], [ 1728939.1798387268, 7332297.3706203597 ], [ 1728940.2847991288, 7356240.9645801168 ], [ 1728942.5228747027, 7297252.9214933328 ], [ 1728949.9345209654, 7388912.5116627282 ], [ 1728962.1522492776, 7366946.9132728754 ], [ 1728966.4669506724, 7333123.9993361467 ], [ 1728968.1471235338, 7318441.1647280315 ], [ 1728970.2355765863, 7384139.1011568755 ], [ 1728989.4482926447, 7314831.7833629362 ], [ 1728994.8431803649, 7363945.5885588722 ], [ 1729017.7218923937, 7319225.5914601246 ], [ 1729018.5459694366, 7300171.5203862125 ], [ 1729027.3790501549, 7376130.3020650763 ], [ 1729032.4229499025, 7355637.7778528119 ], [ 1729060.9926849362, 7249447.7976533389 ], [ 1729076.1799143087, 7372257.5191957708 ], [ 1729081.9039435578, 7337639.0575664556 ], [ 1729088.2299183316, 7321499.7567063635 ], [ 1729093.9928540706, 7303791.2740789838 ], [ 1729099.4000900979, 7376004.8507230654 ], [ 1729122.8019608732, 7371676.3716268754 ], [ 1729139.27319805, 7280634.8642821377 ], [ 1729141.2274878267, 7370430.6460131966 ], [ 1729143.3759890804, 7265855.5324543146 ], [ 1729145.8054065525, 7293175.689262107 ], [ 1729155.0368347352, 7292707.2303112904 ], [ 1729163.7297278468, 7246994.3167118439 ], [ 1729168.4564908464, 7288918.6410696935 ], [ 1729172.4739893833, 7319042.4994405927 ], [ 1729180.6416825687, 7259941.745502321 ], [ 1729191.6796287689, 7300252.2113565756 ], [ 1729220.8833098738, 7309140.9497995358 ], [ 1729254.8684987251, 7388540.900489904 ], [ 1729259.4035734041, 7382141.0808645608 ], [ 1729268.7898045275, 7246900.4936534539 ], [ 1729270.644660966, 7382534.2394776139 ], [ 1729280.7283291325, 7370061.7152067814 ], [ 1729295.6010926515, 7375230.8770543942 ], [ 1729300.9350029207, 7374499.2326361183 ], [ 1729315.1836271938, 7388628.2842297824 ], [ 1729315.6419428708, 7294172.8116190992 ], [ 1729317.9884409243, 7258648.3961670035 ], [ 1729353.1529304085, 7317745.681694217 ], [ 1729354.5186330874, 7258183.4245368689 ], [ 1729366.7454657843, 7280901.4572696025 ], [ 1729389.8831325332, 7261994.8392414283 ], [ 1729394.7283298539, 7377403.7389689106 ], [ 1729394.8994385912, 7259846.1972429026 ], [ 1729399.6368421328, 7360948.6945408573 ], [ 1729402.0950620621, 7383877.4095504852 ], [ 1729403.1865306089, 7287928.3331399886 ], [ 1729413.9176938408, 7313073.5294877496 ], [ 1729419.6432789462, 7365207.2543013338 ], [ 1729428.4938278128, 7270454.1379897157 ], [ 1729452.3046911231, 7389092.5425572023 ], [ 1729466.0878030953, 7335743.2340088421 ], [ 1729497.8635100359, 7254116.9833718129 ], [ 1729504.3185584601, 7344401.0961353788 ], [ 1729526.5581237515, 7380660.2935885983 ], [ 1729530.1394757249, 7386792.0018877666 ], [ 1729533.8423375627, 7366652.5958889211 ], [ 1729535.7792317756, 7303953.1929348949 ], [ 1729543.7759991565, 7324531.1285791863 ], [ 1729546.3499820298, 7270908.4554325845 ], [ 1729554.5141999088, 7365927.6793945236 ], [ 1729563.5729816605, 7298816.0831072759 ], [ 1729565.3753538509, 7343805.7437719516 ], [ 1729569.6431062927, 7388304.2224716106 ], [ 1729573.5244790935, 7255738.9817657936 ], [ 1729574.1372632973, 7336830.2188189235 ], [ 1729591.6518321945, 7283562.8401319282 ], [ 1729594.2885264743, 7249492.640136702 ], [ 1729600.2864796708, 7308178.617115262 ], [ 1729604.6425495315, 7354424.7713229349 ], [ 1729614.6317616308, 7371655.8910415564 ], [ 1729623.1623497468, 7316330.1094328417 ], [ 1729623.4327521487, 7248952.8991913833 ], [ 1729637.325015683, 7269522.8279511537 ], [ 1729649.6145552469, 7338708.2141352789 ], [ 1729651.9938997459, 7264803.6321405089 ], [ 1729652.9786549481, 7318169.9780089278 ], [ 1729653.5223738397, 7370929.6428353619 ], [ 1729656.9547694095, 7286595.6421538964 ], [ 1729663.5648384306, 7378964.9569201665 ], [ 1729677.8113189011, 7276269.5559023991 ], [ 1729684.6048680283, 7287341.9701507306 ], [ 1729686.2348017036, 7318988.4096553745 ], [ 1729690.8962404248, 7297331.6598051293 ], [ 1729696.9948326319, 7331560.4541713316 ], [ 1729698.4649911923, 7253528.0114958305 ], [ 1729703.0180437439, 7331729.5248442739 ], [ 1729705.4417726391, 7345657.9366374835 ], [ 1729705.4749029374, 7304103.2496948438 ], [ 1729706.8145922634, 7290916.9065776262 ], [ 1729719.3280819647, 7268967.7935280809 ], [ 1729721.0446358558, 7306124.6973995259 ], [ 1729759.1555391278, 7316328.7163189715 ], [ 1729793.9364208169, 7309321.5518361116 ], [ 1729797.0391619422, 7296046.2891236171 ], [ 1729801.187346986, 7332567.0827861559 ], [ 1729811.6955195628, 7287871.6580049219 ], [ 1729823.6279658615, 7347926.960991174 ], [ 1729830.9094475997, 7326423.6744279368 ], [ 1729836.1277462423, 7283010.9291343428 ], [ 1729855.8820619853, 7346173.2937400341 ], [ 1729864.6103984884, 7292783.4575204421 ], [ 1729871.0902889166, 7261813.8123020045 ], [ 1729882.1292132738, 7322270.6145638479 ], [ 1729883.0162004468, 7248508.691313684 ], [ 1729907.4305437473, 7366413.5061974507 ], [ 1729913.823514146, 7281429.9116959721 ], [ 1729918.8240270542, 7364596.2670248328 ], [ 1729922.7068697156, 7308416.8825665172 ], [ 1729932.4217462379, 7370028.8187410487 ], [ 1729935.1733013797, 7297743.6456419164 ], [ 1729938.6450263395, 7315460.4025266673 ], [ 1729965.7676299724, 7354812.3912790697 ], [ 1729966.427450981, 7317789.6223598272 ], [ 1729974.6405270705, 7386574.1125358092 ], [ 1729976.7357606338, 7258306.4461917235 ], [ 1729980.1831999666, 7298612.9082729369 ], [ 1729981.8673891188, 7324572.6554984506 ], [ 1729987.4401238041, 7362857.5478604091 ], [ 1730000.8748047124, 7326916.944454968 ], [ 1730001.208498037, 7383812.1106642727 ], [ 1730032.81639534, 7322489.4053083211 ], [ 1730041.2819025421, 7321997.4506888837 ], [ 1730048.3289482833, 7265113.2784680631 ], [ 1730055.4719814984, 7256110.7582177324 ], [ 1730056.2197527681, 7301118.4641097309 ], [ 1730057.0768196585, 7295491.6513550207 ], [ 1730071.1791364222, 7285807.2205066904 ], [ 1730107.0191629017, 7273496.0036779558 ], [ 1730110.1290507796, 7307202.7205001172 ], [ 1730154.9727876845, 7306049.2911142129 ], [ 1730173.6503109946, 7278344.2828887599 ], [ 1730186.5128382859, 7301394.7161163092 ], [ 1730198.5455250624, 7286937.8428633288 ], [ 1730202.0635283475, 7255585.9171560882 ], [ 1730227.0498511249, 7261451.0328438999 ], [ 1730245.7084358723, 7341773.1552668056 ], [ 1730286.6952357595, 7253361.3506055558 ], [ 1730292.8185435894, 7343172.111286439 ], [ 1730320.4799910116, 7366952.8232091982 ], [ 1730344.976599602, 7257445.1312339716 ], [ 1730345.6971090948, 7373849.3082624851 ], [ 1730369.0839474264, 7310076.9924514201 ], [ 1730377.1259329419, 7276690.8210481675 ], [ 1730384.0221796092, 7328923.0021191156 ], [ 1730402.9917806594, 7315754.9598788684 ], [ 1730407.4125430954, 7255461.0035506906 ], [ 1730411.799909536, 7344034.6596168373 ], [ 1730415.0470830889, 7334942.0684715882 ], [ 1730439.0089808197, 7319997.76972974 ], [ 1730454.5731651569, 7363233.1888240976 ], [ 1730476.7941635458, 7273389.6372786071 ], [ 1730485.7702044533, 7340026.7914059488 ], [ 1730500.514944948, 7307647.8263466982 ], [ 1730501.9755604044, 7309594.01846263 ], [ 1730511.1724089857, 7349552.5953002647 ], [ 1730511.3575909676, 7321885.2918574121 ], [ 1730512.7677173042, 7297768.7973376801 ], [ 1730529.2508000953, 7358748.0462300172 ], [ 1730535.6857199208, 7246402.0164014511 ], [ 1730539.8693603405, 7252516.7665716298 ], [ 1730540.5063463878, 7284377.3189500272 ], [ 1730545.0197489131, 7373445.1620136341 ], [ 1730550.0260072141, 7290102.3779981462 ], [ 1730553.0134120185, 7328181.9397579655 ], [ 1730567.112003868, 7279182.9865259342 ], [ 1730570.0022695358, 7275671.2829745021 ], [ 1730574.4310943773, 7308751.148568064 ], [ 1730580.3463329109, 7327382.3282389343 ], [ 1730581.0024796734, 7258595.4017784456 ], [ 1730583.1278440678, 7285268.0510269916 ], [ 1730585.3172499333, 7292509.0450906605 ], [ 1730588.9866906577, 7359577.9113574624 ], [ 1730590.7139796775, 7357233.678539603 ], [ 1730594.2307669725, 7345290.8481630543 ], [ 1730616.4559148753, 7326348.4063787544 ], [ 1730616.461432917, 7347776.2383862045 ], [ 1730631.9826545084, 7367294.7127079461 ], [ 1730646.112194434, 7308305.3897314332 ], [ 1730647.7106321396, 7347034.892434245 ], [ 1730648.8465362974, 7273654.2844520826 ], [ 1730655.4899442059, 7277858.24029803 ], [ 1730665.9903328426, 7244871.7517885612 ], [ 1730670.3897398319, 7352830.4995313967 ], [ 1730675.6545006302, 7387247.1832798785 ], [ 1730681.2842489041, 7269307.8462160556 ], [ 1730683.0676928817, 7277494.83253281 ], [ 1730684.5930847761, 7307961.7457489474 ], [ 1730686.4963596486, 7282528.8382578474 ], [ 1730718.3026764074, 7311295.6195925036 ], [ 1730720.9305770025, 7349996.0596842635 ], [ 1730741.5969616277, 7260133.7813554872 ], [ 1730745.9473716307, 7334793.1736149685 ], [ 1730776.3215678507, 7262703.9898606762 ], [ 1730783.9873337811, 7307708.4175522402 ], [ 1730786.4772627298, 7257895.1657913346 ], [ 1730811.9814221528, 7319994.8967913641 ], [ 1730830.2316700174, 7371417.2354176315 ], [ 1730837.4600548244, 7387361.4522338137 ], [ 1730848.3848298145, 7320843.5985990223 ], [ 1730850.0069619988, 7291060.4209258864 ], [ 1730850.3948346719, 7289422.2505175984 ], [ 1730856.5360164847, 7263500.9333122298 ], [ 1730857.8484184865, 7296584.9578175666 ], [ 1730888.3000665691, 7287651.6237309407 ], [ 1730899.8607134223, 7327659.2275745319 ], [ 1730909.5272676526, 7277806.5379162803 ], [ 1730918.345842453, 7375031.1661854861 ], [ 1730928.4073932229, 7366595.9664074434 ], [ 1730931.2647624863, 7269744.7567505147 ], [ 1730943.926136886, 7381945.8169856053 ], [ 1730949.5341035519, 7351054.9054430844 ], [ 1730954.134755082, 7300013.6290006423 ], [ 1730986.961287288, 7337347.4416684071 ], [ 1730994.4768697917, 7291801.0291221021 ], [ 1730997.3132646591, 7263836.3032120215 ], [ 1731002.4500421605, 7277500.2863325197 ], [ 1731022.352765023, 7370017.8432264412 ], [ 1731044.416743211, 7354953.8582358351 ], [ 1731058.0077850306, 7265200.5698970146 ], [ 1731072.9038964021, 7328013.3923779093 ], [ 1731074.8586483186, 7277836.8499501292 ], [ 1731086.7912404293, 7251160.3751105014 ], [ 1731090.8058342871, 7339432.0044451086 ], [ 1731091.1250379891, 7384821.9195140898 ], [ 1731093.3956944277, 7258851.163105472 ], [ 1731094.359545486, 7290623.9959339276 ], [ 1731094.400171024, 7310301.2544553559 ], [ 1731100.2642086067, 7284389.9155231267 ], [ 1731102.5155804637, 7303492.3217454255 ], [ 1731123.6048536394, 7334615.2287014825 ], [ 1731124.9110692749, 7314204.556834897 ], [ 1731126.5534293435, 7383023.0335371196 ], [ 1731127.6428139629, 7386977.1083132429 ], [ 1731128.850878601, 7304740.5553646963 ], [ 1731173.0335947215, 7285632.3076630468 ], [ 1731187.7755943555, 7301474.5331562031 ], [ 1731195.1058636149, 7352479.2085872991 ], [ 1731198.0966532102, 7293160.4292246383 ], [ 1731208.8790047111, 7305284.7818819052 ], [ 1731220.2941219322, 7280486.4752224032 ], [ 1731220.912100943, 7292468.88940599 ], [ 1731223.0560816233, 7369513.4929360393 ], [ 1731224.8060938136, 7252661.558788456 ], [ 1731231.232304926, 7252959.4136590371 ], [ 1731245.8044686601, 7330089.2216641437 ], [ 1731257.3770058276, 7275869.0052701207 ], [ 1731272.030064241, 7254774.5393343912 ], [ 1731280.5300866263, 7354525.8601027019 ], [ 1731281.4300845088, 7279680.4194827788 ], [ 1731288.1415998263, 7287078.9593578903 ], [ 1731288.9997331467, 7354891.6311649522 ], [ 1731289.2510867976, 7378079.3774138847 ], [ 1731289.9226977779, 7278211.033263877 ], [ 1731298.2021057599, 7327055.4589847978 ], [ 1731307.1665852619, 7309065.3408821877 ], [ 1731322.4751118326, 7341272.5624695998 ], [ 1731322.5702756394, 7349871.5929222042 ], [ 1731326.3823730017, 7287579.9201946743 ], [ 1731335.5506312882, 7382255.3816651506 ], [ 1731346.1538615169, 7338295.8900409685 ], [ 1731346.1817172582, 7284988.1758716144 ], [ 1731346.5086610718, 7387267.5935289245 ], [ 1731352.5329453785, 7328951.4111045357 ], [ 1731354.0923459949, 7292016.375420969 ], [ 1731355.0578695401, 7332923.5684538539 ], [ 1731386.7094103424, 7260790.3904471006 ], [ 1731386.8206882479, 7359407.7119634151 ], [ 1731429.2154814897, 7278853.3996997559 ], [ 1731460.4046530686, 7352529.9342692215 ], [ 1731464.7756975777, 7340270.5765714729 ], [ 1731476.633397874, 7303087.0340050505 ], [ 1731476.9016583031, 7270660.7692406625 ], [ 1731482.7735078798, 7247460.624529548 ], [ 1731500.4738412476, 7355581.6444018297 ], [ 1731502.1086420354, 7299856.7103983713 ], [ 1731505.0206950025, 7375197.3932023896 ], [ 1731511.5210129165, 7387780.4766171221 ], [ 1731519.948348227, 7326066.9989439789 ], [ 1731520.6390768355, 7289794.2123960238 ], [ 1731529.1728386385, 7261573.8089141101 ], [ 1731531.4109468905, 7348726.1249888893 ], [ 1731560.0806064475, 7336318.1377185071 ], [ 1731567.5920140615, 7277453.2513474999 ], [ 1731569.7634289572, 7258521.2992001651 ], [ 1731581.7596480222, 7323560.1855799742 ], [ 1731586.1145544297, 7251201.9797512619 ], [ 1731586.8664582274, 7289634.5537413517 ], [ 1731599.4062417606, 7359434.183457749 ], [ 1731615.9486284214, 7380404.8687570188 ], [ 1731628.6675176581, 7346322.6610442493 ], [ 1731634.2311027332, 7264400.9551647771 ], [ 1731641.3732864547, 7313685.9577100603 ], [ 1731650.9993135349, 7308593.9927523378 ], [ 1731652.2876863759, 7390474.7420700807 ], [ 1731658.8200389659, 7258614.4231231883 ], [ 1731674.1976579912, 7334146.7874238864 ], [ 1731684.2361254084, 7291194.0232875729 ], [ 1731705.7153372455, 7347383.2881378792 ], [ 1731710.8598120478, 7285118.8649304202 ], [ 1731714.1075259766, 7278468.7375873588 ], [ 1731731.7559056687, 7285099.4730516467 ], [ 1731759.1831828537, 7311697.4622211708 ], [ 1731783.4844039353, 7319218.9423572877 ], [ 1731793.4552858223, 7254279.5350342309 ], [ 1731802.9990442288, 7264166.3432972534 ], [ 1731805.9701977065, 7303990.714773058 ], [ 1731809.3773270317, 7295240.0391235789 ], [ 1731811.5183456936, 7318227.8475374077 ], [ 1731815.4739009533, 7377063.1446665302 ], [ 1731823.7831379529, 7263473.7011638843 ], [ 1731837.7199340239, 7273074.2729907734 ], [ 1731852.1199694835, 7318653.8470014073 ], [ 1731857.5740357721, 7272320.9762462005 ], [ 1731872.3856598914, 7356892.6231388915 ], [ 1731874.1730810211, 7324407.2208833555 ], [ 1731904.526292257, 7254296.5293385508 ], [ 1731924.7611477764, 7259806.5126024 ], [ 1731938.6021724383, 7375353.5553525025 ], [ 1731955.3655984355, 7252284.3158181775 ], [ 1731958.1707159211, 7258761.4115494015 ], [ 1731962.3276886509, 7328959.8707970446 ], [ 1731976.6628500561, 7361502.9431888424 ], [ 1731983.6277538773, 7311693.2969695944 ], [ 1731994.4514835498, 7281431.5975390915 ], [ 1731995.8473912864, 7324315.5802164208 ], [ 1731996.3947456279, 7351927.3332528276 ], [ 1731997.7426591027, 7346376.5848978022 ], [ 1732001.7493835015, 7293699.0892037936 ], [ 1732003.538582423, 7343651.2344458122 ], [ 1732013.9783140419, 7266372.5080908109 ], [ 1732020.8429719042, 7384338.2024165504 ], [ 1732025.2986145492, 7326558.5674993629 ], [ 1732027.1398964711, 7314935.5132838013 ], [ 1732047.2348858786, 7254599.1249830462 ], [ 1732048.8388582836, 7265434.0998910572 ], [ 1732050.0030246081, 7375674.5280949855 ], [ 1732061.1128337937, 7268337.80011502 ], [ 1732078.5701029426, 7311900.8313974654 ], [ 1732094.2496740827, 7278634.0945201414 ], [ 1732097.3652186925, 7344534.4971588682 ], [ 1732098.219700251, 7292624.9617845835 ], [ 1732110.77652948, 7327816.5934669534 ], [ 1732115.2019473887, 7360924.9188632248 ], [ 1732122.5577522314, 7354465.5729345167 ], [ 1732136.2003007738, 7253491.6476433175 ], [ 1732153.5215276179, 7358002.8207132015 ], [ 1732161.9459751996, 7281698.8800550262 ], [ 1732164.4273515269, 7371742.9064448448 ], [ 1732170.8776346403, 7274483.0797854979 ], [ 1732173.6579601371, 7320851.9779987736 ], [ 1732176.8491251483, 7322590.6772564612 ], [ 1732179.1343194321, 7257475.4772284897 ], [ 1732180.974315491, 7265650.6531576635 ], [ 1732200.8513589054, 7249715.8184530269 ], [ 1732205.3721194493, 7308625.0186184319 ], [ 1732240.7490400821, 7371337.6389517542 ], [ 1732244.4428924618, 7290773.1857065018 ], [ 1732252.0661804879, 7381369.4290943062 ], [ 1732263.6549553224, 7251620.2932232842 ], [ 1732271.5609089169, 7275358.7309266338 ], [ 1732273.1860940272, 7287453.6278031804 ], [ 1732280.0455522873, 7266423.4930059519 ], [ 1732281.2749306413, 7259821.5995954787 ], [ 1732288.0517387488, 7252017.1507288683 ], [ 1732306.8513311085, 7250783.8759111809 ], [ 1732307.7815133533, 7343518.6942700054 ], [ 1732310.2857873766, 7301952.8080680342 ], [ 1732320.6204626788, 7281122.0411759 ], [ 1732325.1886046603, 7355863.2928886581 ], [ 1732325.9253788064, 7342808.6193290614 ], [ 1732329.8056260282, 7367641.1309185624 ], [ 1732333.2023154388, 7259883.6195653453 ], [ 1732337.0759603134, 7291425.9332168354 ], [ 1732346.3010514171, 7277009.6800592747 ], [ 1732347.4009573453, 7381929.6719023036 ], [ 1732347.9583066106, 7310792.9473683294 ], [ 1732355.9319930673, 7293103.4937974568 ], [ 1732376.1123380095, 7374245.3446565326 ], [ 1732377.8821753389, 7365648.3078981377 ], [ 1732402.1711387089, 7303579.9756281404 ], [ 1732405.2159632242, 7342726.6522760242 ], [ 1732421.0909582262, 7358906.861365322 ], [ 1732437.3908649888, 7384156.2911363635 ], [ 1732438.2223392245, 7376732.4685746077 ], [ 1732449.8179269703, 7271793.9249436427 ], [ 1732454.9458455299, 7321361.316239845 ], [ 1732456.8073007246, 7383999.3385112025 ], [ 1732459.5308786277, 7352588.3988833167 ], [ 1732464.7474848868, 7335285.1705498537 ], [ 1732476.1688773772, 7347352.2895411681 ], [ 1732489.1091700075, 7375801.8956169058 ], [ 1732501.8751254703, 7346573.3704638258 ], [ 1732526.0439408799, 7390058.3534352528 ], [ 1732527.8608778925, 7361945.7764240708 ], [ 1732530.2406764091, 7249515.6872562002 ], [ 1732534.9693619453, 7309229.0869318293 ], [ 1732544.279141932, 7289489.170530281 ], [ 1732549.1280534333, 7268983.0619550524 ], [ 1732572.9816526687, 7295479.5803302741 ], [ 1732574.124889802, 7326720.6954204179 ], [ 1732608.7051326847, 7349736.2677239059 ], [ 1732609.2928483146, 7317958.893195753 ], [ 1732611.1403092288, 7356845.5608427161 ], [ 1732613.2623075875, 7253590.2344104731 ], [ 1732615.5794659855, 7283077.62287548 ], [ 1732620.9156832751, 7360029.060773069 ], [ 1732620.9317549262, 7345249.3583839359 ], [ 1732626.513324948, 7337721.4020909108 ], [ 1732629.1397905203, 7383180.7868797118 ], [ 1732647.1797912226, 7263891.1250190465 ], [ 1732654.8851284059, 7346994.7840678785 ], [ 1732663.9338214768, 7339190.8091024309 ], [ 1732664.0852664509, 7265067.7732262183 ], [ 1732672.703182047, 7280816.4169516126 ], [ 1732681.0063658562, 7311895.8111471236 ], [ 1732714.0995946806, 7292244.8364633936 ], [ 1732746.7848289004, 7283439.4899715642 ], [ 1732751.1369473117, 7328727.5460835546 ], [ 1732777.8135115346, 7343251.1276327409 ], [ 1732795.1401014475, 7248372.6367149632 ], [ 1732799.8228922077, 7247962.6720926575 ], [ 1732824.1070302257, 7275598.8160960749 ], [ 1732824.6632993224, 7313681.2133539328 ], [ 1732830.5049962897, 7259185.8157716934 ], [ 1732833.0202802222, 7316248.2457070854 ], [ 1732843.4378997064, 7274870.7489831802 ], [ 1732855.8055565245, 7278405.9385633003 ], [ 1732861.2722937306, 7355879.9554271512 ], [ 1732862.7132844066, 7253859.0196122648 ], [ 1732876.9571280896, 7250724.1882858165 ], [ 1732881.731111336, 7364201.0769615192 ], [ 1732881.8299520109, 7301362.7589920713 ], [ 1732893.7747102981, 7265235.44021885 ], [ 1732897.4747152925, 7348950.8637367403 ], [ 1732909.3869398041, 7329620.8365500513 ], [ 1732909.6268440462, 7357255.9022691632 ], [ 1732912.281438458, 7298971.3902244121 ], [ 1732928.9370814888, 7364351.4573163902 ], [ 1732931.287280756, 7391143.8430160023 ], [ 1732934.1238974535, 7313875.3532985654 ], [ 1732939.8487391411, 7360493.6304714838 ], [ 1732946.2179963882, 7248329.736988524 ], [ 1732948.6929207919, 7250629.2369903121 ], [ 1732949.0913879417, 7312356.3780490616 ], [ 1732955.5448378795, 7383389.8087159703 ], [ 1732955.6851556352, 7275068.2616832182 ], [ 1732961.1928064062, 7249429.6691958643 ], [ 1732973.1185437995, 7323099.6143999891 ], [ 1732975.1364388054, 7281332.7778322641 ], [ 1732979.9382681504, 7333863.2082825955 ], [ 1732983.6987329894, 7287836.4745189231 ], [ 1732997.1251666602, 7327676.5250622509 ], [ 1733003.3302596915, 7358065.4714928856 ], [ 1733005.7300791002, 7280563.2504450455 ], [ 1733009.7141874586, 7333172.9565470815 ], [ 1733018.9757269549, 7311098.0719664227 ], [ 1733022.7165741157, 7315437.3664713092 ], [ 1733037.2613329999, 7298181.3393054623 ], [ 1733049.6659592693, 7263555.3086893829 ], [ 1733056.56047064, 7372752.7387423282 ], [ 1733069.5675928527, 7297764.1359731881 ], [ 1733075.3633976395, 7318234.0281259706 ], [ 1733115.0772913499, 7381111.2604570389 ], [ 1733136.2419719915, 7286451.5127148256 ], [ 1733139.1576084637, 7349399.2220456572 ], [ 1733139.9734721892, 7373726.6249662619 ], [ 1733144.808949013, 7369255.6138060354 ], [ 1733146.5688739838, 7372968.8296411047 ], [ 1733165.0283518729, 7275645.6607476017 ], [ 1733166.5532425849, 7254594.4682691544 ], [ 1733190.008238981, 7287408.3334395569 ], [ 1733223.7849197201, 7356875.1893239459 ], [ 1733226.8420403502, 7275034.408884245 ], [ 1733236.2998631562, 7249781.8651733715 ], [ 1733247.4676829181, 7271410.0931716338 ], [ 1733251.7706028309, 7276522.5692870598 ], [ 1733252.670484944, 7355419.4626138909 ], [ 1733257.7333017227, 7349106.1014773622 ], [ 1733260.9823485254, 7310249.3749639541 ], [ 1733266.5762756062, 7361013.6070102425 ], [ 1733268.91023988, 7362029.4329827996 ], [ 1733287.7428755206, 7275615.0224644979 ], [ 1733288.11755708, 7263099.00903772 ], [ 1733288.948935227, 7369719.258020075 ], [ 1733310.3909742055, 7373233.3248445233 ], [ 1733321.6074446891, 7311045.8113682363 ], [ 1733329.4164011567, 7375596.6015404444 ], [ 1733339.4708403996, 7298550.4921250576 ], [ 1733340.6327225207, 7330430.7335315356 ], [ 1733361.6164319075, 7306210.1313083367 ], [ 1733362.7003884336, 7294421.345421277 ], [ 1733397.8788734179, 7261640.8188342387 ], [ 1733397.9559161554, 7252445.5419690246 ], [ 1733417.5960774315, 7245810.8553070305 ], [ 1733428.7090035581, 7361731.0272776345 ], [ 1733442.0138124675, 7367729.2588485945 ], [ 1733449.5520311266, 7363252.9372886326 ], [ 1733462.9645460057, 7251282.0183937866 ], [ 1733463.1550376974, 7390707.7404665351 ], [ 1733467.2970516093, 7278447.3076749546 ], [ 1733482.3295335744, 7253611.9750930285 ], [ 1733515.9279788274, 7294027.2390839579 ], [ 1733516.4293778338, 7318744.5032048663 ], [ 1733527.84279011, 7254150.5319654038 ], [ 1733547.9926192355, 7293375.9460042063 ], [ 1733596.4992425432, 7281494.3412033226 ], [ 1733602.7822861259, 7279425.9298602156 ], [ 1733606.9128087894, 7327876.0262758955 ], [ 1733613.1049439481, 7310119.8952560229 ], [ 1733621.2098353712, 7281063.6113028126 ], [ 1733621.7964275698, 7319870.2174380915 ], [ 1733624.280783521, 7365413.5894155307 ], [ 1733627.8796512857, 7338169.9659052296 ], [ 1733627.9416764528, 7249239.0695917048 ], [ 1733668.9248808858, 7300619.8278932022 ], [ 1733680.3537964132, 7318397.0273333872 ], [ 1733684.8071189767, 7360803.5998579068 ], [ 1733688.9049913748, 7371783.6928987363 ], [ 1733691.2174008959, 7389823.2695992654 ], [ 1733695.9155824464, 7284922.4829792259 ], [ 1733703.3153261438, 7259557.1557951104 ], [ 1733710.9310316727, 7325074.6117464406 ], [ 1733719.4851138406, 7272686.2564355312 ], [ 1733723.4621452836, 7348203.2047201153 ], [ 1733727.3132625921, 7385863.3558071051 ], [ 1733731.4989871958, 7351502.8537949901 ], [ 1733739.38224861, 7382962.9407592984 ], [ 1733759.6838215152, 7277648.7348368028 ], [ 1733765.6759897496, 7377931.8093305351 ], [ 1733770.9306350304, 7387492.4496476939 ], [ 1733779.4449050466, 7335798.1614131937 ], [ 1733779.8054080643, 7344699.0591379916 ], [ 1733782.4268747799, 7298564.4056275617 ], [ 1733785.4484335748, 7276381.0701493537 ], [ 1733791.1205149868, 7343627.9169618189 ], [ 1733822.6713536021, 7284416.4255076339 ], [ 1733858.972024933, 7323646.0542901475 ], [ 1733867.6670297876, 7284563.4515252141 ], [ 1733881.2474253357, 7250450.3398892824 ], [ 1733892.8708420114, 7312364.1034581289 ], [ 1733895.8077286733, 7304065.039525304 ], [ 1733900.5930271235, 7326788.6942545688 ], [ 1733909.929998023, 7323820.7820014143 ], [ 1733916.9623808011, 7253376.0451477822 ], [ 1733917.1569776721, 7298295.810787566 ], [ 1733917.58135212, 7389777.326481971 ], [ 1733918.5543369865, 7283238.2894311715 ], [ 1733920.0698865121, 7304980.218781448 ], [ 1733946.2315393016, 7294249.9881610945 ], [ 1733963.5064893276, 7289909.7571236677 ], [ 1733993.0330256992, 7298274.5345029086 ], [ 1733993.191541679, 7362957.3672448592 ], [ 1733994.856621712, 7279837.4688362014 ], [ 1733997.9985478481, 7278130.1784404628 ], [ 1733998.6837923818, 7270807.6987586189 ], [ 1734001.6094100256, 7333506.0686202012 ], [ 1734017.4718105956, 7349280.6911126729 ], [ 1734038.6647015486, 7295526.2570880288 ], [ 1734040.7433449463, 7293613.7229246525 ], [ 1734046.1153568914, 7287477.674222488 ], [ 1734047.5290961871, 7361315.7426831946 ], [ 1734049.6961783604, 7254741.7096430017 ], [ 1734058.0333039761, 7310693.7098967209 ], [ 1734066.2410492585, 7288345.4208707847 ], [ 1734079.3108186556, 7321281.8454455007 ], [ 1734095.0524846518, 7258334.883137376 ], [ 1734102.4891325291, 7369100.6842729384 ], [ 1734106.9515588665, 7299004.1513440842 ], [ 1734110.7063947225, 7254090.6150110308 ], [ 1734123.6221007071, 7387637.6478065513 ], [ 1734134.3314613898, 7318554.4280996686 ], [ 1734139.2647685104, 7389195.5005171448 ], [ 1734141.1271687909, 7377074.1963941138 ], [ 1734152.8446938759, 7256132.4618035788 ], [ 1734161.858758271, 7343569.3558713375 ], [ 1734179.3722823523, 7353111.262910964 ], [ 1734199.4715652366, 7364357.6756702606 ], [ 1734200.4709401729, 7281184.926214694 ], [ 1734209.5451866942, 7296605.2027135342 ], [ 1734231.2210343, 7375977.1490943916 ], [ 1734244.6249614581, 7356617.4717502873 ], [ 1734271.9697659358, 7318605.5141615979 ], [ 1734274.639302664, 7369451.9949750965 ], [ 1734287.0685919616, 7261143.4280277286 ], [ 1734313.3299876356, 7305074.6904259473 ], [ 1734313.833443291, 7279002.1581527991 ], [ 1734315.8706737554, 7317015.8189467127 ], [ 1734325.011444964, 7308249.3342142915 ], [ 1734333.2061749881, 7370974.5774076218 ], [ 1734342.6246719398, 7379145.161884224 ], [ 1734342.878544162, 7265940.1340531753 ], [ 1734348.780533582, 7332030.0389081109 ], [ 1734366.6434902619, 7389131.889468139 ], [ 1734376.2160543567, 7320022.4086534549 ], [ 1734385.9359934288, 7336595.1843908485 ], [ 1734391.70682676, 7317622.5026204847 ], [ 1734392.6640875689, 7373751.4164247308 ], [ 1734394.6323591312, 7275274.9188361866 ], [ 1734395.4692896451, 7253651.7910429817 ], [ 1734400.3968825757, 7344978.0456688078 ], [ 1734418.7015185282, 7369402.9521784624 ], [ 1734419.158240631, 7356228.8523014793 ], [ 1734422.1623443593, 7273219.0984398369 ], [ 1734439.9341909504, 7308169.0598600693 ], [ 1734446.0631055846, 7286646.3507308578 ], [ 1734455.515059375, 7369669.1526201842 ], [ 1734492.3952972982, 7286686.9442643309 ], [ 1734504.9327301749, 7362948.073193063 ], [ 1734531.839316044, 7246254.1393176904 ], [ 1734538.2425669192, 7276334.1165356683 ], [ 1734538.6235392631, 7386544.2400045386 ], [ 1734541.0944246917, 7322976.0395603403 ], [ 1734548.0090305067, 7350001.9402782107 ], [ 1734554.7295233421, 7373473.4210731424 ], [ 1734559.1935364164, 7277728.9696395751 ], [ 1734559.4318241586, 7355164.095899066 ], [ 1734594.9986055989, 7262961.4935125429 ], [ 1734608.456631629, 7337530.2397316592 ], [ 1734628.4232370032, 7301228.5465689981 ], [ 1734629.3572735949, 7375909.5761267925 ], [ 1734649.5772537775, 7254397.7111202851 ], [ 1734650.594309614, 7340454.3635006044 ], [ 1734655.7213361675, 7366298.3158210637 ], [ 1734657.0811937074, 7350985.8932290589 ], [ 1734667.5686431057, 7289452.5158962756 ], [ 1734690.1338895664, 7332798.9152220609 ], [ 1734721.6443075137, 7341935.0159263806 ], [ 1734728.5817757612, 7323275.0635437611 ], [ 1734739.032722641, 7325225.5783679355 ], [ 1734741.2212713112, 7299809.8017052263 ], [ 1734748.6375671232, 7336223.864756369 ], [ 1734749.1942959852, 7348891.4693122655 ], [ 1734753.882105784, 7329841.7572706686 ], [ 1734756.9198405272, 7384248.0724311238 ], [ 1734759.0062565922, 7379404.1964727081 ], [ 1734773.4091626641, 7297998.8082940336 ], [ 1734776.8283891471, 7260180.3155324953 ], [ 1734777.6135292735, 7287070.8852845896 ], [ 1734786.7462357362, 7310829.5749924304 ], [ 1734807.4220619281, 7355380.2097949209 ], [ 1734822.8548427827, 7338211.7680571424 ], [ 1734840.1269551278, 7257727.9725561282 ], [ 1734853.1037298697, 7254472.2356998697 ], [ 1734862.4426409358, 7316581.7799976626 ], [ 1734864.3976036478, 7380591.2150210468 ], [ 1734865.6246959723, 7360492.0372506455 ], [ 1734867.1402670718, 7248756.5780220786 ], [ 1734870.1047817869, 7327642.2895344682 ], [ 1734885.2329808769, 7365749.8660884034 ], [ 1734900.0754474008, 7253084.0129750343 ], [ 1734925.588412839, 7291406.0431593778 ], [ 1734931.5949325881, 7263580.914065484 ], [ 1734934.1857775187, 7333273.1690286715 ], [ 1734950.3355928441, 7267467.6059648944 ], [ 1734952.5540321383, 7375476.1128889592 ], [ 1734961.7475951759, 7367232.5430408651 ], [ 1734967.1198895448, 7358891.4001455233 ], [ 1734969.298849131, 7366121.5668044742 ], [ 1734994.2629076296, 7391207.2129820809 ], [ 1734997.3702147019, 7365296.447726801 ], [ 1735005.2844452129, 7392205.8554178914 ], [ 1735009.6107798726, 7262544.3654233404 ], [ 1735018.5405179516, 7261762.5541195311 ], [ 1735021.8411242785, 7375989.673186101 ], [ 1735025.5627801444, 7292622.7651730347 ], [ 1735028.8335860057, 7356686.3124807235 ], [ 1735037.5276869342, 7248063.3885888448 ], [ 1735046.588538002, 7388485.415359972 ], [ 1735063.2293130599, 7272708.7751342235 ], [ 1735064.447576731, 7361119.6551123764 ], [ 1735071.8039174997, 7293565.7276425846 ], [ 1735085.5153531195, 7368666.3264869861 ], [ 1735098.4333741711, 7272281.71534527 ], [ 1735099.1106600747, 7371150.8522763038 ], [ 1735102.7737521818, 7371437.5590930432 ], [ 1735114.5014518227, 7327204.2082140204 ], [ 1735162.306432901, 7289773.1868781047 ], [ 1735184.9351860564, 7372672.394443538 ], [ 1735197.3443671593, 7249375.8385858433 ], [ 1735206.2119125756, 7366652.8934004242 ], [ 1735213.9661772291, 7317883.3297577575 ], [ 1735214.3061113991, 7358159.2074226383 ], [ 1735214.8552901817, 7288636.1919457177 ], [ 1735216.3081930012, 7249240.8549332907 ], [ 1735233.2699144059, 7354316.8364339853 ], [ 1735237.0318801312, 7374369.3095312333 ], [ 1735238.3499508342, 7276721.1396119613 ], [ 1735241.5464189793, 7249180.2848679647 ], [ 1735242.2994726, 7256435.9059568653 ], [ 1735243.7322702939, 7369517.684675443 ], [ 1735268.2235008078, 7300544.8554660492 ], [ 1735280.4526175626, 7325473.2327578813 ], [ 1735286.6041878071, 7348709.4712247467 ], [ 1735290.1335546984, 7340170.3649823898 ], [ 1735295.5694902488, 7271463.0929963617 ], [ 1735295.9464924748, 7323728.1741994638 ], [ 1735303.3369876444, 7355487.6995877381 ], [ 1735306.0878432849, 7358215.014462078 ], [ 1735309.319567956, 7343499.4181690952 ], [ 1735324.8891618573, 7249560.9733664189 ], [ 1735324.9735593842, 7309543.8379944377 ], [ 1735334.6796429039, 7260800.0694055697 ], [ 1735337.3683584218, 7362058.9148552008 ], [ 1735372.0657800317, 7251315.1302076634 ], [ 1735380.3876379859, 7333085.5973576028 ], [ 1735384.5729851015, 7275642.5848823059 ], [ 1735386.0233945958, 7325132.7736423239 ], [ 1735387.5304935614, 7306715.1889221473 ], [ 1735391.2244269978, 7320331.5963704865 ], [ 1735424.9372614166, 7253790.3129387107 ], [ 1735438.0450336412, 7330600.9002583483 ], [ 1735444.9736059224, 7250425.9625282874 ], [ 1735457.9874339087, 7251008.5761634922 ], [ 1735460.1840124154, 7272365.2645211434 ], [ 1735463.9155746854, 7263400.6283284333 ], [ 1735483.9309734665, 7323357.6501970487 ], [ 1735488.9575658373, 7275771.7884092024 ], [ 1735494.7805674721, 7360345.0434236052 ], [ 1735494.9892925764, 7288068.4873168701 ], [ 1735500.7220931991, 7358641.9433706608 ], [ 1735503.1667757237, 7353156.0800864603 ], [ 1735504.4857378462, 7384242.3674832936 ], [ 1735537.0943145216, 7386900.776127859 ], [ 1735544.8224065134, 7323429.3397220625 ], [ 1735550.3333303512, 7266261.3275367683 ], [ 1735558.0805817093, 7379383.9726820029 ], [ 1735560.5574798849, 7285433.8904408244 ], [ 1735565.0843295176, 7281688.6291342583 ], [ 1735584.9750387941, 7333980.5542293508 ], [ 1735586.2933093896, 7302628.3765554884 ], [ 1735588.2772808592, 7374517.4483411787 ], [ 1735592.1083315164, 7373809.4116062447 ], [ 1735593.187515432, 7306017.7862456944 ], [ 1735610.6657313376, 7329356.1388631668 ], [ 1735611.2244050133, 7292508.3115608403 ], [ 1735635.0068176619, 7368722.6503932541 ], [ 1735655.6506931703, 7365312.9823362855 ], [ 1735657.5130509883, 7383571.049442973 ], [ 1735680.1834656447, 7288856.8958719503 ], [ 1735682.1734756143, 7371698.6699719839 ], [ 1735700.5598794599, 7303492.2810461111 ], [ 1735739.4181767143, 7292438.7333293594 ], [ 1735744.0680882616, 7298215.5153793395 ], [ 1735756.2839162454, 7351870.3317586957 ], [ 1735757.3100378888, 7263832.8524739342 ], [ 1735769.545423625, 7367146.422028509 ], [ 1735774.5953569729, 7307977.5802719491 ], [ 1735791.8627689541, 7276552.3664543713 ], [ 1735792.2818268097, 7278286.0751353931 ], [ 1735794.1331354203, 7287022.5816152561 ], [ 1735800.6361608414, 7281556.042552013 ], [ 1735807.6561916491, 7315871.6351902774 ], [ 1735828.9073909924, 7302439.2092562104 ], [ 1735836.3332813755, 7358638.7750588115 ], [ 1735849.4989501494, 7316294.2977507291 ], [ 1735850.9460972347, 7364131.6035164306 ], [ 1735853.7691672817, 7348161.297169867 ], [ 1735856.2404919988, 7346651.3825456584 ], [ 1735856.3573423009, 7255114.4053679323 ], [ 1735857.822505557, 7267599.9953276003 ], [ 1735901.7365663282, 7326361.0293529695 ], [ 1735906.569263547, 7334909.7457897058 ], [ 1735914.2105084718, 7275200.7678918336 ], [ 1735933.2615089496, 7358157.109338454 ], [ 1735939.4719050303, 7347628.7061416209 ], [ 1735940.7069639133, 7293610.2237617951 ], [ 1735944.1121814693, 7284878.2945267111 ], [ 1735953.9782025688, 7267869.4227439417 ], [ 1735975.2820099113, 7283295.7053651195 ], [ 1735980.4404485973, 7308905.1293173041 ], [ 1736003.391254222, 7284992.5732010789 ], [ 1736003.4772641223, 7280107.2512304196 ], [ 1736007.0413384882, 7366090.9700065702 ], [ 1736007.0768835684, 7275708.9443905987 ], [ 1736033.0073719576, 7348844.7102652518 ], [ 1736045.0744148423, 7261564.6744232671 ], [ 1736045.8935060019, 7334987.46216828 ], [ 1736052.4352757765, 7366570.3636750057 ], [ 1736053.0132815228, 7293116.520904718 ], [ 1736053.2598807057, 7276026.7213014159 ], [ 1736058.8051122562, 7285514.3619736182 ], [ 1736075.6724676802, 7368702.748493189 ], [ 1736094.3970683394, 7302046.5858133147 ], [ 1736118.51639553, 7381899.9629581794 ], [ 1736121.9392418035, 7327548.4685154893 ], [ 1736124.0129643125, 7374583.3138775667 ], [ 1736131.3831003399, 7253902.1090673171 ], [ 1736136.47700781, 7334496.7553706374 ], [ 1736149.8228354666, 7330459.9305616282 ], [ 1736154.8913199182, 7345332.2808411308 ], [ 1736168.9618688002, 7347261.8404077739 ], [ 1736174.43784133, 7309941.2865377627 ], [ 1736200.0426221446, 7391708.4150495185 ], [ 1736226.2054167571, 7315608.0312641226 ], [ 1736228.879090924, 7257246.923865119 ], [ 1736239.6479351628, 7251086.4674428264 ], [ 1736241.904922565, 7317901.8410663456 ], [ 1736250.073624583, 7352200.5124233076 ], [ 1736255.3055428234, 7266447.6528192014 ], [ 1736284.7736788257, 7385061.6822425518 ], [ 1736292.3642538658, 7386964.8781427955 ], [ 1736293.3418330683, 7367823.8279882921 ], [ 1736298.1398634545, 7299781.0885836845 ], [ 1736302.9159462142, 7252585.5006551249 ], [ 1736315.1811183903, 7381462.2710442878 ], [ 1736328.4185232187, 7260951.4935103916 ], [ 1736330.7477896437, 7329062.6304456741 ], [ 1736339.0112360744, 7343321.4149740515 ], [ 1736370.6214772782, 7324404.757929638 ], [ 1736370.6458853534, 7300205.2032107534 ], [ 1736370.8894707039, 7260061.3624151358 ], [ 1736383.6184886717, 7304411.2043061676 ], [ 1736408.6304765337, 7308642.3001397559 ], [ 1736416.115696603, 7273798.9453463517 ], [ 1736434.2358737164, 7275362.7732846159 ], [ 1736440.9531382124, 7365669.7182919867 ], [ 1736461.093296008, 7388158.9928444093 ], [ 1736464.53754499, 7262414.4270653166 ], [ 1736466.5558849033, 7333394.4001304088 ], [ 1736469.0008450882, 7305434.2552603483 ], [ 1736476.4254105899, 7299395.1042973194 ], [ 1736499.5663422185, 7278675.3717834782 ], [ 1736500.1371643301, 7392651.6589563647 ], [ 1736534.4350645889, 7319514.7050223658 ], [ 1736553.8134905342, 7347149.0818913206 ], [ 1736554.7899126697, 7309580.7321366733 ], [ 1736563.1317153929, 7325835.9354329323 ], [ 1736565.7593255942, 7342849.4912612103 ], [ 1736589.6052070481, 7279822.3538745651 ], [ 1736595.1878840176, 7336239.7082543224 ], [ 1736611.2397457028, 7337931.0835594814 ], [ 1736614.4787229544, 7332411.7471393961 ], [ 1736640.0431527465, 7267812.8250583578 ], [ 1736640.6672701749, 7277120.125111457 ], [ 1736664.9876431534, 7333044.1795240715 ], [ 1736680.2949160649, 7351870.3920585895 ], [ 1736690.192212902, 7291643.2605654625 ], [ 1736695.7855945549, 7333697.8050827878 ], [ 1736733.3111952026, 7378411.9938215446 ], [ 1736757.3953866754, 7277095.3507199371 ], [ 1736779.0753493439, 7370376.9679079745 ], [ 1736782.8541009089, 7252537.9769787407 ], [ 1736788.2856670369, 7350071.2657148382 ], [ 1736793.9670237668, 7330700.7461460866 ], [ 1736797.742312341, 7335713.3440031931 ], [ 1736840.2414958095, 7261196.5255543683 ], [ 1736840.3328377211, 7346147.7465028735 ], [ 1736840.9396683853, 7337063.9365298618 ], [ 1736849.868371841, 7286545.6431562388 ], [ 1736892.3519189712, 7389115.1650767019 ], [ 1736898.0409924337, 7281968.3113991581 ], [ 1736905.6098100762, 7380435.9057829604 ], [ 1736911.3320390147, 7363360.8687760178 ], [ 1736953.6164336039, 7329548.1213277653 ], [ 1736957.5962208789, 7279917.5804777052 ], [ 1736962.5293402092, 7283661.2450563721 ], [ 1736976.6830450846, 7333519.9312294051 ], [ 1736986.6164704878, 7317665.6609415598 ], [ 1736999.3778110724, 7275783.698921917 ], [ 1737013.447494094, 7252698.4436451625 ], [ 1737024.6436815737, 7282380.9149414897 ], [ 1737024.8060213528, 7387022.5287530199 ], [ 1737033.3452026497, 7387912.2766652741 ], [ 1737041.9923693121, 7382469.1987389531 ], [ 1737069.3899873216, 7390656.9775184384 ], [ 1737080.7605949035, 7262235.1211343613 ], [ 1737083.9971807681, 7310955.9144483861 ], [ 1737087.9991274064, 7263716.6473921658 ], [ 1737095.4255299261, 7391846.5504556699 ], [ 1737119.5650185, 7292822.9645131165 ], [ 1737143.5961496104, 7362198.080810396 ], [ 1737154.7282354378, 7286969.4658084819 ], [ 1737160.2414449595, 7253247.0139408503 ], [ 1737170.7867613742, 7270665.364869982 ], [ 1737178.212037289, 7300306.2423011027 ], [ 1737179.7151766319, 7265870.4701865679 ], [ 1737186.0279718004, 7384012.5187829724 ], [ 1737190.5213872956, 7312200.2552564349 ], [ 1737194.0658049677, 7294569.7414359376 ], [ 1737206.0763383389, 7329645.1765675591 ], [ 1737210.8419231619, 7383307.1442001183 ], [ 1737213.4641959106, 7331427.1173943756 ], [ 1737216.1213641157, 7382725.680305087 ], [ 1737216.99955, 7292392.8379837889 ], [ 1737222.9442850254, 7269127.2168178027 ], [ 1737241.0726764207, 7364785.2582135759 ], [ 1737266.0699489657, 7301573.0564084062 ], [ 1737306.374708147, 7270475.5567315379 ], [ 1737317.9529376281, 7345203.290331657 ], [ 1737319.8587590796, 7381575.0238800254 ], [ 1737347.4390812847, 7345883.409350073 ], [ 1737352.2438153801, 7330517.3700569719 ], [ 1737358.4627505923, 7297995.0221221289 ], [ 1737366.0859174207, 7312780.2702967413 ], [ 1737371.8673771047, 7288697.6974640191 ], [ 1737377.0198181358, 7253532.1811349336 ], [ 1737391.3991058166, 7310546.0360033251 ], [ 1737392.0057298599, 7325432.9002753906 ], [ 1737395.4112050349, 7287481.3877144754 ], [ 1737400.6857913327, 7278487.493666824 ], [ 1737432.6486866532, 7340182.6367541747 ], [ 1737435.5995461522, 7299727.6459573768 ], [ 1737451.3900996537, 7251446.3698837338 ], [ 1737470.1114142255, 7289426.2849526331 ], [ 1737471.9857751506, 7313417.8520935429 ], [ 1737485.4001561939, 7304033.7373780934 ], [ 1737491.4182693046, 7302638.6865835069 ], [ 1737493.5855296522, 7381477.5178048508 ], [ 1737520.848065288, 7340876.129116565 ], [ 1737522.2124298334, 7320705.3372401847 ], [ 1737535.7407779396, 7391344.4440760016 ], [ 1737541.2092589256, 7316681.1018648017 ], [ 1737542.2152858174, 7327501.4900189638 ], [ 1737542.8117565149, 7250700.8806097182 ], [ 1737546.4802307971, 7385245.6213073488 ], [ 1737575.4028996262, 7324312.1524427962 ], [ 1737588.4236006429, 7389615.8299085069 ], [ 1737592.3809467717, 7294769.9141223086 ], [ 1737597.8258258745, 7334556.5385659011 ], [ 1737605.6740382749, 7310537.7636961918 ], [ 1737609.4657042802, 7379633.0110955331 ], [ 1737611.928636315, 7344627.1861169636 ], [ 1737625.7980896395, 7263754.2790134037 ], [ 1737629.1085961091, 7317339.4404705567 ], [ 1737634.1035260975, 7313541.2196069406 ], [ 1737639.4088706579, 7366690.0356933447 ], [ 1737646.7813759036, 7258831.840977598 ], [ 1737654.3521901129, 7271655.1788389804 ], [ 1737656.0271935503, 7352204.7054589195 ], [ 1737658.1130193917, 7317522.6598472968 ], [ 1737666.2644228351, 7362974.7318336703 ], [ 1737672.1125783515, 7311751.9980523353 ], [ 1737693.4782806551, 7307146.3655642541 ], [ 1737710.7324641093, 7259486.3037383724 ], [ 1737716.3888179513, 7360778.8180356519 ], [ 1737730.8347487466, 7318765.6127031986 ], [ 1737736.9098912477, 7337328.5291209575 ], [ 1737741.5637516407, 7251801.802951551 ], [ 1737741.7254506228, 7350943.9958912302 ], [ 1737746.8618972304, 7385402.4578699702 ], [ 1737755.8916808593, 7294845.827508471 ], [ 1737766.1636134028, 7377919.59230207 ], [ 1737768.3819454936, 7285324.1890718136 ], [ 1737777.0074362797, 7322342.8639945667 ], [ 1737783.387722031, 7273061.4205190567 ], [ 1737791.2275876296, 7300085.322003358 ], [ 1737850.3567271552, 7362464.8579726517 ], [ 1737855.9343246354, 7306792.3155908957 ], [ 1737861.0350462394, 7311959.2298877742 ], [ 1737874.1835967915, 7293346.7998685278 ], [ 1737878.9670276991, 7283238.0232069828 ], [ 1737879.6514146663, 7260458.5275740875 ], [ 1737888.8705097614, 7344848.2131905518 ], [ 1737891.1575495119, 7380291.0017284481 ], [ 1737904.0820391639, 7305077.474342552 ], [ 1737910.3320843235, 7390979.7963511422 ], [ 1737937.9519226793, 7366167.1508255182 ], [ 1737945.7793739457, 7335475.3585774014 ], [ 1737947.5456177616, 7270626.0422160588 ], [ 1737974.5182778013, 7336020.6671862304 ], [ 1737976.1637369341, 7297587.6248062495 ], [ 1737978.0625305988, 7324887.1166300932 ], [ 1738009.4404497261, 7385336.9440354975 ], [ 1738063.2290017665, 7284005.7805941878 ], [ 1738078.4237826273, 7356576.655490825 ], [ 1738088.0387892413, 7301871.1104935389 ], [ 1738088.5300474875, 7280329.276261962 ], [ 1738123.4900442872, 7292152.6789428769 ], [ 1738132.6349952156, 7259506.6336846938 ], [ 1738159.4697164162, 7280231.3495800337 ], [ 1738181.3072202418, 7282123.30823036 ], [ 1738183.7896484495, 7367155.3978488706 ], [ 1738188.1080463899, 7294629.9560183138 ], [ 1738189.7983483584, 7284189.7210559873 ], [ 1738197.0253819847, 7306214.2200698573 ], [ 1738213.4448022542, 7336698.8651399603 ], [ 1738224.6909533613, 7373022.8444643989 ], [ 1738225.3082280552, 7265969.8561112303 ], [ 1738227.7580158201, 7321465.4479841497 ], [ 1738232.769515442, 7336051.0928227603 ], [ 1738247.5270708764, 7373479.165344541 ], [ 1738254.6452328193, 7282624.7615428288 ], [ 1738257.1039426601, 7296242.7365043471 ], [ 1738280.9857992597, 7383185.6068286747 ], [ 1738291.4750079897, 7337708.2714282731 ], [ 1738318.8443282852, 7284950.9033510908 ], [ 1738320.1433129339, 7376599.3790523354 ], [ 1738326.3250335248, 7371040.8494426468 ], [ 1738342.2046448463, 7308811.8707233574 ], [ 1738346.6842129969, 7371538.5021375567 ], [ 1738366.3968751829, 7334477.1809173366 ], [ 1738424.510605905, 7262862.002064459 ], [ 1738453.6777141306, 7349772.1135572726 ], [ 1738459.9128801599, 7368936.9673943445 ], [ 1738466.8281835145, 7384307.4263489777 ], [ 1738470.5416181481, 7258227.9778799182 ], [ 1738471.9724836778, 7333696.421311941 ], [ 1738479.5775751937, 7356283.1949227247 ], [ 1738487.3537704912, 7304076.6707578944 ], [ 1738503.0070559648, 7282706.053734445 ], [ 1738515.9401458083, 7337762.7651063669 ], [ 1738520.7160281513, 7269626.043478163 ], [ 1738522.1645803836, 7255589.0291203745 ], [ 1738525.8227426419, 7317626.0202383241 ], [ 1738537.4429117271, 7375323.2741822479 ], [ 1738546.1191509198, 7349888.9674258465 ], [ 1738547.7418732198, 7249379.010747971 ], [ 1738558.1987110896, 7247511.7403243473 ], [ 1738604.9503925708, 7337939.9230056936 ], [ 1738633.7113687629, 7290075.4212181903 ], [ 1738649.1649172478, 7376050.9520835234 ], [ 1738672.1033190107, 7368842.3168854667 ], [ 1738678.1340758249, 7324266.1455034018 ], [ 1738688.4231312633, 7316096.2362512928 ], [ 1738700.561916091, 7381398.7720683655 ], [ 1738722.4949743238, 7254023.0766405044 ], [ 1738734.2052793254, 7337022.5476975571 ], [ 1738735.0260570641, 7379942.4001983162 ], [ 1738749.5427915012, 7268552.6455100235 ], [ 1738756.0271006078, 7331540.2981505971 ], [ 1738757.1982342824, 7344693.9871284105 ], [ 1738776.0678529856, 7355703.1515002828 ], [ 1738786.396379729, 7379717.1689140461 ], [ 1738808.6494842663, 7295990.553956639 ], [ 1738821.9572784193, 7312771.4760243082 ], [ 1738832.5644035025, 7312775.3780609323 ], [ 1738838.2167265906, 7343947.7332250886 ], [ 1738842.5657113523, 7327134.9929803442 ], [ 1738846.2631373941, 7389988.5027408991 ], [ 1738864.5002651662, 7341642.2650521202 ], [ 1738872.6651020655, 7359264.2627060823 ], [ 1738902.2125453483, 7260857.1965651503 ], [ 1738906.225265299, 7312978.3619756866 ], [ 1738907.6153242611, 7283477.6915344978 ], [ 1738914.1995128547, 7386807.5526112197 ], [ 1738928.5319804219, 7260553.6925179521 ], [ 1738948.394180987, 7275005.7544332677 ], [ 1738951.3866289987, 7343698.2736282637 ], [ 1738952.636409705, 7309961.4743446913 ], [ 1738957.1077101203, 7355279.4649809105 ], [ 1738958.6326478771, 7313619.9405618692 ], [ 1738966.7717074326, 7387587.0081566321 ], [ 1738971.1549294519, 7278722.0411274182 ], [ 1738991.209599823, 7348137.072392297 ], [ 1739022.5460516668, 7334055.7893229825 ], [ 1739024.4931434884, 7390453.3708463777 ], [ 1739025.0125857769, 7384043.8919996088 ], [ 1739026.6650317677, 7352178.5687456168 ], [ 1739039.1177028806, 7339371.0284280581 ], [ 1739050.9599457509, 7374110.8047786737 ], [ 1739053.4483459143, 7277223.0943232737 ], [ 1739055.8047270924, 7347805.5874204701 ], [ 1739066.5330765073, 7338240.9663521815 ], [ 1739094.0976416094, 7302085.8866924495 ], [ 1739096.4123672205, 7355426.7452768637 ], [ 1739106.938293298, 7286340.6142643588 ], [ 1739107.6621609053, 7284410.761680631 ], [ 1739122.2888985188, 7328137.6356298309 ], [ 1739139.7531445902, 7333543.1637040852 ], [ 1739142.5719047138, 7257396.2519102385 ], [ 1739165.3939422036, 7275698.1876150379 ], [ 1739178.1669061536, 7279871.6910623675 ], [ 1739199.1167074018, 7292320.407039999 ], [ 1739203.8795214444, 7362597.1498098653 ], [ 1739206.9645310778, 7363820.4381780364 ], [ 1739214.5270308466, 7273597.995888059 ], [ 1739219.7657031699, 7383954.2649528105 ], [ 1739223.9072685011, 7310801.0538514266 ], [ 1739228.5677413647, 7260486.4700457435 ], [ 1739229.0858649886, 7329052.8209714303 ], [ 1739275.0760781136, 7282267.5736801745 ], [ 1739279.7307192734, 7259977.9996096427 ], [ 1739283.6187617884, 7254049.4498390276 ], [ 1739286.0853024544, 7304982.4248501584 ], [ 1739289.6895752512, 7358247.4814463258 ], [ 1739295.8022897805, 7326438.6418105438 ], [ 1739349.660844476, 7311158.4487956306 ], [ 1739371.187256851, 7374050.8360393681 ], [ 1739373.2963116369, 7270983.7984260051 ], [ 1739379.9850741895, 7393201.9318122836 ], [ 1739395.5553170983, 7359598.6363090789 ], [ 1739397.5345497106, 7392931.5247328756 ], [ 1739399.043050423, 7270692.8658209825 ], [ 1739409.3025119677, 7387663.314358281 ], [ 1739424.3336661654, 7333501.8068778962 ], [ 1739427.6668217583, 7360942.532936655 ], [ 1739444.2902109907, 7252338.45843409 ], [ 1739448.5635727609, 7379155.5115683926 ], [ 1739492.99745, 7251653.7542879367 ], [ 1739498.2162857603, 7344717.4961358141 ], [ 1739512.9370023827, 7268021.0820533354 ], [ 1739513.5621986079, 7260223.9641635492 ], [ 1739522.0375996106, 7357599.0167405279 ], [ 1739525.9054551227, 7374227.6537623312 ], [ 1739534.0037382587, 7330667.8467007633 ], [ 1739539.6326202964, 7310805.7487937994 ], [ 1739543.8819915636, 7323945.6824488472 ], [ 1739559.1295498328, 7295912.190022232 ], [ 1739574.4295673131, 7277722.5010662526 ], [ 1739593.2292285936, 7293560.2691539191 ], [ 1739600.8078431953, 7302271.3835107256 ], [ 1739609.8347484381, 7337368.8801988522 ], [ 1739616.0559436455, 7356547.8391715018 ], [ 1739618.4935323873, 7384687.4409952359 ], [ 1739624.360072305, 7367757.4665351594 ], [ 1739646.8185764146, 7389059.7922279174 ], [ 1739651.9510092419, 7260814.6673865672 ], [ 1739661.7096011508, 7257868.5472191554 ], [ 1739662.6156093252, 7288659.7273087399 ], [ 1739666.387167338, 7366397.8813236663 ], [ 1739686.2464741415, 7312324.8549202075 ], [ 1739712.5713645732, 7271536.9529303992 ], [ 1739714.4401939106, 7352386.1858287426 ], [ 1739715.2916446815, 7263096.7981387563 ], [ 1739736.6634560062, 7375786.6483819196 ], [ 1739744.1216363835, 7340838.9932943135 ], [ 1739771.9390574491, 7293254.8708286947 ], [ 1739779.9509766437, 7365264.9335635109 ], [ 1739788.0078931376, 7315221.2717070458 ], [ 1739789.037114667, 7252228.7733396618 ], [ 1739790.9418279743, 7294768.4347181683 ], [ 1739796.817555425, 7263824.2077166773 ], [ 1739807.0703318671, 7318310.4766669814 ], [ 1739810.9292994556, 7299866.6162383417 ], [ 1739813.0605346034, 7260353.1810421105 ], [ 1739818.4080777743, 7344532.7608944327 ], [ 1739818.4399537197, 7370603.1844953327 ], [ 1739825.0537569497, 7334700.6247712532 ], [ 1739826.285126152, 7348164.7777079465 ], [ 1739865.9766855889, 7340850.5697252164 ], [ 1739883.4010889921, 7256679.8301089592 ], [ 1739884.441663712, 7305763.4376953058 ], [ 1739890.9926926128, 7380724.7177759567 ], [ 1739894.2003869368, 7333928.2038790155 ], [ 1739906.9816003838, 7268197.4680008329 ], [ 1739908.0714354939, 7287311.9872269481 ], [ 1739918.1273309353, 7283096.1748615466 ], [ 1739918.5224067948, 7313048.3589303363 ], [ 1739931.7726510896, 7309987.1389612807 ], [ 1739938.7803391395, 7347185.2585375803 ], [ 1739947.4636438719, 7272136.9143969845 ], [ 1739958.7867031479, 7385898.5792361014 ], [ 1739989.7364650459, 7260405.2482234817 ], [ 1739996.5267088488, 7295160.833881068 ], [ 1740006.7239590615, 7298992.4693237618 ], [ 1740012.0501905091, 7367803.0511163697 ], [ 1740036.7845357701, 7284209.6513406048 ], [ 1740039.9232402886, 7349939.285345953 ], [ 1740042.0428601813, 7371644.4838014282 ], [ 1740058.8405959024, 7284604.7243226171 ], [ 1740060.2689577248, 7370873.6085102968 ], [ 1740062.3390320553, 7328316.5980360769 ], [ 1740066.6425796638, 7291675.8861381449 ], [ 1740067.9729706594, 7275453.9491199227 ], [ 1740080.5506665199, 7281366.5982615724 ], [ 1740091.3913180027, 7286149.3956954209 ], [ 1740099.2641306126, 7274908.8451884007 ], [ 1740101.0536303006, 7287494.6565518957 ], [ 1740109.5679990475, 7325021.5896319812 ], [ 1740119.332065294, 7281439.5217739698 ], [ 1740136.4482854051, 7372234.1268729484 ], [ 1740144.4745584577, 7346530.7303960836 ], [ 1740152.0267467583, 7374432.8919840129 ], [ 1740170.822575005, 7293393.6665257076 ], [ 1740176.3833048698, 7351907.914792682 ], [ 1740176.5399245, 7310910.5925948396 ], [ 1740177.2088481358, 7254621.030863327 ], [ 1740177.577726292, 7305403.1162402676 ], [ 1740178.4259116519, 7291210.742547431 ], [ 1740190.5208874692, 7335544.3942329232 ], [ 1740198.972272912, 7297341.2210217612 ], [ 1740224.5343449377, 7353837.8755296106 ], [ 1740233.3334882134, 7286727.1448436668 ], [ 1740252.135487278, 7294854.2208201401 ], [ 1740255.2405152838, 7309192.3512524143 ], [ 1740258.9629981914, 7270688.5653535407 ], [ 1740259.2122486895, 7274454.4655732419 ], [ 1740280.2690568708, 7331843.1293373611 ], [ 1740282.7458515007, 7306610.1075075334 ], [ 1740286.4062480796, 7289972.0053062802 ], [ 1740333.275817025, 7312855.0568000358 ], [ 1740335.5739188655, 7358046.6822591005 ], [ 1740337.5052715002, 7331032.171336621 ], [ 1740342.8549920835, 7349603.61981609 ], [ 1740344.6795696744, 7365595.2321996028 ], [ 1740357.2455047404, 7249778.5657064859 ], [ 1740362.10503336, 7363990.8766571768 ], [ 1740362.8589372826, 7263611.4284223141 ], [ 1740382.8855814971, 7319600.2735948227 ], [ 1740384.0813140664, 7360227.4520242233 ], [ 1740402.7032168717, 7366771.3101335941 ], [ 1740403.789164904, 7266393.1505628843 ], [ 1740413.7230859473, 7381037.8642438762 ], [ 1740422.7623426933, 7345302.0242374185 ], [ 1740438.6970318793, 7388048.8317446196 ], [ 1740453.5096711332, 7324534.3478957722 ], [ 1740457.4813216699, 7261374.4490170144 ], [ 1740472.5019838233, 7277620.0869728075 ], [ 1740500.5062439891, 7275332.4312398303 ], [ 1740505.0201827274, 7353462.3419952877 ], [ 1740519.3947736621, 7293795.5064287987 ], [ 1740533.4347305642, 7389684.0338061377 ], [ 1740544.4150352373, 7252368.0687973006 ], [ 1740546.4352447097, 7338701.7844272116 ], [ 1740550.0824776269, 7343534.7643681318 ], [ 1740550.6215721085, 7255074.4137943164 ], [ 1740576.0798267843, 7306005.8098181197 ], [ 1740583.6210980695, 7304602.9181592856 ], [ 1740591.5703834943, 7332917.0456207069 ], [ 1740593.3578506713, 7387095.5303672366 ], [ 1740595.1526677178, 7253027.5297513185 ], [ 1740609.2882773804, 7374936.2898686416 ], [ 1740610.7482778144, 7368263.9457011372 ], [ 1740620.2787118112, 7266630.4659205815 ], [ 1740623.9856618687, 7261241.1653641611 ], [ 1740625.6719714114, 7310599.7796826689 ], [ 1740627.8180234809, 7380952.4417327447 ], [ 1740637.9524231926, 7249302.1790046329 ], [ 1740646.9627232351, 7258120.9978920966 ], [ 1740649.9057203296, 7333737.1909394562 ], [ 1740664.4806145378, 7303978.7881545937 ], [ 1740688.2407158732, 7310822.7618863573 ], [ 1740695.5850041297, 7307670.548706946 ], [ 1740696.1905769827, 7359122.3075254494 ], [ 1740716.0951565555, 7359654.3804374635 ], [ 1740721.3345167136, 7276871.5275900653 ], [ 1740727.6248255942, 7386003.2690082276 ], [ 1740734.5516895824, 7385658.1797407921 ], [ 1740749.7703314, 7316171.186745638 ], [ 1740758.7214389381, 7360184.5664131334 ], [ 1740778.4648088561, 7322152.415366 ], [ 1740786.0661219775, 7385345.0132142287 ], [ 1740787.625680414, 7305585.2339698244 ], [ 1740788.9507002996, 7251247.1420993144 ], [ 1740801.5285314021, 7250565.3899471657 ], [ 1740811.857531738, 7371686.8514829893 ], [ 1740814.3782422531, 7319220.3405162664 ], [ 1740817.7049214023, 7269421.6817947859 ], [ 1740833.9980085157, 7312072.4983357238 ], [ 1740845.9058101724, 7329785.9085380249 ], [ 1740852.6900324281, 7321432.4046339793 ], [ 1740855.6764101044, 7382278.5575376721 ], [ 1740895.9988923536, 7346233.470961066 ], [ 1740901.2991130229, 7337319.5697315317 ], [ 1740911.2745827278, 7368854.3182624988 ], [ 1740915.6498279944, 7279217.5561262853 ], [ 1740921.5484475456, 7338621.983608285 ], [ 1740931.2051937582, 7333552.751954155 ], [ 1740937.5983519393, 7264184.4368495196 ], [ 1740946.5377371735, 7316275.4067031313 ], [ 1740954.4230008724, 7292691.0598475477 ], [ 1740960.9901227709, 7312618.2643098701 ], [ 1740970.8801489805, 7288658.3299538456 ], [ 1740980.6511182364, 7367121.9475063924 ], [ 1740987.9892612568, 7337954.349109821 ], [ 1740992.4958760426, 7361642.0873311767 ], [ 1740994.763619849, 7366108.4444119539 ], [ 1740998.1808346028, 7299309.9887780044 ], [ 1741027.0583272516, 7248605.0902602449 ], [ 1741027.4298103561, 7302898.6072829822 ], [ 1741036.0525610757, 7304769.1211255277 ], [ 1741047.9152686619, 7383642.9485551035 ], [ 1741048.0185971339, 7264865.0117666088 ], [ 1741062.6545602619, 7355551.8637484815 ], [ 1741071.222215164, 7313013.0194335021 ], [ 1741104.6271538986, 7308939.9968516016 ], [ 1741119.1458997549, 7372224.1933153793 ], [ 1741123.6720592, 7293565.9003299726 ], [ 1741127.0262259596, 7385063.4670723686 ], [ 1741129.1947250585, 7261004.1755987136 ], [ 1741138.4261588249, 7262663.1909197941 ], [ 1741141.3956066172, 7281378.8416208038 ], [ 1741170.6581147746, 7251971.3908340735 ], [ 1741180.6692640616, 7352801.4674122874 ], [ 1741183.2160354787, 7255565.9318225849 ], [ 1741217.764391924, 7264313.0510885268 ], [ 1741229.2427426311, 7338020.5074342834 ], [ 1741242.8946140837, 7376380.4721710989 ], [ 1741258.6622356761, 7328005.6787856193 ], [ 1741266.5062236881, 7249530.7938147541 ], [ 1741270.290631196, 7281888.3014865164 ], [ 1741271.0230264415, 7268900.1626865743 ], [ 1741277.7463830444, 7339266.7623924566 ], [ 1741282.2904066397, 7282395.7570156166 ], [ 1741283.1108763698, 7300813.6151916934 ], [ 1741291.9750194314, 7306169.981606965 ], [ 1741293.731882497, 7287955.3552617598 ], [ 1741311.3457116524, 7320204.9983611098 ], [ 1741315.3437857621, 7300656.9000707837 ], [ 1741328.7677088201, 7252543.5264602043 ], [ 1741336.3458056792, 7355437.2184159784 ], [ 1741339.6413153647, 7355441.1971187685 ], [ 1741343.792654623, 7346128.3975450667 ], [ 1741344.0580773531, 7269403.2165241539 ], [ 1741346.2638800927, 7343564.533583058 ], [ 1741358.5287532241, 7357880.1881230371 ], [ 1741363.651303659, 7309052.8176777009 ], [ 1741385.9022807595, 7371461.0312293442 ], [ 1741392.6543767713, 7310701.8168615457 ], [ 1741406.6846888547, 7339397.3065275159 ], [ 1741423.3294671844, 7380228.3321082443 ], [ 1741424.0417686228, 7352039.5884288391 ], [ 1741424.8504828392, 7389090.8155025588 ], [ 1741427.9118888238, 7285243.0713886674 ], [ 1741443.7114265964, 7252988.1184300678 ], [ 1741454.2502452331, 7349195.5502611054 ], [ 1741469.9913955962, 7392651.5284759151 ], [ 1741483.32293214, 7354816.1692023128 ], [ 1741486.7450981797, 7335132.5694122305 ], [ 1741498.9374499416, 7390057.3659660332 ], [ 1741504.6912776711, 7324396.5670045298 ], [ 1741511.8190495176, 7285437.1966832029 ], [ 1741518.6295827103, 7392243.840626644 ], [ 1741518.993534033, 7256645.7670442294 ], [ 1741521.1387092674, 7382329.2139282636 ], [ 1741521.5890060358, 7388348.8662634231 ], [ 1741524.4059429569, 7251661.5584202586 ], [ 1741531.5288960102, 7369289.3770211348 ], [ 1741532.0539993073, 7361415.900665069 ], [ 1741542.3057994277, 7361605.5834486308 ], [ 1741548.1071499404, 7390680.130619213 ], [ 1741557.6385728151, 7359549.6713800672 ], [ 1741558.2996455447, 7259797.0180450911 ], [ 1741568.0840903765, 7263317.9778749095 ], [ 1741578.7297523518, 7268968.4770330405 ], [ 1741588.0682518359, 7375627.4333540183 ], [ 1741596.5528618905, 7271948.4364869008 ], [ 1741600.59995, 7254911.6375452578 ], [ 1741614.0834863652, 7289773.2928138813 ], [ 1741614.7532014966, 7262269.2620163802 ], [ 1741615.4115322067, 7331074.7177350624 ], [ 1741615.8535386447, 7250739.75556878 ], [ 1741620.7831315815, 7292554.3915338619 ], [ 1741626.0504138155, 7278121.3945894977 ], [ 1741626.3834248828, 7360689.473004329 ], [ 1741633.5909373309, 7260790.7966724997 ], [ 1741652.3610540268, 7326863.557707523 ], [ 1741655.3403674713, 7275230.7690575188 ], [ 1741664.4286124115, 7368041.9368760306 ], [ 1741670.048025528, 7365543.9467712678 ], [ 1741670.2016628964, 7329275.3127821842 ], [ 1741675.034802967, 7260651.1240224848 ], [ 1741703.3104238878, 7302416.7832984552 ], [ 1741703.7457739359, 7256608.4734972632 ], [ 1741722.3391321683, 7266212.4921048013 ], [ 1741728.0928243848, 7360947.5189204775 ], [ 1741740.9782578317, 7254840.2099245386 ], [ 1741749.3261754666, 7295962.1841076808 ], [ 1741750.0208536924, 7250602.7432193207 ], [ 1741750.3403257921, 7283456.8498611636 ], [ 1741753.0784679162, 7381497.533960483 ], [ 1741762.7917983353, 7271322.5884097982 ], [ 1741783.3551922669, 7335241.5300473152 ], [ 1741789.1003511776, 7292217.5311596273 ], [ 1741790.7980354617, 7279267.6733120354 ], [ 1741795.5993017501, 7376464.2172176624 ], [ 1741800.6352379404, 7253410.6751262648 ], [ 1741803.0538144642, 7271207.7231984446 ], [ 1741810.6854969142, 7388572.272221962 ], [ 1741820.4435160386, 7277176.3756497493 ], [ 1741826.5063782472, 7297830.3266316038 ], [ 1741827.3283269403, 7369111.1630454306 ], [ 1741827.3375544865, 7375639.9654735094 ], [ 1741828.0216792594, 7283199.0028010262 ], [ 1741829.8793295554, 7259902.9889376611 ], [ 1741836.5540126266, 7349251.0825760663 ], [ 1741841.3191635092, 7341610.0122213904 ], [ 1741870.4217652192, 7372764.2333407747 ], [ 1741870.8104562121, 7304911.9309365004 ], [ 1741884.3693162412, 7351820.6125583537 ], [ 1741888.2912349331, 7258993.0990241403 ], [ 1741891.611062919, 7355823.2195608383 ], [ 1741903.3123044583, 7291683.3288600203 ], [ 1741906.8645563195, 7250379.7231916161 ], [ 1741908.724376851, 7281133.2812027242 ], [ 1741925.7398582166, 7344245.8426116249 ], [ 1741933.043838778, 7322059.7764309328 ], [ 1741939.0824136736, 7386307.4515735833 ], [ 1741942.7022266362, 7274080.4556378452 ], [ 1741972.7220286911, 7262090.6786834607 ], [ 1741974.5822909523, 7328164.3715711813 ], [ 1741981.7767667612, 7300255.2674547499 ], [ 1741986.747197855, 7314819.2286708718 ], [ 1742003.145326983, 7279213.5957820825 ], [ 1742012.7914555874, 7329490.4457414495 ], [ 1742031.4407461544, 7294372.4898441387 ], [ 1742050.4388699024, 7287739.6984117068 ], [ 1742061.2720142063, 7303350.5213039219 ], [ 1742073.7867386625, 7281723.4792605918 ], [ 1742077.3818806959, 7332893.2088448675 ], [ 1742077.5988497152, 7278559.0660594627 ], [ 1742077.8240554843, 7324084.0827194201 ], [ 1742081.2076482109, 7334884.6538014282 ], [ 1742082.494249152, 7316062.069948934 ], [ 1742086.824998416, 7277855.1501045851 ], [ 1742103.3936984346, 7298743.8066889904 ], [ 1742104.4118271077, 7278226.120711837 ], [ 1742123.7458638574, 7294680.8835723922 ], [ 1742136.032236285, 7330954.0816862574 ], [ 1742137.1970759523, 7302005.6466930518 ], [ 1742144.902722304, 7290286.8739423072 ], [ 1742163.8035436471, 7368193.8962499509 ], [ 1742166.6272509238, 7323093.3006667038 ], [ 1742172.9626009599, 7319887.3460210236 ], [ 1742176.6804647674, 7256824.9871456567 ], [ 1742176.7571880887, 7317037.4981769277 ], [ 1742186.302630695, 7308425.9305067426 ], [ 1742199.3881968884, 7314255.4808507692 ], [ 1742215.8359783194, 7366334.9019525498 ], [ 1742234.3480293695, 7323651.3511980828 ], [ 1742236.6225229397, 7360063.775008766 ], [ 1742237.3520711251, 7283891.3149025245 ], [ 1742256.924218168, 7373200.9752944848 ], [ 1742260.7815535527, 7321532.5816847114 ], [ 1742286.405640586, 7288513.5655808728 ], [ 1742308.1244379729, 7254762.3787665069 ], [ 1742319.6575503475, 7360496.002271831 ], [ 1742328.9444591107, 7302410.3812790904 ], [ 1742330.5156923563, 7320938.7056775335 ], [ 1742350.755921074, 7257883.5596749019 ], [ 1742367.8249025475, 7290377.5992781334 ], [ 1742379.1832473979, 7266146.5028573256 ], [ 1742382.8637302218, 7286728.3991584685 ], [ 1742386.5704096027, 7249657.4001266602 ], [ 1742400.9560706462, 7338352.3198172599 ], [ 1742436.2288363739, 7252468.7356529972 ], [ 1742450.1422123513, 7294990.8393591344 ], [ 1742452.7446473474, 7394397.4922253657 ], [ 1742453.077003591, 7369835.2991319615 ], [ 1742453.2953885866, 7365514.3004564466 ], [ 1742456.1571602833, 7350979.5895106848 ], [ 1742462.790641366, 7322983.3021401344 ], [ 1742463.2285653481, 7305161.8716830388 ], [ 1742466.3776554463, 7356092.8188357027 ], [ 1742466.7408288403, 7374404.2587903347 ], [ 1742483.0526116278, 7256584.0465776222 ], [ 1742497.7489854684, 7358315.5825674972 ], [ 1742532.6177585407, 7257127.4725576416 ], [ 1742534.0099953292, 7390996.3142804187 ], [ 1742535.8712040116, 7310057.1993277557 ], [ 1742546.5555631693, 7324441.0772656612 ], [ 1742553.2882264471, 7271088.1880198661 ], [ 1742554.910716275, 7287049.8223564848 ], [ 1742586.6044545202, 7392308.2645690879 ], [ 1742589.4601751387, 7274147.8252517665 ], [ 1742595.7695384393, 7321083.3642973443 ], [ 1742616.2809113485, 7374647.5652162619 ], [ 1742640.0563023833, 7271408.8635991858 ], [ 1742640.4249706785, 7347978.5844743233 ], [ 1742653.7234700166, 7271747.6376781631 ], [ 1742667.9384503628, 7260763.8811153639 ], [ 1742679.1879299905, 7387522.7289228374 ], [ 1742688.0875706647, 7288396.1139534693 ], [ 1742696.3600924104, 7384052.1873571007 ], [ 1742709.5887740934, 7261423.0340896882 ], [ 1742710.2860103126, 7366201.7568213837 ], [ 1742711.322890834, 7253259.0102816485 ], [ 1742712.2545496391, 7283214.0802978203 ], [ 1742746.497427976, 7301939.4362357017 ], [ 1742764.8435288982, 7297062.9567607362 ], [ 1742770.8844907775, 7323664.4980919668 ], [ 1742781.0036073753, 7293216.2101514637 ], [ 1742786.8476844234, 7391568.5434500268 ], [ 1742790.1033921719, 7394942.9026278956 ], [ 1742793.2467288531, 7270212.1736750454 ], [ 1742824.5876934049, 7389288.9278378589 ], [ 1742825.8887351467, 7297928.6699230671 ], [ 1742830.2823761709, 7286892.1155788284 ], [ 1742835.5830594457, 7263210.3697661208 ], [ 1742836.0360564603, 7302793.4721710663 ], [ 1742846.0744857294, 7369754.8331995923 ], [ 1742847.0474266966, 7347185.0598337268 ], [ 1742850.9066095743, 7290960.4594515515 ], [ 1742853.9963308165, 7314902.7394540524 ], [ 1742854.7343965368, 7301890.1592071569 ], [ 1742876.7156110113, 7367485.1341384482 ], [ 1742900.8665016298, 7349239.9369191164 ], [ 1742904.9630088485, 7270118.1324242922 ], [ 1742908.5499657383, 7273699.0032516494 ], [ 1742923.0411726176, 7340290.4641800886 ], [ 1742926.081573176, 7315680.0024290439 ], [ 1742927.9894697533, 7289390.4475506833 ], [ 1742930.1132241474, 7276134.9317668844 ], [ 1742937.4341587159, 7270292.7363624759 ], [ 1742942.2178928393, 7271601.0353838401 ], [ 1742943.9479888743, 7336972.993225011 ], [ 1742947.1164280153, 7384129.6599547146 ], [ 1742958.6176688103, 7342317.1455984414 ], [ 1742959.9970211373, 7294068.0177309429 ], [ 1742976.2095760349, 7350943.2204289362 ], [ 1742976.9283174991, 7341387.9430141682 ], [ 1742998.3365590374, 7286363.4905528817 ], [ 1743009.1855939631, 7334021.5371937472 ], [ 1743025.4087470218, 7382358.9610372735 ], [ 1743037.0973359828, 7295498.0812657261 ], [ 1743045.7015889133, 7253909.2407594211 ], [ 1743064.1238347408, 7298946.841448145 ], [ 1743081.1548628709, 7345916.3916669963 ], [ 1743082.4748472366, 7347008.2505974546 ], [ 1743084.1131410564, 7372650.8533023149 ], [ 1743085.2430081321, 7288179.4683180638 ], [ 1743086.2910562556, 7359734.35485458 ], [ 1743087.5989336001, 7378256.5387297031 ], [ 1743097.8270830943, 7300317.4439240824 ], [ 1743103.7670513738, 7337994.8138855621 ], [ 1743110.1988487977, 7271356.1957056401 ], [ 1743114.0275089853, 7283979.8875046512 ], [ 1743126.1757861918, 7303677.438592718 ], [ 1743127.2902292123, 7378257.6640917026 ], [ 1743134.3341353016, 7252037.3193505192 ], [ 1743136.6089008048, 7393820.7788125761 ], [ 1743143.9027726115, 7291381.8438150194 ], [ 1743145.383331469, 7253587.9437320698 ], [ 1743150.7310890816, 7259725.1026777476 ], [ 1743155.2117991145, 7268402.4941267418 ], [ 1743166.2035190645, 7269619.2412940012 ], [ 1743166.5457546124, 7264069.5013228692 ], [ 1743176.8303938413, 7311612.4531323854 ], [ 1743176.8581612557, 7269833.2667682916 ], [ 1743179.6611750019, 7379865.2955757231 ], [ 1743180.2025602749, 7320410.8260513451 ], [ 1743187.5772359937, 7277780.297014649 ], [ 1743188.4680310048, 7288298.1471895995 ], [ 1743190.71272167, 7385896.0653450703 ], [ 1743199.7740685975, 7278532.610991125 ], [ 1743203.7864083315, 7361021.7514791256 ], [ 1743206.8545086214, 7375694.7304387894 ], [ 1743208.0643402475, 7293050.0091437493 ], [ 1743217.7386556191, 7368778.7371635856 ], [ 1743241.4075769526, 7374425.4223055746 ], [ 1743248.279360495, 7327458.3654506858 ], [ 1743256.2215653423, 7298012.7081906358 ], [ 1743259.2872377066, 7371830.5291801607 ], [ 1743261.8181515031, 7283315.6387813678 ], [ 1743265.0748689915, 7339630.2731117262 ], [ 1743273.1361359111, 7328611.9992025504 ], [ 1743282.6220358009, 7275626.1168047562 ], [ 1743296.6387960976, 7285697.491198035 ], [ 1743312.0839019273, 7337046.15648383 ], [ 1743313.4504466609, 7360016.0003671329 ], [ 1743314.708586253, 7331514.0990985911 ], [ 1743320.908168548, 7388204.3618371552 ], [ 1743322.1210060387, 7279942.3888609512 ], [ 1743322.1249020603, 7386395.8795012934 ], [ 1743336.2573192522, 7335759.2621621555 ], [ 1743353.6037471411, 7351041.2083136188 ], [ 1743355.2525100596, 7287166.5005599642 ], [ 1743365.3441136652, 7351031.0720232036 ], [ 1743365.8196490707, 7288955.3573677512 ], [ 1743390.5215565902, 7250361.7909144396 ], [ 1743390.6214158586, 7389484.3184297485 ], [ 1743423.6829746633, 7393899.8887433205 ], [ 1743426.192802479, 7292270.0708261589 ], [ 1743433.7293176176, 7308986.6897363868 ], [ 1743435.795793144, 7282677.1266246755 ], [ 1743468.8085598545, 7374796.9955120366 ], [ 1743469.4725550041, 7265144.4383234819 ], [ 1743474.0329973353, 7326906.8229905097 ], [ 1743489.1088065694, 7352659.3895753035 ], [ 1743502.1102837054, 7254900.8309532655 ], [ 1743513.3671551067, 7307857.457705644 ], [ 1743527.8863835952, 7293306.1401700433 ], [ 1743541.5940683533, 7289538.328797115 ], [ 1743554.5347210851, 7309335.2448307071 ], [ 1743559.8174593512, 7392777.1700871689 ], [ 1743580.6455563444, 7347669.4483676059 ], [ 1743580.9276314299, 7392545.0088261953 ], [ 1743584.5532801731, 7305215.0182890976 ], [ 1743589.4313623193, 7387725.1497286931 ], [ 1743593.0232991625, 7343330.6475457735 ], [ 1743624.8768068715, 7254849.9781284686 ], [ 1743625.3583137535, 7358462.2348946175 ], [ 1743628.0282966443, 7312725.1363437679 ], [ 1743644.2095584979, 7388964.1483632531 ], [ 1743648.391190436, 7300505.3542896872 ], [ 1743674.2469316777, 7392254.707070305 ], [ 1743700.274613556, 7298651.4846165115 ], [ 1743727.5627490857, 7320442.4234502986 ], [ 1743728.495937167, 7350908.7115415009 ], [ 1743740.6343732178, 7384088.7405792261 ], [ 1743753.5981379892, 7354300.6289195586 ], [ 1743754.2434972106, 7252512.062205676 ], [ 1743771.5127160277, 7392714.7948150234 ], [ 1743773.7788242446, 7258264.7002260173 ], [ 1743783.8645572257, 7373607.9008427681 ], [ 1743792.8990060189, 7366997.3766190084 ], [ 1743801.4295677387, 7335722.6865312383 ], [ 1743805.2263742881, 7322616.0948237851 ], [ 1743827.4681343713, 7367261.9550812319 ], [ 1743836.0230817897, 7351075.1200332595 ], [ 1743839.0013993029, 7359163.2631945005 ], [ 1743839.2909647834, 7371489.4360012934 ], [ 1743839.9388757376, 7304944.5014455337 ], [ 1743847.8812467286, 7371361.4719647244 ], [ 1743873.6282147318, 7353218.0171549721 ], [ 1743881.5674154656, 7384623.0780750299 ], [ 1743898.113735945, 7313386.5182837276 ], [ 1743904.8008878392, 7392962.1627216348 ], [ 1743915.9500538222, 7334224.7164279819 ], [ 1743945.2239782058, 7254782.5238429178 ], [ 1743945.6670339378, 7259896.2222848572 ], [ 1743947.9570607007, 7302500.5763703715 ], [ 1743974.7279317519, 7320186.9374515871 ], [ 1743978.4685980885, 7335411.1061347965 ], [ 1743986.0861704035, 7384023.4645004245 ], [ 1743994.0694153355, 7332455.9993757904 ], [ 1744048.5474605341, 7360893.7068043118 ], [ 1744089.0509374337, 7339408.2264174568 ], [ 1744119.1096048127, 7320184.1160339965 ], [ 1744129.7725683849, 7295821.7525578039 ], [ 1744136.052960685, 7252507.7934852894 ], [ 1744147.513152679, 7309752.2465452952 ], [ 1744151.377610177, 7387782.844604346 ], [ 1744158.2956522577, 7329576.2874844754 ], [ 1744185.1588163727, 7384302.5536986245 ], [ 1744195.3934859459, 7343746.0541507881 ], [ 1744216.3191460841, 7302145.3054668382 ], [ 1744217.7320883903, 7331320.8875368405 ], [ 1744227.6756939327, 7369547.3995001093 ], [ 1744231.1477299395, 7255853.4181631953 ], [ 1744234.3288917167, 7279172.1648443509 ], [ 1744241.4176948781, 7372987.3853554362 ], [ 1744245.2941424353, 7338932.7929496532 ], [ 1744251.9892144557, 7261048.9618135262 ], [ 1744252.4798376169, 7300142.464540978 ], [ 1744256.6226488901, 7333731.1375539219 ], [ 1744258.3954970106, 7324161.0470464518 ], [ 1744270.8076933925, 7326936.4599223789 ], [ 1744276.7550870473, 7370201.9178348053 ], [ 1744281.2657838012, 7329080.8431087323 ], [ 1744282.3026626699, 7337736.5832737442 ], [ 1744288.0366451473, 7349510.8004561411 ], [ 1744295.8962200889, 7323907.2417116258 ], [ 1744311.0952424782, 7363681.4410770936 ], [ 1744312.3755208633, 7388565.8578060176 ], [ 1744313.7250633156, 7374542.7676070416 ], [ 1744320.6660699144, 7341039.7621882642 ], [ 1744322.8580815759, 7287081.9884413369 ], [ 1744328.7514350999, 7317486.4227661807 ], [ 1744338.1698843644, 7351231.8207340427 ], [ 1744354.5925478856, 7281211.0944992518 ], [ 1744359.089140774, 7356586.8485496836 ], [ 1744361.7328567824, 7322055.1393267298 ], [ 1744376.0130348941, 7360770.7797032669 ], [ 1744379.4459478783, 7362456.2880042037 ], [ 1744390.3798057684, 7301240.1642541904 ], [ 1744390.6402223432, 7369623.2217512475 ], [ 1744403.9874750336, 7250896.449779897 ], [ 1744405.6785704205, 7282965.9114669506 ], [ 1744405.9698509765, 7381137.0388166904 ], [ 1744409.3032431416, 7266786.9978518263 ], [ 1744410.0499932717, 7261997.2082967488 ], [ 1744424.4694461024, 7273029.9372335607 ], [ 1744435.6674709346, 7324622.5990585582 ], [ 1744452.8558873981, 7379393.0959037468 ], [ 1744468.5023455033, 7325815.1278303945 ], [ 1744484.1720233955, 7277796.9677494904 ], [ 1744498.7302357911, 7303760.1305629024 ], [ 1744503.3445843398, 7341778.3431471325 ], [ 1744510.1371353224, 7352796.5565905804 ], [ 1744530.8577924927, 7275993.8482722407 ], [ 1744552.0185253681, 7372124.7698781379 ], [ 1744560.3252964343, 7267221.6566765551 ], [ 1744593.5095191221, 7288737.3000612492 ], [ 1744613.9654069718, 7349083.3721962273 ], [ 1744615.4923245711, 7299157.3922712002 ], [ 1744615.8022409366, 7299686.6003193017 ], [ 1744629.0894515158, 7316948.0793029517 ], [ 1744662.8309254141, 7315343.0301708346 ], [ 1744667.8430615356, 7375626.8356506554 ], [ 1744683.6164665571, 7256832.0673204996 ], [ 1744694.7637550216, 7266847.58754085 ], [ 1744698.0443179577, 7347489.3403428812 ], [ 1744700.7608707834, 7281259.9465285279 ], [ 1744702.3468852555, 7255954.4647698477 ], [ 1744705.269730584, 7278307.6296722228 ], [ 1744707.7261395596, 7391146.7190549988 ], [ 1744709.374727499, 7367894.1741676936 ], [ 1744726.9063105981, 7287681.0040383674 ], [ 1744761.8863504105, 7302987.0640180167 ], [ 1744788.9364394897, 7367368.1651752694 ], [ 1744797.1620660203, 7371366.2232370051 ], [ 1744801.9002485711, 7366681.6870175889 ], [ 1744803.4414674549, 7253104.0043533556 ], [ 1744821.3653810266, 7331974.0901553221 ], [ 1744834.789341283, 7273737.8779235128 ], [ 1744846.7726852796, 7368079.3101285836 ], [ 1744848.1921795213, 7286644.2009457741 ], [ 1744854.4481786992, 7368416.2743718131 ], [ 1744865.0617198586, 7259201.0745470058 ], [ 1744876.2919787809, 7269961.9481952395 ], [ 1744877.7627963396, 7351390.4191998532 ], [ 1744879.2122533177, 7279460.2361774473 ], [ 1744890.8997054182, 7332943.2272717757 ], [ 1744902.3661205671, 7350419.0311740674 ], [ 1744903.1744727462, 7391723.2721316088 ], [ 1744906.4452997088, 7387602.656303294 ], [ 1744921.8462240675, 7267568.5236297762 ], [ 1744923.8586568686, 7326340.4975183159 ], [ 1744925.5011457757, 7358375.1101401756 ], [ 1744941.6847218529, 7365346.4229273777 ], [ 1744972.0272582916, 7377357.0789339952 ], [ 1744979.1080573141, 7269740.6630980382 ], [ 1744985.6916210088, 7292209.0002054311 ], [ 1745002.6998590382, 7392248.0980559047 ], [ 1745003.7708319912, 7320237.3867126592 ], [ 1745018.0026910673, 7288381.3651378807 ], [ 1745048.2487633256, 7266424.2499797437 ], [ 1745050.9721693911, 7305963.1303723501 ], [ 1745058.4668433792, 7377695.834132297 ], [ 1745061.9468669042, 7362336.7593618706 ], [ 1745064.5760727476, 7323467.1945973383 ], [ 1745098.9690896787, 7330600.4526255531 ], [ 1745099.5639556267, 7273681.0634936718 ], [ 1745103.8247858987, 7278242.5779615911 ], [ 1745108.9591393243, 7357962.1157176625 ], [ 1745114.8847849781, 7300360.9704138953 ], [ 1745134.1718329447, 7357798.4074141206 ], [ 1745134.6316655045, 7315586.5030087698 ], [ 1745150.4765455504, 7354524.3811157634 ], [ 1745150.5075313644, 7383409.0978134554 ], [ 1745155.6945554721, 7272747.759256565 ], [ 1745179.2933690536, 7387173.8462169506 ], [ 1745194.3011499313, 7331255.2286170376 ], [ 1745200.17643355, 7315425.2870757831 ], [ 1745207.2878750244, 7384646.7005083235 ], [ 1745216.3754652143, 7273330.0735716615 ], [ 1745219.0585280161, 7351890.3155607972 ], [ 1745229.832540771, 7365918.9141044514 ], [ 1745234.5929164088, 7380491.8746764939 ], [ 1745265.6214741305, 7356357.3860340416 ], [ 1745265.9212893657, 7390342.1976842461 ], [ 1745273.2315738508, 7370272.3306468045 ], [ 1745289.5351824721, 7382848.4003440319 ], [ 1745299.7774359386, 7279319.0456350371 ], [ 1745304.7956282694, 7257188.1814877735 ], [ 1745305.9724228256, 7368733.0143658668 ], [ 1745317.3749187861, 7364738.557119295 ], [ 1745319.7099305112, 7314759.360050315 ], [ 1745331.4099023987, 7319151.118001123 ], [ 1745357.1059713592, 7334139.7445101216 ], [ 1745365.8106741051, 7251307.8210301325 ], [ 1745374.3721718788, 7357446.6548130289 ], [ 1745378.6431848637, 7308099.151010979 ], [ 1745392.5749297878, 7344793.597511461 ], [ 1745441.1129143266, 7312884.7132395441 ], [ 1745447.5119617537, 7254247.9215031918 ], [ 1745449.8464988722, 7382257.7138169799 ], [ 1745460.8628285204, 7265278.5119097801 ], [ 1745470.2165172603, 7266774.1049810136 ], [ 1745482.6213350655, 7271439.24873765 ], [ 1745517.6986598829, 7340162.418566565 ], [ 1745537.7870616112, 7287922.3350868085 ], [ 1745555.2744236975, 7314408.3007543888 ], [ 1745557.5366445477, 7307010.9559951909 ], [ 1745567.1084797359, 7270503.2054547668 ], [ 1745578.9832824189, 7268011.0634320416 ], [ 1745581.4920177474, 7284605.1651174612 ], [ 1745606.7926036757, 7379489.0988191273 ], [ 1745640.037885237, 7301208.9030747795 ], [ 1745641.8945945937, 7300404.3884601584 ], [ 1745642.382760013, 7387333.8929714197 ], [ 1745658.8354970512, 7380520.038326934 ], [ 1745668.0294198031, 7360017.7678035721 ], [ 1745689.0507181464, 7378555.3314010343 ], [ 1745690.5756575817, 7335295.2148016524 ], [ 1745692.2876218285, 7254190.9996149065 ], [ 1745696.9105799031, 7369803.1683511548 ], [ 1745712.1335958864, 7366886.9849982653 ], [ 1745749.6606165126, 7277085.7187881982 ], [ 1745754.2533319253, 7261994.3358842637 ], [ 1745768.9292391823, 7382683.9599048598 ], [ 1745771.3570500051, 7320236.0177753987 ], [ 1745791.5850367665, 7304144.4656435307 ], [ 1745796.9685923376, 7341819.7600468835 ], [ 1745797.1889224381, 7284953.2848028569 ], [ 1745803.0423773767, 7355227.1013758825 ], [ 1745804.0351211214, 7275085.0000292128 ], [ 1745825.8194297191, 7277395.1529441467 ], [ 1745835.1371129267, 7281075.318774242 ], [ 1745841.186792399, 7376376.5338812824 ], [ 1745848.8369047863, 7345365.6083880858 ], [ 1745859.9892993204, 7339923.1859548464 ], [ 1745866.8819220383, 7344163.5346200559 ], [ 1745870.0843277329, 7306464.1523324223 ], [ 1745871.2279267332, 7283994.0286351917 ], [ 1745886.7478725044, 7390658.6477901097 ], [ 1745889.6493450052, 7290435.520816816 ], [ 1745896.8717859753, 7261280.0410585534 ], [ 1745903.2360215718, 7367477.677151503 ], [ 1745913.1754805059, 7323971.2595669189 ], [ 1745913.4106377843, 7329310.2613749783 ], [ 1745920.094441788, 7394367.5690863254 ], [ 1745926.7840836875, 7329924.4685577359 ], [ 1745936.295169808, 7304451.9292147951 ], [ 1745940.4513777955, 7322106.0390610583 ], [ 1745950.826972018, 7392337.7980989283 ], [ 1745953.8226206773, 7342505.4783381931 ], [ 1745965.3178114672, 7277771.9777070889 ], [ 1745975.1362695622, 7276210.2196114194 ], [ 1745984.6417098753, 7275084.8255164772 ], [ 1745996.5358032587, 7270355.3469216349 ], [ 1746003.5153796405, 7275898.2398921363 ], [ 1746004.7045156569, 7311849.9409914855 ], [ 1746007.312773793, 7317761.4913476221 ], [ 1746022.3997298912, 7277619.9426817782 ], [ 1746023.3397808413, 7324223.5568035766 ], [ 1746028.3584839227, 7256577.0084687471 ], [ 1746036.8163231551, 7333958.4212453039 ], [ 1746037.8582423339, 7340698.4152120445 ], [ 1746039.3298100422, 7357422.7890201556 ], [ 1746042.1356538546, 7310912.4994548103 ], [ 1746046.5441549392, 7285006.3767173085 ], [ 1746052.609079222, 7287544.377443972 ], [ 1746054.9171912, 7363146.1959712366 ], [ 1746059.0747525904, 7359312.5185995502 ], [ 1746060.2013028476, 7255024.4607161572 ], [ 1746060.4528291519, 7377884.0829089405 ], [ 1746062.634114803, 7393615.9534948459 ], [ 1746079.3704698095, 7356947.2444915883 ], [ 1746089.7259763661, 7345769.8886700543 ], [ 1746093.3837171097, 7284246.1559905307 ], [ 1746095.4217599456, 7313552.7171061896 ], [ 1746104.4348836886, 7258008.6362558305 ], [ 1746107.244303253, 7296158.6673102286 ], [ 1746111.4288392458, 7335114.2133637322 ], [ 1746114.665168883, 7388088.0412437879 ], [ 1746136.7779174265, 7332140.3553555422 ], [ 1746145.9628827497, 7250764.9711875953 ], [ 1746146.2539801025, 7341548.7873769356 ], [ 1746147.3271516557, 7325215.6558161173 ], [ 1746168.462469921, 7271222.2212262927 ], [ 1746169.952229, 7281005.2919782754 ], [ 1746172.9851403655, 7387277.9281524383 ], [ 1746185.7775550564, 7367473.0176705262 ], [ 1746194.6194933061, 7275214.4358598981 ], [ 1746205.2074321043, 7392107.3319649398 ], [ 1746210.0118840565, 7340168.2096444108 ], [ 1746212.6023609992, 7366916.9966467898 ], [ 1746228.3608272562, 7355926.4720494989 ], [ 1746230.5093165254, 7395114.6520537436 ], [ 1746233.9679085957, 7380038.9907565434 ], [ 1746256.0631635003, 7392542.6416523196 ], [ 1746256.1829311135, 7319277.2240259582 ], [ 1746262.7340164168, 7295753.1792653026 ], [ 1746269.7261543206, 7273725.6294495612 ], [ 1746275.2283176004, 7294088.6422414351 ], [ 1746281.3661146616, 7300634.1918373797 ], [ 1746302.2424028723, 7335089.0493917931 ], [ 1746316.5877498286, 7294175.4622610696 ], [ 1746328.0874922273, 7306840.7485944945 ], [ 1746328.3905463042, 7352218.7099943301 ], [ 1746330.4898651335, 7254326.6890461231 ], [ 1746335.6322512673, 7273228.9088555826 ], [ 1746340.9206366509, 7374802.4802104309 ], [ 1746348.2993993007, 7281153.3786058985 ], [ 1746398.3602618726, 7328037.995041348 ], [ 1746407.7247480871, 7262859.1427835263 ], [ 1746416.4041380824, 7260136.3958757101 ], [ 1746417.2108484954, 7371919.085059111 ], [ 1746418.509370107, 7338452.6312013967 ], [ 1746473.7294414418, 7264537.3652193127 ], [ 1746477.4483012254, 7280707.9698850103 ], [ 1746478.1962657352, 7370385.7964077359 ], [ 1746484.8939083247, 7342423.208483275 ], [ 1746489.8580750457, 7347562.125855308 ], [ 1746490.8027175292, 7313141.3791876324 ], [ 1746499.8055562659, 7346839.597144153 ], [ 1746506.9383565097, 7307646.3269789973 ], [ 1746509.6363916402, 7261520.2600035584 ], [ 1746512.7052354128, 7364555.9749228572 ], [ 1746547.7830261851, 7364554.8975171065 ], [ 1746548.0427155073, 7359681.1907214187 ], [ 1746550.4050996793, 7374391.425166918 ], [ 1746566.0744645756, 7313472.6035659565 ], [ 1746592.6121896943, 7365911.2347122421 ], [ 1746594.5411793978, 7344592.1602174798 ], [ 1746602.3937032954, 7264219.1868152507 ], [ 1746606.8587849271, 7262663.6517
[truncated: 1,788,115 more chars]
