# Supplementary material for: Client-side versus server-side geographic data processing performance comparison: Data and code
Source: Data Brief. 2019 Sep 13;26:104507. doi: 10.1016/j.dib.2019.104507 (PMC6811980; doi:10.1016/j.dib.2019.104507)
Supplement: Multimedia component 1 [file mmc1.zip › Dataset 12/WPSPostScaling.js]

var buffer1000 = '<?xml version="1.0" encoding="UTF-8"?><wps:Execute version="1.0.0" service="WPS" xmlns:xsi="http://www.w3.org/2001/XMLSchema-instance" xmlns="http://www.opengis.net/wps/1.0.0" xmlns:wfs="http://www.opengis.net/wfs" xmlns:wps="http://www.opengis.net/wps/1.0.0" xmlns:ows="http://www.opengis.net/ows/1.1" xmlns:gml="http://www.opengis.net/gml" xmlns:ogc="http://www.opengis.net/ogc" xmlns:wcs="http://www.opengis.net/wcs/1.1.1" xmlns:xlink="http://www.w3.org/1999/xlink" xsi:schemaLocation="http://www.opengis.net/wps/1.0.0 http://schemas.opengis.net/wps/1.0.0/wpsAll.xsd">'
 +' <ows:Identifier>JTS:buffer</ows:Identifier>'
+'  <wps:DataInputs>'
+'    <wps:Input>'
+'      <ows:Identifier>geom</ows:Identifier>'
+'      <wps:Data>'
+'        <wps:ComplexData mimeType="application/json"><![CDATA[{ "type": "MultiPoint", "coordinates": [ [ 1594923.6400144857, 7197593.8660251405 ], [ 1596142.715667987, 7200747.7747313697 ], [ 1605966.8088373751, 7202795.6141670691 ], [ 1612869.4227370203, 7211328.6450611111 ], [ 1614200.4017242354, 7212872.6107824529 ], [ 1617605.1285027948, 7211036.1068055024 ], [ 1622477.2078889185, 7220104.9589815764 ], [ 1624596.0714759971, 7234263.1218442339 ], [ 1624710.5159714576, 7224538.7804335523 ], [ 1624944.0305194559, 7233033.6530783297 ], [ 1631411.1280227725, 7276729.0422600387 ], [ 1632570.5846660188, 7220893.5057257162 ], [ 1639021.2377912428, 7232175.0844310066 ], [ 1639579.6112353986, 7254002.3343682652 ], [ 1640680.8716076189, 7229635.4381859489 ], [ 1640766.6937241843, 7301067.0395939238 ], [ 1641509.6363508014, 7269227.1154886419 ], [ 1642400.3605173074, 7271929.1322798869 ], [ 1642944.7932537019, 7242053.3514063386 ], [ 1643470.9264666105, 7296701.444906529 ], [ 1643600.3155147377, 7216698.1199720921 ], [ 1643915.0289902557, 7225125.0147116119 ], [ 1644152.7764983538, 7221000.09589558 ], [ 1645713.3283344295, 7228683.8482696889 ], [ 1646620.2632413097, 7246824.3484543478 ], [ 1646665.5047283899, 7270305.9390266584 ], [ 1646711.7965680393, 7274521.7279116269 ], [ 1646721.504530549, 7270579.6380393365 ], [ 1647985.3478763234, 7277726.1994180381 ], [ 1649305.8923264151, 7243879.9013325786 ], [ 1649980.9840875859, 7241377.7934696674 ], [ 1650441.8796179537, 7314476.2015975816 ], [ 1651705.109191047, 7248417.4659193857 ], [ 1651909.9069507089, 7228477.0696911337 ], [ 1652013.2975304101, 7302999.2707380997 ], [ 1653346.7786789672, 7316018.7227312988 ], [ 1653500.2369036018, 7257932.6741640866 ], [ 1654450.3052911775, 7227898.5903754318 ], [ 1656868.084915736, 7255430.0022073314 ], [ 1656974.6524151461, 7241280.5164453732 ], [ 1658778.5844568466, 7227790.2647615094 ], [ 1659143.7815118085, 7318150.2525698543 ], [ 1660760.3608660139, 7316825.8327241037 ], [ 1661211.4450150104, 7282872.5311962375 ], [ 1661332.2749307286, 7265601.342580243 ], [ 1661406.2345252652, 7282865.188554232 ], [ 1662384.2115352154, 7305606.8272822807 ], [ 1664299.9982540999, 7296506.312947 ], [ 1665952.4216855613, 7272082.8492715172 ], [ 1665962.7031025258, 7268671.4287673878 ], [ 1666340.0389076306, 7241615.1249815663 ], [ 1666519.3513679472, 7288810.7508922769 ], [ 1666964.8052624164, 7317327.7739058454 ], [ 1667003.6799238608, 7305583.1033638017 ], [ 1667262.179125133, 7262140.1912185159 ], [ 1667587.0805680817, 7306295.21393169 ], [ 1668156.2592663597, 7234703.3537141252 ], [ 1668623.4414728226, 7233519.4726571161 ], [ 1668636.0946469749, 7246524.2827394996 ], [ 1669054.320103141, 7286415.9665724915 ], [ 1669789.1199362453, 7240455.2669384237 ], [ 1669901.2099854224, 7311985.8962262794 ], [ 1670170.573352691, 7294189.4645226132 ], [ 1670586.3733653994, 7252405.5232512709 ], [ 1670887.1809146081, 7277035.952200084 ], [ 1670890.4803448142, 7246273.1617991459 ], [ 1671631.0596539252, 7314839.7621285403 ], [ 1672160.7445798516, 7287686.3090789802 ], [ 1673005.3574872701, 7283315.0050457632 ], [ 1676053.5984235478, 7249866.339360618 ], [ 1676578.4194137212, 7263280.54820312 ], [ 1678593.0409895056, 7273921.3949669451 ], [ 1681051.6929772287, 7284940.2202799423 ], [ 1681087.9405696162, 7291622.8460047441 ], [ 1681421.4232058402, 7231664.1779176798 ], [ 1681824.5331074598, 7310245.7824192774 ], [ 1682328.8773369303, 7266745.4953570962 ], [ 1682728.5392217152, 7299684.3352855062 ], [ 1682928.9346476595, 7301596.9510693047 ], [ 1683281.3200800437, 7299274.4102823576 ], [ 1683841.0176808843, 7304323.6711418685 ], [ 1684151.6642799878, 7248146.399030678 ], [ 1684408.582034884, 7271247.3353789691 ], [ 1684597.9884805395, 7233486.8924207874 ], [ 1684799.6404528511, 7280295.9289325094 ], [ 1685245.7468759441, 7311691.6008603629 ], [ 1686471.4638075638, 7247889.8992472207 ], [ 1687790.5866041011, 7259005.0436832691 ], [ 1687919.0430331905, 7257450.3079096396 ], [ 1689247.449508914, 7270588.2976637166 ], [ 1689745.4869338926, 7309618.462532701 ], [ 1689760.5363323293, 7247300.4968790142 ], [ 1690712.0182830084, 7246875.2516454244 ], [ 1691054.5843431982, 7280595.092363663 ], [ 1691745.8922071296, 7237044.8914126847 ], [ 1692488.0040512464, 7307136.9270098461 ], [ 1692946.2341322976, 7312468.6714729471 ], [ 1693603.0984915127, 7281432.0928872842 ], [ 1693786.9743943708, 7274249.278438855 ], [ 1694855.4401695305, 7250976.7912444118 ], [ 1695715.2226343611, 7316851.0403712736 ], [ 1696903.5357918139, 7243875.4357079193 ], [ 1698650.0544172996, 7303959.8532450665 ], [ 1698895.074960009, 7287905.7197772199 ], [ 1698922.0433808847, 7268597.1721876636 ], [ 1702319.9273563602, 7265688.3528093249 ], [ 1702892.1429036679, 7301702.1376303546 ], [ 1703329.7613543489, 7272702.8570823707 ], [ 1704259.9832256224, 7261453.108330043 ], [ 1704393.4967187885, 7247721.0798063744 ], [ 1705060.3096378376, 7286929.3798362073 ], [ 1705062.7847272691, 7251649.0748114157 ], [ 1705548.504699579, 7313595.1214927901 ], [ 1708412.2303110517, 7263944.9807789829 ], [ 1709157.8406727614, 7262229.6901040915 ], [ 1711116.0821604563, 7242291.3758245809 ], [ 1712765.9650534955, 7308767.7237477656 ], [ 1712980.8979419952, 7331940.1380894156 ], [ 1714237.5480310426, 7274118.740873727 ], [ 1714905.1813542568, 7318935.5686590429 ], [ 1714970.4192310604, 7335405.0211397484 ], [ 1716660.2759247036, 7308860.194253155 ], [ 1716824.5688313274, 7318415.4205132611 ], [ 1717219.7055437958, 7304032.4929892626 ], [ 1718764.7044940186, 7250904.3754086299 ], [ 1719404.6434751586, 7283335.0499807168 ], [ 1720847.9190123875, 7333858.2446236182 ], [ 1721256.165779361, 7320417.0428448999 ], [ 1721464.8029312519, 7337982.8788505467 ], [ 1721487.4435764658, 7258032.2307812702 ], [ 1722786.4645498733, 7285562.3143324079 ], [ 1722901.688793502, 7270573.4389534825 ], [ 1723044.3231433004, 7348473.7873043818 ], [ 1723260.6649778988, 7249278.2722928328 ], [ 1723527.4552142632, 7282764.8220927762 ], [ 1723585.362151115, 7286731.2540041329 ], [ 1724492.6870527877, 7258972.8266892182 ], [ 1725526.9964817988, 7360510.1930908877 ], [ 1725573.069095047, 7349542.1391564142 ], [ 1725610.5146056018, 7317995.1890765764 ], [ 1725804.4108669413, 7312410.9317284627 ], [ 1725879.0976715474, 7270184.9410851719 ], [ 1725950.8285711929, 7368371.5224000178 ], [ 1727150.7796608144, 7346982.6484893681 ], [ 1727296.0749143711, 7296309.3795651365 ], [ 1727982.4527737417, 7340718.5929011721 ], [ 1728156.0652800142, 7292654.2515554279 ], [ 1728707.6829558257, 7322847.0393227031 ], [ 1728753.6356626817, 7315544.0272562224 ], [ 1729003.9691722286, 7372760.8037397685 ], [ 1729134.2484294781, 7305321.9702194994 ], [ 1729143.4567001995, 7269887.6457716478 ], [ 1729201.4685711968, 7256804.0977216829 ], [ 1729321.5529663221, 7253042.0511034299 ], [ 1729676.2063562069, 7371103.5199327637 ], [ 1729730.4381705348, 7309074.966097015 ], [ 1730038.3609328649, 7332020.5400512312 ], [ 1731357.1797871115, 7373152.2249419568 ], [ 1731500.5620670882, 7336716.4138410836 ], [ 1731643.5436167903, 7261141.802350671 ], [ 1731907.1085366399, 7292613.9652703293 ], [ 1732037.1160502823, 7297244.5300872074 ], [ 1732354.4683489827, 7287749.4372281088 ], [ 1732607.0855576976, 7313660.7272916753 ], [ 1732632.2880786725, 7256281.8963359501 ], [ 1732921.8280792867, 7359159.8916324396 ], [ 1733360.4506052597, 7389979.8074915651 ], [ 1733466.2103085602, 7265581.3039913056 ], [ 1733805.7767421408, 7314229.1656959411 ], [ 1734098.4302266405, 7269672.3613811545 ], [ 1734439.3431882798, 7360954.2139906567 ], [ 1734731.7394891125, 7353708.2837179033 ], [ 1734862.5244080389, 7342896.5544951735 ], [ 1735138.2082386259, 7270628.3323478354 ], [ 1735680.6511088011, 7360695.6230035424 ], [ 1736406.7242230305, 7355637.9528593812 ], [ 1736668.8351455787, 7343303.7105245348 ], [ 1737713.3950615989, 7265156.2151358845 ], [ 1739136.3701901855, 7324414.6010193676 ], [ 1740483.0642904586, 7377190.5761450706 ], [ 1741174.5977578915, 7304281.0154030314 ], [ 1742192.7301958213, 7262654.9016136695 ], [ 1742268.5137646226, 7294368.7447740249 ], [ 1742567.6441953718, 7346240.866912513 ], [ 1742899.0629062406, 7256836.9652018603 ], [ 1743448.4498678814, 7253785.8159989221 ], [ 1743704.3395452341, 7319355.1274537267 ], [ 1744049.8677295777, 7377710.8269389616 ], [ 1744438.9739648623, 7325681.1212886535 ], [ 1745222.6457740082, 7337095.2056700243 ], [ 1745592.4663076666, 7275763.3043381777 ], [ 1747292.2839486306, 7341242.487148975 ], [ 1749664.5757025764, 7321030.0538299587 ], [ 1749691.8765636513, 7396438.402367359 ], [ 1750229.5895247834, 7309493.2907597292 ], [ 1750288.7260343442, 7314033.5371647859 ], [ 1750569.93581499, 7259381.2114029471 ], [ 1751795.4799089865, 7339199.2887553591 ], [ 1752005.7480289105, 7263851.7189739067 ], [ 1752082.3443946601, 7305864.8378215432 ], [ 1752389.2316470791, 7356715.1337166633 ], [ 1752742.0186637775, 7355916.1630362701 ], [ 1754589.9892055306, 7350254.7589012338 ], [ 1754781.7929337793, 7366281.9760767361 ], [ 1754882.4103536117, 7333074.086035884 ], [ 1755055.8912686715, 7325747.4037554506 ], [ 1755262.2485125419, 7318118.4562632516 ], [ 1755322.7741824929, 7269407.1914991001 ], [ 1756581.3423131129, 7396206.3421356855 ], [ 1756777.907437355, 7282339.2892129673 ], [ 1757569.6333886245, 7299797.5194716603 ], [ 1758108.6594368541, 7377454.9750108225 ], [ 1758618.2724753292, 7296785.0948628485 ], [ 1759035.4476866808, 7365059.5033151451 ], [ 1759127.3347860938, 7320895.5383915268 ], [ 1760395.6179941236, 7278959.6482349047 ], [ 1762212.3339668086, 7324712.9662058279 ], [ 1762561.0227563824, 7391272.4682088634 ], [ 1762795.6087458853, 7293170.2025832376 ], [ 1763192.2335674553, 7339187.1777564175 ], [ 1763301.5823331354, 7321344.6058382001 ], [ 1763752.0670804135, 7307771.1841550041 ], [ 1763951.158926704, 7356318.4895414347 ], [ 1764630.4090874435, 7310922.3800478261 ], [ 1766627.5355438381, 7333106.5806092592 ], [ 1768170.68666467, 7359437.4165687691 ], [ 1768829.9972657268, 7363710.9401032059 ], [ 1769206.2854873552, 7356494.1768960832 ], [ 1769567.742770873, 7347365.3249280779 ], [ 1770396.6402903611, 7261582.369632042 ], [ 1771033.7063809128, 7349992.6460534828 ], [ 1771189.030270468, 7293875.6477526892 ], [ 1771990.473977149, 7330594.7132969731 ], [ 1772276.5506543866, 7401698.5268230019 ], [ 1772697.7803980943, 7314508.6235578666 ], [ 1773418.0039044733, 7305087.5832628729 ], [ 1773581.0264808505, 7270775.4720289325 ], [ 1774065.4373809081, 7339357.8176496765 ], [ 1774088.6757074525, 7317031.3065128857 ], [ 1774307.7187970774, 7358303.4753149971 ], [ 1775199.2310496424, 7374115.851435977 ], [ 1776010.5493639079, 7311726.4802263509 ], [ 1776646.433377438, 7378547.4160605399 ], [ 1776659.7561910548, 7293391.7348437216 ], [ 1776930.0927270234, 7298390.1951265102 ], [ 1777885.1104676672, 7404026.5350895748 ], [ 1778061.9423684732, 7341595.7018686496 ], [ 1778062.1313258782, 7371169.9187667025 ], [ 1778488.8708407125, 7354838.726592212 ], [ 1778776.5828169149, 7299543.7794317612 ], [ 1778889.6020555478, 7285133.47603988 ], [ 1779058.6241748475, 7289278.9971117396 ], [ 1779222.4631769026, 7350654.2762095397 ], [ 1779228.5398526997, 7351518.3081566244 ], [ 1780511.7403455926, 7375145.0552049438 ], [ 1780676.4874560172, 7373556.6131503554 ], [ 1781172.3935779699, 7310595.575523491 ], [ 1781446.938225993, 7385811.776612564 ], [ 1782340.1558991526, 7285709.3021662077 ], [ 1782763.8804888465, 7379387.1165529788 ], [ 1783343.8203149955, 7345145.446163117 ], [ 1783717.5626936215, 7297609.51553779 ], [ 1784355.2296838316, 7358716.216149956 ], [ 1785071.6492592145, 7310480.8215997983 ], [ 1785300.7558842578, 7364870.4105763687 ], [ 1785972.4173799786, 7361373.3159117093 ], [ 1786269.629129824, 7317284.1918690782 ], [ 1786611.7485241683, 7384695.6369832745 ], [ 1786796.2249776211, 7304680.3136602873 ], [ 1786950.7732956151, 7307935.0990183 ], [ 1786970.5118407472, 7284310.1974340016 ], [ 1787168.7308562009, 7374796.4575518323 ], [ 1787547.7489459338, 7306838.5981396269 ], [ 1787726.9636524823, 7394671.0429803086 ], [ 1787749.99333082, 7330768.7548507843 ], [ 1787766.57159808, 7312790.0068439143 ], [ 1789144.2437463684, 7325058.5412559081 ], [ 1789202.8368940158, 7300530.3017604137 ], [ 1791142.528812292, 7333817.2318886975 ], [ 1792123.6041014108, 7384106.2954939567 ], [ 1792701.4985933886, 7375951.6944084894 ], [ 1793209.669563585, 7341780.4979789918 ], [ 1793301.0412852077, 7366417.7597248191 ], [ 1793926.4909251763, 7283306.4791936688 ], [ 1794103.8393933615, 7361052.5562495394 ], [ 1794258.7288044589, 7406993.0121022416 ], [ 1794303.9787315873, 7313562.3515355717 ], [ 1795091.4324989545, 7377346.8319097999 ], [ 1795472.0420117502, 7387314.2847600589 ], [ 1795564.0737931081, 7324115.8322972069 ], [ 1795756.6315927641, 7385248.0808965554 ], [ 1796161.799286634, 7384066.6526312586 ], [ 1796189.9147647801, 7372146.2279023649 ], [ 1797532.8876948785, 7357325.3866211083 ], [ 1797708.6936545719, 7320567.7519926224 ], [ 1797766.3703370341, 7415321.4885483105 ], [ 1797949.8602029711, 7370546.9976435062 ], [ 1798789.5524990698, 7339894.9916631188 ], [ 1798943.5621332095, 7295626.259356562 ], [ 1799940.024169941, 7340566.0593142118 ], [ 1800026.2768371799, 7394416.408224836 ], [ 1800494.0677972999, 7329036.6388384141 ], [ 1800810.8550954366, 7318314.9389552316 ], [ 1800967.0164330488, 7298727.0764919613 ], [ 1801210.4572318695, 7374557.2757280841 ], [ 1802769.6054344005, 7345624.6829800289 ], [ 1803128.1371639932, 7403166.886236717 ], [ 1803271.1486816874, 7413881.2105659759 ], [ 1803573.4706296318, 7314587.6454265909 ], [ 1804314.7272035496, 7400095.279833083 ], [ 1804370.9848438038, 7304369.7689670399 ], [ 1805544.7187970956, 7387579.4219164783 ], [ 1806257.8686458389, 7351026.2236669641 ], [ 1806553.5552957465, 7303286.1258823918 ], [ 1806757.1674298118, 7382159.7246259842 ], [ 1806925.6114056574, 7314008.3757695416 ], [ 1806952.9234696918, 7383061.7371698311 ], [ 1808204.1005352191, 7359397.3294146936 ], [ 1808355.7344465405, 7342379.1077342089 ], [ 1808594.0416909414, 7359950.369778499 ], [ 1808692.0499732147, 7310475.1699569374 ], [ 1809007.4262182289, 7326924.6567372307 ], [ 1809204.1831934426, 7386103.3439927641 ], [ 1809372.2786857132, 7408017.178126202 ], [ 1811533.7664472868, 7314003.7496666182 ], [ 1811607.2627311947, 7364311.4779964155 ], [ 1812413.8855761811, 7331307.4504058259 ], [ 1812570.1941156993, 7346517.8441292681 ], [ 1813300.3838858989, 7409716.4698128691 ], [ 1814701.2292924339, 7339320.171425364 ], [ 1815061.6257559701, 7318389.0231354889 ], [ 1815558.0606976452, 7420295.2125413697 ], [ 1815618.2975903256, 7326111.5219834112 ], [ 1815867.0061712975, 7340381.7685820544 ], [ 1817631.5441407131, 7337774.6465376969 ], [ 1817780.8973837243, 7391278.2801718796 ], [ 1817786.0859161224, 7315153.615954644 ], [ 1818449.3922066472, 7334703.3490348356 ], [ 1818680.3614181923, 7314442.7478007963 ], [ 1818838.521611941, 7362901.6568727102 ], [ 1820482.2379317989, 7372965.8166375281 ], [ 1820955.6378349415, 7421322.7333809221 ], [ 1821010.7022935711, 7423744.9227386946 ], [ 1822563.1809713389, 7370138.9429154368 ], [ 1822689.8646234334, 7310249.9632802587 ], [ 1822820.0866121557, 7393722.1295468938 ], [ 1825153.2640793978, 7334004.1262158817 ], [ 1826135.1895422721, 7337070.7006374849 ], [ 1826171.8116643606, 7423556.7390296366 ], [ 1826179.0050388931, 7423374.2382927444 ], [ 1826339.02308757, 7424982.0751467645 ], [ 1828456.641483366, 7379174.8205330297 ], [ 1830386.0105997566, 7327556.422729753 ], [ 1830970.670893047, 7426999.9492596574 ], [ 1831221.6783540146, 7394346.205253629 ], [ 1831340.9314063466, 7398883.3313951883 ], [ 1832053.6930946077, 7409805.2925154828 ], [ 1832528.9664724178, 7349839.3599597383 ], [ 1833440.3773545099, 7412483.4642854482 ], [ 1833614.2257671757, 7407081.3082187641 ], [ 1833733.5783624188, 7369124.7230484448 ], [ 1834012.7465965329, 7361957.9654648621 ], [ 1834014.7823290287, 7322074.9200092088 ], [ 1834138.6734194078, 7368436.6221531685 ], [ 1834267.0036184411, 7345748.9069528719 ], [ 1834377.7206020574, 7384770.3804680863 ], [ 1834529.9216412988, 7404703.785386744 ], [ 1835320.8192769701, 7377549.6014205171 ], [ 1835596.8910483681, 7323077.7751505794 ], [ 1835983.4280134854, 7408510.153714207 ], [ 1837126.4122159129, 7372279.2458123108 ], [ 1837200.5311102443, 7356356.7146399356 ], [ 1838111.4075502141, 7401717.5611115592 ], [ 1838629.8856543158, 7365780.0905076507 ], [ 1838832.377545807, 7411582.9564711656 ], [ 1838885.890484482, 7413018.769262067 ], [ 1839339.2625478003, 7365995.1669960171 ], [ 1839562.3352440572, 7317874.1158582196 ], [ 1839679.8433591474, 7396497.645346703 ], [ 1840153.6591886131, 7420380.0461760471 ], [ 1840190.2756200857, 7334556.1702982709 ], [ 1841049.9306350669, 7344086.6091527184 ], [ 1841902.2869376561, 7425613.5171554405 ], [ 1843257.4335553958, 7325780.1557201166 ], [ 1843941.5190429045, 7373529.2157427827 ], [ 1844398.6934931458, 7336162.7224702127 ], [ 1844648.6025182619, 7389834.6330796722 ], [ 1845126.7207785528, 7338046.7305699186 ], [ 1845165.6171182662, 7392385.9365875963 ], [ 1845829.772714311, 7405732.0314845182 ], [ 1846517.8547028971, 7377104.8884260049 ], [ 1846730.4684452985, 7362690.4410445774 ], [ 1847150.4569218368, 7325330.2983595729 ], [ 1848218.9468595542, 7405483.7000329765 ], [ 1848324.7997426433, 7357715.7824475681 ], [ 1848576.3101767832, 7399194.1395283751 ], [ 1848915.3699083026, 7385578.1290693758 ], [ 1848941.1103857814, 7350774.7082861578 ], [ 1849426.8219228957, 7373159.6980786622 ], [ 1851206.5887117062, 7347450.0413281266 ], [ 1851573.5833535991, 7375034.0118727032 ], [ 1852456.1140144898, 7435689.431937119 ], [ 1854365.642000614, 7375182.6679355083 ], [ 1855312.9665520801, 7428272.2286766246 ], [ 1856263.6747616834, 7333598.3283879831 ], [ 1857127.6891608911, 7427331.8864474427 ], [ 1857232.2511939877, 7349806.5144091481 ], [ 1857304.844624134, 7328924.8664897578 ], [ 1858465.3890146436, 7411574.1686192323 ], [ 1858823.369723693, 7319051.8100279169 ], [ 1859710.6191133484, 7383051.5186513448 ], [ 1860018.8029101458, 7351175.1083074948 ], [ 1860126.0968253524, 7380456.710754348 ], [ 1860487.5968068778, 7343597.4340747138 ], [ 1860505.5292690215, 7370898.9073282052 ], [ 1861669.2918150285, 7432957.804666413 ], [ 1862205.4086690841, 7336347.5168776875 ], [ 1863452.7812953526, 7328999.5833841991 ], [ 1863616.2097416832, 7421543.7145463452 ], [ 1863919.155305465, 7383329.4527402148 ], [ 1864112.2571463084, 7387196.8843595777 ], [ 1864361.4470056701, 7385933.713897232 ], [ 1864616.3174687107, 7356950.2041204898 ], [ 1865653.8894255762, 7373906.2101023886 ], [ 1865699.5569712729, 7369875.8863945547 ], [ 1865783.8993512937, 7351419.0720256753 ], [ 1869261.7215436203, 7391684.372283496 ], [ 1869435.1794293132, 7398828.9129734226 ], [ 1871002.6462546233, 7441752.8403914506 ], [ 1871362.151942292, 7374677.9664524859 ], [ 1871627.1529830773, 7347218.2715878822 ], [ 1871996.1084547534, 7394086.3921170421 ], [ 1872473.0358466348, 7396210.5141930524 ], [ 1872563.2494380071, 7403597.3847460505 ], [ 1872640.5176886735, 7356768.2341350876 ], [ 1873344.9219593252, 7336236.1881058598 ], [ 1873451.4761248487, 7433128.8275861079 ], [ 1873508.8728036392, 7348705.5382995568 ], [ 1875575.240789304, 7404884.371151397 ], [ 1876448.3690281857, 7441643.0781847415 ], [ 1877663.5623307605, 7332045.781489064 ], [ 1877886.4173007202, 7349255.1462983526 ], [ 1878988.2360786339, 7415286.883816815 ], [ 1879624.536136996, 7370699.2573531372 ], [ 1879866.606549344, 7380718.3838188928 ], [ 1880080.5189035533, 7356646.2044854248 ], [ 1880179.4618943906, 7372048.2196301781 ], [ 1880557.190927288, 7394300.7683156393 ], [ 1880604.5772733686, 7423438.2789579108 ], [ 1881481.3897561056, 7338446.6773330038 ], [ 1882569.3359942138, 7409032.9571211981 ], [ 1883022.4635674669, 7378831.6795527525 ], [ 1884946.0511671021, 7359836.837205423 ], [ 1884978.1991639559, 7383269.4282784751 ], [ 1884982.049268438, 7409250.9609023202 ], [ 1885008.3053640435, 7362201.5118612852 ], [ 1885091.4795671683, 7383051.0111695025 ], [ 1885404.8742792159, 7412270.4633749947 ], [ 1885960.7969546188, 7412970.0791755198 ], [ 1886556.7533699463, 7369475.690374827 ], [ 1887057.0859309807, 7420232.9178484501 ], [ 1887081.051629059, 7388905.4851409858 ], [ 1887314.1694566926, 7351124.2214901121 ], [ 1887423.5204668764, 7388465.0575791392 ], [ 1887488.2902915459, 7415444.2153550619 ], [ 1887741.4932382228, 7370514.818708444 ], [ 1888294.2450049887, 7343676.3571291836 ], [ 1888965.9068359456, 7353558.3758420739 ], [ 1889420.5042408877, 7390359.4310185891 ], [ 1889689.411836579, 7452458.1921614865 ], [ 1889706.9887549921, 7446583.8303424129 ], [ 1889994.3441858536, 7345704.2777068121 ], [ 1890415.8315651286, 7403109.5373182232 ], [ 1891056.822481642, 7439351.3411505371 ], [ 1891999.0348508975, 7434306.297088135 ], [ 1894006.2640767018, 7456374.860173475 ], [ 1894298.2128286173, 7424258.9681613427 ], [ 1894811.1674411092, 7350563.6533604851 ], [ 1894935.1441641636, 7388214.8584411182 ], [ 1895050.1361076562, 7400281.5812179092 ], [ 1895554.2813229281, 7340929.4609923111 ], [ 1895678.6094191559, 7449889.9160131998 ], [ 1895782.6077914778, 7450263.5860404884 ], [ 1896375.1964426539, 7420659.4495779322 ], [ 1896619.0729878757, 7414623.4774098676 ], [ 1897431.7092782976, 7345381.634161639 ], [ 1897725.7800773694, 7360301.1927013164 ], [ 1898268.2672891826, 7441102.6290658126 ], [ 1898407.192448278, 7447873.6924004927 ], [ 1899296.7215023942, 7459137.8252869109 ], [ 1899387.8884139406, 7378047.9679318061 ], [ 1899393.2497987333, 7418077.7938973131 ], [ 1900383.6858923989, 7403791.0209410088 ], [ 1900561.8177702986, 7454759.4658086384 ], [ 1901155.5193031682, 7437922.7396987863 ], [ 1901834.7037692268, 7360506.1182645299 ], [ 1902406.9347271486, 7358355.7767718956 ], [ 1903549.5148237618, 7396125.7607362429 ], [ 1903573.8974534811, 7407176.3556489591 ], [ 1904493.2109355698, 7440765.1210567383 ], [ 1904901.3053218413, 7432124.0437324289 ], [ 1905070.1526094372, 7414409.819070654 ], [ 1905687.2852492952, 7365728.1948858546 ], [ 1906027.6718115087, 7384480.3259057673 ], [ 1906113.9711699702, 7355436.5629252484 ], [ 1906190.457306996, 7413695.9367232136 ], [ 1907155.1251569088, 7419553.1607718822 ], [ 1907183.0846981918, 7456388.4488343773 ], [ 1910634.6338039383, 7393028.1587456334 ], [ 1911412.1487687225, 7350488.1860317662 ], [ 1911600.130961949, 7394671.4207856376 ], [ 1912018.4350632345, 7463284.945828557 ], [ 1912030.387251114, 7353682.9707152937 ], [ 1912919.9374400696, 7423359.18329388 ], [ 1913620.5219466123, 7439526.0698489128 ], [ 1914612.5484098818, 7444712.7098476216 ], [ 1915609.833048858, 7449996.0550629431 ], [ 1915914.6119939561, 7463408.9976503244 ], [ 1917833.2802348582, 7450567.0985620609 ], [ 1918712.4773153514, 7443978.8165396815 ], [ 1919126.2513469786, 7456764.904759313 ], [ 1919218.1678433721, 7378208.4244858315 ], [ 1919775.0943464874, 7451871.2764726272 ], [ 1921113.9195738395, 7421240.7994217239 ], [ 1921839.8607646658, 7384316.0593246287 ], [ 1922508.8094332337, 7364478.3308622707 ], [ 1922522.5872346379, 7414867.9649826791 ], [ 1922679.9355557514, 7417851.7701147292 ], [ 1923158.0649564681, 7442029.7682934171 ], [ 1923279.369239476, 7366153.4845274761 ], [ 1923466.541421721, 7451995.1017470378 ], [ 1924391.2794467292, 7444551.8200691538 ], [ 1925099.5052125382, 7415162.1128226416 ], [ 1925599.1032688569, 7429031.8778091725 ], [ 1926626.3777991827, 7389767.8740189867 ], [ 1927756.759207288, 7429815.1782646663 ], [ 1929558.0864271815, 7428429.2199633457 ], [ 1929835.9210951515, 7389921.4000263484 ], [ 1931333.7775957396, 7449385.5583373075 ], [ 1931367.5595425176, 7442590.3831838071 ], [ 1932750.159687944, 7358547.0040008239 ], [ 1932796.9695402132, 7464296.2583555011 ], [ 1932854.1378247025, 7419535.9764164435 ], [ 1933452.3026697752, 7382132.2498653056 ], [ 1933628.9469001517, 7419853.6955062468 ], [ 1934824.4618023001, 7468669.4252654091 ], [ 1934960.7887845091, 7415149.4421946537 ], [ 1936053.0330011414, 7455308.3350599725 ], [ 1936500.9692951611, 7425177.2095664795 ], [ 1936802.1770512192, 7467686.845418104 ], [ 1937903.097791048, 7419916.1265192935 ], [ 1939450.0622206605, 7459885.8134386763 ], [ 1939782.9178231414, 7366992.3491304098 ], [ 1941267.848794885, 7458858.3869053787 ], [ 1942760.9312517669, 7431950.4577900656 ], [ 1942772.998699836, 7436501.9794866126 ], [ 1943011.8375973811, 7473442.3785620434 ], [ 1944152.4735162114, 7367781.6997742029 ], [ 1945009.6678679353, 7369477.6731868135 ], [ 1946598.6562246419, 7359810.967881823 ], [ 1946895.0080404561, 7460838.5317458296 ], [ 1947207.1346084687, 7413934.8322282219 ], [ 1947807.2527983836, 7414343.0370617881 ], [ 1948517.0496299076, 7362209.3119506249 ], [ 1949256.6662434591, 7387644.0240969509 ], [ 1949849.0038649074, 7441634.0783513123 ], [ 1950298.7487927217, 7481061.3591959961 ], [ 1951026.8820462797, 7474825.5536658335 ], [ 1951624.4970406427, 7419809.0964303091 ], [ 1951724.2789652508, 7467032.8822668809 ], [ 1951863.3993154136, 7443284.8585635098 ], [ 1952038.6323221198, 7399537.0413231784 ], [ 1952163.3996498429, 7414502.0947384145 ], [ 1953052.3569618098, 7467139.702920815 ], [ 1953325.5820227615, 7450919.0640619816 ], [ 1953516.2084948064, 7431975.9917749176 ], [ 1954300.3124001166, 7472197.1610585479 ], [ 1954587.8926680498, 7408240.1543467473 ], [ 1954976.7141455435, 7368996.9496674221 ], [ 1955023.5336821736, 7358310.5530160507 ], [ 1955027.5929349815, 7372519.5713040903 ], [ 1955294.11315728, 7423150.4807478376 ], [ 1955530.2526113689, 7383164.9014269337 ], [ 1956402.812004959, 7421246.9424502952 ], [ 1957137.4807724331, 7411471.1419190057 ], [ 1957458.3327980398, 7393819.2580466354 ], [ 1957627.6777786103, 7386773.6555907773 ], [ 1958222.2311362335, 7434087.5129512036 ], [ 1960214.8183947355, 7421406.9701218577 ], [ 1960587.0283872578, 7410042.1744863056 ], [ 1960995.7821578453, 7397355.6981752217 ], [ 1961624.2825562994, 7387523.4105493994 ], [ 1961726.526843986, 7391542.097335997 ], [ 1961948.9574505528, 7396233.2477724273 ], [ 1962366.9123227266, 7385691.8272236576 ], [ 1962459.8957176593, 7482458.6044650329 ], [ 1963348.3358910473, 7407560.1209875159 ], [ 1964004.6706635526, 7480670.1826647241 ], [ 1964163.0502362256, 7423386.4083802225 ], [ 1964351.6295276382, 7418507.4065057384 ], [ 1964849.7946956586, 7382452.738565431 ], [ 1965234.067789444, 7442317.406444815 ], [ 1965293.4388676262, 7374182.5191710591 ], [ 1966345.3924522968, 7465646.6996884979 ], [ 1966603.2281516604, 7466647.3667399706 ], [ 1966952.1193744917, 7430949.8366245674 ], [ 1967954.7949524238, 7364506.2711940836 ], [ 1968239.9160035376, 7396788.492762059 ], [ 1969038.3226470379, 7397000.118129679 ], [ 1969515.5794442794, 7469326.8309647227 ], [ 1970065.5405557328, 7457074.9506734209 ], [ 1970156.7721304849, 7428345.7943300987 ], [ 1971607.4019623743, 7492870.9699769644 ], [ 1971671.2002981463, 7431880.7166581061 ], [ 1972501.0377282733, 7368167.0992146796 ], [ 1972518.2856779548, 7473595.7727552755 ], [ 1972596.3688703028, 7399266.6675143279 ], [ 1972902.4599608106, 7491575.1606642893 ], [ 1972961.2839968884, 7421452.3102792809 ], [ 1973431.0481027537, 7458485.450199388 ], [ 1973516.7988119419, 7491186.0793361058 ], [ 1974169.1744051529, 7455629.1930977087 ], [ 1974297.6924033654, 7413822.4842312802 ], [ 1974311.066345566, 7403630.3661648994 ], [ 1974416.1306796311, 7451545.6693663932 ], [ 1977093.0084235726, 7453351.327926822 ], [ 1977328.3243190115, 7461370.2157400325 ], [ 1977377.4609738891, 7444057.9888460971 ], [ 1977535.1759075744, 7469099.0741912704 ], [ 1977616.6061950875, 7387054.2677516332 ], [ 1978606.3984463189, 7430637.4328291109 ], [ 1979532.2697042194, 7396141.896452819 ], [ 1979585.4554365722, 7419137.9001663448 ], [ 1980861.2146142048, 7465558.6237657992 ], [ 1981541.9072218232, 7394715.6943068476 ], [ 1982227.5284234318, 7490683.8877621302 ], [ 1982365.0197744125, 7386273.8587938733 ], [ 1982858.8881200938, 7407895.6887556491 ], [ 1982905.5390413981, 7467679.8107864726 ], [ 1983124.3201578362, 7386689.9117909567 ], [ 1983841.58436515, 7426094.704822354 ], [ 1984480.4377011717, 7428428.8419567384 ], [ 1985088.144828876, 7475318.9469761569 ], [ 1985377.4624139252, 7444520.924714582 ], [ 1985432.5621517692, 7369749.4220370473 ], [ 1985460.209717667, 7477602.0560456468 ], [ 1986023.4660025255, 7487161.7360882219 ], [ 1986129.2383692663, 7433271.5503629828 ], [ 1986570.6406953679, 7460591.286886978 ], [ 1987268.0928897168, 7463190.0794705655 ], [ 1987587.2811879772, 7430770.8112416277 ], [ 1989463.4784824962, 7488930.7695608996 ], [ 1989798.6580148265, 7378676.0648091929 ], [ 1989833.692879983, 7485367.1075087059 ], [ 1990572.8078137366, 7416673.1686564768 ], [ 1990999.5159567443, 7445153.668640146 ], [ 1991016.3517909818, 7466774.3727603704 ], [ 1991163.2831368041, 7372015.7045059996 ], [ 1992775.7567292796, 7457271.418991725 ], [ 1993435.0758755063, 7487805.320795482 ], [ 1994185.1894870691, 7391261.6161672613 ], [ 1994577.7103987078, 7496119.2908247933 ], [ 1994758.9542923542, 7437448.4218624718 ], [ 1995156.3236020121, 7485623.0121735753 ], [ 1995346.1946469878, 7504530.6223710077 ], [ 1995534.7969829775, 7464345.8690816304 ], [ 1995540.8221086245, 7460745.6880807672 ], [ 1995945.0804368788, 7475472.5209343582 ], [ 1995966.4505437019, 7486819.1669452172 ], [ 1995968.3934965888, 7448939.3006853461 ], [ 1998576.7211156657, 7502079.7059624605 ], [ 1998626.047148166, 7444130.3697069688 ], [ 1998857.9010366339, 7469528.1399255283 ], [ 1999022.4521232408, 7472479.0417299774 ], [ 1999645.8586952849, 7436589.0020423308 ], [ 1999896.128034275, 7492246.9977726312 ], [ 2001107.024378344, 7428018.9118155222 ], [ 2001121.6463595182, 7465893.8129892526 ], [ 2002225.8404919174, 7462247.4746719636 ], [ 2002347.6697235564, 7433339.0088046892 ], [ 2005305.6684537814, 7477864.2221329696 ], [ 2005941.8007949246, 7433206.8566937959 ], [ 2006416.2226907199, 7496415.4337929059 ], [ 2006634.0642945776, 7455153.140731412 ], [ 2006764.9955692866, 7412696.1813717186 ], [ 2006909.9878355237, 7471218.9787200466 ], [ 2007346.8655622564, 7438985.5250060307 ], [ 2007854.2297626855, 7515745.3809308186 ], [ 2007925.8401496168, 7413508.2310298365 ], [ 2008958.5995147324, 7507251.3025601469 ], [ 2009604.0440581529, 7417168.3196439864 ], [ 2009939.7993317388, 7492389.9793194449 ], [ 2010863.2803264481, 7420592.3164554806 ], [ 2010888.5333707335, 7468204.0170949437 ], [ 2010920.5933219157, 7383496.6756473565 ], [ 2011295.3005734188, 7398677.5127087599 ], [ 2012072.4519098783, 7413407.9920994556 ], [ 2012133.4104873682, 7452934.0550107388 ], [ 2013008.9092520755, 7414182.1895323247 ], [ 2013503.6383534751, 7516139.0789863616 ], [ 2015169.2283588196, 7397265.5310629783 ], [ 2015303.0808509383, 7400097.2751548169 ], [ 2015310.3515201248, 7373366.6693622181 ], [ 2015741.420388327, 7380306.7100176793 ], [ 2016559.7860981983, 7449453.4205808816 ], [ 2016683.2860246054, 7454568.3778015655 ], [ 2017393.9899671092, 7372674.4180180281 ], [ 2017867.70591216, 7430005.5020162575 ], [ 2017935.7929396238, 7492270.4775422392 ], [ 2018246.3184419419, 7394431.0152523704 ], [ 2018646.8527263342, 7440665.1444444926 ], [ 2018872.5391813032, 7463599.3357876493 ], [ 2019718.4126866045, 7435281.1645227745 ], [ 2020809.7992789161, 7476278.7894655894 ], [ 2021256.9464614016, 7420866.3505731774 ], [ 2021632.1392996719, 7442256.8766482538 ], [ 2022049.0744402846, 7466102.5187004823 ], [ 2022193.7444220274, 7417115.7957283761 ], [ 2022965.3062730324, 7502307.7090782113 ], [ 2023103.7631802601, 7478527.2467508866 ], [ 2023180.3203686604, 7426758.484038515 ], [ 2023200.0063423277, 7513601.4448752776 ], [ 2023351.360742369, 7379108.703437238 ], [ 2023454.1664917199, 7497495.9446135871 ], [ 2023793.38072654, 7438705.7932456294 ], [ 2023930.9730899576, 7377226.6773855602 ], [ 2024047.7209595351, 7390968.0527619077 ], [ 2024776.0800353908, 7523650.0706352936 ], [ 2024887.8164326015, 7398183.8236599453 ], [ 2025137.3093615042, 7485860.3975001425 ], [ 2025648.5533032331, 7476500.0069758315 ], [ 2026040.7028260625, 7486042.0108792707 ], [ 2026142.3438986342, 7470294.0744949924 ], [ 2026596.9373162978, 7516121.2930466635 ], [ 2026881.5433793664, 7488472.6742394324 ], [ 2026909.8282029477, 7450524.6622439744 ], [ 2029816.9917066139, 7479809.5998477973 ], [ 2029852.1778659441, 7521650.1859378172 ], [ 2031714.7791700228, 7372547.0393298473 ], [ 2031801.8557486667, 7370110.9719274174 ], [ 2032127.5284870393, 7383506.2825383358 ], [ 2033152.4533509437, 7376374.6036074683 ], [ 2034051.154665235, 7494179.1290392401 ], [ 2034172.7506817093, 7452685.9371366994 ], [ 2034293.5479693401, 7375347.8882488227 ], [ 2034330.6785693336, 7398495.0532306116 ], [ 2034516.9329761711, 7502603.0526354592 ], [ 2034949.9403168883, 7519204.2496730303 ], [ 2035544.2583423597, 7529939.7060765037 ], [ 2035840.078361206, 7415460.1694499534 ], [ 2036570.5694448666, 7463833.7395446226 ], [ 2036719.3279427188, 7372694.8197937384 ], [ 2037368.2443725332, 7431298.7249405431 ], [ 2037659.1494195582, 7441309.6359396828 ], [ 2038248.6606633565, 7505489.7212851867 ], [ 2038422.5702128399, 7479627.4667701609 ], [ 2039101.5898192201, 7492667.6731244037 ], [ 2039212.5850968887, 7446719.0081451489 ], [ 2040092.9064948149, 7404850.9401169708 ], [ 2040641.623336216, 7399759.1405326985 ], [ 2041230.871398184, 7503895.7138828859 ], [ 2041518.6829871463, 7418987.7648792956 ], [ 2041596.7642472289, 7467115.5247521764 ], [ 2041682.2899236376, 7380971.5715907402 ], [ 2041718.801427586, 7423771.728869725 ], [ 2042074.599850561, 7427080.8880482977 ], [ 2042770.0236142371, 7425271.6360988012 ], [ 2043381.380636492, 7537900.5757153183 ], [ 2043942.9168113875, 7478067.8962931596 ], [ 2043979.3559511611, 7473665.6312518567 ], [ 2044097.991232157, 7396462.0360236671 ], [ 2044115.5461404198, 7435872.2912147203 ], [ 2044220.7365998428, 7372371.9175984282 ], [ 2045452.227124129, 7498736.4596981294 ], [ 2045462.5026733459, 7430049.5049574785 ], [ 2046430.2540308048, 7500652.2924743462 ], [ 2046593.5780733696, 7482193.6874447335 ], [ 2046799.6352656754, 7535157.1113353334 ], [ 2047052.4346454253, 7412291.3607508028 ], [ 2047932.3369791531, 7435834.7852713168 ], [ 2050035.4473611042, 7451879.0848739967 ], [ 2050248.3322133669, 7511104.6912797904 ], [ 2050335.7200029993, 7376207.6110047577 ], [ 2051017.5889258422, 7496784.9766084785 ], [ 2051912.520442517, 7392658.5182278482 ], [ 2052517.5306825985, 7485604.1331523294 ], [ 2053105.9040169679, 7520337.780616791 ], [ 2053727.3257094806, 7474410.663238815 ], [ 2054423.0549793635, 7390082.5406738138 ], [ 2054507.6751020786, 7393968.3687654566 ], [ 2054878.2068306739, 7438796.8395523429 ], [ 2054995.1002807175, 7512300.4114970816 ], [ 2055245.9512007146, 7509475.5233824616 ], [ 2055582.0963813309, 7483829.259722257 ], [ 2055873.3883494195, 7409762.4787835889 ], [ 2056760.0736863124, 7393550.4513826333 ], [ 2057363.3327228513, 7512965.4134846721 ], [ 2057795.1452213745, 7448703.0553246289 ], [ 2057852.571020836, 7375610.4014989166 ], [ 2057924.5851036499, 7511091.7164579332 ], [ 2059290.1135555473, 7519698.7239448465 ], [ 2059871.7816372998, 7462396.2606749218 ], [ 2060335.8293029466, 7429491.7411943329 ], [ 2060471.6359376712, 7374704.822446391 ], [ 2061328.5369518194, 7385518.1929214271 ], [ 2061772.4671977065, 7471667.5688579353 ], [ 2062210.0757326006, 7499759.5945335422 ], [ 2063398.5795929211, 7515414.7169713182 ], [ 2063648.790274936, 7483901.5552664818 ], [ 2063842.7138218137, 7532382.7154768435 ], [ 2063985.372394196, 7486071.1275731353 ], [ 2064368.4002978427, 7395294.5732583916 ], [ 2064890.2377612167, 7507132.6804499207 ], [ 2065489.6609298699, 7374190.7502605552 ], [ 2065642.257070658, 7482932.8497028844 ], [ 2066432.8364723935, 7408247.3552048672 ], [ 2066462.1841875182, 7500604.8320747763 ], [ 2066628.4918105295, 7527204.5558200721 ], [ 2067169.8628570633, 7487986.5247778911 ], [ 2067595.8454850402, 7375237.1124409605 ], [ 2067813.8028223652, 7400525.7425586926 ], [ 2068292.7823027566, 7491709.0342639554 ], [ 2068354.8487868467, 7420911.2269205656 ], [ 2068362.0766914955, 7521394.4781670216 ], [ 2068702.8492049766, 7360830.3917813338 ], [ 2068873.7434882445, 7516302.8569574021 ], [ 2069107.983168592, 7445343.7332408903 ], [ 2069577.0837638341, 7402792.4169689026 ], [ 2069870.5252625295, 7420532.95109984 ], [ 2069943.2175054688, 7465081.9680954693 ], [ 2070052.6512921909, 7446228.9379141936 ], [ 2070342.1696409136, 7519784.8391971132 ], [ 2070355.6829936192, 7473379.232016298 ], [ 2070624.4079642193, 7533325.7737227213 ], [ 2070825.1751942115, 7432787.2841345556 ], [ 2070862.3629024851, 7535281.0822909325 ], [ 2071029.7880741204, 7512600.8275655089 ], [ 2071258.3075280108, 7535649.3914372288 ], [ 2071666.5604375806, 7414496.5701391632 ], [ 2072043.821379221, 7381786.8770274883 ], [ 2072890.14289115, 7376056.3315112889 ], [ 2073334.8612222534, 7522547.6966157909 ], [ 2074549.9903305809, 7469206.6042894991 ], [ 2074563.1843000054, 7424641.5342049785 ], [ 2074769.0058424657, 7407899.9295200631 ], [ 2074855.9427592689, 7479584.9410637999 ], [ 2074879.1164898253, 7397730.2811977025 ], [ 2075516.3831970133, 7426986.7980165863 ], [ 2075728.6408087828, 7409648.6764567131 ], [ 2075976.0822472055, 7400070.8750498043 ], [ 2076180.0235780652, 7419207.8087470466 ], [ 2076222.4251904329, 7413520.3111888673 ], [ 2076618.42996107, 7479663.4538398208 ], [ 2076652.5618572019, 7404755.897731984 ], [ 2076921.5754986422, 7506379.4506831188 ], [ 2076964.7072685452, 7413028.6208734885 ], [ 2077035.4636428002, 7441573.02875154 ], [ 2077886.0865328626, 7439279.6568297688 ], [ 2077940.8305077557, 7493974.8490776559 ], [ 2078104.0519396188, 7523824.9000497283 ], [ 2078187.9620930064, 7425087.5659467746 ], [ 2079169.8610580517, 7353722.67528156 ], [ 2079789.4900583955, 7534960.9686522996 ], [ 2080163.6606226112, 7534221.7134395074 ], [ 2080193.7087757599, 7469853.312312495 ], [ 2080478.3651828594, 7371527.8547791606 ], [ 2081224.1546862144, 7520945.4771419633 ], [ 2081247.9600680571, 7376943.1679715207 ], [ 2082075.1291546966, 7361395.8627315443 ], [ 2082085.4703741258, 7414386.2763898047 ], [ 2082348.8086143401, 7498928.5790719446 ], [ 2082634.7181684365, 7369760.8648442077 ], [ 2082659.4087360264, 7523824.5665754769 ], [ 2082873.1599905468, 7445505.9003854021 ], [ 2083038.2491110843, 7407305.2715832302 ], [ 2083283.062703819, 7432963.0146812806 ], [ 2083600.5242864094, 7530304.2626627106 ], [ 2083690.9618617953, 7407937.3035919312 ], [ 2084526.2116759352, 7460207.3361062352 ], [ 2085332.9581355671, 7428925.0409949049 ], [ 2085707.470029216, 7519707.6779835513 ], [ 2085836.7427723333, 7384116.544404245 ], [ 2086160.4305928489, 7526810.1339745503 ], [ 2086289.7993380232, 7376950.6480182586 ], [ 2086957.5640139058, 7534170.1678855503 ], [ 2087017.9993079896, 7504257.5445301048 ], [ 2087212.1709550426, 7515807.7706947345 ], [ 2087222.8109897606, 7399809.5331175523 ], [ 2087749.9922316968, 7487973.3580545252 ], [ 2087810.8423511921, 7413824.2457724055 ], [ 2088603.1121391167, 7420573.4923523786 ], [ 2088825.5812914558, 7439258.7060199715 ], [ 2089128.1491461776, 7432056.0970853046 ], [ 2089312.7887754384, 7477358.5240454264 ], [ 2089497.1498938659, 7427529.5739182448 ], [ 2089544.7669952714, 7377442.7658729888 ], [ 2089667.4375013544, 7428529.6520063179 ], [ 2089679.539671473, 7472299.9351484841 ], [ 2090232.7209433038, 7366008.7676929608 ], [ 2090348.1573077037, 7356597.7596909683 ], [ 2090366.7042365142, 7397405.821650181 ], [ 2090422.1109199417, 7417061.3100642292 ], [ 2090459.5678292757, 7380965.3183670044 ], [ 2090951.3941685678, 7494273.6533179646 ], [ 2092315.216933985, 7527830.7890498508 ], [ 2092647.8938944745, 7364907.7370507456 ], [ 2092849.7986294623, 7427638.9143572878 ], [ 2093154.5500456761, 7442452.4347686144 ], [ 2093900.8174081361, 7461937.197525505 ], [ 2094043.6236392856, 7434841.0332471216 ], [ 2094562.8695149506, 7387579.5761930123 ], [ 2094796.98938049, 7509132.4305514051 ], [ 2095183.3220100179, 7364540.1715964535 ], [ 2095749.9961185362, 7370839.9561468968 ], [ 2095841.0844831867, 7501703.5940136556 ], [ 2096315.7702845801, 7385181.7903272789 ], [ 2096498.5292760092, 7344353.03875627 ], [ 2097346.6829857621, 7494537.9939499171 ], [ 2098332.1957628904, 7387317.4769178974 ], [ 2098516.0654613608, 7405822.626511544 ], [ 2098581.2926254822, 7436291.1407868881 ], [ 2098847.6275690328, 7468522.5728583457 ], [ 2099050.7014137791, 7362849.1567257233 ], [ 2099473.4682225734, 7514862.6833614241 ], [ 2100265.0568683404, 7437435.7900094865 ], [ 2100565.6281658364, 7345955.1073904419 ], [ 2100813.8837742857, 7516762.0507461615 ], [ 2101494.425681028, 7510462.153904004 ], [ 2102268.5670709554, 7381177.9451562306 ], [ 2102728.3695764225, 7377203.6042821286 ], [ 2103163.2587314183, 7362868.6443815148 ], [ 2103307.5813119547, 7490268.6539961435 ], [ 2104048.7026020698, 7382104.8125890382 ], [ 2104084.5214796951, 7363494.2773775328 ], [ 2104323.8191831456, 7456390.1884415271 ], [ 2105165.0837461362, 7455018.3708916865 ], [ 2105680.1951915226, 7448873.4459857652 ], [ 2106119.0512352907, 7359664.807491634 ], [ 2106703.6825305317, 7485703.1519928053 ], [ 2107459.8800260182, 7521869.8847549316 ], [ 2107755.823058798, 7386267.4737499785 ], [ 2107805.5428731707, 7474438.7676186357 ], [ 2108406.6528693102, 7413908.2270778231 ], [ 2108599.4494811255, 7460560.2143519809 ], [ 2108939.4447427737, 7336631.6693078447 ], [ 2109046.3023915626, 7439840.5729000699 ], [ 2109231.2770966431, 7466495.1075919429 ], [ 2109298.5795272095, 7428320.3715837207 ], [ 2110838.5934327058, 7447284.0258622663 ], [ 2110909.8470199658, 7486578.3594895974 ], [ 2111031.2283243267, 7345993.1780911405 ], [ 2111683.4964323365, 7418461.8899507504 ], [ 2112183.1313576945, 7332734.710577257 ], [ 2112386.3814845206, 7421380.388148916 ], [ 2112627.2370198779, 7335900.3844823763 ], [ 2113051.4438146623, 7384317.9654503111 ], [ 2114614.7149165277, 7418853.8437908273 ], [ 2115233.8542762641, 7458058.6511320844 ], [ 2115325.2012194791, 7466769.1894646036 ], [ 2115461.2588312547, 7459158.0013842201 ], [ 2116555.9108963199, 7442419.4462126512 ], [ 2116703.81126048, 7338593.2624343922 ], [ 2117302.6281274864, 7356799.7224782389 ], [ 2117715.8114882545, 7332901.0479329154 ], [ 2118212.4566174163, 7357745.6492767651 ], [ 2118619.7848751214, 7381613.9283992583 ], [ 2118863.200750907, 7384658.8610640746 ], [ 2119920.3521917611, 7379039.0119434772 ], [ 2120410.8533612126, 7335852.7990456065 ], [ 2120879.1527748061, 7411973.0439403988 ], [ 2122507.8734397581, 7382942.2700449405 ], [ 2122594.8252539099, 7321987.8648595996 ], [ 2122612.7643750263, 7336230.004354801 ], [ 2123039.3046001107, 7405713.5763236862 ], [ 2123334.0253537428, 7383665.2234038757 ], [ 2123584.3715302953, 7415415.7595285401 ], [ 2125681.283779935, 7379506.9477864401 ], [ 2126252.0838845535, 7386477.6744740987 ], [ 2128588.9690386197, 7378588.0036718193 ], [ 2129731.778744088, 7327909.6346124252 ], [ 2130682.257099174, 7383158.7073786659 ], [ 2130732.5120803886, 7324858.4781573461 ], [ 2131734.1385879465, 7352934.0689811623 ], [ 2133369.2709223256, 7315430.9815237792 ], [ 2133782.5502091376, 7347694.7005324215 ], [ 2134050.7298628511, 7381023.9148104759 ], [ 2134317.9363081246, 7363154.8224027213 ], [ 2135033.0677428115, 7349806.9668632848 ], [ 2137152.4984661383, 7347678.1163903484 ], [ 2137181.4510192275, 7340212.1964716483 ], [ 2140314.1731797094, 7353321.429724209 ], [ 2141621.8087757877, 7349566.4735866385 ], [ 2142393.3684008741, 7349699.6252036439 ], [ 2143300.7241261741, 7318871.6427336568 ], [ 2144608.2122298721, 7334456.1714254599 ], [ 2145677.5803315882, 7302736.2789349565 ], [ 2146578.0535497782, 7307280.6361747468 ], [ 2147715.0822828184, 7329716.3625602759 ], [ 2152910.5514321402, 7291399.7681737132 ], [ 2156028.2775049829, 7289282.6982269008 ] ] }]]></wps:ComplexData>'
+'      </wps:Data>'
+'    </wps:Input>'
+'    <wps:Input>'
+'      <ows:Identifier>distance</ows:Identifier>'
+'      <wps:Data>'
+'        <wps:LiteralData>50</wps:LiteralData>'
+'      </wps:Data>'
+'    </wps:Input>  </wps:DataInputs>  <wps:ResponseForm>    <wps:RawDataOutput mimeType="application/json">      <ows:Identifier>result</ows:Identifier>'
+'    </wps:RawDataOutput>  </wps:ResponseForm></wps:Execute>'

var buffer10000 = '<?xml version="1.0" encoding="UTF-8"?><wps:Execute version="1.0.0" service="WPS" xmlns:xsi="http://www.w3.org/2001/XMLSchema-instance" xmlns="http://www.opengis.net/wps/1.0.0" xmlns:wfs="http://www.opengis.net/wfs" xmlns:wps="http://www.opengis.net/wps/1.0.0" xmlns:ows="http://www.opengis.net/ows/1.1" xmlns:gml="http://www.opengis.net/gml" xmlns:ogc="http://www.opengis.net/ogc" xmlns:wcs="http://www.opengis.net/wcs/1.1.1" xmlns:xlink="http://www.w3.org/1999/xlink" xsi:schemaLocation="http://www.opengis.net/wps/1.0.0 http://schemas.opengis.net/wps/1.0.0/wpsAll.xsd">'
 +' <ows:Identifier>JTS:buffer</ows:Identifier>'
+'  <wps:DataInputs>'
+'    <wps:Input>'
+'      <ows:Identifier>geom</ows:Identifier>'
+'      <wps:Data>'
+'        <wps:ComplexData mimeType="application/json"><![CDATA[{ "type": "MultiPoint", "coordinates": [ [ 1587541.4271182572, 7194427.4608265767 ], [ 1587843.414343507, 7195376.5126416981 ], [ 1590185.7625462273, 7195711.3931351826 ], [ 1590897.8972509564, 7196940.9555827146 ], [ 1591930.909893417, 7198316.6471632821 ], [ 1592464.2810082894, 7197714.3021328514 ], [ 1593359.0471305747, 7197097.4483799832 ], [ 1593416.7127816884, 7195774.6188094299 ], [ 1594765.6976465287, 7198893.6806692183 ], [ 1595702.6816119812, 7199725.8256922048 ], [ 1596272.3639661693, 7198846.1527302582 ], [ 1596296.9823643717, 7197244.4068308743 ], [ 1597465.9017183231, 7198886.8774740295 ], [ 1600083.1091606624, 7204735.286053299 ], [ 1601212.5493207956, 7206199.5487819351 ], [ 1601803.7072956704, 7204822.1382807801 ], [ 1602133.1441738063, 7208261.5086968951 ], [ 1602367.1343066751, 7201716.3065394703 ], [ 1603864.2393965013, 7205605.4899058724 ], [ 1604032.2640529207, 7202491.8410646431 ], [ 1604489.1781445856, 7201738.0044333143 ], [ 1605446.2104717658, 7211731.8179226462 ], [ 1605700.5061894802, 7209616.9461116595 ], [ 1606793.29993, 7204874.5039942544 ], [ 1608906.8485319079, 7213310.2260706816 ], [ 1608962.304097845, 7208223.0035661729 ], [ 1609075.1888604218, 7216731.613989817 ], [ 1609086.8121625045, 7211785.3501246162 ], [ 1609146.9078125614, 7215565.7558477474 ], [ 1609266.1221939013, 7216401.7118653562 ], [ 1609337.416787836, 7218831.5929011879 ], [ 1609469.1668965372, 7215653.2510935552 ], [ 1609668.3366414688, 7215910.8539114967 ], [ 1610547.7605305607, 7216162.1542755766 ], [ 1610628.4842676537, 7213282.1128979772 ], [ 1611153.6848805198, 7218587.8841345385 ], [ 1611785.7962102019, 7206475.7075565541 ], [ 1611845.9192930544, 7221138.4582689321 ], [ 1613026.3914320564, 7221570.1806106772 ], [ 1613529.3452516419, 7220579.1442576777 ], [ 1614292.8403445694, 7216799.1249294691 ], [ 1614345.0197502165, 7219947.7564115543 ], [ 1614898.7861819372, 7217208.4288996533 ], [ 1615457.1734398229, 7209957.0970264915 ], [ 1615565.9256311671, 7211995.8839615965 ], [ 1615692.8088227783, 7220295.8864665916 ], [ 1615852.1494163522, 7215545.7690477632 ], [ 1616564.3727846984, 7224207.497348397 ], [ 1616747.6142639602, 7211012.2537121419 ], [ 1616769.4402356162, 7225454.2053179471 ], [ 1617226.8253956435, 7221059.1688252809 ], [ 1617549.6663420261, 7225951.9938310608 ], [ 1617810.1699769932, 7214210.0164971026 ], [ 1618020.8807463045, 7229134.7126076603 ], [ 1618105.6831214728, 7228339.0414836146 ], [ 1618674.3567999916, 7229906.7826364692 ], [ 1618764.3812978333, 7224867.9486211315 ], [ 1619298.7719099273, 7226980.4851916134 ], [ 1619329.9796625315, 7209780.7278368119 ], [ 1619366.6084808258, 7227386.1910948949 ], [ 1620188.9387876659, 7223841.1792603517 ], [ 1620224.7226017178, 7217237.5718234833 ], [ 1620435.7896539322, 7232756.0258504283 ], [ 1620641.0364850038, 7235386.3095231233 ], [ 1620719.582366877, 7218308.422400495 ], [ 1621409.0769820975, 7214642.8428732827 ], [ 1621535.2273454163, 7222478.1437883759 ], [ 1621852.0410205305, 7235010.4954501903 ], [ 1622022.8192100357, 7220234.4645394525 ], [ 1622673.2906725837, 7228399.9282339606 ], [ 1622984.4281988507, 7238003.3127330691 ], [ 1623119.439491529, 7216536.7653888334 ], [ 1623442.9310755127, 7217483.8155413009 ], [ 1623466.3425012501, 7216110.0975537738 ], [ 1623788.9353337439, 7222429.6310834046 ], [ 1623817.5494593889, 7221319.7381630372 ], [ 1623944.7497630962, 7216998.4552567862 ], [ 1624148.8538464541, 7228364.3824779438 ], [ 1624198.9613159983, 7215559.0445911884 ], [ 1624373.352181436, 7226561.3496339489 ], [ 1624393.5212398916, 7217414.8658798579 ], [ 1624596.8904979161, 7228325.1311572343 ], [ 1625103.8397382109, 7228529.8521295916 ], [ 1625266.0966871763, 7240821.905598525 ], [ 1625363.0277082904, 7210836.2935188217 ], [ 1625449.6995020595, 7223826.4246078646 ], [ 1625547.2647173437, 7220520.3487343406 ], [ 1625876.5107900018, 7238522.7648896836 ], [ 1626293.7009628937, 7221410.1219080137 ], [ 1626299.0515885733, 7244285.9295424139 ], [ 1626417.5292060946, 7227141.5088927774 ], [ 1626425.8307541385, 7218811.2780117868 ], [ 1626490.9729871766, 7221002.1891191276 ], [ 1626881.8698878752, 7218426.2854586542 ], [ 1627001.0886391273, 7222873.8889006739 ], [ 1627126.5623434717, 7222006.0819080425 ], [ 1627246.4829246113, 7227695.9534252575 ], [ 1627262.6343089219, 7229500.94067 ], [ 1627416.7062378332, 7224845.8370732684 ], [ 1627483.2294334753, 7231643.0230149832 ], [ 1627752.9599692314, 7233783.6569765434 ], [ 1627815.2159105695, 7221185.018889714 ], [ 1627978.609759867, 7227102.3078378718 ], [ 1628751.9175231324, 7214842.0974401189 ], [ 1628768.7397426032, 7243166.2711637486 ], [ 1629050.7332633093, 7219807.742184869 ], [ 1629158.5974366851, 7238449.2199370703 ], [ 1629397.7847152888, 7230560.8864592621 ], [ 1629436.1931167685, 7226108.9563254947 ], [ 1629534.3734952728, 7215263.3249059375 ], [ 1629556.4223224178, 7230767.4322987227 ], [ 1629914.0647133414, 7229556.38078837 ], [ 1630006.3450739023, 7217807.4134114161 ], [ 1630027.6546015975, 7217046.3444895623 ], [ 1630171.3126098593, 7221022.4845325332 ], [ 1630205.2724964595, 7216542.0659715952 ], [ 1630206.613083489, 7213359.8586926507 ], [ 1630325.1816260549, 7231177.5158222253 ], [ 1630435.7717704971, 7229451.7608113857 ], [ 1630961.1724258098, 7220767.4610159341 ], [ 1631491.2965241608, 7246625.6031742776 ], [ 1631693.579979162, 7213244.2356929816 ], [ 1631777.2107704724, 7247254.0251672324 ], [ 1631796.460473869, 7230392.8645414226 ], [ 1631878.2056429994, 7273059.7448074371 ], [ 1632233.114942403, 7272056.6556893354 ], [ 1632278.7448469251, 7271191.7929714993 ], [ 1632399.4169428262, 7234516.0815743161 ], [ 1632492.8910585507, 7231240.4838581504 ], [ 1632692.4442257374, 7228387.6765454952 ], [ 1632703.280445447, 7251970.6490292288 ], [ 1632910.913538269, 7244178.5055332901 ], [ 1632945.0711611556, 7243983.626816798 ], [ 1633227.8367679885, 7245368.5264680451 ], [ 1633343.4318905452, 7219712.7524906844 ], [ 1633360.7432725928, 7250205.888620073 ], [ 1633414.930771566, 7221101.8956573606 ], [ 1633577.0582745473, 7215045.8654558528 ], [ 1633742.3229186698, 7282124.7580902549 ], [ 1633771.3179820157, 7281922.7002627673 ], [ 1633818.8704943601, 7280869.2610240923 ], [ 1633846.8361485472, 7273198.4714940572 ], [ 1633951.8906499124, 7281632.5286496859 ], [ 1633962.2354892516, 7244901.3301513921 ], [ 1633976.0822852589, 7283094.0784213729 ], [ 1634109.0408909339, 7246584.5081803855 ], [ 1634175.4002651367, 7217579.3949606195 ], [ 1634209.4008888272, 7249132.1968671642 ], [ 1634679.6690178413, 7250151.0976132434 ], [ 1634687.6278947899, 7277312.3434155127 ], [ 1635029.1540277484, 7279780.1610314669 ], [ 1635216.1295101906, 7232893.6198900435 ], [ 1635366.0257620923, 7270078.9478355441 ], [ 1635418.5562374806, 7226453.2843256751 ], [ 1635663.037668166, 7286281.1477723857 ], [ 1635713.0218108308, 7216214.1965041319 ], [ 1635774.8497295249, 7250475.7559754113 ], [ 1635786.193976562, 7228224.9725670684 ], [ 1635954.2189040624, 7271996.7265166715 ], [ 1636002.4763640487, 7219650.0534371966 ], [ 1636410.8819375131, 7269525.8446483752 ], [ 1636427.6352927731, 7282896.9123622915 ], [ 1636702.8997629571, 7246933.5647507263 ], [ 1636712.9106206622, 7279765.3474220987 ], [ 1636752.5668856427, 7240183.2745151017 ], [ 1636889.7650226792, 7233089.9528578036 ], [ 1636993.6993680592, 7257365.8758064713 ], [ 1637291.9039026967, 7267829.3466666173 ], [ 1637476.1776014487, 7269863.4383414639 ], [ 1637602.7991179852, 7214780.1280575637 ], [ 1638126.3362331837, 7257905.4297339609 ], [ 1638143.0550796974, 7258196.2676800573 ], [ 1638191.7352453531, 7224447.7058949685 ], [ 1638314.083447288, 7234230.7926271651 ], [ 1638348.6934190751, 7236114.0629610028 ], [ 1638361.926418521, 7238388.0915047545 ], [ 1638402.3982244711, 7256949.6968097528 ], [ 1638417.73101812, 7252429.2579345061 ], [ 1638495.6660937537, 7279522.6888039159 ], [ 1638589.0258245899, 7256618.5357141802 ], [ 1638612.1989671739, 7279197.1433430621 ], [ 1638613.5144229198, 7260473.7040530276 ], [ 1638640.424159222, 7220176.4078610903 ], [ 1638644.1788001482, 7238916.3754807282 ], [ 1638714.4087140998, 7245967.4507338274 ], [ 1638721.8101903973, 7224972.2032066602 ], [ 1638736.4295642993, 7231008.158466774 ], [ 1638787.7704360944, 7268613.7565232934 ], [ 1638842.2852375798, 7291722.2689030804 ], [ 1638945.3662186966, 7227663.8962523798 ], [ 1638951.0784398043, 7271819.3797302684 ], [ 1638993.2968221849, 7221631.2329815021 ], [ 1639124.1557405088, 7248121.2763631931 ], [ 1639416.7179908166, 7288330.7294749664 ], [ 1639466.907475922, 7272821.5590506773 ], [ 1639487.7918819818, 7250540.2410971094 ], [ 1639588.8690864055, 7268366.6467061723 ], [ 1639615.6593018794, 7278118.5842184853 ], [ 1639637.011029247, 7276553.9196589319 ], [ 1639729.6505746159, 7250510.1401050389 ], [ 1639766.4167519743, 7277598.8910989426 ], [ 1639881.9990569472, 7251637.7241334664 ], [ 1639895.1260048058, 7258543.7306515118 ], [ 1639976.9226029178, 7279187.6671844721 ], [ 1640032.164153747, 7230775.4539150503 ], [ 1640058.2012908652, 7257390.2897873195 ], [ 1640119.8351043942, 7271287.0201738356 ], [ 1640243.8096048341, 7276093.6868009632 ], [ 1640262.6311232571, 7300224.7413436053 ], [ 1640359.3231406831, 7243592.6467834841 ], [ 1640486.5624486662, 7256334.4667673325 ], [ 1640525.3657418115, 7280159.660844828 ], [ 1640665.4452911278, 7244210.7006179718 ], [ 1640694.7200041534, 7289964.1235855734 ], [ 1640874.4971143249, 7297362.9783562729 ], [ 1640959.7849364851, 7286454.3627409246 ], [ 1641330.8813691605, 7276768.3340720627 ], [ 1641455.3519787339, 7272472.4484157795 ], [ 1641491.2962988191, 7246762.8072878541 ], [ 1641682.4620939365, 7245083.9344876781 ], [ 1641712.7814731349, 7297054.6755591752 ], [ 1642093.6150864568, 7295476.7634437038 ], [ 1642218.4441237615, 7262097.9541857438 ], [ 1642247.149764858, 7300990.356418171 ], [ 1642290.222994155, 7220178.0283789309 ], [ 1642344.8599331309, 7253872.2307699686 ], [ 1642423.9830474092, 7277708.2974132365 ], [ 1642447.1694754243, 7217736.8452889696 ], [ 1642458.5270457135, 7224732.8890125928 ], [ 1642466.1592112465, 7237870.1630979879 ], [ 1642486.1178333818, 7224648.8970612995 ], [ 1642517.3274173632, 7238194.4634394906 ], [ 1642564.8852976854, 7234754.4161519837 ], [ 1642599.6447276643, 7262094.8513120692 ], [ 1642659.4631782838, 7228977.6985237291 ], [ 1642672.8381293274, 7266115.4158051722 ], [ 1642726.5992753538, 7296966.4141281536 ], [ 1642744.3191210253, 7241395.309607951 ], [ 1642800.3493790124, 7234801.7870012615 ], [ 1642805.8383487964, 7263327.6552820215 ], [ 1642819.9250523825, 7248697.1138548581 ], [ 1642884.7034727964, 7233913.9762302609 ], [ 1642912.2920644344, 7233040.9250351181 ], [ 1643017.4465886108, 7296260.0371162798 ], [ 1643119.804041818, 7279592.3690641532 ], [ 1643156.6064360999, 7231927.0883676093 ], [ 1643170.019495934, 7231638.7068015039 ], [ 1643201.9334457554, 7299911.731410983 ], [ 1643294.2973756886, 7276374.9363893354 ], [ 1643308.2343153611, 7219346.6626867633 ], [ 1643313.5457552432, 7259286.9728290653 ], [ 1643385.0110553023, 7297214.9595273538 ], [ 1643393.2941225411, 7248593.7910933141 ], [ 1643603.2969383362, 7271234.8547442667 ], [ 1643634.1059488659, 7242879.6132862233 ], [ 1643851.5668646651, 7225243.9685550723 ], [ 1643866.2266054593, 7294885.3349697525 ], [ 1643867.1847403692, 7222043.247973484 ], [ 1643883.8777565747, 7245623.082612332 ], [ 1643915.2639545503, 7247079.6294813734 ], [ 1644309.5448231653, 7293623.9968719762 ], [ 1644389.1677911025, 7306907.3484931719 ], [ 1644460.434816858, 7299389.3732607793 ], [ 1644462.5815304092, 7304809.690607788 ], [ 1644466.2656808004, 7273624.5175278531 ], [ 1644592.7682733338, 7260385.6154399561 ], [ 1644636.9042660485, 7259177.6251956224 ], [ 1644660.885763031, 7265317.7717752596 ], [ 1644683.6303925272, 7259284.9683386125 ], [ 1644774.9232776272, 7224524.860191674 ], [ 1644854.2239685159, 7289666.0942194005 ], [ 1644907.1048067228, 7233615.390411444 ], [ 1644915.6635548039, 7279738.128170169 ], [ 1644921.4883630336, 7305192.9308807757 ], [ 1644970.3404995557, 7247348.1345391413 ], [ 1644999.418650687, 7301136.9447602183 ], [ 1645007.501504821, 7296871.2009824673 ], [ 1645172.6947415094, 7290577.0376055008 ], [ 1645183.3504500736, 7288629.0615812782 ], [ 1645226.145118136, 7254525.2524291966 ], [ 1645371.3820203072, 7307920.7958672596 ], [ 1645397.3209711285, 7252346.2007324779 ], [ 1645399.4801285956, 7220596.0034246743 ], [ 1645418.5998261797, 7233753.9769305186 ], [ 1645492.6152872196, 7238936.2581927814 ], [ 1645519.4670369814, 7298872.6268667858 ], [ 1645567.0197421997, 7310619.6593269752 ], [ 1645608.0388279229, 7305006.9604668422 ], [ 1645721.248404155, 7310065.5848590462 ], [ 1645805.986682062, 7235601.3123511095 ], [ 1645838.5759519215, 7292231.4059945578 ], [ 1645859.41753518, 7227932.3488502251 ], [ 1645888.8185423675, 7280155.7533828476 ], [ 1645894.2132599701, 7310801.7713699182 ], [ 1645897.1619213391, 7238103.8546453165 ], [ 1645924.9604708685, 7270209.5287728598 ], [ 1645957.7977871848, 7241445.6885729423 ], [ 1645982.1381618127, 7244294.8775247578 ], [ 1646026.2808743319, 7256077.4497914258 ], [ 1646029.4565824755, 7218250.9176149843 ], [ 1646061.2632246127, 7311232.685545044 ], [ 1646075.0006939103, 7258646.2240117202 ], [ 1646101.0208421501, 7299528.5005196463 ], [ 1646121.5319456263, 7217635.4616840081 ], [ 1646233.9347940185, 7259422.6041733474 ], [ 1646257.4308190504, 7280727.799680653 ], [ 1646274.0118958098, 7292083.2931560092 ], [ 1646287.7290143382, 7261284.740093451 ], [ 1646295.8216331063, 7221310.8068528352 ], [ 1646387.3156893402, 7300690.8066110164 ], [ 1646407.4752941446, 7279640.3376901122 ], [ 1646547.6586746979, 7293448.0149238314 ], [ 1646571.9131323153, 7266920.846726669 ], [ 1646621.2259683579, 7298098.3052609572 ], [ 1646647.0289276214, 7314159.1828940911 ], [ 1646679.3699162446, 7289454.7967390791 ], [ 1646692.2312472761, 7220136.9248872818 ], [ 1646699.4748128948, 7263576.0775425835 ], [ 1646892.7026864046, 7268785.7524762163 ], [ 1646952.3346583946, 7261924.9547942132 ], [ 1646999.3409740874, 7278007.0401314488 ], [ 1647028.9045947168, 7266598.3750641588 ], [ 1647076.3872709807, 7287002.897937688 ], [ 1647122.4199440659, 7258396.9276054716 ], [ 1647297.8268254744, 7239789.2018172275 ], [ 1647305.457110907, 7284453.6134706559 ], [ 1647370.5476313201, 7219011.7401497904 ], [ 1647470.8254965255, 7261611.9335577823 ], [ 1647671.0346630309, 7276188.1775570475 ], [ 1647681.0864282474, 7232883.8826572401 ], [ 1647701.1912726364, 7260732.3772002971 ], [ 1647702.1431383905, 7297532.094988835 ], [ 1647769.3909240465, 7317584.898433351 ], [ 1647793.7394140088, 7304685.938350644 ], [ 1647811.0724506944, 7282177.4156117421 ], [ 1647950.7199163446, 7271378.3953944491 ], [ 1647973.4659544451, 7251226.8310405798 ], [ 1648353.8305558967, 7299904.9972667489 ], [ 1648508.5721907059, 7312700.4830918415 ], [ 1648552.9082371073, 7218543.3458847869 ], [ 1648610.2997497672, 7303236.397702151 ], [ 1648700.9905635661, 7273368.0554592768 ], [ 1648759.8569070792, 7285713.0742717115 ], [ 1648872.7940420692, 7233410.2471700935 ], [ 1648898.8497101748, 7232690.7279236885 ], [ 1649117.6722425227, 7272061.6323843524 ], [ 1649171.6934388026, 7318591.4918175936 ], [ 1649194.1127866129, 7222672.7234902931 ], [ 1649228.0436104694, 7252053.3631399153 ], [ 1649236.4499023068, 7223823.1891189376 ], [ 1649249.725017319, 7295984.978897281 ], [ 1649256.8230496284, 7260928.4861795912 ], [ 1649525.4044643876, 7272149.3240265222 ], [ 1649562.0859662418, 7313462.9033459285 ], [ 1649698.496038202, 7282996.681109664 ], [ 1649785.2690207802, 7275066.5639014542 ], [ 1649860.5603525431, 7297117.4267603504 ], [ 1650076.0630247709, 7309237.8903450174 ], [ 1650175.1000597028, 7322538.7261841306 ], [ 1650177.6353789093, 7305246.2086380553 ], [ 1650379.2277975553, 7241214.3753442345 ], [ 1650686.1863862036, 7281745.761717489 ], [ 1650686.6327829023, 7308343.9000982214 ], [ 1650753.8413336142, 7289086.2526798313 ], [ 1650795.7600310994, 7242194.6129966713 ], [ 1650831.6849746853, 7224370.1495224582 ], [ 1650894.7277874311, 7306883.9837023672 ], [ 1650938.1576254566, 7251567.6525399033 ], [ 1650962.7864283507, 7231846.4537124708 ], [ 1650977.4530062149, 7223863.8529293239 ], [ 1651029.3908470285, 7236894.5424163416 ], [ 1651082.3844092388, 7236714.6444257786 ], [ 1651108.0107371812, 7230224.4201304223 ], [ 1651218.3232535573, 7254964.7919824626 ], [ 1651264.0225728874, 7264337.0792165026 ], [ 1651349.8675681329, 7325435.9459669106 ], [ 1651392.1539043062, 7235092.2146524545 ], [ 1651494.0100465559, 7220970.8960828027 ], [ 1651577.2515230058, 7265871.1212169658 ], [ 1651625.8160802848, 7285007.1387749575 ], [ 1651639.0589437322, 7241876.8584791934 ], [ 1651709.1945871231, 7251112.9574759454 ], [ 1651741.0926449939, 7232624.4398876447 ], [ 1651744.445661677, 7248400.0495752972 ], [ 1651806.3381200423, 7247044.4801814593 ], [ 1651841.8336826623, 7296153.7759496793 ], [ 1652038.3412426382, 7278418.9856818141 ], [ 1652119.8229252417, 7287413.2363037644 ], [ 1652126.8878461085, 7240258.9350303765 ], [ 1652143.0296785044, 7294134.9240592793 ], [ 1652243.7148786308, 7253710.7931695748 ], [ 1652254.664001039, 7324401.0679395981 ], [ 1652367.58086766, 7288681.508098756 ], [ 1652377.4204694952, 7254627.4972076677 ], [ 1652416.5933345151, 7246689.8508803686 ], [ 1652434.4141701434, 7228656.8023595074 ], [ 1652466.2895675208, 7288840.5269915899 ], [ 1652468.0367021433, 7263764.02977625 ], [ 1652493.1079492811, 7287597.5719053065 ], [ 1652559.36339215, 7233229.284814233 ], [ 1652590.5031201928, 7223919.0892773736 ], [ 1652661.8789894464, 7249255.0811327305 ], [ 1652663.6792391248, 7220537.4954076642 ], [ 1652715.6494411374, 7255161.3463087194 ], [ 1652724.3831687546, 7319395.7161011184 ], [ 1652770.8415934904, 7225123.2599110762 ], [ 1652871.5539527377, 7249913.4732897449 ], [ 1652872.2110828019, 7298441.9159421539 ], [ 1652898.7961934484, 7282339.4223164814 ], [ 1652958.1742233208, 7321648.2384075336 ], [ 1653023.9292139523, 7222975.1670435527 ], [ 1653044.18672367, 7288378.6176059535 ], [ 1653104.8052636709, 7304275.9153682776 ], [ 1653151.7944427738, 7243316.2745572031 ], [ 1653285.975468697, 7292283.7055732589 ], [ 1653612.741715706, 7310860.9000986377 ], [ 1653649.1871134697, 7221241.5601520585 ], [ 1653711.0011496588, 7320711.2358195307 ], [ 1653737.4945837518, 7265719.845332115 ], [ 1653748.5747368811, 7293225.1663173549 ], [ 1653849.7769618731, 7312435.3857359225 ], [ 1653852.2895803524, 7236510.3032866819 ], [ 1654054.3992830052, 7247645.8298829366 ], [ 1654114.5585218172, 7229446.842610484 ], [ 1654128.4967922608, 7255474.1581601417 ], [ 1654174.3702367516, 7243985.9926484302 ], [ 1654195.5021889003, 7261947.6714690551 ], [ 1654383.9564230912, 7239420.237914375 ], [ 1654437.0549263281, 7227864.4596965574 ], [ 1654519.6247676963, 7269014.3904800266 ], [ 1654630.5935322552, 7225398.1864179978 ], [ 1654727.5699423342, 7300331.5113624223 ], [ 1654814.0081296146, 7324415.4609306203 ], [ 1654815.2685135261, 7304559.932802449 ], [ 1654991.6369307928, 7286956.4610888818 ], [ 1654994.867082272, 7279544.5289449748 ], [ 1655155.4372009404, 7244728.0719359415 ], [ 1655215.7448342138, 7317138.7615755312 ], [ 1655267.2023907013, 7286625.0459503969 ], [ 1655307.711977595, 7298815.5827609366 ], [ 1655338.7049736362, 7226954.7043283237 ], [ 1655350.2214933659, 7241650.2125597745 ], [ 1655352.1745189612, 7233245.1764299758 ], [ 1655429.2565891161, 7254322.2299786769 ], [ 1655434.1481349752, 7241388.212069124 ], [ 1655499.7209540026, 7283988.0815991992 ], [ 1655728.3031032227, 7321031.26150015 ], [ 1655731.2735676405, 7249753.7567899916 ], [ 1655767.775138444, 7300910.3732798249 ], [ 1655829.4259706498, 7288893.6998420311 ], [ 1655909.1960155226, 7318358.6773376875 ], [ 1655921.9848015408, 7259229.9534836495 ], [ 1656053.6199565877, 7279898.4112161919 ], [ 1656062.6287327087, 7228849.4711348806 ], [ 1656098.0617235068, 7309695.7769935234 ], [ 1656108.5755413696, 7260771.5994348833 ], [ 1656195.550710279, 7241526.7902418552 ], [ 1656198.7611021814, 7299642.9115773765 ], [ 1656214.7894295515, 7252126.4435993293 ], [ 1656242.8060472584, 7259177.0230584806 ], [ 1656269.2195254052, 7226445.7486999398 ], [ 1656480.6044546114, 7307512.3431673916 ], [ 1656501.8864068212, 7233456.8649971457 ], [ 1656601.6276226887, 7268631.9054624941 ], [ 1656893.3621246975, 7295588.6266600918 ], [ 1656896.1620068932, 7265795.664884625 ], [ 1656929.133083954, 7271552.7241625264 ], [ 1656993.1035291711, 7291624.2473635105 ], [ 1657037.9243115901, 7318107.9882965265 ], [ 1657061.1114264815, 7309085.1081454707 ], [ 1657067.0575054495, 7275212.4088169262 ], [ 1657120.984142469, 7298516.1389480839 ], [ 1657202.9054969335, 7228813.7380479928 ], [ 1657244.2087036162, 7256106.5953938365 ], [ 1657276.9745104781, 7312054.6026940197 ], [ 1657371.0459823187, 7262436.7345992224 ], [ 1657416.2083742796, 7230622.2082474958 ], [ 1657422.1991758666, 7251116.6388138961 ], [ 1657445.1748853112, 7324133.6285704598 ], [ 1657465.6436949163, 7243857.1015110128 ], [ 1657496.2229581981, 7261989.3006865261 ], [ 1657649.1949259178, 7229623.3776743012 ], [ 1657665.3840666877, 7274721.5323031722 ], [ 1657732.7514215768, 7223033.6698909933 ], [ 1657862.7967737471, 7293890.829522728 ], [ 1657924.5649748105, 7281535.412497445 ], [ 1657958.0393587691, 7256438.8130832855 ], [ 1658021.7276270203, 7260654.6472207122 ], [ 1658041.0784947774, 7292431.6459170738 ], [ 1658105.9002149897, 7294128.4923839737 ], [ 1658146.4823244584, 7298552.6980942721 ], [ 1658189.9303069618, 7243037.3308094069 ], [ 1658361.6401186783, 7229642.8688784847 ], [ 1658385.5252526116, 7320916.1262272708 ], [ 1658391.4428487257, 7233763.8968974482 ], [ 1658430.4831899689, 7311191.1394513296 ], [ 1658886.8415940385, 7314684.2983053643 ], [ 1658894.1525434167, 7269928.6676584827 ], [ 1658916.6925109494, 7279046.8518089522 ], [ 1658974.8709004626, 7285448.545358913 ], [ 1658998.527615591, 7241031.4310320029 ], [ 1659042.7468809914, 7232760.8758066557 ], [ 1659174.8063243765, 7245236.6230304306 ], [ 1659280.2465608174, 7271991.5423556799 ], [ 1659363.1656493188, 7316318.1415286483 ], [ 1659414.950958889, 7267969.2074361769 ], [ 1659509.6192970048, 7224823.8140016487 ], [ 1659516.7754791037, 7255311.0994442562 ], [ 1659583.5870490293, 7297006.4412231892 ], [ 1659597.4918600998, 7266786.0113696232 ], [ 1659622.8397573321, 7280341.1783623407 ], [ 1659664.1101952603, 7281777.6078741401 ], [ 1659666.9122559885, 7307449.6451101135 ], [ 1659718.3396844668, 7255419.5254806839 ], [ 1659922.8711959266, 7288048.3235776536 ], [ 1660000.9108720669, 7265508.0495572202 ], [ 1660006.1333488349, 7226931.1650071656 ], [ 1660039.012867253, 7277732.4893197119 ], [ 1660154.3539346315, 7290827.940185261 ], [ 1660224.2166322721, 7316041.8959471714 ], [ 1660411.8260977303, 7248553.6424184134 ], [ 1660468.4520380048, 7276644.9954237035 ], [ 1660532.357025052, 7279831.7729146462 ], [ 1660555.0254296889, 7297175.5762997996 ], [ 1660723.2517905789, 7253160.6313305004 ], [ 1660728.9007035603, 7280994.1375340186 ], [ 1660809.6608934093, 7245597.3142539943 ], [ 1660854.7750074989, 7266284.3528717542 ], [ 1660881.0770650103, 7244625.6133750463 ], [ 1660915.9608129116, 7300512.5877726525 ], [ 1660933.6714709706, 7246896.9383798568 ], [ 1660940.1223442962, 7288657.30143819 ], [ 1660976.6804340943, 7296269.829734439 ], [ 1661078.5805063292, 7253005.6112395339 ], [ 1661249.3776830863, 7254274.5773652354 ], [ 1661271.2406872325, 7320758.8326077191 ], [ 1661314.1849591453, 7239920.7768509742 ], [ 1661343.9976368432, 7224162.3888378255 ], [ 1661530.9850685052, 7231226.30609274 ], [ 1661607.784410282, 7225028.8135089362 ], [ 1661623.1779326911, 7253269.681307192 ], [ 1661646.600235753, 7322884.9739134274 ], [ 1661659.4526310067, 7280057.0336746052 ], [ 1661694.360230335, 7241040.0379569521 ], [ 1661933.2067954147, 7230490.2829264868 ], [ 1662114.5166011346, 7282847.5372359864 ], [ 1662194.4195796044, 7301579.7315943073 ], [ 1662223.0506384219, 7246188.3713927194 ], [ 1662324.8528851352, 7308045.8355906382 ], [ 1662435.2642744908, 7284660.5110362461 ], [ 1662441.5541947784, 7236005.8616995774 ], [ 1662584.447818476, 7232839.6165469615 ], [ 1662733.6654055754, 7305772.0963821271 ], [ 1662769.7663886796, 7288092.7627492333 ], [ 1662811.9871200034, 7318031.8652310213 ], [ 1662864.1200485551, 7229487.4391585197 ], [ 1662864.4441000088, 7247986.8218076006 ], [ 1663005.5144009574, 7225852.0387430163 ], [ 1663067.779980375, 7243777.8838833394 ], [ 1663125.3299365228, 7286893.1586759388 ], [ 1663210.684812224, 7313687.4841901213 ], [ 1663317.6168733491, 7276309.5403313665 ], [ 1663470.940051442, 7303466.5765478527 ], [ 1663547.4173946695, 7294902.3405089108 ], [ 1663595.529115295, 7269920.134221768 ], [ 1663648.6188090905, 7300117.5874383328 ], [ 1663660.192218499, 7243745.8002553899 ], [ 1663679.1613663796, 7303753.818096688 ], [ 1663716.5709509733, 7303458.6544406768 ], [ 1663736.5536732192, 7240659.7697704015 ], [ 1663836.5302795342, 7292359.4788768366 ], [ 1663969.1603412966, 7260219.7716572192 ], [ 1664002.038189003, 7318818.7016058825 ], [ 1664034.0164820964, 7264764.6325904429 ], [ 1664066.378459451, 7277654.4703150159 ], [ 1664092.8306649984, 7301852.8680365589 ], [ 1664142.8451233525, 7295971.5686439918 ], [ 1664178.9973200844, 7304228.612006994 ], [ 1664358.7114051301, 7266723.3023917675 ], [ 1664479.7904533292, 7286006.2814315893 ], [ 1664493.1526912753, 7306251.9820534866 ], [ 1664601.7519241008, 7305768.73614485 ], [ 1664633.8011339421, 7276591.6240320653 ], [ 1664641.6971699458, 7304605.6244267384 ], [ 1664642.7425887135, 7279340.0061024409 ], [ 1664777.0249777623, 7278035.9967769738 ], [ 1664790.8562327786, 7283210.8075373266 ], [ 1664930.8954598689, 7246063.2326692361 ], [ 1664940.8098821281, 7297621.7659954587 ], [ 1664990.8040124197, 7259705.0354537405 ], [ 1664994.2709919009, 7253705.8898520414 ], [ 1665047.7069737047, 7317946.3851138335 ], [ 1665054.0821483859, 7280853.9060499491 ], [ 1665157.5600521765, 7248684.017265643 ], [ 1665176.8791064427, 7248824.1357483789 ], [ 1665259.8766912485, 7289970.9969805982 ], [ 1665280.6928722153, 7317392.0851487182 ], [ 1665365.3573450546, 7273205.9184746221 ], [ 1665470.085071323, 7296936.7002269076 ], [ 1665642.178253145, 7317859.24924317 ], [ 1665739.8079492867, 7243709.2950687027 ], [ 1665751.4425925273, 7245663.0317603247 ], [ 1665764.5266562165, 7273358.5326286806 ], [ 1665791.7632795048, 7246962.1184676345 ], [ 1665931.2647351054, 7269023.8880745564 ], [ 1666050.8846944498, 7225607.0620006332 ], [ 1666055.2000796485, 7306008.1072597457 ], [ 1666068.9923136206, 7299078.6923724143 ], [ 1666398.2718184683, 7308147.7793933572 ], [ 1666475.7384008404, 7230718.9953000667 ], [ 1666657.3049444619, 7247437.0764866257 ], [ 1666728.046808057, 7240482.0104100127 ], [ 1666734.9550279905, 7228156.8002362521 ], [ 1666754.767050623, 7291059.6023903908 ], [ 1666860.7097224758, 7228554.9994737143 ], [ 1666875.7622092129, 7311597.5973306699 ], [ 1666934.4295636995, 7285862.6014521755 ], [ 1666959.1695120574, 7304201.047503964 ], [ 1666981.3686584756, 7227427.1380800875 ], [ 1667205.8278900657, 7255779.1582934791 ], [ 1667267.0050059077, 7247652.3670010921 ], [ 1667464.9008938393, 7293353.2663900778 ], [ 1667477.7693872177, 7288834.8304779809 ], [ 1667522.9249631788, 7240501.12638894 ], [ 1667577.2529454487, 7274038.9212584188 ], [ 1667578.0385335379, 7303514.9448849093 ], [ 1667824.0146208801, 7311241.2798616234 ], [ 1668240.3310568486, 7238945.086165105 ], [ 1668317.8933816089, 7296616.9265524764 ], [ 1668333.1359651613, 7310682.0693617491 ], [ 1668782.511199954, 7320009.5677727591 ], [ 1668862.5620246059, 7233327.7052087374 ], [ 1668988.3483126271, 7296049.4045210984 ], [ 1669188.231806878, 7316046.8568133386 ], [ 1669292.6673493499, 7309302.4805098167 ], [ 1669431.2014047892, 7287061.018361548 ], [ 1669465.1232271637, 7233738.0040399274 ], [ 1669469.8699937391, 7244411.9706894904 ], [ 1669553.5142133434, 7300616.8598867254 ], [ 1669647.0181999421, 7265216.5161826303 ], [ 1669661.3590955196, 7236886.3375489078 ], [ 1669702.8803645435, 7259508.3636910729 ], [ 1669747.32577043, 7254656.557301145 ], [ 1669844.9491238468, 7312996.2150179492 ], [ 1669847.8322441669, 7269517.3522818806 ], [ 1669942.8671785509, 7293513.0938179037 ], [ 1670043.8833926076, 7294747.6455405159 ], [ 1670090.7122357488, 7304534.8291994939 ], [ 1670111.5204815462, 7248838.9780786345 ], [ 1670126.2696500614, 7316100.9242930599 ], [ 1670182.8179184226, 7256654.849153406 ], [ 1670208.5923077241, 7275486.751771939 ], [ 1670221.6618742999, 7316129.3450767286 ], [ 1670326.4477350779, 7302579.9218181409 ], [ 1670440.4061408816, 7239663.7648029868 ], [ 1670584.4578266311, 7255213.9597858712 ], [ 1670595.8004382318, 7265861.1682986617 ], [ 1670636.1428740129, 7306640.2569249375 ], [ 1670798.8542538141, 7278617.3428725507 ], [ 1670827.4372217529, 7259927.9199916227 ], [ 1670861.0389017272, 7312450.3115946101 ], [ 1670958.1604925434, 7309208.2512077894 ], [ 1671083.9956550922, 7274785.3341955524 ], [ 1671196.3511871195, 7235484.5733234733 ], [ 1671229.3602773002, 7291544.1731849853 ], [ 1671272.243248143, 7258468.7811458772 ], [ 1671293.2331750118, 7239497.1916111549 ], [ 1671339.8509085414, 7255106.5780922677 ], [ 1671440.3954988515, 7298788.7556139939 ], [ 1671490.214810963, 7254284.311812995 ], [ 1671627.3296912271, 7243259.6369874841 ], [ 1671667.397747356, 7269550.8431919385 ], [ 1671676.5679940109, 7255859.7843319746 ], [ 1671688.1777221286, 7257014.2568963906 ], [ 1671783.0771477153, 7315166.1035890989 ], [ 1671788.4689331483, 7250492.4924277002 ], [ 1671902.150801088, 7242886.9821895082 ], [ 1672121.6333015827, 7271762.1888129124 ], [ 1672130.1040619239, 7271043.7634722339 ], [ 1672180.9543048902, 7308120.1448511267 ], [ 1672282.2725748303, 7240240.51763268 ], [ 1672334.5993833377, 7291206.8983906293 ], [ 1672341.5550597266, 7247168.4743057331 ], [ 1672407.7059382591, 7283129.3942062818 ], [ 1672457.4158908238, 7284505.4557407433 ], [ 1672470.1187595408, 7230822.6036013896 ], [ 1672496.1290570055, 7235752.830039666 ], [ 1672586.6758877831, 7318155.0392844919 ], [ 1672698.3037744486, 7278638.8710344881 ], [ 1672780.4983448214, 7268733.9160613269 ], [ 1672842.4278851014, 7241411.125680482 ], [ 1672851.4538742271, 7247469.8729830347 ], [ 1672946.19995, 7244206.3497474007 ], [ 1673010.7985240202, 7232596.8051909823 ], [ 1673067.4402962858, 7250952.0499143526 ], [ 1673087.5007486455, 7251989.0115528041 ], [ 1673166.3358319353, 7251608.2464925554 ], [ 1673300.6358213958, 7286934.2033663988 ], [ 1673349.056792238, 7281559.4062926155 ], [ 1673367.4560748651, 7246285.4664397622 ], [ 1673532.7125306381, 7295552.9130500117 ], [ 1673544.2485741521, 7315209.897424967 ], [ 1673635.5814026906, 7296498.031728914 ], [ 1673771.1594955591, 7239874.4617935671 ], [ 1673860.7014330383, 7233101.065925627 ], [ 1673917.3804252704, 7312035.3129906198 ], [ 1673918.1859597308, 7229090.2717250958 ], [ 1673922.3385201886, 7288850.0107019544 ], [ 1673951.4217870773, 7239662.6100507258 ], [ 1674034.8965865097, 7293370.9299353166 ], [ 1674056.1877280921, 7294389.5094864452 ], [ 1674640.8200870694, 7291528.337048565 ], [ 1674655.1993705854, 7249286.2437901022 ], [ 1674882.2010361629, 7303745.3802878866 ], [ 1674909.0658638219, 7241054.7774761431 ], [ 1675129.5324852327, 7250720.0530793834 ], [ 1675152.0848518247, 7259657.6717784889 ], [ 1675152.186392975, 7284621.133152755 ], [ 1675277.899143545, 7231903.6042821389 ], [ 1675401.1167409627, 7284619.4767382201 ], [ 1675410.8355291763, 7243971.2167163882 ], [ 1675439.1577967312, 7259075.1880534012 ], [ 1675474.2909749215, 7243952.0367605612 ], [ 1675765.7306646542, 7302588.8567709997 ], [ 1675943.9336151963, 7235797.9525083387 ], [ 1675987.6641739353, 7279896.8237086888 ], [ 1676181.7030766367, 7240045.5317381788 ], [ 1676185.0419423827, 7304691.5249936264 ], [ 1676505.9817395031, 7307677.4477320313 ], [ 1676553.3224346, 7315153.8703649873 ], [ 1676596.5003460967, 7245900.7626173329 ], [ 1676629.6577974865, 7300067.2245771149 ], [ 1676742.8691177415, 7248290.1788968798 ], [ 1676819.4238738732, 7264836.0329443067 ], [ 1676925.5571299654, 7243795.105610338 ], [ 1677073.0644298415, 7233866.88074088 ], [ 1677205.7520399452, 7242091.1395874526 ], [ 1677280.7459222169, 7312238.6391244922 ], [ 1677500.9755699523, 7316342.3933458459 ], [ 1677526.6346827382, 7306138.605070713 ], [ 1677576.0156677263, 7317489.3405057024 ], [ 1677629.7437090811, 7315952.2938138675 ], [ 1677648.1623921823, 7275319.3365367046 ], [ 1677736.0572641522, 7275811.1955738487 ], [ 1677890.6816289583, 7263577.5614698995 ], [ 1677982.1697146255, 7279764.5350069283 ], [ 1678173.7314806273, 7264867.2823361801 ], [ 1678259.5357672593, 7278014.3791205604 ], [ 1678464.7908340178, 7288621.1006772649 ], [ 1678466.1288884382, 7248273.3067090092 ], [ 1678528.6731131151, 7244735.1916767573 ], [ 1678616.5842940125, 7285031.5654341104 ], [ 1678617.2085322673, 7277276.7745346306 ], [ 1678651.2664166372, 7302097.6595549975 ], [ 1678975.4045653215, 7298264.4145569494 ], [ 1679166.8395421342, 7305108.9762609946 ], [ 1679192.0734786866, 7245509.6909731962 ], [ 1679243.216948475, 7278082.8279255275 ], [ 1679281.1232549073, 7249795.5278273337 ], [ 1679389.933791904, 7297320.9428705741 ], [ 1679411.777148891, 7275490.3381817639 ], [ 1679423.4116360836, 7314153.6696996195 ], [ 1679463.5834297519, 7274984.017430855 ], [ 1679496.346399457, 7317665.2374966275 ], [ 1679558.3071611242, 7230654.5447951239 ], [ 1679771.6448544746, 7252800.9636892956 ], [ 1679779.0411210454, 7242372.5588897998 ], [ 1679827.4238072124, 7260618.4135240456 ], [ 1679838.3493975585, 7245090.6577436756 ], [ 1679839.8563945703, 7273671.8729815977 ], [ 1679930.1875208521, 7288290.7686655931 ], [ 1679939.4465544347, 7260189.6387604941 ], [ 1679959.3339389174, 7233873.131860774 ], [ 1680228.0000311516, 7286139.6454606196 ], [ 1680440.9518916977, 7280211.1071173865 ], [ 1680981.5584202379, 7278633.8116202559 ], [ 1681009.2821305837, 7260335.7563261911 ], [ 1681155.1146507033, 7241267.7922066413 ], [ 1681223.7021705653, 7291715.0403183559 ], [ 1681434.3004574112, 7309412.2043387173 ], [ 1681448.408637434, 7235242.4780618073 ], [ 1681452.6880804815, 7279923.9292103145 ], [ 1681510.3460825451, 7294258.3501830688 ], [ 1681644.1175988375, 7291930.6178447269 ], [ 1681658.0297998595, 7270216.7487697117 ], [ 1681670.0142343706, 7253097.227460634 ], [ 1681778.1571131391, 7304566.211139109 ], [ 1681858.8262484174, 7296904.5666698292 ], [ 1681865.4720404912, 7243221.9266001051 ], [ 1681876.8991331211, 7318333.9346274659 ], [ 1681942.0485206847, 7277417.7069230257 ], [ 1681996.693229889, 7306712.215681131 ], [ 1682006.6714000937, 7236653.8546178723 ], [ 1682088.4391140346, 7293795.6759799384 ], [ 1682153.1888960833, 7266917.0544492994 ], [ 1682324.8212374873, 7250660.5710442392 ], [ 1682385.238647863, 7262310.3662084518 ], [ 1682412.7899783193, 7299029.8821593234 ], [ 1682420.4062885395, 7237877.1096839588 ], [ 1682493.188536576, 7232725.4195248894 ], [ 1682519.4775353461, 7241498.0631074766 ], [ 1682670.5341664404, 7259169.684255139 ], [ 1682749.1455573388, 7316289.8309382983 ], [ 1682782.3933934548, 7306748.5848791534 ], [ 1682785.2380480634, 7274318.9477019403 ], [ 1682862.512717149, 7309722.8246655017 ], [ 1682923.925875501, 7278262.0373542067 ], [ 1682951.1030598127, 7286183.8265354456 ], [ 1683030.5135897039, 7243918.7029322609 ], [ 1683061.4301420071, 7276087.6654421082 ], [ 1683070.2376416058, 7267360.4150909837 ], [ 1683105.2820182159, 7262495.9287487976 ], [ 1683189.1859339569, 7263407.5034836615 ], [ 1683436.6048298518, 7284275.1529558413 ], [ 1683496.6167829172, 7293877.788931529 ], [ 1683496.9839709173, 7259584.8048919793 ], [ 1683633.1513130113, 7265728.9103333121 ], [ 1683683.8718248531, 7246743.2004835419 ], [ 1683751.3168737702, 7283842.1236681882 ], [ 1683894.4838041263, 7255213.9004133223 ], [ 1683946.8978217402, 7257593.0969902137 ], [ 1683948.6178751492, 7290955.7075999649 ], [ 1683992.2461899496, 7261785.0464588953 ], [ 1684037.4100536399, 7290364.4113307521 ], [ 1684193.4919544705, 7288911.3707475364 ], [ 1684196.3743520291, 7260637.3099636128 ], [ 1684235.8498730843, 7241623.4937628312 ], [ 1684536.4532395196, 7276539.9190195845 ], [ 1684587.5735453225, 7248997.99107139 ], [ 1684595.9590651032, 7303794.600263604 ], [ 1684611.3492297207, 7267575.5030848263 ], [ 1684629.4324201825, 7290034.9127465617 ], [ 1684741.1174936034, 7240340.7046632133 ], [ 1684796.2798286672, 7289395.7678083004 ], [ 1684829.3994240579, 7277490.2474419875 ], [ 1684892.5148482993, 7237311.4693413125 ], [ 1684920.4965406142, 7268158.8736014729 ], [ 1684978.5628463246, 7270441.7180465078 ], [ 1685060.3288150541, 7302974.4774069805 ], [ 1685344.4168133419, 7249936.1746704662 ], [ 1685389.1635073847, 7290524.8484300105 ], [ 1685437.5251594854, 7291217.774326277 ], [ 1685569.7426969598, 7260880.6000060849 ], [ 1685829.6360213514, 7295601.0772124305 ], [ 1685846.8423697208, 7266109.6324052457 ], [ 1685942.9527674816, 7316839.7129019247 ], [ 1685969.3616699148, 7316372.4216387011 ], [ 1685985.827101842, 7295683.2036778731 ], [ 1686028.4041661222, 7263531.5851090653 ], [ 1686042.1187974131, 7245490.0715685142 ], [ 1686088.5664976095, 7234188.7539466564 ], [ 1686090.7290819883, 7278657.7577257464 ], [ 1686110.7629293213, 7244599.306737747 ], [ 1686143.6192529404, 7307186.869411096 ], [ 1686223.730000946, 7297705.2026111418 ], [ 1686344.2305460433, 7285026.6186561687 ], [ 1686348.8111339668, 7313064.2380401995 ], [ 1686385.8593767371, 7288683.5030648261 ], [ 1686417.4641679197, 7286216.7449215073 ], [ 1686434.4470391381, 7280368.316455137 ], [ 1686543.0921267627, 7244476.8312335294 ], [ 1686544.4512906268, 7280704.2646779465 ], [ 1686553.6554689696, 7321885.4920326145 ], [ 1686696.3523180245, 7271927.7614135938 ], [ 1686954.0689485932, 7269827.1077782549 ], [ 1687004.5842108796, 7247786.3972945604 ], [ 1687011.9701510365, 7279145.6265754476 ], [ 1687040.0767325307, 7251735.3600474847 ], [ 1687108.1983512789, 7258509.5321073774 ], [ 1687261.2571272154, 7283910.0331073655 ], [ 1687293.856996546, 7280327.9351425972 ], [ 1687322.7822870682, 7248296.8868010873 ], [ 1687426.2382104811, 7277214.367029815 ], [ 1687472.5518374443, 7240658.5351936128 ], [ 1687492.9061360261, 7255276.323379687 ], [ 1687608.996442863, 7289899.3548782971 ], [ 1687649.7664662665, 7279394.2215466136 ], [ 1687700.8308311647, 7265314.7768238187 ], [ 1687733.2273658402, 7234362.9446842466 ], [ 1687762.3892570066, 7322717.6358269891 ], [ 1687789.5879873547, 7298541.2835451933 ], [ 1687855.0079878964, 7257486.3579249978 ], [ 1688136.7925405316, 7307607.7602437139 ], [ 1688342.3064997494, 7266747.5140664103 ], [ 1688395.0201365575, 7317557.5025932631 ], [ 1688399.9639513516, 7250249.8305505319 ], [ 1688404.80395074, 7317303.4513697671 ], [ 1688539.930347054, 7307739.175625138 ], [ 1688549.2112296682, 7248902.1993929381 ], [ 1688560.9406255949, 7263489.8073474262 ], [ 1688599.2821372331, 7284648.5149330944 ], [ 1688604.8407641514, 7254495.4703133712 ], [ 1688650.676129221, 7259024.1616276698 ], [ 1688680.3177218449, 7248917.3581761383 ], [ 1688718.6745059204, 7243660.6149949776 ], [ 1688766.8346464396, 7257357.4898535144 ], [ 1688841.1545023285, 7252181.8857324421 ], [ 1689035.2124197471, 7296801.3110552682 ], [ 1689253.3844836438, 7320640.2337012812 ], [ 1689317.1461443766, 7310899.8496728037 ], [ 1689447.9971738758, 7274992.7484040307 ], [ 1689782.9372123117, 7290324.5633510295 ], [ 1689877.784882583, 7236885.1757437233 ], [ 1689963.0129176597, 7311283.2057405766 ], [ 1690144.6733979483, 7281802.7099350234 ], [ 1690178.7365302162, 7269493.8661160562 ], [ 1690181.8708444831, 7266615.4022208946 ], [ 1690190.4755294365, 7276980.7055595452 ], [ 1690208.870659925, 7301438.8461838337 ], [ 1690216.4032099561, 7297146.4244592767 ], [ 1690311.3988956823, 7290927.8792406302 ], [ 1690329.6132208731, 7318997.4717616979 ], [ 1690358.0558631276, 7241865.1200416535 ], [ 1690361.1211942888, 7257243.3201687029 ], [ 1690447.0434038457, 7314654.1436616676 ], [ 1690651.2663061174, 7260343.2824693667 ], [ 1690652.2262399006, 7280557.1885258099 ], [ 1690682.5623927065, 7304935.5235918267 ], [ 1690684.2482944701, 7283308.5998427318 ], [ 1690721.8544563414, 7274408.56666872 ], [ 1690723.2699304521, 7245915.0016038809 ], [ 1690934.1364395767, 7291248.3557292642 ], [ 1691240.0410226453, 7247914.6283139912 ], [ 1691309.687229824, 7272760.4899590472 ], [ 1691347.512155419, 7269378.993005177 ], [ 1691367.4728242022, 7300371.7861318588 ], [ 1691435.3312257375, 7291219.9216048615 ], [ 1691534.171314511, 7286170.7752878843 ], [ 1691560.6245649992, 7323718.9311370282 ], [ 1691676.8392809567, 7280283.4245070899 ], [ 1691951.7965380219, 7266749.0270692315 ], [ 1692004.8396293526, 7316634.2138509415 ], [ 1692063.6554611484, 7286806.6500297589 ], [ 1692112.4025579947, 7321527.8501002332 ], [ 1692145.9206321104, 7261749.5432548197 ], [ 1692173.5872757563, 7284121.9639543658 ], [ 1692208.9475973544, 7292271.797718795 ], [ 1692213.3191276297, 7315803.6640344942 ], [ 1692428.1824691123, 7248656.7499988098 ], [ 1692488.7364579411, 7253379.4766862513 ], [ 1692510.4790929088, 7240977.5252565201 ], [ 1692565.6985872833, 7252632.8383134175 ], [ 1692595.4450447191, 7279421.1330455085 ], [ 1692658.0390913473, 7266225.6865125848 ], [ 1692677.0250505991, 7243145.0230844105 ], [ 1692684.2965457882, 7302583.0860583046 ], [ 1692848.1056569219, 7283410.7566677211 ], [ 1692988.7297899765, 7264829.0516562983 ], [ 1693026.820271967, 7304787.6044489248 ], [ 1693116.7595721569, 7268097.7569159567 ], [ 1693147.0193392974, 7316508.5271852287 ], [ 1693211.3552291486, 7317593.3304241048 ], [ 1693283.1239140416, 7271594.7795611834 ], [ 1693517.3310526079, 7305768.9775065854 ], [ 1693570.9536863833, 7263305.4369988553 ], [ 1693654.8061094035, 7285526.2851489261 ], [ 1693743.8204971817, 7250082.9982191836 ], [ 1693770.820807142, 7280137.785431915 ], [ 1693834.8737527628, 7317084.5143235046 ], [ 1693855.8675199919, 7261772.9905223558 ], [ 1693887.1130245884, 7273747.7246835958 ], [ 1693896.2024034658, 7247636.6217133868 ], [ 1693957.2679682355, 7259462.6006768467 ], [ 1693989.7014228189, 7257206.2019355418 ], [ 1694060.0983729651, 7269376.8828103859 ], [ 1694177.9098028804, 7248317.5228535281 ], [ 1694242.8670987599, 7260699.6839752737 ], [ 1694258.2603924435, 7251623.1778369984 ], [ 1694259.854431995, 7308596.8183214311 ], [ 1694381.6585517204, 7289270.2792986808 ], [ 1694504.7034014275, 7239043.5959967729 ], [ 1694555.5234719466, 7237581.5869856412 ], [ 1694909.1775303346, 7303465.4532359969 ], [ 1694958.0350297953, 7284174.4351783814 ], [ 1695013.8188782649, 7265744.5047155097 ], [ 1695055.096142929, 7249422.1894111577 ], [ 1695125.2855537422, 7248431.6053625494 ], [ 1695273.3636137734, 7257215.3104571784 ], [ 1695354.2293412043, 7270167.847289566 ], [ 1695378.9754857356, 7324296.4559901031 ], [ 1695402.9483393983, 7317467.0187955461 ], [ 1695418.6426562546, 7315427.2452627886 ], [ 1695637.6802803457, 7243050.6767374128 ], [ 1695672.0237432912, 7297901.0489953645 ], [ 1695739.8408432456, 7285776.9803900681 ], [ 1695749.617146655, 7255010.9369779099 ], [ 1695866.5072581335, 7287657.3572304985 ], [ 1695896.2708449075, 7296262.0004850589 ], [ 1695915.8679443251, 7322596.2181710172 ], [ 1695934.9818155742, 7304224.3137334958 ], [ 1695947.4676989084, 7271974.8815615289 ], [ 1696086.1619181174, 7257484.5015060697 ], [ 1696146.0631511821, 7313931.0529478621 ], [ 1696407.1621793413, 7250078.9363985201 ], [ 1696489.7941725452, 7305897.1859825123 ], [ 1696504.1908110233, 7264987.2034629565 ], [ 1696524.8224629357, 7312721.5723734684 ], [ 1696827.7916697399, 7324089.3696616795 ], [ 1696892.7513407355, 7285121.3505809177 ], [ 1696980.9514264767, 7254630.4820564641 ], [ 1697194.5021035422, 7271949.1693845904 ], [ 1697325.974474234, 7261476.2145276228 ], [ 1697410.2813178347, 7297303.4824948916 ], [ 1697497.5969203806, 7308755.0760694761 ], [ 1697516.3987775268, 7300303.4044011487 ], [ 1697660.2534393012, 7289317.6968302885 ], [ 1697670.1084125531, 7252172.689254839 ], [ 1697670.4532671596, 7297279.4795101462 ], [ 1697749.9929542753, 7319852.9994181776 ], [ 1697944.9698489076, 7292365.0924260225 ], [ 1697945.0586831598, 7316986.485987464 ], [ 1697999.5753220778, 7255412.6344411215 ], [ 1698016.4807968189, 7305115.0261180717 ], [ 1698039.443314892, 7245187.9733170019 ], [ 1698216.0759897216, 7315333.4101165887 ], [ 1698232.9514525288, 7257098.9527081894 ], [ 1698408.7593199208, 7315613.0046782205 ], [ 1698516.9296734708, 7268636.4687542599 ], [ 1698577.6789253629, 7253594.6276775114 ], [ 1698697.4188648623, 7303712.4349609688 ], [ 1698775.5051295236, 7304503.7028874643 ], [ 1698777.470692374, 7238414.5011539692 ], [ 1698790.470418372, 7302562.0236257995 ], [ 1698871.8064398959, 7297285.6925636176 ], [ 1698959.3318430157, 7299038.6541758394 ], [ 1699021.9316116255, 7266803.4236699324 ], [ 1699046.6873209225, 7278522.1531773293 ], [ 1699166.1177290657, 7317383.5630722735 ], [ 1699287.077275312, 7326192.917045515 ], [ 1699419.3039294377, 7277721.6688747229 ], [ 1699446.9366129537, 7280174.9125961624 ], [ 1699514.1439165897, 7293893.3054656889 ], [ 1699661.2044509624, 7268106.9406448258 ], [ 1699693.1164062144, 7324797.9743347391 ], [ 1699862.7798003431, 7288311.8608048204 ], [ 1700146.4633446187, 7258089.6859586323 ], [ 1700151.0313822241, 7318761.6518045664 ], [ 1700294.0033279506, 7283924.1572662629 ], [ 1700296.2443018686, 7309484.6251867162 ], [ 1700377.619419799, 7328281.7660057899 ], [ 1700486.4100014691, 7302562.12991622 ], [ 1700530.5403399367, 7249580.3241460286 ], [ 1700594.4598781602, 7312755.456953397 ], [ 1700631.3190038011, 7282196.7181360079 ], [ 1700706.0740812018, 7324361.7518202933 ], [ 1700718.2388862888, 7313643.8987565478 ], [ 1700806.0965949481, 7298157.6069949605 ], [ 1700872.3122656518, 7310250.0006613713 ], [ 1700900.9368190472, 7324360.2461007917 ], [ 1700917.081034271, 7308875.587181773 ], [ 1701001.9600866213, 7271640.4348914009 ], [ 1701207.2262062144, 7257926.4514440596 ], [ 1701207.5226697165, 7285408.5267855301 ], [ 1701248.2865128107, 7281792.5473277243 ], [ 1701285.0455808768, 7312646.0015871925 ], [ 1701350.3054915166, 7319309.9024598831 ], [ 1701588.1004018974, 7289300.8655713312 ], [ 1701729.5702612801, 7253408.2662133072 ], [ 1701731.461353081, 7328128.5225024344 ], [ 1701771.7504497501, 7268524.2767309444 ], [ 1701823.6322626758, 7269671.2212929856 ], [ 1702126.6834989095, 7262803.0864947084 ], [ 1702189.6811217391, 7327029.0074649993 ], [ 1702323.7371287383, 7254567.0730037559 ], [ 1702375.20481756, 7257002.0455851099 ], [ 1702412.0691857995, 7247980.5852556033 ], [ 1702427.1254110183, 7254215.8555408455 ], [ 1702452.4762101802, 7283247.3529349081 ], [ 1702539.6826420135, 7258120.0345731145 ], [ 1702617.1301488099, 7259025.5514120506 ], [ 1702675.1387412141, 7280948.5167031763 ], [ 1702712.6754944527, 7280326.1826505745 ], [ 1702985.2405104556, 7317632.4853252545 ], [ 1702990.028280393, 7327976.8977868557 ], [ 1703068.5600852082, 7318708.0017500222 ], [ 1703068.7752898552, 7260355.0290583707 ], [ 1703341.8915740356, 7304887.3816992277 ], [ 1703446.7761278097, 7252931.9731111266 ], [ 1703600.44093668, 7260225.7882233504 ], [ 1703608.9486239271, 7277737.889963395 ], [ 1703639.0885763688, 7316054.4130146373 ], [ 1703756.4038848535, 7317088.7964525511 ], [ 1703844.9850751427, 7239884.3904722892 ], [ 1704050.6462348758, 7244498.5373887001 ], [ 1704081.286496707, 7306766.9067336535 ], [ 1704084.6689536795, 7238677.4140627589 ], [ 1704103.7236612863, 7320118.4642365044 ], [ 1704121.4770654831, 7290884.1690294836 ], [ 1704136.1511737534, 7239363.3460317552 ], [ 1704228.837017322, 7291788.3753873641 ], [ 1704276.6677901933, 7291888.0184499938 ], [ 1704339.8589256818, 7310426.1493370133 ], [ 1704362.9648111197, 7306536.6088433778 ], [ 1704483.6833249698, 7289719.9821041552 ], [ 1704593.5858671095, 7292633.5859370297 ], [ 1704595.9899515957, 7268382.8152678842 ], [ 1704617.468866555, 7284384.4719258957 ], [ 1704627.0678865272, 7303309.5428487174 ], [ 1704660.7629673551, 7286792.0837000189 ], [ 1704860.3412433437, 7300940.8123675277 ], [ 1704877.1345978933, 7258359.9666772708 ], [ 1704889.891969267, 7265360.6358600548 ], [ 1704943.3644825863, 7300646.186997314 ], [ 1704979.9541878852, 7280867.5840056473 ], [ 1705009.4332901989, 7239705.648641712 ], [ 1705251.9839656549, 7240996.7652958827 ], [ 1705288.8711623058, 7274317.899739367 ], [ 1705352.7774723917, 7325182.163084534 ], [ 1705360.8732096076, 7320069.0604656907 ], [ 1705503.7969295164, 7246420.2268154416 ], [ 1705540.3755655896, 7303446.4284457034 ], [ 1705677.9969011634, 7289992.7352507459 ], [ 1705758.1933301177, 7248975.8133103214 ], [ 1705759.7823473213, 7276962.565306101 ], [ 1705803.1571772702, 7324736.4078542134 ], [ 1705893.5729788158, 7325779.2932769358 ], [ 1705897.2457041796, 7311238.1151167192 ], [ 1706221.1993163328, 7289190.9083143659 ], [ 1706367.7942354896, 7311195.1938773803 ], [ 1706501.7884145409, 7311453.9839877635 ], [ 1706522.247859437, 7325196.2206958476 ], [ 1706562.6899521048, 7252031.8615757627 ], [ 1706640.7911360543, 7275843.1019322015 ], [ 1706665.1208094044, 7305956.6218976211 ], [ 1706690.1894663607, 7297992.5012218263 ], [ 1706738.2441488288, 7307169.5193610918 ], [ 1706750.6511174086, 7313896.9323140914 ], [ 1706787.7614226094, 7297823.7923478698 ], [ 1706855.6702425871, 7305388.9541626424 ], [ 1707003.8544886422, 7258726.0871593924 ], [ 1707043.7942367634, 7245993.5173655134 ], [ 1707115.3542370752, 7326370.1138640633 ], [ 1707135.652113816, 7258327.8985912269 ], [ 1707172.5003019422, 7282853.5112340106 ], [ 1707278.7290804374, 7243048.3402479105 ], [ 1707295.5787030845, 7333003.2710892661 ], [ 1707332.8373376154, 7308256.0884720013 ], [ 1707528.5228918989, 7278735.1930156164 ], [ 1707630.0491895608, 7325309.6493724724 ], [ 1707641.4412809969, 7314812.3015044499 ], [ 1707787.1933133677, 7246421.8206205238 ], [ 1707890.8651688157, 7293142.6027515884 ], [ 1707932.1615211209, 7312117.5529720793 ], [ 1708016.9977876695, 7308042.8483262537 ], [ 1708165.0137667418, 7269720.0465299608 ], [ 1708181.4334233294, 7321800.1429596599 ], [ 1708238.125778829, 7311586.7101053419 ], [ 1708293.8036996019, 7315564.717716 ], [ 1708372.9514522804, 7249482.3427073862 ], [ 1708405.6668021337, 7297536.64525613 ], [ 1708408.9542228989, 7268658.4183362219 ], [ 1708513.6914554767, 7310903.6116128722 ], [ 1708582.807732346, 7289795.4237291915 ], [ 1708590.4228471532, 7268398.5575929945 ], [ 1708610.1540072248, 7288112.1322281174 ], [ 1708675.7756249132, 7321758.4644076377 ], [ 1708704.7444972312, 7242231.1214025822 ], [ 1708707.2214474052, 7315892.5360888625 ], [ 1708790.1272398534, 7321871.0722506689 ], [ 1708822.9380038399, 7303363.2712480165 ], [ 1708826.3916250712, 7311352.6533791786 ], [ 1709114.1021919122, 7276717.4805372385 ], [ 1709156.3572091635, 7295244.9767550323 ], [ 1709311.4861664979, 7279303.5589996502 ], [ 1709354.2378991649, 7243173.651838433 ], [ 1709369.4355779616, 7290152.0044348072 ], [ 1709588.3517276642, 7262122.763705465 ], [ 1709608.6833648556, 7251888.0831198785 ], [ 1709661.4118356504, 7243923.5043474715 ], [ 1709709.4366332665, 7286344.2120834645 ], [ 1709753.5425166257, 7297679.7374738706 ], [ 1709820.7672373615, 7255395.8289055685 ], [ 1709878.0606764383, 7309364.0339804944 ], [ 1709911.6246234307, 7333305.3601778252 ], [ 1709967.0961600132, 7273353.8769779578 ], [ 1710056.2910257399, 7319507.1610496407 ], [ 1710130.7770289979, 7324191.9070641762 ], [ 1710471.9300327126, 7240127.9285553237 ], [ 1710576.7252577208, 7296409.2565665785 ], [ 1710644.7977837599, 7298363.3274933565 ], [ 1710711.3198092927, 7307115.4434070736 ], [ 1710858.3820687656, 7256958.8749337774 ], [ 1710869.7603347416, 7307425.7776396321 ], [ 1710882.1524751906, 7261135.0463468013 ], [ 1710998.8754141277, 7254358.9456857694 ], [ 1711093.4761386972, 7289087.8287843913 ], [ 1711139.8087111537, 7280950.7464145515 ], [ 1711209.0552824249, 7328192.4724412644 ], [ 1711229.4480299614, 7306500.1063910276 ], [ 1711431.7133085174, 7268481.2659792099 ], [ 1711460.6957919963, 7324300.157733609 ], [ 1711523.5794519316, 7312143.9085447127 ], [ 1711540.4121446724, 7274883.6599197965 ], [ 1711596.7995917711, 7263322.6723723207 ], [ 1711975.2556452139, 7288406.6972535476 ], [ 1712084.6615602782, 7255898.756926097 ], [ 1712093.5500882654, 7288381.2474019229 ], [ 1712094.2962197373, 7298432.5772806127 ], [ 1712101.1313870223, 7291503.0631302428 ], [ 1712105.5765493875, 7251210.8230257025 ], [ 1712115.0775461618, 7322786.3600084158 ], [ 1712169.0132802119, 7281970.2609250471 ], [ 1712193.1032625972, 7274983.7627119152 ], [ 1712221.5156464914, 7309560.3226541979 ], [ 1712261.3441194822, 7295625.1438511824 ], [ 1712288.969849349, 7318490.407861717 ], [ 1712328.3051720425, 7314377.2057264317 ], [ 1712416.6859352442, 7298189.1976677943 ], [ 1712453.9343372919, 7306094.4837745083 ], [ 1712460.5375168354, 7311805.6875177538 ], [ 1712640.3551994688, 7265403.2270669611 ], [ 1712861.6925928253, 7263751.5686510615 ], [ 1712895.7388198304, 7318458.0296284407 ], [ 1712899.8713064638, 7262458.1001143316 ], [ 1712935.1479260202, 7263939.0932717919 ], [ 1712947.0660752167, 7302450.4324705191 ], [ 1712984.729243804, 7320241.2559091477 ], [ 1713065.6045478368, 7268804.4676581649 ], [ 1713082.345807018, 7283758.8973002341 ], [ 1713106.2119494197, 7245250.1592560243 ], [ 1713110.4531397955, 7282786.0493839029 ], [ 1713137.6422985638, 7287700.7418051679 ], [ 1713185.6608959129, 7330498.7687665541 ], [ 1713388.8874331363, 7331023.6162447548 ], [ 1713405.7427162891, 7242667.3913543243 ], [ 1713518.519901677, 7269672.510329783 ], [ 1713538.3385890503, 7284994.3720838949 ], [ 1713589.5619565065, 7268576.9089576546 ], [ 1713688.4973511961, 7317043.7527244091 ], [ 1713739.5241535264, 7337441.1269082883 ], [ 1713770.6398855699, 7279636.4952572156 ], [ 1713843.0800947528, 7302692.7678788193 ], [ 1713947.3450722161, 7325432.0603070818 ], [ 1714009.1150410115, 7288522.710451087 ], [ 1714428.2121703301, 7280776.8288685512 ], [ 1714480.3981855491, 7270290.5350384247 ], [ 1714575.3855526035, 7338343.2658188818 ], [ 1714596.7436466794, 7272213.6594588337 ], [ 1714604.4005790905, 7306019.7813189952 ], [ 1714668.4381080267, 7244200.1265206374 ], [ 1714761.3630848252, 7317523.2169378242 ], [ 1714772.1254067556, 7271966.9177080691 ], [ 1714774.2431754142, 7341526.3684223369 ], [ 1714827.9862971492, 7243616.2870781515 ], [ 1714843.2619852538, 7257901.8256849479 ], [ 1715048.1358521972, 7318335.4668954052 ], [ 1715108.7825065111, 7255035.6858328925 ], [ 1715161.5426417468, 7245534.5405022036 ], [ 1715263.6703810734, 7266687.2269360973 ], [ 1715342.2693953658, 7243586.4983149776 ], [ 1715528.8859012905, 7333830.3345536049 ], [ 1715576.7330378194, 7291353.0429787254 ], [ 1715645.1320438632, 7313525.4335599514 ], [ 1715728.5126523201, 7262231.9866379797 ], [ 1715767.7163056571, 7277402.3291441007 ], [ 1715797.4790833537, 7277737.9532507006 ], [ 1715816.3262253243, 7275629.1245076647 ], [ 1715822.4620613344, 7341153.1962046074 ], [ 1715866.1961351624, 7319354.9762327252 ], [ 1715913.1720547762, 7319398.1082453625 ], [ 1715941.5247511412, 7270958.407902359 ], [ 1715948.8612710501, 7257814.821187729 ], [ 1715950.5413929066, 7292068.2851846442 ], [ 1716093.994644505, 7312125.8274202542 ], [ 1716152.4395359573, 7328090.3851856859 ], [ 1716267.1047491126, 7272524.733565229 ], [ 1716325.5090742069, 7253021.3884995729 ], [ 1716385.9788001219, 7264557.9210427068 ], [ 1716391.4241609485, 7319736.3237288268 ], [ 1716393.1273045482, 7263987.908707804 ], [ 1716463.9123843135, 7241660.8269863604 ], [ 1716896.0513370954, 7327110.6429119827 ], [ 1716948.4214449087, 7289019.4567937059 ], [ 1716962.8582016276, 7250510.531096803 ], [ 1717208.252315043, 7289745.1716241967 ], [ 1717230.9004182713, 7317384.4606986893 ], [ 1717337.6709180512, 7329081.6780238403 ], [ 1717412.5981121762, 7243315.6930929152 ], [ 1717635.4236135664, 7341601.1467382442 ], [ 1717652.9575120383, 7328954.718163101 ], [ 1717655.7851230863, 7297379.9137568232 ], [ 1717737.4275825627, 7344139.8327945257 ], [ 1717808.9876774969, 7328676.1107750945 ], [ 1717818.6810440272, 7269297.7529975297 ], [ 1717854.6420461286, 7320283.7546052728 ], [ 1717858.4991815086, 7325628.8062840225 ], [ 1717869.3382788727, 7270167.4851678582 ], [ 1717937.7696758369, 7242536.8335253922 ], [ 1718014.5412616909, 7324011.5591135314 ], [ 1718017.1984891174, 7258661.9031288326 ], [ 1718018.8106481545, 7341228.2133750161 ], [ 1718056.1368384385, 7252027.3671890618 ], [ 1718064.6499970579, 7282643.3285805937 ], [ 1718145.0274554687, 7308713.2375039933 ], [ 1718409.407652379, 7270454.8851109799 ], [ 1718498.9728516918, 7262976.0240404801 ], [ 1718511.5217060884, 7293517.457797165 ], [ 1718570.3335244218, 7280613.4484868664 ], [ 1718610.5098051135, 7326922.7126691109 ], [ 1718946.2433859739, 7257200.1172125321 ], [ 1718961.8222053917, 7320071.9045356754 ], [ 1719208.4135964506, 7310474.6370678497 ], [ 1719265.5956087902, 7329975.0701177213 ], [ 1719270.8813654454, 7299515.0981087368 ], [ 1719275.4583822282, 7275017.8233599439 ], [ 1719487.7780037795, 7268247.6971825911 ], [ 1719579.2139018197, 7313389.1930925809 ], [ 1719713.467517534, 7284573.6395429391 ], [ 1719731.2183828463, 7254401.9502801551 ], [ 1719858.4697938166, 7287104.8774336586 ], [ 1719861.3376002905, 7328233.1911985567 ], [ 1719862.6132951397, 7301590.9806536147 ], [ 1719886.0167064571, 7278560.7842236785 ], [ 1719906.1948749167, 7336392.0073300097 ], [ 1719909.7214757237, 7317974.6997854132 ], [ 1719927.4938897465, 7288470.7721154038 ], [ 1719938.9308011429, 7264360.2334346613 ], [ 1719948.4695747758, 7257550.2606904553 ], [ 1719967.1095365493, 7284245.6678153714 ], [ 1720306.8593206469, 7287126.5680466443 ], [ 1720350.3225431428, 7339873.3006776767 ], [ 1720361.3887065791, 7341027.1110272827 ], [ 1720409.6319734468, 7320220.3632749757 ], [ 1720523.6316349269, 7287513.7556118369 ], [ 1720581.5761306528, 7250444.6010142704 ], [ 1720685.1397928123, 7317748.8484182935 ], [ 1720952.5322027795, 7332943.829534933 ], [ 1721042.8927697013, 7267400.3288651677 ], [ 1721061.7390813234, 7322572.6935708616 ], [ 1721070.3335559263, 7287963.4156605462 ], [ 1721138.1994987172, 7266003.1991144251 ], [ 1721147.935762038, 7266409.7839955138 ], [ 1721168.5872721218, 7264120.8674477255 ], [ 1721176.5068032043, 7287639.4690250698 ], [ 1721498.4839718132, 7254799.1585718375 ], [ 1721538.4746218438, 7281963.5140463952 ], [ 1721627.5850656468, 7326344.5611260859 ], [ 1721674.0341249455, 7253744.2923685517 ], [ 1721755.7699525508, 7286082.0613657748 ], [ 1721872.8479630672, 7256594.9618449816 ], [ 1721886.32033, 7297645.4218816413 ], [ 1721913.93756237, 7245084.7931188913 ], [ 1722074.3248703075, 7329770.4215217531 ], [ 1722116.6948902579, 7256390.7551415907 ], [ 1722157.1028821152, 7279920.686564411 ], [ 1722157.7270025772, 7269718.9187972192 ], [ 1722170.9178563829, 7246001.2044801367 ], [ 1722287.3041429739, 7321887.5883996813 ], [ 1722292.4027724918, 7341930.5088442313 ], [ 1722401.1370098996, 7249209.4457780896 ], [ 1722533.6978668976, 7298293.6573910657 ], [ 1722580.8588185029, 7255152.5452876892 ], [ 1722581.4974639858, 7260590.5472445954 ], [ 1722620.5761993886, 7290449.0674881656 ], [ 1722815.4638310773, 7278413.727371172 ], [ 1723166.4257456094, 7270051.9437060347 ], [ 1723203.6989916535, 7249320.4446422439 ], [ 1723278.868169538, 7294113.4225664102 ], [ 1723395.372284807, 7283312.1665442036 ], [ 1723399.0405500203, 7267616.0825848803 ], [ 1723405.9645047886, 7345980.9208400333 ], [ 1723447.8265630757, 7290025.275964207 ], [ 1723555.8664975725, 7285905.6278286111 ], [ 1723566.7139373575, 7323034.2191657024 ], [ 1723590.89321644, 7336600.6676772023 ], [ 1723608.3315001999, 7263779.6513431221 ], [ 1723626.215830741, 7244753.6025162768 ], [ 1723694.0420794224, 7314088.4610865721 ], [ 1723696.9281785276, 7334280.6389669823 ], [ 1723723.5882527851, 7293764.1351584494 ], [ 1723735.936484691, 7287598.4217791492 ], [ 1723757.4549798488, 7335855.8522047764 ], [ 1723766.7979261652, 7336170.7648649104 ], [ 1723774.226071385, 7273698.3888806896 ], [ 1723809.9801165261, 7297720.3357206779 ], [ 1723860.1934251736, 7249088.16479412 ], [ 1723889.1832524408, 7289145.0082247294 ], [ 1723920.6364844651, 7282572.2183308406 ], [ 1723938.888686996, 7308871.7298574327 ], [ 1723951.9602150426, 7358496.3467576932 ], [ 1723984.0524731646, 7319347.9403175944 ], [ 1723991.8250763759, 7249899.2590295998 ], [ 1723992.1045075662, 7260726.7515932666 ], [ 1724027.8007121831, 7254080.5051297508 ], [ 1724031.7622762877, 7301999.1283717528 ], [ 1724050.8655286368, 7310955.9121982036 ], [ 1724069.3928517883, 7281841.7686315542 ], [ 1724086.9355732889, 7251128.0855804905 ], [ 1724187.1388377077, 7358754.5645931065 ], [ 1724226.5753584127, 7330394.3620087309 ], [ 1724299.6829611568, 7358223.3201958081 ], [ 1724375.8262102432, 7326192.8922708482 ], [ 1724456.6190786245, 7299690.5163483173 ], [ 1724471.2479913565, 7364624.2614438301 ], [ 1724508.0393427247, 7302556.4277849924 ], [ 1724560.0537412958, 7284921.4350072667 ], [ 1724585.2266945543, 7254475.0526145417 ], [ 1724715.2716720889, 7261071.8046026584 ], [ 1724792.0390752153, 7347383.2304537799 ], [ 1724837.8489167169, 7264896.253448423 ], [ 1724946.7712097834, 7362448.6842606636 ], [ 1724960.6986081207, 7363411.4419205235 ], [ 1725013.6715001788, 7297201.689042001 ], [ 1725138.7772707115, 7252801.4698607326 ], [ 1725191.2869807514, 7311157.4712375524 ], [ 1725193.5549296679, 7280536.0176528506 ], [ 1725288.55123727, 7252660.2558413791 ], [ 1725384.0893527796, 7362118.9571318328 ], [ 1725439.4486370264, 7330405.1583304806 ], [ 1725568.3840740169, 7273333.6482415777 ], [ 1725588.5362800632, 7360587.9845557222 ], [ 1725594.1800100214, 7256975.8970394321 ], [ 1725866.7140547649, 7309019.2556428937 ], [ 1725873.9602039948, 7347319.9160053805 ], [ 1725875.7949829428, 7285657.0975840902 ], [ 1725950.1588071713, 7250563.2619583588 ], [ 1726004.0775372728, 7270157.8065436045 ], [ 1726012.8826353864, 7344692.0730122132 ], [ 1726066.0095176296, 7275423.2730586324 ], [ 1726205.8477670585, 7270772.6950589772 ], [ 1726228.0066028254, 7347855.9159221994 ], [ 1726234.493513108, 7284602.9118949799 ], [ 1726289.5819943103, 7325336.9737261701 ], [ 1726376.1844656437, 7299676.0819656644 ], [ 1726478.9432472556, 7255662.3384201191 ], [ 1726488.9532524978, 7300834.2485726736 ], [ 1726519.0660777746, 7349295.3593343347 ], [ 1726536.0835757877, 7366161.4300061865 ], [ 1726594.3073979111, 7322113.7054635743 ], [ 1726651.9096883365, 7275119.078360361 ], [ 1726706.6458489555, 7350669.6444143308 ], [ 1726721.4762366754, 7382698.2137999637 ], [ 1726809.488790296, 7375501.5734860515 ], [ 1726881.9447375694, 7327828.5057719583 ], [ 1726884.4066159427, 7246190.6049695043 ], [ 1726890.7880150042, 7247283.4120277632 ], [ 1726934.0669520886, 7287810.7185122408 ], [ 1726940.7056071337, 7291016.0955897616 ], [ 1726949.3823578968, 7291204.0051440205 ], [ 1726962.2260934736, 7330085.3358938769 ], [ 1726978.698173837, 7322059.5443310896 ], [ 1726984.5306008647, 7338094.8669959446 ], [ 1727003.1175959278, 7282451.6733740587 ], [ 1727106.1230096444, 7328605.6823363686 ], [ 1727121.587669577, 7291724.354628277 ], [ 1727176.324653618, 7356693.964145802 ], [ 1727194.52682557, 7264433.1789627019 ], [ 1727198.7580752601, 7336588.0267878454 ], [ 1727213.0551580368, 7302230.3653396117 ], [ 1727332.6536182247, 7247005.3526239172 ], [ 1727343.6626687229, 7317321.5601792075 ], [ 1727356.4370659157, 7372675.0738681369 ], [ 1727366.6043805284, 7286466.0086794356 ], [ 1727389.2751919935, 7269660.4446320338 ], [ 1727447.9782980024, 7261761.8446876295 ], [ 1727480.7360362501, 7363775.3351381868 ], [ 1727488.2655598908, 7315753.1541055283 ], [ 1727522.9146672059, 7379876.4806923205 ], [ 1727592.0092018379, 7354327.7033967422 ], [ 1727623.3798152374, 7270599.878206782 ], [ 1727655.461816499, 7262972.293340967 ], [ 1727672.9807799305, 7282017.4970269548 ], [ 1727701.2060003376, 7373423.3517808001 ], [ 1727701.877346019, 7355703.9295472614 ], [ 1727704.0633962417, 7325340.3262479976 ], [ 1727717.3361785437, 7350421.0661115786 ], [ 1727788.245241123, 7376003.4620976886 ], [ 1727834.3538348214, 7264958.0013887128 ], [ 1727855.7585151517, 7321834.7302409429 ], [ 1727857.4036653722, 7337818.8205126273 ], [ 1727919.557498605, 7264209.8409718964 ], [ 1727977.4073809467, 7323044.335446164 ], [ 1728006.9812518896, 7244364.8616750827 ], [ 1728018.3005300439, 7370454.2740119696 ], [ 1728033.5968565373, 7377269.7105167042 ], [ 1728047.5448169238, 7386745.1413014559 ], [ 1728072.978101789, 7348434.0733761704 ], [ 1728262.1450417391, 7367893.7635418801 ], [ 1728296.3660523451, 7342584.7313158959 ], [ 1728297.4796895122, 7251113.1489647981 ], [ 1728304.1592001887, 7333825.8370695887 ], [ 1728424.4577351136, 7332954.6979231993 ], [ 1728479.6785879789, 7353904.450932581 ], [ 1728487.4681835948, 7313474.2361057522 ], [ 1728517.8844965219, 7273206.8267674278 ], [ 1728527.7296939935, 7262775.5961690703 ], [ 1728588.010006, 7328722.9367147954 ], [ 1728604.8250340365, 7294076.4464015635 ], [ 1728623.2833887762, 7384274.8500531996 ], [ 1728670.7530331635, 7284102.1075842921 ], [ 1728718.9823263583, 7270040.0052798595 ], [ 1728839.6016085143, 7262274.3857363109 ], [ 1728907.6646823098, 7308505.7788810339 ], [ 1728955.6672817217, 7376270.8872837815 ], [ 1728972.6272221114, 7279605.8358849604 ], [ 1729007.4091655924, 7380038.126655234 ], [ 1729044.6102458332, 7374769.4627398914 ], [ 1729184.9109629865, 7265916.3690250311 ], [ 1729336.8083049881, 7385512.0907612275 ], [ 1729339.9025567081, 7307417.2561361371 ], [ 1729345.8168194285, 7338530.1990344143 ], [ 1729345.8683689709, 7331528.6582081169 ], [ 1729396.6435916538, 7294322.0150437737 ], [ 1729402.0317435125, 7353959.0526092956 ], [ 1729450.8629766121, 7295587.0683509717 ], [ 1729482.0133637215, 7324357.8493904546 ], [ 1729559.3006113688, 7265450.5945224818 ], [ 1729600.6517592494, 7262925.9834469417 ], [ 1729637.1385601843, 7306625.9821190601 ], [ 1729712.0280194692, 7291752.3343720417 ], [ 1729750.141344161, 7384505.5432665739 ], [ 1729788.3433116467, 7256676.5078244731 ], [ 1729802.1326403096, 7387911.0374371186 ], [ 1729841.4431116991, 7307450.839935449 ], [ 1729945.9084057696, 7381717.1358952783 ], [ 1729959.557580489, 7251251.394577668 ], [ 1729967.8727547198, 7347711.243371916 ], [ 1730141.8967841608, 7360506.1387745943 ], [ 1730142.6080643882, 7294802.4385855505 ], [ 1730143.8057938367, 7267074.9436650295 ], [ 1730145.2585107635, 7377334.3017421095 ], [ 1730170.6867523082, 7301936.0376238702 ], [ 1730188.9799359813, 7277145.637944174 ], [ 1730202.3353044738, 7298430.0892163124 ], [ 1730251.6766492149, 7273573.8155369805 ], [ 1730255.9950105005, 7380246.7029733509 ], [ 1730266.4962682715, 7253377.1870495379 ], [ 1730331.4382075558, 7383243.1874922663 ], [ 1730336.2211011439, 7306515.9942271328 ], [ 1730347.4096292723, 7351475.5818877369 ], [ 1730359.2257641563, 7383257.5396765657 ], [ 1730375.0169931646, 7276144.4861077331 ], [ 1730452.3551196479, 7260966.6873253118 ], [ 1730514.9271021348, 7266269.8715327783 ], [ 1730532.3118222987, 7257423.0500389999 ], [ 1730540.292577209, 7355157.1493268805 ], [ 1730625.855549064, 7257264.0697421534 ], [ 1730640.4476009775, 7320238.2873089248 ], [ 1730665.1702309328, 7288720.8173213024 ], [ 1730676.7989946255, 7340209.8655212009 ], [ 1730707.8670606066, 7265212.1346830446 ], [ 1730723.3653729099, 7310511.1458190018 ], [ 1730735.7262330628, 7326160.4998632343 ], [ 1730822.3567971881, 7318912.9839651082 ], [ 1730893.8392771599, 7270142.8165382836 ], [ 1730907.1442022265, 7326386.8675847081 ], [ 1730927.3797782962, 7259180.6409072932 ], [ 1730966.4722408801, 7357074.1090903366 ], [ 1731005.7717711341, 7285822.9892101632 ], [ 1731006.4329881729, 7316513.4490671856 ], [ 1731025.9686486034, 7324924.3202482928 ], [ 1731033.8527727313, 7328556.1501812441 ], [ 1731095.8698772904, 7359355.110530328 ], [ 1731108.4351634849, 7304524.5452584634 ], [ 1731146.1184578405, 7277089.0133187473 ], [ 1731187.4927909281, 7359492.2496056706 ], [ 1731187.9881517154, 7335698.9564238843 ], [ 1731200.7192155018, 7363706.2039273493 ], [ 1731222.68747956, 7287792.1073558601 ], [ 1731246.5657288865, 7375823.5072514527 ], [ 1731272.5580549731, 7330486.7265958665 ], [ 1731443.3008334774, 7268384.017606928 ], [ 1731446.1993914864, 7343884.2415749598 ], [ 1731447.9750093394, 7332409.2903673407 ], [ 1731456.72244865, 7255252.1404340081 ], [ 1731523.4545798199, 7389565.7013973529 ], [ 1731548.0345553574, 7361182.0952420197 ], [ 1731566.9799045075, 7265994.6468919236 ], [ 1731625.3473101603, 7267605.5708885454 ], [ 1731743.0337985242, 7348441.1815023813 ], [ 1731777.3009397266, 7380678.0163766397 ], [ 1731852.9037983802, 7271449.0614773585 ], [ 1731885.6919245706, 7247357.2232687734 ], [ 1731971.8897370303, 7342699.7973876568 ], [ 1731978.3629824016, 7368043.4681790741 ], [ 1732087.7837568731, 7348000.3293630835 ], [ 1732092.1070979151, 7354179.2803199543 ], [ 1732103.874924287, 7256322.4709219113 ], [ 1732118.9081802741, 7290349.3216968207 ], [ 1732212.1546316959, 7247179.2833930682 ], [ 1732227.4130206476, 7274569.8588532787 ], [ 1732302.0360750956, 7268301.7093976019 ], [ 1732307.9450278922, 7245257.1793987975 ], [ 1732313.1059138323, 7266694.6488785669 ], [ 1732359.6746941451, 7390648.6578798844 ], [ 1732360.4657015016, 7255367.1063466258 ], [ 1732462.3074548377, 7362398.2053555138 ], [ 1732467.2138989728, 7250119.9102147166 ], [ 1732534.2135842072, 7369733.3431170797 ], [ 1732576.7200264025, 7281837.3502130834 ], [ 1732621.9568543455, 7292643.6289362404 ], [ 1732667.5342238771, 7341291.3513652934 ], [ 1732786.9985524809, 7310062.4132344509 ], [ 1732900.4345917366, 7315595.8308767546 ], [ 1732914.4678035502, 7257295.4494983004 ], [ 1733080.7260709335, 7257963.7070358898 ], [ 1733082.7651683614, 7246542.3955398798 ], [ 1733108.9010132926, 7368517.7288546422 ], [ 1733196.7541659686, 7377261.7097472278 ], [ 1733287.105090617, 7332140.1183181889 ], [ 1733296.8881718474, 7365358.0995836966 ], [ 1733310.620578445, 7246097.9131509215 ], [ 1733428.6001978545, 7354674.7691738503 ], [ 1733487.89735201, 7318502.1464661872 ], [ 1733557.1782925935, 7246528.5610074578 ], [ 1733673.6088409526, 7328691.7512533059 ], [ 1733690.6665921907, 7352872.0749825221 ], [ 1733692.9921673697, 7357680.6419632286 ], [ 1733700.5641779939, 7361104.9473223519 ], [ 1733730.3908192213, 7297290.1634630701 ], [ 1733742.7006151541, 7265735.9265283905 ], [ 1733773.2618192909, 7391631.2062168987 ], [ 1733794.0559720166, 7265835.6188468672 ], [ 1733822.7256861485, 7327857.4596130056 ], [ 1733940.2823356565, 7300639.1440946376 ], [ 1733985.5714556905, 7304265.5341263739 ], [ 1734065.7735583084, 7340853.6254312797 ], [ 1734149.0027809748, 7339800.5227033766 ], [ 1734179.7393901907, 7271997.3445895649 ], [ 1734195.4089029951, 7389415.5855287947 ], [ 1734202.5635181493, 7254729.6415390018 ], [ 1734295.7491207034, 7377458.3908421043 ], [ 1734319.9419398697, 7323144.405775087 ], [ 1734363.9737683258, 7373059.2187574143 ], [ 1734467.7449067722, 7249019.0695308316 ], [ 1734537.2729460662, 7246593.9266535342 ], [ 1734573.9436840478, 7276353.7581186099 ], [ 1734647.9575542572, 7333649.3250894155 ], [ 1734652.3635462611, 7376866.6425496899 ], [ 1734724.4180012899, 7353956.1295521567 ], [ 1734767.6638793768, 7285504.2913829796 ], [ 1734833.9819801853, 7315574.950395992 ], [ 1734839.4157306396, 7256818.6490522176 ], [ 1734867.2634335086, 7298006.1121179704 ], [ 1734883.2836309769, 7379966.959927354 ], [ 1734888.7648883313, 7305928.8675765414 ], [ 1734918.9867528442, 7345621.7255415982 ], [ 1734997.843287885, 7317093.678097358 ], [ 1735022.140248864, 7278635.9232471855 ], [ 1735075.8303644839, 7323323.3065099204 ], [ 1735090.6562103969, 7260580.4769975562 ], [ 1735114.6670664204, 7372800.8069804264 ], [ 1735127.3513305266, 7304100.370816038 ], [ 1735165.2305071997, 7260618.0239162436 ], [ 1735211.3002603557, 7319269.5333708255 ], [ 1735234.1862880804, 7277010.8439629609 ], [ 1735234.9120212677, 7334215.0577979386 ], [ 1735411.2655018927, 7283618.6460794127 ], [ 1735495.0243594213, 7392394.4503573459 ], [ 1735532.2913236062, 7294402.350181954 ], [ 1735629.6188006965, 7385964.8546967525 ], [ 1735653.6891456232, 7365740.0827168757 ], [ 1735680.2384909294, 7335190.6038207328 ], [ 1735747.8266214081, 7321587.1414524196 ], [ 1735747.8310133354, 7366465.8876095107 ], [ 1735873.1209634449, 7305433.6102232849 ], [ 1735894.1788681413, 7267989.6411676267 ], [ 1735936.8000973861, 7388507.3361329911 ], [ 1735948.8398740946, 7362649.7069417452 ], [ 1735959.4479873977, 7247824.1082997927 ], [ 1736040.7131701841, 7363662.8603308052 ], [ 1736140.7424096272, 7378594.9221823169 ], [ 1736217.9239632206, 7349306.8929875158 ], [ 1736276.9375937751, 7306079.8345204536 ], [ 1736308.4002102877, 7305396.6306174165 ], [ 1736366.9703204478, 7319500.3573110504 ], [ 1736370.3194085916, 7340903.0410025939 ], [ 1736371.0687240036, 7362017.6297721202 ], [ 1736417.2082485454, 7370602.964164936 ], [ 1736458.9052490639, 7301666.0062061409 ], [ 1736507.1423835377, 7367677.8830130352 ], [ 1736568.043158551, 7263562.7789633526 ], [ 1736657.0605900853, 7340069.9218443548 ], [ 1736695.4597737091, 7283458.1102929031 ], [ 1736696.1302302491, 7337375.9158236282 ], [ 1736810.7464370383, 7291950.3633224415 ], [ 1736888.6887426071, 7341082.6623127796 ], [ 1736919.1961981417, 7268325.4468898708 ], [ 1736930.1232636846, 7264530.3653606204 ], [ 1736935.908671146, 7333356.922756101 ], [ 1736941.0760553041, 7328279.8303787597 ], [ 1737067.2890581265, 7313452.7164204232 ], [ 1737079.1994764211, 7323176.7192376601 ], [ 1737199.4418303971, 7356963.5345366616 ], [ 1737250.5754504772, 7326597.6898114691 ], [ 1737259.0875494429, 7257619.5684695533 ], [ 1737352.9694777217, 7309883.5576043809 ], [ 1737362.5774227539, 7372106.1834067348 ], [ 1737371.4499994861, 7312812.1660621138 ], [ 1737384.9981068538, 7370129.2909495272 ], [ 1737506.1007904541, 7318189.1366818594 ], [ 1737517.3412023874, 7292933.3396193422 ], [ 1737571.2853295652, 7297515.4684593575 ], [ 1737606.2320841143, 7386897.0251731854 ], [ 1737619.5289322133, 7258565.4284390481 ], [ 1737721.5615340918, 7283481.143426409 ], [ 1737760.0185645958, 7251036.2162986593 ], [ 1737762.0829185124, 7348651.6740786051 ], [ 1737816.619705417, 7274745.8831180455 ], [ 1737840.878859347, 7282110.1658551209 ], [ 1737849.095153213, 7383152.7246595342 ], [ 1737856.2693380152, 7318942.5433662971 ], [ 1737907.5024529546, 7286929.2622880051 ], [ 1737929.015452879, 7251519.6591292731 ], [ 1737971.9325150037, 7334790.912245132 ], [ 1737976.4328389221, 7374121.9654417895 ], [ 1738078.9803809035, 7384192.8042039173 ], [ 1738128.5845321144, 7301554.6560363984 ], [ 1738162.4253684171, 7299535.1757754087 ], [ 1738231.5336736175, 7392899.5836450923 ], [ 1738241.4363180329, 7357573.9233181616 ], [ 1738305.0457973131, 7330145.3598270677 ], [ 1738368.0232556483, 7336329.3644394325 ], [ 1738431.3882875952, 7344332.3549015056 ], [ 1738447.083562091, 7274507.5280263303 ], [ 1738513.071111565, 7352177.9141125772 ], [ 1738537.037709068, 7304105.5340529578 ], [ 1738566.8270071191, 7309098.2657795269 ], [ 1738581.6850453825, 7294284.0464496259 ], [ 1738615.2063129439, 7302887.3462861832 ], [ 1738643.7280445336, 7300881.8343661316 ], [ 1738871.4747286937, 7352434.8128962917 ], [ 1738939.486424312, 7293070.1262891656 ], [ 1738971.2578494996, 7279118.6682593366 ], [ 1738998.0814524053, 7316463.1897010533 ], [ 1739050.7412434567, 7302475.8920144727 ], [ 1739065.103936963, 7302786.7660123836 ], [ 1739068.7853664611, 7322949.5877436763 ], [ 1739106.4815863417, 7325542.2029817086 ], [ 1739218.4776616977, 7274408.1934492253 ], [ 1739298.2642129937, 7330479.091884179 ], [ 1739306.6377351822, 7392596.7528438065 ], [ 1739326.1329902317, 7331508.2623211714 ], [ 1739337.3159086958, 7370341.9583746279 ], [ 1739338.7687152443, 7254603.6840693858 ], [ 1739345.1928675347, 7297158.0324923778 ], [ 1739353.9443421918, 7351922.8614854077 ], [ 1739396.8774799267, 7374790.5471106805 ], [ 1739459.4643178487, 7273083.7635951536 ], [ 1739464.0479715262, 7255333.2437372273 ], [ 1739497.1354128709, 7343758.44042267 ], [ 1739500.3572197293, 7338384.8636667198 ], [ 1739504.6821239954, 7333137.8177891644 ], [ 1739633.0847249667, 7377915.74132297 ], [ 1739739.1784497933, 7302737.5674728006 ], [ 1739812.0938889051, 7342162.4147557123 ], [ 1739826.6523246535, 7250027.7776581869 ], [ 1739964.363788055, 7271696.3126109689 ], [ 1740070.6901196218, 7376340.0070691463 ], [ 1740104.2190177478, 7361523.4373752121 ], [ 1740154.5071374215, 7334626.0563981077 ], [ 1740165.852787632, 7261544.0001061149 ], [ 1740192.3202872169, 7325400.3252907358 ], [ 1740213.3245922786, 7261667.0609937254 ], [ 1740368.4262100789, 7290045.2760631284 ], [ 1740372.1938005211, 7346951.8749255184 ], [ 1740409.2256079875, 7330626.7329275934 ], [ 1740443.9035113081, 7360574.0731835254 ], [ 1740506.3653396547, 7268924.2593155066 ], [ 1740524.8491013905, 7374503.5941787492 ], [ 1740648.1433403108, 7344576.2647324838 ], [ 1740705.8216640758, 7345682.2801205693 ], [ 1740724.7864344125, 7316911.4786966071 ], [ 1740729.7390663167, 7370029.6900265273 ], [ 1740873.1774710747, 7304608.2286686013 ], [ 1740893.9682467342, 7342233.7638887316 ], [ 1740908.9047497427, 7387903.5580044957 ], [ 1741058.6040266533, 7352869.5438520657 ], [ 1741131.4101057819, 7258284.5125833778 ], [ 1741173.5470049216, 7297582.6741532758 ], [ 1741232.3186062039, 7306556.4269182403 ], [ 1741324.7342479425, 7281282.8312054826 ], [ 1741371.0402433798, 7314553.4589947974 ], [ 1741460.4388720067, 7381263.1192317847 ], [ 1741561.69996, 7286775.2711965479 ], [ 1741619.8954492994, 7364128.4838776728 ], [ 1741627.427098694, 7353175.5964711858 ], [ 1741697.1900688931, 7261197.3341033887 ], [ 1741802.7802787025, 7375188.2944136783 ], [ 1741832.9093557205, 7358868.447591586 ], [ 1741843.1963710256, 7355372.8616612656 ], [ 1741893.2362582053, 7366990.3435640233 ], [ 1742065.5935571035, 7328036.9250278315 ], [ 1742071.1552800187, 7300937.6794415945 ], [ 1742117.4366657892, 7340204.2095836382 ], [ 1742141.9449624182, 7253446.4787142947 ], [ 1742250.6959383176, 7277147.572305847 ], [ 1742299.1722130999, 7368323.9565481823 ], [ 1742311.9575256158, 7353505.5033186525 ], [ 1742406.0303286049, 7308964.2731200485 ], [ 1742494.417471858, 7352856.327050983 ], [ 1742567.2210256259, 7249270.6159179565 ], [ 1742584.2844223874, 7362039.9949329142 ], [ 1742614.3088520747, 7293725.5350491833 ], [ 1742674.7722819485, 7367312.9609968364 ], [ 1742746.864715596, 7304143.3483856544 ], [ 1742756.9453767745, 7350444.2119981702 ], [ 1742774.4840299776, 7349779.0449835351 ], [ 1742822.750479, 7366119.6965758717 ], [ 1742844.7435663014, 7316806.8030093377 ], [ 1742868.2764989741, 7363136.5375008304 ], [ 1742871.6416902463, 7270138.8194551943 ], [ 1742889.9930823985, 7373693.2271149838 ], [ 1742901.5194766193, 7334116.5912183309 ], [ 1742915.6335045814, 7279240.1406201413 ], [ 1742967.8299070462, 7304628.7895710012 ], [ 1742970.2271811375, 7287976.2918976471 ], [ 1743035.4052934153, 7390009.7069991333 ], [ 1743138.7399492273, 7327506.8998014219 ], [ 1743160.3391745365, 7392581.6982269855 ], [ 1743242.1149493037, 7320331.9102022266 ], [ 1743253.8635878949, 7359228.7575842701 ], [ 1743268.3245541272, 7264780.4639769439 ], [ 1743274.7738380157, 7306463.7519181436 ], [ 1743305.9650418751, 7319353.9656811031 ], [ 1743319.3515943054, 7379733.0789580196 ], [ 1743360.91814103, 7376807.5005651787 ], [ 1743427.4140502627, 7375734.6685387539 ], [ 1743444.8397212999, 7271650.5011929721 ], [ 1743468.1124601196, 7264107.8401208818 ], [ 1743478.4463770145, 7395544.5653275363 ], [ 1743555.16042232, 7269192.217846062 ], [ 1743574.6531289637, 7297781.768146567 ], [ 1743605.326889209, 7318099.1726799216 ], [ 1743618.3973534757, 7303363.4869257901 ], [ 1743633.2175487028, 7297532.6306788884 ], [ 1743672.6794560289, 7266473.7545224968 ], [ 1743682.0970722064, 7256461.7236020928 ], [ 1743738.5361907356, 7333671.2758403458 ], [ 1743740.2357356809, 7264112.7733212821 ], [ 1743783.567990303, 7368402.199538975 ], [ 1743854.2197607851, 7271189.1497968351 ], [ 1743860.5942341506, 7294735.2191796172 ], [ 1743880.8673786302, 7367461.0953311771 ], [ 1743932.6547027971, 7285161.0980091244 ], [ 1743973.7149939395, 7338394.1040921183 ], [ 1744015.0276517351, 7327601.663788368 ], [ 1744028.421492157, 7379435.3616730124 ], [ 1744128.3026235509, 7378929.0925255353 ], [ 1744406.3888295395, 7306145.4283199711 ], [ 1744420.334457556, 7334135.2985386429 ], [ 1744458.1669079836, 7252009.9625747297 ], [ 1744466.7939523302, 7377938.4563279664 ], [ 1744474.619387548, 7365359.0957416976 ], [ 1744606.3988037799, 7284032.3311499348 ], [ 1744630.3475649881, 7372521.4080849746 ], [ 1744715.9589086068, 7360451.8197985748 ], [ 1744717.4201330843, 7293160.49071634 ], [ 1744835.5279568131, 7254192.3870684756 ], [ 1744836.6559281789, 7302644.3171872692 ], [ 1744853.9823967111, 7393404.8580754185 ], [ 1744877.7370627918, 7365131.5001096055 ], [ 1744943.1090267743, 7304809.0647161584 ], [ 1744955.9120273355, 7299693.6456338037 ], [ 1744976.3113287825, 7268794.0557358265 ], [ 1744986.8249432796, 7391644.4352695877 ], [ 1745120.6132774411, 7305581.6106642149 ], [ 1745138.3357697821, 7286119.7366563147 ], [ 1745138.4177492447, 7269010.596364473 ], [ 1745362.1229639873, 7327720.504121284 ], [ 1745364.6058631083, 7378192.3860964468 ], [ 1745419.8770562652, 7277978.9369145101 ], [ 1745441.1063017382, 7338936.6652779132 ], [ 1745517.0884611979, 7262996.4119671602 ], [ 1745521.8700255109, 7325334.8185144598 ], [ 1745610.1175650046, 7384431.8254817156 ], [ 1745639.8580330601, 7280061.3476091623 ], [ 1745654.0211704096, 7307385.458479654 ], [ 1745679.6372975768, 7353852.5297707077 ], [ 1745695.3560811724, 7316987.8676209124 ], [ 1745756.31194837, 7383939.3548951196 ], [ 1745776.6633369243, 7367151.1651344113 ], [ 1745808.9625012837, 7298661.8442832762 ], [ 1745821.0928527997, 7253282.4104677923 ], [ 1745837.205757194, 7345366.8535252195 ], [ 1745838.5699075598, 7379414.3174746633 ], [ 1745909.160343827, 7386075.3287507081 ], [ 1745938.1190048095, 7292979.1417357279 ], [ 1746043.9230851962, 7347415.8341862308 ], [ 1746044.8048250428, 7371672.9688910507 ], [ 1746304.1214032145, 7392353.0967543572 ], [ 1746337.9264961469, 7290851.9996479508 ], [ 1746370.1508760063, 7289266.086755692 ], [ 1746426.6789869273, 7392369.5670557581 ], [ 1746450.8786187638, 7277668.3786958372 ], [ 1746542.5226498093, 7317146.2867560089 ], [ 1746570.9549130411, 7263569.3363776151 ], [ 1746627.4595902439, 7339817.7845118744 ], [ 1746645.7950187959, 7293108.0989592122 ], [ 1746696.6780174328, 7386016.6578257624 ], [ 1746750.004957041, 7279847.5503995689 ], [ 1746767.3181417859, 7340131.7997195832 ], [ 1746826.9519075046, 7383270.4010047335 ], [ 1746851.7445394159, 7369723.3339925474 ], [ 1746853.750579033, 7304799.1677270299 ], [ 1746923.9132049666, 7267095.7461075727 ], [ 1746984.2781652859, 7262876.3330871528 ], [ 1747056.6522288902, 7394970.4353471352 ], [ 1747066.7717131434, 7371766.3968421053 ], [ 1747072.7172868215, 7262752.0752253812 ], [ 1747112.1466200645, 7307653.649363094 ], [ 1747131.910438813, 7299392.2288818127 ], [ 1747173.4580202305, 7272818.6023823954 ], [ 1747244.5953400398, 7251357.2559712045 ], [ 1747288.7251842336, 7304615.4596340451 ], [ 1747397.1560933136, 7301058.1644883454 ], [ 1747453.1084442451, 7259261.3029522095 ], [ 1747515.6879390287, 7325931.544224509 ], [ 1747538.6206118199, 7284354.9902161127 ], [ 1747569.4993532787, 7364188.273222602 ], [ 1747624.9969870178, 7294486.1590673206 ], [ 1747631.9433960728, 7259733.0144456606 ], [ 1747698.4492632244, 7382973.7562448923 ], [ 1747747.2862181286, 7339621.5892230691 ], [ 1747757.4307611876, 7392171.9359448375 ], [ 1747848.9134114734, 7296627.8686797572 ], [ 1747897.4867621141, 7264564.8992762137 ], [ 1747929.0387810809, 7346529.5520939892 ], [ 1747977.7872562059, 7294176.0810520155 ], [ 1748149.6270944797, 7264905.2371189799 ], [ 1748169.4928250171, 7329701.118685863 ], [ 1748364.966139066, 7362453.4930370143 ], [ 1748411.1822204366, 7292548.1080945283 ], [ 1748429.054559483, 7387560.9828796787 ], [ 1748504.5972730231, 7259482.0284302104 ], [ 1748514.4154133545, 7259901.8444858715 ], [ 1748588.9322983501, 7322118.4254770828 ], [ 1748596.4231007458, 7259648.930737501 ], [ 1748676.2028355249, 7397242.9452670719 ], [ 1748722.7115041688, 7328668.5844447371 ], [ 1748737.6684237255, 7344989.7262509391 ], [ 1748743.499022864, 7264890.041795033 ], [ 1748860.6226171916, 7364712.092501536 ], [ 1748894.9662097772, 7302629.962208705 ], [ 1748909.3501305161, 7314112.164972635 ], [ 1748923.0396020615, 7311381.1244164379 ], [ 1748932.5487425346, 7367854.5259578591 ], [ 1749062.0591150224, 7301314.0399031136 ], [ 1749248.6555212967, 7395180.5095818518 ], [ 1749287.2449962581, 7367148.4533273447 ], [ 1749324.6880135231, 7366640.7697713962 ], [ 1749336.473152336, 7344377.3868158944 ], [ 1749376.750074425, 7348979.46323686 ], [ 1749436.9649812921, 7320149.994584159 ], [ 1749453.9846345126, 7352239.0024629263 ], [ 1749696.6077697359, 7351019.3454656675 ], [ 1749697.7334711351, 7291546.7864501374 ], [ 1749718.4677380633, 7284656.5277278386 ], [ 1749788.5257442426, 7302047.8955789339 ], [ 1749847.7618419472, 7397362.9972761413 ], [ 1749889.8161473691, 7352860.8097892422 ], [ 1750030.6174347103, 7255714.0812568767 ], [ 1750099.8993005429, 7333476.5108052855 ], [ 1750117.5375924439, 7277278.4855954628 ], [ 1750146.3922982286, 7367181.9940106357 ], [ 1750204.360144401, 7340421.7857415332 ], [ 1750216.9238838996, 7257201.4605998015 ], [ 1750257.2122984012, 7300058.8250437509 ], [ 1750371.9027913234, 7254830.9523654003 ], [ 1750409.1561800095, 7357451.7018629769 ], [ 1750525.4395158556, 7276569.2201588908 ], [ 1750572.2885051167, 7268606.2113889363 ], [ 1750589.2465451928, 7320437.3956535626 ], [ 1750601.820268204, 7299145.1490292624 ], [ 1750701.4077000692, 7394926.8195813447 ], [ 1750722.4550839972, 7325679.4384076325 ], [ 1750727.8036677279, 7327771.4287715964 ], [ 1750741.1588243486, 7261002.544789671 ], [ 1750746.6549979164, 7299570.9413824286 ], [ 1750865.408062598, 7382791.9333087094 ], [ 1750873.1033122437, 7309013.2200114429 ], [ 1751131.2236973969, 7300198.1638187934 ], [ 1751146.7195682274, 7298318.3905275585 ], [ 1751148.1094259184, 7362758.4100155756 ], [ 1751222.3310727028, 7334119.9597069388 ], [ 1751225.375169242, 7330493.8484683335 ], [ 1751340.2943165267, 7304892.415739798 ], [ 1751346.5881487553, 7372946.3924919255 ], [ 1751350.4454895465, 7301531.5637388742 ], [ 1751387.5039937962, 7275666.9661511397 ], [ 1751402.3515840485, 7295122.3773480449 ], [ 1751404.1582416911, 7280053.6864900645 ], [ 1751418.4851768864, 7288089.3194845375 ], [ 1751437.2789008324, 7274208.2978176428 ], [ 1751445.4661725787, 7320545.785234658 ], [ 1751467.3048870605, 7296047.6928257002 ], [ 1751486.5744609004, 7342264.0228417944 ], [ 1751492.0656462971, 7345107.5520696519 ], [ 1751580.3634014537, 7306344.9177438747 ], [ 1751725.1500169211, 7283495.5708227744 ], [ 1751741.8704401534, 7337038.7520912718 ], [ 1751847.1946082523, 7359143.1367159402 ], [ 1751869.1153303897, 7380442.3722204193 ], [ 1751886.6461513294, 7279030.5191737153 ], [ 1751887.4943982475, 7378287.9098770898 ], [ 1751905.5997009494, 7284160.8374734716 ], [ 1751924.7080497127, 7392694.6528637521 ], [ 1751939.2145199215, 7255475.6993476199 ], [ 1752103.8838897035, 7271075.3208101895 ], [ 1752116.2079882384, 7366996.282523809 ], [ 1752280.6861343479, 7268274.4605595255 ], [ 1752282.6702697442, 7311499.0318435477 ], [ 1752300.5962015502, 7388317.5398436012 ], [ 1752394.6317518041, 7259109.8074899325 ], [ 1752405.8478041687, 7303643.2181500923 ], [ 1752458.6037512415, 7313398.5116099948 ], [ 1752481.313673622, 7386298.1659463868 ], [ 1752497.5599478211, 7332254.0644670278 ], [ 1752595.5856364074, 7391326.4962163232 ], [ 1752658.5822217052, 7302736.0543724112 ], [ 1752710.401350989, 7256151.5358860241 ], [ 1752710.4313857455, 7385294.9332376355 ], [ 1752719.90798706, 7326651.7662410811 ], [ 1752804.1585994866, 7318260.1565298829 ], [ 1752999.7610914467, 7306286.6951736948 ], [ 1753012.6494132294, 7368500.2700021211 ], [ 1753022.3284831846, 7371751.2048068373 ], [ 1753022.7040161537, 7324858.2306207288 ], [ 1753106.9694948546, 7281364.5827975133 ], [ 1753183.0494088468, 7371257.3583316095 ], [ 1753183.9786309144, 7370962.3108578213 ], [ 1753224.244278034, 7348756.918645001 ], [ 1753249.3646473859, 7374704.1468582805 ], [ 1753278.4862104971, 7340919.6725214766 ], [ 1753306.2618859236, 7386236.4602461988 ], [ 1753321.3550595893, 7266804.5211272873 ], [ 1753472.6707373373, 7334525.0966565609 ], [ 1753514.8311762083, 7344092.616797138 ], [ 1753604.594838717, 7286888.2852636334 ], [ 1753613.4361476027, 7368220.6284510549 ], [ 1753613.9858241987, 7254863.493937592 ], [ 1753689.9481605226, 7311195.9451604523 ], [ 1753708.3205363345, 7306703.1969776135 ], [ 1753758.3081164821, 7349378.5729174381 ], [ 1753770.5328430934, 7395163.7889444102 ], [ 1753789.767778245, 7389864.6904412191 ], [ 1753808.5660416412, 7365111.4600664545 ], [ 1753914.6124276237, 7302319.8644053796 ], [ 1753916.4549572899, 7314362.5318705225 ], [ 1754088.8419845134, 7389313.6781814788 ], [ 1754242.1303724987, 7335499.0606951322 ], [ 1754502.846290966, 7355540.1839073598 ], [ 1754552.2434550531, 7277219.3995496659 ], [ 1754593.9343512068, 7253890.0128446557 ], [ 1754663.7668269807, 7374920.0663612168 ], [ 1754743.4954604919, 7288978.0269192504 ], [ 1754750.1403637903, 7396130.9595527202 ], [ 1754821.0367620753, 7325795.7077564998 ], [ 1754845.4872051924, 7292658.5989843477 ], [ 1754903.407603249, 7253565.2310066242 ], [ 1754928.2869117397, 7349709.7899296079 ], [ 1754954.7536278374, 7344447.2865626458 ], [ 1755061.5153385154, 7332128.8087982805 ], [ 1755098.3123268231, 7329384.5616961746 ], [ 1755183.3076349888, 7339037.1834771065 ], [ 1755336.9995146883, 7363986.5921830535 ], [ 1755382.7654031436, 7299009.6009790702 ], [ 1755411.2346799399, 7291005.2837041738 ], [ 1755469.39832264, 7257601.8020919217 ], [ 1755529.7419870312, 7309068.8636034429 ], [ 1755538.3100500193, 7373518.0617659157 ], [ 1755654.9916314741, 7267234.4003982432 ], [ 1755736.0284120662, 7257912.7178859869 ], [ 1755776.2447946076, 7308992.8359867092 ], [ 1755789.1502774025, 7269561.5027475487 ], [ 1755941.7560405685, 7371222.187183205 ], [ 1755946.5625491091, 7311956.3219931666 ], [ 1755977.2067216092, 7334091.1488732602 ], [ 1756045.4046032, 7275430.1949760178 ], [ 1756073.262694838, 7298061.224696314 ], [ 1756081.5715250811, 7331349.8523011254 ], [ 1756114.7813814096, 7398887.6045953203 ], [ 1756159.7089995267, 7338983.8337410251 ], [ 1756164.0246444063, 7257293.5299464082 ], [ 1756181.8378944697, 7336234.184646843 ], [ 1756254.8345140566, 7278725.1460829098 ], [ 1756287.2666319429, 7266416.0324515728 ], [ 1756335.3488320722, 7394671.3997549657 ], [ 1756363.753108188, 7310255.7838324448 ], [ 1756378.131043562, 7305515.3810148556 ], [ 1756551.7035481546, 7309659.4471928831 ], [ 1756573.5616220634, 7295975.1744575538 ], [ 1756582.5833597882, 7382289.0258547151 ], [ 1756654.9877154145, 7333335.894311537 ], [ 1756657.6233268853, 7336677.7584514571 ], [ 1756681.6372567224, 7399092.6149104526 ], [ 1756734.7743705967, 7339582.1156707946 ], [ 1756774.6029952285, 7317278.6992078982 ], [ 1756779.5264353191, 7273415.8235828793 ], [ 1756801.9426985497, 7355039.0927988943 ], [ 1756828.6330450955, 7265713.197077387 ], [ 1756829.7731045422, 7349980.8005624535 ], [ 1756856.4814905995, 7345173.709407568 ], [ 1756933.681984741, 7368194.719506193 ], [ 1756967.6117877956, 7378552.3296516649 ], [ 1757037.698113058, 7299387.8372607678 ], [ 1757073.5342299403, 7274750.9729362978 ], [ 1757082.1068410766, 7336537.6096391669 ], [ 1757091.4298117945, 7337037.6206803285 ], [ 1757141.2366991169, 7280047.9534275094 ], [ 1757173.6678651327, 7356216.7822657079 ], [ 1757204.9010615542, 7308527.2719791606 ], [ 1757231.6715437972, 7317094.8584666159 ], [ 1757245.7138068408, 7290561.7425928442 ], [ 1757255.5188445745, 7370831.1111170715 ], [ 1757263.0686456165, 7384313.4882358704 ], [ 1757295.5163908368, 7274428.70313216 ], [ 1757319.6228957546, 7370188.5427332968 ], [ 1757341.4476741382, 7287033.483604392 ], [ 1757496.4375335441, 7296620.4539038027 ], [ 1757529.9309090911, 7314204.3389199739 ], [ 1757603.0430440973, 7391831.8320814548 ], [ 1757623.2878084769, 7297170.9411398023 ], [ 1757643.011007562, 7370301.4365888527 ], [ 1757654.4411331196, 7369416.4904942438 ], [ 1757658.462160029, 7306051.2467716131 ], [ 1757667.2672039103, 7338345.7766698785 ], [ 1757673.1138889978, 7373465.3581560897 ], [ 1757772.8358424124, 7282841.4361086441 ], [ 1757824.8260324881, 7306918.6919740066 ], [ 1757843.5831010479, 7374318.0376025522 ], [ 1757953.2227876852, 7298690.3532731291 ], [ 1758018.7686150752, 7316856.6803181572 ], [ 1758028.3099556593, 7376003.3393553207 ], [ 1758030.9190650755, 7303983.2560926685 ], [ 1758059.8983402832, 7344678.8297758447 ], [ 1758098.2340386407, 7353730.8896288965 ], [ 1758163.9746686111, 7330528.4277374996 ], [ 1758171.9222034554, 7281971.3714559069 ], [ 1758197.436753792, 7392648.5643335208 ], [ 1758215.5080121355, 7377662.6732354434 ], [ 1758236.0707188877, 7269847.3228631895 ], [ 1758243.2498802508, 7310702.762709111 ], [ 1758246.9912587826, 7264821.6245742608 ], [ 1758267.4408463254, 7302552.4922993099 ], [ 1758310.764933499, 7335724.6454456057 ], [ 1758428.0574280557, 7337269.1992266597 ], [ 1758463.0598979113, 7270201.4612389263 ], [ 1758468.0834472561, 7296343.0892743552 ], [ 1758503.1526712221, 7263931.4589828858 ], [ 1758516.9251516385, 7309502.1067355163 ], [ 1758553.6695436104, 7397867.8213689197 ], [ 1758605.3252586832, 7330808.2475095186 ], [ 1758639.806664739, 7365512.3112720987 ], [ 1758670.7153692786, 7301818.6367113013 ], [ 1758690.8491370527, 7354526.2711396245 ], [ 1758694.0530432949, 7283724.9608808281 ], [ 1758706.377162003, 7384703.4115676936 ], [ 1758718.2209721429, 7297593.8365320629 ], [ 1758751.290488987, 7319221.0661984542 ], [ 1758860.3075270688, 7286113.2711742958 ], [ 1758860.9103622008, 7321952.3615590855 ], [ 1758883.826226206, 7320056.7592685465 ], [ 1758962.3548741457, 7329518.1739084115 ], [ 1758964.1546674538, 7305798.871449817 ], [ 1758988.4402925894, 7399696.572076668 ], [ 1758999.4130090682, 7396642.9063098477 ], [ 1759224.6395725568, 7307991.5782230552 ], [ 1759255.916179436, 7376039.9548972407 ], [ 1759399.5607018818, 7286718.5197355635 ], [ 1759403.0784813003, 7280031.940416404 ], [ 1759505.0866529644, 7321205.1065468313 ], [ 1759505.2200599175, 7368789.788757964 ], [ 1759532.0988375389, 7260165.699533605 ], [ 1759533.1037972402, 7345812.2694216873 ], [ 1759589.2437104047, 7257147.4485536208 ], [ 1759620.1465575346, 7364700.4820467103 ], [ 1759636.7210551687, 7277834.0235975133 ], [ 1759703.4856129314, 7387772.6588686351 ], [ 1759755.6315062072, 7259002.0892388755 ], [ 1759764.8796236713, 7376738.3593375525 ], [ 1759766.1465633595, 7336307.5566147119 ], [ 1759901.4790634785, 7301791.3185303006 ], [ 1759945.3582883701, 7371459.2842548285 ], [ 1760015.2984966456, 7312458.2317938544 ], [ 1760032.9654627473, 7371277.4787648609 ], [ 1760048.1668429659, 7372684.358923357 ], [ 1760122.6197037746, 7258541.3570685256 ], [ 1760134.5339655494, 7327487.7409694353 ], [ 1760143.837520476, 7257039.7075279793 ], [ 1760184.5933198906, 7337432.5036464212 ], [ 1760227.3633673214, 7383115.367347626 ], [ 1760240.0755602331, 7382631.4339027358 ], [ 1760253.4406064365, 7254871.5822961358 ], [ 1760337.7486396921, 7269453.3189845495 ], [ 1760350.090290247, 7285893.2922951179 ], [ 1760363.9917521717, 7323691.4539769106 ], [ 1760399.6306971409, 7286115.0662884116 ], [ 1760435.8324067194, 7259637.5201266026 ], [ 1760602.18422922, 7395717.5768720116 ], [ 1760605.5249259819, 7278676.5339966249 ], [ 1760625.5678931559, 7399520.0196742667 ], [ 1760660.2669106615, 7260175.1282345718 ], [ 1760743.4331054655, 7280947.8074084911 ], [ 1760770.5726694381, 7355641.6709905155 ], [ 1760849.8474317966, 7275786.7081993641 ], [ 1761045.3762033873, 7400753.4579770099 ], [ 1761214.353984141, 7380450.8171357047 ], [ 1761262.2097309453, 7393337.6879569022 ], [ 1761293.8812329692, 7337250.0548961926 ], [ 1761325.4190224328, 7384105.2203844041 ], [ 1761341.1385294392, 7400685.8734120997 ], [ 1761376.2742175737, 7328106.2073444212 ], [ 1761393.7506059776, 7380227.8433685806 ], [ 1761456.7794465455, 7263709.5958713023 ], [ 1761478.1298815212, 7376454.0310215652 ], [ 1761568.8471117271, 7351551.6199360657 ], [ 1761629.1506067181, 7400030.0859743375 ], [ 1761766.1797053791, 7374341.2521484885 ], [ 1761786.192401493, 7322952.0627761222 ], [ 1761800.8041808109, 7272934.0888808947 ], [ 1761970.7859889534, 7370339.3316464713 ], [ 1761988.2210188112, 7275481.8511515725 ], [ 1762061.4193584693, 7266719.237064302 ], [ 1762062.3361861468, 7395949.4260393083 ], [ 1762074.6362817129, 7354673.6274251025 ], [ 1762085.2087061559, 7335005.4394864161 ], [ 1762095.2920170929, 7267319.7981850654 ], [ 1762238.8656319464, 7330284.3258534856 ], [ 1762372.2934363196, 7364701.6864493117 ], [ 1762431.8058245606, 7387216.192593486 ], [ 1762492.9835287118, 7268614.945078969 ], [ 1762519.0600267691, 7359119.5072548697 ], [ 1762551.354413043, 7280714.8675577231 ], [ 1762591.1936498296, 7401779.3888405375 ], [ 1762654.8242955706, 7297008.5626134248 ], [ 1762684.0106175416, 7329805.6987002185 ], [ 1762723.6558134523, 7256805.2955834223 ], [ 1762731.5820408943, 7293250.1009941194 ], [ 1762787.238342271, 7320684.9857279453 ], [ 1762789.2005497329, 7301922.0054050349 ], [ 1762808.0945064831, 7320257.2328172205 ], [ 1762819.2850262146, 7330387.4617884625 ], [ 1762961.8331261298, 7356848.7139702542 ], [ 1762977.5753110861, 7311810.5023068758 ], [ 1762982.1505106019, 7286606.1599867903 ], [ 1763008.3354117894, 7321644.4883830054 ], [ 1763018.3904546483, 7324366.825850171 ], [ 1763047.3480263844, 7301004.8235535836 ], [ 1763108.6705251322, 7278238.5202470105 ], [ 1763292.5283833996, 7337889.511882701 ], [ 1763373.0130811925, 7371992.657082729 ], [ 1763391.541762233, 7255935.1171667613 ], [ 1763412.0184040288, 7276238.5496744718 ], [ 1763508.6332542736, 7299729.6370330658 ], [ 1763513.9604725193, 7373194.9970487645 ], [ 1763608.0621188323, 7266850.1731337905 ], [ 1763804.5832783757, 7355220.5274208253 ], [ 1763956.5588972301, 7295904.9874047665 ], [ 1763989.1980540017, 7260789.9400061909 ], [ 1764054.0497636965, 7386543.7851682473 ], [ 1764101.1796443204, 7391082.8263030127 ], [ 1764114.6524122562, 7368418.6149322344 ], [ 1764182.1598140094, 7339160.1408260865 ], [ 1764184.5466640103, 7317597.9362269798 ], [ 1764186.4877126506, 7343713.9472110551 ], [ 1764196.97803326, 7321138.5159491962 ], [ 1764273.2918412755, 7286620.9236237938 ], [ 1764326.2656495788, 7296282.1423782464 ], [ 1764360.9032096479, 7279717.9930053977 ], [ 1764419.9370246562, 7378797.8612572039 ], [ 1764472.2032296048, 7350848.6432925751 ], [ 1764621.1823653071, 7394351.389875113 ], [ 1764652.0393373554, 7366667.4183939621 ], [ 1764811.5747699938, 7376797.5141578093 ], [ 1764855.2220099322, 7321844.0960908467 ], [ 1764860.9118104663, 7393612.5122085828 ], [ 1764865.8181196959, 7380413.3482205626 ], [ 1764906.2331890806, 7270725.7342183003 ], [ 1764954.3209162555, 7347783.6919399677 ], [ 1765042.3330670369, 7399932.897943438 ], [ 1765125.4601509299, 7339400.1258962294 ], [ 1765189.900981019, 7381088.3752653114 ], [ 1765313.7324926811, 7321455.3121089665 ], [ 1765355.6657290668, 7353573.4308546726 ], [ 1765361.4559043513, 7337619.3909611404 ], [ 1765378.2835478454, 7397234.6426798338 ], [ 1765466.1646603358, 7360065.2062611068 ], [ 1765513.0425405193, 7385432.6197453523 ], [ 1765576.8945584234, 7312131.0227664178 ], [ 1765665.1736855167, 7339430.9139825292 ], [ 1765707.5530776158, 7323980.2754249107 ], [ 1765759.8321351255, 7371533.5645399131 ], [ 1765771.5097338448, 7372741.2455143724 ], [ 1765782.936303505, 7320559.3032475235 ], [ 1765884.6262519578, 7306102.2578662289 ], [ 1765952.1410216079, 7294013.6687130108 ], [ 1766008.8729313237, 7367193.9866188029 ], [ 1766073.1777930122, 7322483.4462005654 ], [ 1766114.177620332, 7284831.0065904465 ], [ 1766208.0140895615, 7286277.3069975749 ], [ 1766214.8163627614, 7270405.9336918769 ], [ 1766228.5435307017, 7267565.2575395387 ], [ 1766261.6622338365, 7342456.1784417313 ], [ 1766298.6378027976, 7292246.3273561317 ], [ 1766314.0474542449, 7345672.7398265498 ], [ 1766327.2427268394, 7303737.9024249716 ], [ 1766377.5273933071, 7370208.8358360175 ], [ 1766380.5955688423, 7395519.0391449854 ], [ 1766392.7092294849, 7340788.8492318606 ], [ 1766485.960258232, 7391066.6260881647 ], [ 1766570.2712363957, 7401197.5055733956 ], [ 1766609.122589946, 7362068.0809875187 ], [ 1766658.2024086968, 7397978.9366006423 ], [ 1766708.774249312, 7342206.3403202659 ], [ 1766833.666562743, 7344904.1780431792 ], [ 1766874.039299076, 7393130.0333362976 ], [ 1766904.6051317784, 7365520.7922882363 ], [ 1766931.2327639982, 7348691.8922841074 ], [ 1767013.6346996436, 7304882.9858688228 ], [ 1767092.8123936434, 7309338.7674050797 ], [ 1767110.823359146, 7294855.9513855157 ], [ 1767172.7924270746, 7364676.5484559741 ], [ 1767262.6955035934, 7316048.0618025977 ], [ 1767265.5296269592, 7293655.4026073115 ], [ 1767301.0239327147, 7369766.9577573538 ], [ 1767327.0622832689, 7317405.3863587165 ], [ 1767404.0537019982, 7304496.6700762315 ], [ 1767413.9490215124, 7370226.0775516825 ], [ 1767415.0509341059, 7303939.4995398074 ], [ 1767433.1718219675, 7353572.0189935705 ], [ 1767438.0541028376, 7327003.6240558568 ], [ 1767471.4390942878, 7396518.6307847099 ], [ 1767509.1951104486, 7356447.2252894547 ], [ 1767621.4969402584, 7369562.964944059 ], [ 1767786.4621043457, 7266893.3721319968 ], [ 1767797.3648637729, 7372146.7740085106 ], [ 1767833.4442939297, 7389638.6217357749 ], [ 1767885.7123605676, 7329951.7872243412 ], [ 1767936.4235879513, 7275169.6178119555 ], [ 1768004.1964944787, 7354302.2297138432 ], [ 1768049.4185450275, 7327175.2189184986 ], [ 1768052.9305166167, 7292800.7026817389 ], [ 1768169.1954542585, 7269467.3730700724 ], [ 1768173.4911328654, 7335660.5389154106 ], [ 1768279.3291156036, 7364461.420496745 ], [ 1768426.6888945212, 7388261.99255748 ], [ 1768542.067862866, 7328604.2554779891 ], [ 1768714.9879742637, 7330225.0915282229 ], [ 1768775.766608363, 7359901.0665242895 ], [ 1768784.6812249969, 7270409.6906888466 ], [ 1768907.5897040421, 7390055.8169792295 ], [ 1768912.6102012387, 7398149.3824118627 ], [ 1769049.5576626849, 7255765.8193102386 ], [ 1769084.4692409649, 7394613.8523365036 ], [ 1769172.1607927852, 7342559.626589261 ], [ 1769217.2031693996, 7385806.4474310754 ], [ 1769230.9621247386, 7309256.0100327469 ], [ 1769242.1054625702, 7260627.530091363 ], [ 1769297.1953634301, 7314900.5436334396 ], [ 1769320.1501014156, 7378468.7850186061 ], [ 1769444.3157339874, 7317788.5783507358 ], [ 1769456.2001410471, 7334159.2512339968 ], [ 1769459.201059208, 7350601.7015332459 ], [ 1769516.224506903, 7283082.0047129877 ], [ 1769527.3758647139, 7394832.0563247055 ], [ 1769542.6427643672, 7273821.2531052558 ], [ 1769599.3197045494, 7385075.1585986642 ], [ 1769657.0916139609, 7294154.5701696491 ], [ 1769708.0084755661, 7383576.2283600597 ], [ 1769748.0741000124, 7381323.2399230469 ], [ 1769748.965259159, 7321891.5204770062 ], [ 1769833.8751133198, 7301143.5492656352 ], [ 1769921.7156546775, 7350208.3831814248 ], [ 1769976.4718861661, 7274643.8758704653 ], [ 1770036.8572007725, 7322335.8658206183 ], [ 1770046.8188992944, 7296145.0833543222 ], [ 1770105.391070592, 7342091.8348083179 ], [ 1770174.7048726701, 7386370.6112934425 ], [ 1770198.1206791268, 7388933.8190919207 ], [ 1770219.6008790617, 7295830.4980925824 ], [ 1770303.7764199525, 7338890.8750477089 ], [ 1770439.5644925351, 7350781.7625415009 ], [ 1770462.2601436779, 7316754.7260494428 ], [ 1770580.8915365122, 7404477.4901131373 ], [ 1770590.8943334823, 7338505.4276280887 ], [ 1770766.7445844857, 7375595.5830089226 ], [ 1770791.8718502587, 7268267.5251599969 ], [ 1770862.2952364134, 7338692.3099973788 ], [ 1770998.362511877, 7271590.9144391529 ], [ 1771052.9927968094, 7287327.9302875102 ], [ 1771054.0013974055, 7375729.8819313152 ], [ 1771058.0825515147, 7272577.7249866305 ], [ 1771100.5440322836, 7290040.7469353164 ], [ 1771103.0788674094, 7368331.3457542565 ], [ 1771115.9649901893, 7406018.3498279527 ], [ 1771141.8545137551, 7293160.1184128821 ], [ 1771196.5913857433, 7268720.9361348832 ], [ 1771249.0312269742, 7358004.6390217198 ], [ 1771257.0991228297, 7397221.2242284846 ], [ 1771306.6260222255, 7339891.4878317509 ], [ 1771314.7616364884, 7259871.7603030773 ], [ 1771342.5680218104, 7359910.2613826795 ], [ 1771345.5797037897, 7290929.2522981595 ], [ 1771444.495669699, 7285493.2810073448 ], [ 1771498.6457562633, 7320196.2292376999 ], [ 1771523.4427586363, 7375325.362005678 ], [ 1771632.9081789013, 7341396.255348715 ], [ 1771640.2390739191, 7305212.8807741124 ], [ 1771655.7767886145, 7332878.5869385405 ], [ 1771704.1439014361, 7341746.6325816419 ], [ 1771760.1261979016, 7372117.9335368732 ], [ 1771771.6845381458, 7378486.1108722175 ], [ 1771823.981375806, 7352714.4717399497 ], [ 1771833.9501037945, 7270468.8267622953 ], [ 1771895.3779583995, 7257637.9801096926 ], [ 1772128.6472759899, 7283794.0202282406 ], [ 1772139.770585323, 7305399.6864939397 ], [ 1772204.4061441985, 7311758.3329403354 ], [ 1772274.8254091362, 7282142.3128171042 ], [ 1772335.9226778934, 7323592.3580174409 ], [ 1772338.9785917313, 7261060.731411919 ], [ 1772361.481930533, 7324827.4119837722 ], [ 1772418.7954198434, 7269846.727929879 ], [ 1772530.6881767525, 7358851.6479112422 ], [ 1772560.847864032, 7305938.2595302267 ], [ 1772565.9389322267, 7321450.6505681695 ], [ 1772578.8566542624, 7290704.4727958366 ], [ 1772593.7767732663, 7275500.6111869831 ], [ 1772666.0464137024, 7341480.8968636561 ], [ 1772744.2313682504, 7296690.6075228564 ], [ 1772750.1748778112, 7348385.8876770576 ], [ 1772813.2931932767, 7382335.3697830224 ], [ 1772870.6262886259, 7262610.0385817355 ], [ 1772888.4398892305, 7314608.8411598084 ], [ 1772912.966302, 7375226.0942670479 ], [ 1773012.879040221, 7355215.730359721 ], [ 1773060.6446768306, 7387530.8283759933 ], [ 1773064.2059999914, 7384052.7222921504 ], [ 1773112.3958565095, 7397363.0215955451 ], [ 1773125.7061859565, 7397808.8941322099 ], [ 1773249.9102998076, 7401072.9378546523 ], [ 1773268.4233607196, 7379753.8373388853 ], [ 1773285.2832912807, 7349972.4165932834 ], [ 1773312.3876236912, 7364847.4443066921 ], [ 1773355.9707336847, 7332322.9313278086 ], [ 1773362.0690734715, 7355695.9973278195 ], [ 1773436.3685594627, 7381677.8849476837 ], [ 1773464.590227616, 7343368.175847034 ], [ 1773468.5605934032, 7308217.4164362736 ], [ 1773576.8743045833, 7345335.6710118596 ], [ 1773584.7675289772, 7273188.1008086307 ], [ 1773739.1694365209, 7299203.0581876673 ], [ 1773748.1319808681, 7393268.5786811719 ], [ 1773766.9804486723, 7300627.4300332582 ], [ 1773781.1449364941, 7324172.9646575078 ], [ 1773824.1628237416, 7366006.8428618293 ], [ 1773877.4048011072, 7369511.9146986781 ], [ 1773882.8275930546, 7312714.5636734385 ], [ 1773958.4362291116, 7336090.2773111928 ], [ 1773997.6376284221, 7325501.3653726047 ], [ 1774010.4660239248, 7288184.3899420528 ], [ 1774049.3234133469, 7342179.1180782188 ], [ 1774089.1725675373, 7390584.9124975875 ], [ 1774097.9934760972, 7286606.2067275634 ], [ 1774101.8722497756, 7340449.3002239559 ], [ 1774117.8425323996, 7333245.5255957097 ], [ 1774176.8245327959, 7348292.5752988067 ], [ 1774229.7116486707, 7272226.8279801831 ], [ 1774280.1012713748, 7336508.3259580638 ], [ 1774334.4327934871, 7375393.9094152674 ], [ 1774337.5097278715, 7365780.1472092196 ], [ 1774422.6657453286, 7298982.1770077487 ], [ 1774507.1018286101, 7387940.3364371872 ], [ 1774577.8446477887, 7320790.1542687612 ], [ 1774619.4652812402, 7317160.3569411123 ], [ 1774652.8574798915, 7332674.4319991386 ], [ 1774659.4673198876, 7259703.9182266667 ], [ 1774680.7410117628, 7367436.4356616121 ], [ 1774704.3245664828, 7304876.0049130581 ], [ 1774728.3967328276, 7268136.5118806716 ], [ 1774906.4715015823, 7407240.3250488406 ], [ 1774959.4435182181, 7340423.4942732258 ], [ 1774965.114143393, 7259684.5014431085 ], [ 1775021.2127149103, 7331483.2769842725 ], [ 1775105.6903517859, 7331178.6073705116 ], [ 1775107.2099270422, 7359063.399359988 ], [ 1775272.1366626129, 7329119.5203373544 ], [ 1775325.3695425077, 7304662.4868353819 ], [ 1775419.9286879157, 7296313.0195658151 ], [ 1775530.8332738031, 7356661.6165071912 ], [ 1775563.2183256526, 7358345.1541155558 ], [ 1775571.7206520345, 7377652.9674411733 ], [ 1775577.856677644, 7339252.7110430151 ], [ 1775605.618652381, 7400934.9893600624 ], [ 1775646.6528553443, 7348047.1629285654 ], [ 1775690.4987703005, 7353814.5472012777 ], [ 1775756.6982048678, 7358466.0286822189 ], [ 1775781.9961686064, 7319449.2643288402 ], [ 1775807.5330453827, 7404493.4790297784 ], [ 1775975.5742477011, 7362811.480893923 ], [ 1776072.6009658563, 7263555.889090497 ], [ 1776145.8490533459, 7342042.3873138158 ], [ 1776160.2018141036, 7287834.179020064 ], [ 1776178.124505464, 7368454.7839889266 ], [ 1776210.6216927879, 7330591.0640065987 ], [ 1776227.1944633669, 7401652.9561208393 ], [ 1776247.8338317417, 7370641.2617463963 ], [ 1776284.2475716497, 7285806.1320839627 ], [ 1776298.9481327301, 7287207.32483212 ], [ 1776364.7005146197, 7293963.6240931461 ], [ 1776387.021653743, 7339973.8578866385 ], [ 1776431.8116533065, 7375989.0379071319 ], [ 1776490.3427717453, 7319054.7206288129 ], [ 1776549.900583762, 7294581.8218919747 ], [ 1776559.2456212579, 7295914.1729102423 ], [ 1776601.4877440995, 7320689.0209264886 ], [ 1776677.1887464006, 7365808.9585935427 ], [ 1776687.5452725876, 7294108.1362268226 ], [ 1776691.4613940681, 7345907.600964671 ], [ 1776729.4008566665, 7386409.569218996 ], [ 1776823.4186518926, 7304421.9736697236 ], [ 1776840.0563693249, 7266422.5406292565 ], [ 1776856.6340329447, 7309259.0240566907 ], [ 1776878.240254065, 7349606.4430507561 ], [ 1776973.1768255464, 7323267.6717673484 ], [ 1776991.1651072977, 7277447.5522295013 ], [ 1777046.7922381361, 7280187.5940922108 ], [ 1777093.9735330192, 7319196.5739713516 ], [ 1777096.1499011121, 7284792.874763188 ], [ 1777120.8516257098, 7354784.5039573526 ], [ 1777180.4547925352, 7394432.1795612974 ], [ 1777325.8775743009, 7303912.527241501 ], [ 1777333.149508738, 7321687.8779682405 ], [ 1777374.3790131155, 7399892.0697267437 ], [ 1777396.3469589124, 7400292.7263502758 ], [ 1777428.6184237623, 7337341.1477252133 ], [ 1777485.7929627055, 7264005.9111761115 ], [ 1777617.4286052806, 7283179.2867384478 ], [ 1777627.5658661046, 7318451.5172804901 ], [ 1777690.8752809069, 7398595.4055926055 ], [ 1777713.0616004337, 7401629.3890270935 ], [ 1777827.4398361375, 7296477.1333135189 ], [ 1777928.6166823434, 7306305.1093642218 ], [ 1778003.4925201582, 7373171.1879566321 ], [ 1778066.5709715181, 7295636.7054858282 ], [ 1778095.6911105155, 7262008.8678966286 ], [ 1778196.6077688285, 7301093.2776990877 ], [ 1778207.9406912918, 7304587.5978498282 ], [ 1778230.7324203528, 7305981.8791343458 ], [ 1778283.3116388307, 7402751.0022178888 ], [ 1778323.1485201034, 7348230.9556606803 ], [ 1778404.9702817246, 7368978.3707375666 ], [ 1778477.3174988339, 7386666.2019408969 ], [ 1778507.7822552752, 7386218.0453749225 ], [ 1778574.8810507285, 7313994.4923963109 ], [ 1778594.2826267809, 7274806.9501161398 ], [ 1778630.3049145339, 7318129.1042621732 ], [ 1778655.1221947563, 7303237.9273472857 ], [ 1778717.6667377003, 7327512.18088488 ], [ 1778762.5120282394, 7396155.6088764686 ], [ 1778819.3522346853, 7385809.6534005841 ], [ 1778845.5522336224, 7284885.0346848294 ], [ 1778885.8041609898, 7355723.9620968075 ], [ 1778891.0745239581, 7337936.287494855 ], [ 1778930.1846981866, 7367364.4394688001 ], [ 1778932.1411680235, 7265322.7313039564 ], [ 1778987.469607112, 7336733.9936593138 ], [ 1778996.205395893, 7320094.4979786929 ], [ 1779053.9672390502, 7377869.9829144292 ], [ 1779062.5817665423, 7340061.8191365823 ], [ 1779103.2166318048, 7350712.0825944673 ], [ 1779203.9409644874, 7400355.7637824453 ], [ 1779215.0989721133, 7289523.5808097189 ], [ 1779371.5674468635, 7375317.5308576329 ], [ 1779396.4363385942, 7341529.1252214052 ], [ 1779412.2461604564, 7364532.2847488942 ], [ 1779511.302853422, 7345772.8145041997 ], [ 1779606.6440626266, 7341183.3462073607 ], [ 1779631.0687413125, 7354183.6054705577 ], [ 1779674.2973151498, 7317028.4378756015 ], [ 1779705.5637137082, 7392778.1858590459 ], [ 1779726.8701098892, 7305681.3659374304 ], [ 1779764.0110737165, 7359088.8428454427 ], [ 1779767.3577950203, 7396616.9371185973 ], [ 1779830.349935927, 7280207.0835022405 ], [ 1779830.9113422139, 7367464.3853006242 ], [ 1779837.5766659398, 7290140.7515672781 ], [ 1779848.3419594469, 7293244.3733181302 ], [ 1779884.4054768626, 7367297.9931147713 ], [ 1779926.7711409428, 7335111.4803734142 ], [ 1780069.367364452, 7393513.6787315579 ], [ 1780074.9287431915, 7302472.8927945485 ], [ 1780157.5013674367, 7276134.0029162373 ], [ 1780198.3900558879, 7272528.729324108 ], [ 1780266.9907162241, 7263394.5717725083 ], [ 1780296.7182548202, 7292341.1344664702 ], [ 1780310.0174326736, 7287086.3164829724 ], [ 1780313.0675941915, 7343142.8419396775 ], [ 1780321.9837513247, 7335421.5687206825 ], [ 1780352.1333817909, 7357293.7238626387 ], [ 1780362.0241670574, 7380757.6050698962 ], [ 1780512.2111111933, 7318418.3752148878 ], [ 1780538.7170389716, 7327783.7047623321 ], [ 1780544.805522254, 7316559.4662950467 ], [ 1780556.484537604, 7352356.4752565036 ], [ 1780693.9681055399, 7352878.3169671269 ], [ 1780759.0961602074, 7317759.8731587166 ], [ 1780877.5931049162, 7400994.3773994278 ], [ 1780927.7818039111, 7272819.8260529097 ], [ 1780979.0389364187, 7269599.5877061859 ], [ 1780998.1589929448, 7279370.5779945459 ], [ 1781006.3742532497, 7387760.3533138745 ], [ 1781010.9974222016, 7334889.2222496085 ], [ 1781169.5362300025, 7267027.3351516081 ], [ 1781201.2300025623, 7278398.593556894 ], [ 1781230.6398724278, 7303945.1226516943 ], [ 1781235.9748121258, 7347753.9898398211 ], [ 1781239.7784512839, 7318248.0875438247 ], [ 1781247.751845066, 7310784.3520149877 ], [ 1781320.5227869672, 7364526.8418695526 ], [ 1781347.0942883384, 7341902.687669185 ], [ 1781348.3604268089, 7403678.0478549469 ], [ 1781478.3646226116, 7360397.9941354189 ], [ 1781501.7978943789, 7358423.9113556445 ], [ 1781569.643086035, 7409208.8545072107 ], [ 1781665.0675868313, 7299017.7757067336 ], [ 1781753.1240994087, 7342022.1516919751 ], [ 1781862.2299773537, 7332660.8614307195 ], [ 1781918.4519919013, 7272532.0765710194 ], [ 1781988.468435111, 7272717.3869271763 ], [ 1782051.1011987126, 7370171.6118902266 ], [ 1782054.0631014814, 7293905.373159511 ], [ 1782068.3748663333, 7392752.1961261127 ], [ 1782074.196412568, 7289805.9201319292 ], [ 1782129.5304563455, 7320656.2058106698 ], [ 1782175.616840852, 7268229.0142855337 ], [ 1782199.0486694989, 7287730.811379849 ], [ 1782222.4823038743, 7352552.3783039348 ], [ 1782310.4247488517, 7275665.2440317357 ], [ 1782346.1204094025, 7347579.8023073813 ], [ 1782409.6210152169, 7402379.0132950908 ], [ 1782426.0780347439, 7301095.9144658027 ], [ 1782447.2246539155, 7352527.3217749409 ], [ 1782459.6661647288, 7296060.3859432098 ], [ 1782489.4033601924, 7383398.6531839771 ], [ 1782499.968156293, 7348386.8753259983 ], [ 1782522.4454526519, 7267715.2664209083 ], [ 1782576.548288377, 7396643.1472780127 ], [ 1782650.6659830099, 7314664.7570028882 ], [ 1782687.9056044584, 7302243.0865648575 ], [ 1782708.9059364498, 7385291.826339351 ], [ 1782886.5277711414, 7363209.1431810409 ], [ 1782916.2796234328, 7302717.7429135032 ], [ 1782935.0105986088, 7355543.9936330896 ], [ 1782981.0099928787, 7311938.3292666702 ], [ 1783122.996691125, 7293749.7530134842 ], [ 1783131.0747545641, 7400302.5793101294 ], [ 1783211.6829276094, 7279076.629995591 ], [ 1783221.1361505645, 7314008.4885953199 ], [ 1783318.0674513814, 7313316.5217974205 ], [ 1783344.7730516284, 7301531.5351302782 ], [ 1783345.1909911339, 7292555.6143487114 ], [ 1783360.3722940884, 7369001.3901136201 ], [ 1783384.3596191301, 7295878.6033516945 ], [ 1783454.3908220606, 7384329.5927670067 ], [ 1783548.533172688, 7272556.0280575613 ], [ 1783605.6831094141, 7398041.8083714172 ], [ 1783663.0849917866, 7340340.9719162323 ], [ 1783675.8839418192, 7336610.4788986137 ], [ 1783680.9688889112, 7278523.6743597006 ], [ 1783796.7078997497, 7356290.7232511649 ], [ 1783852.8679609133, 7354076.0640623942 ], [ 1783896.2779410998, 7392484.9412407735 ], [ 1783909.0005403922, 7409690.4879594827 ], [ 1783948.7472355796, 7326811.5175098106 ], [ 1784011.8028147344, 7273417.8215927016 ], [ 1784071.363226407, 7313840.0882699387 ], [ 1784099.0879609138, 7292658.6163576022 ], [ 1784115.8028680761, 7410491.1515912199 ], [ 1784244.683721124, 7359700.2224379703 ], [ 1784259.6190793859, 7324450.3055418003 ], [ 1784269.9703240141, 7337217.215676222 ], [ 1784286.7615203736, 7302474.5978357671 ], [ 1784357.7526507601, 7294010.7482974948 ], [ 1784386.8265681332, 7335149.7837912794 ], [ 1784401.3629384097, 7283821.6539778272 ], [ 1784462.8201390111, 7356842.1932996903 ], [ 1784498.5430126062, 7365203.376545663 ], [ 1784532.6693484546, 7410714.6712193293 ], [ 1784568.3550704871, 7301791.227701582 ], [ 1784575.0714939702, 7267213.9489303697 ], [ 1784586.1144440654, 7357337.8241402637 ], [ 1784622.0534955263, 7324359.1448749565 ], [ 1784657.7698505132, 7332364.7939668773 ], [ 1784681.8857592642, 7375708.4890729114 ], [ 1784693.9439106444, 7397422.5798802217 ], [ 1784829.7060636836, 7313826.3517533448 ], [ 1784947.058785344, 7356178.0925231837 ], [ 1784960.0039178692, 7343385.3221744709 ], [ 1784980.1085731599, 7400187.7010415923 ], [ 1785000.8535889201, 7351069.8494602004 ], [ 1785121.5796458642, 7323353.6597941909 ], [ 1785153.0544639067, 7350310.6577802394 ], [ 1785183.6670276592, 7368046.3772281399 ], [ 1785206.5396996662, 7306049.9626523228 ], [ 1785342.6974196299, 7348134.9335838631 ], [ 1785621.3471820354, 7280973.0467351004 ], [ 1785631.4449007942, 7377756.0956664635 ], [ 1785695.4334937336, 7385353.3419309733 ], [ 1785708.6051796549, 7302210.6531434646 ], [ 1785708.6167214946, 7385509.843051374 ], [ 1785762.5120355457, 7302396.7785003819 ], [ 1785782.4551557456, 7360544.1983909458 ], [ 1785830.1259845835, 7350011.023409199 ], [ 1785847.4728295319, 7351035.1522503868 ], [ 1785996.0730042858, 7347409.7447757032 ], [ 1786015.8786175323, 7399320.0031262916 ], [ 1786050.7955629504, 7407121.0553837391 ], [ 1786179.9829707427, 7402226.5604504813 ], [ 1786181.4978439361, 7346612.2251627455 ], [ 1786204.3890448508, 7365689.6331742276 ], [ 1786252.7838319431, 7390768.7977171373 ], [ 1786258.0908512068, 7301462.2720859479 ], [ 1786351.8838280141, 7383298.832304934 ], [ 1786400.5464569353, 7406953.2876803009 ], [ 1786402.8315023289, 7403228.7561233491 ], [ 1786490.5534829507, 7401963.0630316082 ], [ 1786570.1056217779, 7361051.8411689717 ], [ 1786581.7746888904, 7298825.2819494111 ], [ 1786648.9498069482, 7385631.5086068371 ], [ 1786674.5445252256, 7269038.0771040572 ], [ 1786706.231726554, 7309396.0582749816 ], [ 1786896.043163985, 7387794.2805596041 ], [ 1787018.6066787159, 7307515.9819738306 ], [ 1787064.8050617916, 7396738.8962310785 ], [ 1787086.690017584, 7394358.20483205 ], [ 1787226.5808378754, 7356858.4932128629 ], [ 1787242.8437727962, 7278553.3540994441 ], [ 1787255.3446431106, 7360678.9311118796 ], [ 1787265.4470559391, 7341208.8635833915 ], [ 1787274.3076708794, 7310496.1469987156 ], [ 1787286.8921189033, 7409908.515380919 ], [ 1787322.0016791616, 7389142.5668059438 ], [ 1787358.7859172057, 7331970.0254594432 ], [ 1787409.179686262, 7288422.0430356339 ], [ 1787415.7007505582, 7298255.5535459341 ], [ 1787420.8526262387, 7387522.6659805989 ], [ 1787623.4106014182, 7286335.7884834288 ], [ 1787679.3850820416, 7359697.3378785308 ], [ 1787683.4161931034, 7271127.6187834674 ], [ 1787695.185959701, 7410050.8493870907 ], [ 1787764.7135700213, 7395748.1022758987 ], [ 1787830.9552022761, 7399060.2338664969 ], [ 1787866.5479787674, 7323806.4475803012 ], [ 1787884.887051692, 7278132.8838768182 ], [ 1788070.2197973796, 7280778.913447761 ], [ 1788092.286578258, 7367964.6006816989 ], [ 1788093.1142336219, 7334511.5489800759 ], [ 1788095.5203619844, 7400870.1367376326 ], [ 1788104.8435415989, 7393192.2196713258 ], [ 1788109.2652441564, 7319296.5761744743 ], [ 1788177.1488020853, 7287104.2633160604 ], [ 1788288.5531584413, 7324662.3922876762 ], [ 1788301.4004132303, 7290339.6342627276 ], [ 1788465.6557713542, 7294921.520771957 ], [ 1788499.1576457508, 7409865.5810819566 ], [ 1788516.6158609528, 7272250.3845248222 ], [ 1788524.47953562, 7393160.990302165 ], [ 1788609.5984342671, 7379215.8781412067 ], [ 1788662.8351548498, 7355637.3210894866 ], [ 1788781.1193993783, 7274317.8440574445 ], [ 1788789.1332480763, 7409059.6305125905 ], [ 1788828.6268285636, 7308006.6678047562 ], [ 1788857.3263015701, 7318546.8654398443 ], [ 1789040.5288545, 7386846.577693346 ], [ 1789170.9048250113, 7289316.7717343383 ], [ 1789217.992054316, 7279723.6520039998 ], [ 1789302.4882835161, 7330209.723805367 ], [ 1789314.4306452381, 7374783.2770636166 ], [ 1789354.7255316034, 7274299.9622456171 ], [ 1789410.3323494759, 7290616.4905745937 ], [ 1789419.1894615109, 7309671.9316262323 ], [ 1789488.0526643801, 7311863.6536644921 ], [ 1789548.7734729256, 7284945.895840317 ], [ 1789610.8146257407, 7298456.2875554357 ], [ 1789638.1545353809, 7383205.0854033623 ], [ 1789640.6318816203, 7349498.7973119197 ], [ 1789643.3043429987, 7411495.2023313474 ], [ 1789789.4399905007, 7274903.5854622172 ], [ 1789837.3254551408, 7384276.9571310366 ], [ 1789949.0540499263, 7404931.9261492528 ], [ 1789984.9066388074, 7312100.1620469522 ], [ 1790017.8525097049, 7332824.0054960167 ], [ 1790036.5524423346, 7285369.9602711573 ], [ 1790072.1741693814, 7411544.9919313723 ], [ 1790087.6202926571, 7299175.4131819885 ], [ 1790121.2706748398, 7334458.2149074543 ], [ 1790134.6244824645, 7391665.104839663 ], [ 1790287.5496007705, 7320113.0633088024 ], [ 1790292.1330341205, 7359357.3402719218 ], [ 1790361.2977049234, 7386888.6598281134 ], [ 1790366.8582970898, 7329157.8950465582 ], [ 1790491.8442523777, 7299989.8761502914 ], [ 1790498.6147198894, 7334994.3748062765 ], [ 1790541.1303712376, 7378005.4975050213 ], [ 1790542.4286608126, 7320013.361671064 ], [ 1790552.3507557143, 7410944.1262042746 ], [ 1790627.5740047547, 7403881.9009160195 ], [ 1790658.7798458603, 7338206.4792904006 ], [ 1790672.2218903154, 7404333.56068765 ], [ 1790724.9226752818, 7305766.2260330915 ], [ 1790744.0826443743, 7408502.8281910094 ], [ 1790760.940323784, 7386605.1952905972 ], [ 1790783.5775370325, 7319367.2678255849 ], [ 1790847.9584886609, 7392514.7094869297 ], [ 1790850.6513854915, 7285685.3317357162 ], [ 1790891.293453062, 7300158.3136055879 ], [ 1790913.9390007867, 7392333.2213973021 ], [ 1790951.7543708377, 7410216.0406218749 ], [ 1790973.2298302012, 7402736.9299620017 ], [ 1790975.9427402376, 7403902.0609463817 ], [ 1790988.0193431994, 7406102.753943217 ], [ 1790995.3234268851, 7293504.1502132937 ], [ 1791043.8764024139, 7309920.5044261431 ], [ 1791161.1984714384, 7302320.9170321515 ], [ 1791245.4400854984, 7307041.3624108238 ], [ 1791259.0955681244, 7311828.4638165394 ], [ 1791290.0117022926, 7276830.9791555181 ], [ 1791352.1043507361, 7311574.4867593665 ], [ 1791426.9389744187, 7302646.0770214312 ], [ 1791429.514580667, 7396827.2974426411 ], [ 1791478.6147893658, 7339483.2029518252 ], [ 1791520.3078547302, 7303572.1767619699 ], [ 1791600.6691828012, 7369413.4335545758 ], [ 1791607.5337433256, 7305338.1963760639 ], [ 1791608.9896796483, 7368188.7381326156 ], [ 1791632.5909181992, 7341234.4707246711 ], [ 1791671.2356231208, 7301762.1501959972 ], [ 1791704.8053908302, 7277651.8830460832 ], [ 1791790.339610118, 7324056.7185305096 ], [ 1791801.9394102725, 7402787.0180104729 ], [ 1791829.8177141333, 7309153.6618086537 ], [ 1791855.6647117659, 7394386.7550225556 ], [ 1791889.0789398507, 7339708.3757052924 ], [ 1791915.4773144624, 7375648.6174859228 ], [ 1791949.4553073521, 7334036.3309091851 ], [ 1792012.0168432118, 7289616.3863523705 ], [ 1792027.2169248592, 7342358.9746256899 ], [ 1792101.7011197421, 7314293.9471369181 ], [ 1792140.5672074019, 7384668.540541417 ], [ 1792199.581583933, 7334083.0877123252 ], [ 1792213.6528269663, 7382490.2226695325 ], [ 1792328.0563748106, 7393382.9412037563 ], [ 1792456.359609561, 7342904.2511847541 ], [ 1792536.9383658541, 7294515.2384976279 ], [ 1792540.5417053525, 7412493.110242757 ], [ 1792559.0509128838, 7408190.724159806 ], [ 1792566.0853567836, 7376645.2843039362 ], [ 1792567.1458252752, 7338317.864304143 ], [ 1792632.5263673842, 7406472.4937576465 ], [ 1792707.5364510096, 7357528.0058260905 ], [ 1792841.0496353952, 7349995.8288874812 ], [ 1792851.5772245692, 7382204.7508221874 ], [ 1792861.7201180158, 7359072.265563204 ], [ 1792891.743195476, 7295683.5147816408 ], [ 1792972.9783295528, 7405849.3423240138 ], [ 1792999.0572536751, 7351194.4575068606 ], [ 1793046.3536767731, 7411459.9569849046 ], [ 1793113.7475131562, 7373999.1024797875 ], [ 1793123.2427937603, 7346592.1893295208 ], [ 1793142.4186918316, 7339632.7343529565 ], [ 1793209.2864930588, 7319818.8183744987 ], [ 1793496.254045048, 7281677.3121184437 ], [ 1793560.634748593, 7372706.2268119026 ], [ 1793701.6916991817, 7385471.9346892172 ], [ 1793723.1740861558, 7288661.3621236524 ], [ 1793724.7923491276, 7373799.4708085218 ], [ 1793933.7650518317, 7317614.4853153424 ], [ 1793953.6651065038, 7303224.1002600947 ], [ 1794002.3576061665, 7387323.2965782825 ], [ 1794003.2403925715, 7317797.1383385146 ], [ 1794124.460479748, 7310472.3511376856 ], [ 1794328.7332599706, 7407188.7471179347 ], [ 1794354.5412530105, 7381736.5970985377 ], [ 1794376.9800015339, 7378771.4958058475 ], [ 1794455.0152524717, 7340606.7455964703 ], [ 1794462.5549450992, 7354101.0009591747 ], [ 1794508.7713501349, 7309249.1876352169 ], [ 1794659.3613893404, 7399833.1203157334 ], [ 1794693.7261714046, 7335986.7283764165 ], [ 1794795.560618801, 7338763.813496585 ], [ 1794871.6411016905, 7359316.1472305888 ], [ 1794932.4108639099, 7355116.465002791 ], [ 1795082.37296909, 7361169.4367351411 ], [ 1795164.5334493085, 7364156.6639167098 ], [ 1795278.464990797, 7374636.1808483684 ], [ 1795428.9441164802, 7354741.7839555806 ], [ 1795488.9014320909, 7338448.3595118904 ], [ 1795511.6845777121, 7364565.1044485802 ], [ 1795594.3807656202, 7392442.3956633145 ], [ 1795641.8360958938, 7333996.0742255617 ], [ 1795667.9345215978, 7311249.6047141952 ], [ 1795776.8908801819, 7300295.0427955911 ], [ 1795789.1458667067, 7394570.2312434651 ], [ 1795933.4632468715, 7345031.2666313406 ], [ 1796016.1777249214, 7322442.8269567089 ], [ 1796160.157500559, 7400289.2464809977 ], [ 1796226.1226000721, 7395413.6826130375 ], [ 1796242.9266160531, 7301099.0228637503 ], [ 1796270.4000194853, 7360733.8988581179 ], [ 1796275.5497107701, 7411519.949117966 ], [ 1796282.2477082948, 7343743.5575486869 ], [ 1796295.3331227656, 7367286.1946479119 ], [ 1796400.629111419, 7412886.1556432648 ], [ 1796408.3890670924, 7347177.9095804328 ], [ 1796448.0303745845, 7405714.2806365341 ], [ 1796566.5639167903, 7324254.825340095 ], [ 1796633.7129898595, 7372844.5254813991 ], [ 1796667.2525735761, 7348954.1298857583 ], [ 1796748.1608235934, 7412072.4066505032 ], [ 1796806.3060199502, 7337986.8790234094 ], [ 1796817.4263406207, 7350071.8266704334 ], [ 1796871.2998554916, 7293919.4303057175 ], [ 1796872.1998609044, 7409055.9663548497 ], [ 1796901.6811850229, 7392040.9715615092 ], [ 1796998.1828741876, 7414467.261828173 ], [ 1797011.2631246699, 7373445.0815242846 ], [ 1797038.5075553979, 7332886.8299585246 ], [ 1797055.3292341509, 7373063.6243598741 ], [ 1797075.02109796, 7319749.7984170057 ], [ 1797169.0247275373, 7363656.470375035 ], [ 1797198.4276529681, 7399021.2686150381 ], [ 1797305.0368894392, 7314968.1199978301 ], [ 1797441.6588862613, 7342085.3189999172 ], [ 1797502.6986812679, 7398911.4128405321 ], [ 1797725.9168656068, 7381980.1011803532 ], [ 1797742.8559074521, 7362188.9490585178 ], [ 1797878.0443826802, 7407530.6927064583 ], [ 1797976.5620274968, 7406595.895309153 ], [ 1798067.6957267511, 7360659.6271464564 ], [ 1798096.4197330459, 7326669.5192965297 ], [ 1798114.7052833645, 7295082.6723280996 ], [ 1798130.2126271706, 7328953.6681616576 ], [ 1798316.1530137321, 7382305.7198352264 ], [ 1798473.2007374214, 7353938.4101393875 ], [ 1798494.7653946844, 7314203.981272785 ], [ 1798538.0503624906, 7365410.669515227 ], [ 1798632.5725308906, 7407695.0434339335 ], [ 1798637.2793339682, 7307070.7404457321 ], [ 1798641.4382958694, 7356273.8509527585 ], [ 1798655.6508120503, 7352753.9784240983 ], [ 1798702.572942046, 7412105.8228281289 ], [ 1798743.0174361733, 7373738.9245440029 ], [ 1798746.7143262061, 7375810.7884277841 ], [ 1798766.3512965578, 7369732.4360221783 ], [ 1798780.2565647706, 7408496.6890076334 ], [ 1798786.2733553778, 7365513.6875525434 ], [ 1798833.7040012488, 7315031.6959263356 ], [ 1798919.4773464932, 7331478.3173759654 ], [ 1799111.0175286061, 7307253.7105484838 ], [ 1799161.8078974332, 7379626.3496671338 ], [ 1799264.1138697017, 7327780.343205845 ], [ 1799381.1481664567, 7310717.0441264315 ], [ 1799416.856033246, 7404347.875174474 ], [ 1799492.2042055884, 7329483.7001150623 ], [ 1799507.0750529778, 7373202.4271177538 ], [ 1799543.0498033741, 7346239.3597831549 ], [ 1799555.0742510632, 7312067.4566332661 ], [ 1799632.6320838709, 7409599.6309940116 ], [ 1799663.9521297645, 7366404.6430413285 ], [ 1799715.1734554742, 7406792.7480787011 ], [ 1799739.5757249855, 7402184.9948502984 ], [ 1799759.5932670617, 7300379.4984086184 ], [ 1799803.24535482, 7411977.4226283412 ], [ 1799948.8444231472, 7391473.3645705115 ], [ 1799952.773199463, 7328204.5688066464 ], [ 1799983.664421156, 7297510.7113656495 ], [ 1800015.6321722772, 7299835.3827442024 ], [ 1800025.8833931345, 7313513.2408323269 ], [ 1800109.2504525743, 7385616.9113908922 ], [ 1800126.6740626481, 7378684.9286264637 ], [ 1800135.7753454729, 7308709.0328107681 ], [ 1800215.9700116145, 7411479.4472636599 ], [ 1800279.5000264209, 7391083.3096206142 ], [ 1800305.5673188844, 7345600.7564766016 ], [ 1800478.7832799493, 7310435.2655289983 ], [ 1800499.1653380741, 7307310.9835267514 ], [ 1800516.5730577975, 7381123.2189102285 ], [ 1800528.6464941918, 7401332.435222079 ], [ 1800536.2962927115, 7315312.0347768599 ], [ 1800560.7901186859, 7334848.3014492374 ], [ 1800562.4872102542, 7308960.2424683543 ], [ 1800606.0431132722, 7324970.2855828851 ], [ 1800615.2876249214, 7389572.2329512835 ], [ 1800657.8101235311, 7414842.8540410642 ], [ 1800700.6218744442, 7411341.5653458769 ], [ 1800716.993809086, 7317672.6856379006 ], [ 1800729.9950710973, 7354575.3533209339 ], [ 1800859.9494018659, 7375064.3001330914 ], [ 1800918.6771187452, 7307989.7647479 ], [ 1800942.9567370899, 7339001.449979472 ], [ 1800978.8390237011, 7356002.4488085303 ], [ 1800982.2167802744, 7334817.4331869567 ], [ 1801270.4770428133, 7365626.3602259513 ], [ 1801366.9322006071, 7294628.6384489546 ], [ 1801371.4718260309, 7298845.3724256521 ], [ 1801458.0604513362, 7319471.8454728154 ], [ 1801499.3519367569, 7311353.8080200916 ], [ 1801508.6288608948, 7332573.8343605157 ], [ 1801530.0391551931, 7339001.5356083196 ], [ 1801541.110074298, 7353327.5726438286 ], [ 1801638.8750714082, 7297489.3183720242 ], [ 1801656.4308266668, 7316719.2381237261 ], [ 1801682.2148904179, 7345551.6027374258 ], [ 1801719.1247056904, 7310576.6723831054 ], [ 1801720.1059305845, 7380310.548252142 ], [ 1801728.3012162712, 7394994.5916010449 ], [ 1801759.4501437068, 7408313.9014123138 ], [ 1801847.3015798747, 7398810.8877852065 ], [ 1801855.5667017321, 7316988.7120701633 ], [ 1801940.647246381, 7313188.6429558555 ], [ 1801954.2708415722, 7329031.2078317339 ], [ 1801979.9909154791, 7366031.8491905676 ], [ 1801989.0088650656, 7376010.2795587359 ], [ 1802044.7596409807, 7298431.1627794486 ], [ 1802161.0011596854, 7307576.1133238114 ], [ 1802162.8316032784, 7408820.4815009711 ], [ 1802203.9079418767, 7393943.7816637447 ], [ 1802259.4054477364, 7294180.2169409916 ], [ 1802306.5189173818, 7364770.5653391117 ], [ 1802430.3679830257, 7392660.0949146813 ], [ 1802453.2936692641, 7317035.8588528456 ], [ 1802475.6862628397, 7325974.3197603542 ], [ 1802546.2733343835, 7357398.3906923467 ], [ 1802700.2431943496, 7370956.6312566949 ], [ 1802756.8406228619, 7370016.2119636629 ], [ 1802831.7031922317, 7416080.9408345176 ], [ 1802916.7096322984, 7329703.5809858758 ], [ 1802934.2689586231, 7411323.7332626702 ], [ 1802949.6911171908, 7402062.3743850151 ], [ 1802960.341342259, 7313056.3191792732 ], [ 1802987.173541978, 7377447.3179225195 ], [ 1803017.082027554, 7334886.8017383581 ], [ 1803029.7249458525, 7328898.1594258035 ], [ 1803067.3731205992, 7393326.7233561547 ], [ 1803087.5307277839, 7335426.0395970698 ], [ 1803113.9885967581, 7324887.403101868 ], [ 1803219.3759442428, 7328292.0121549442 ], [ 1803312.4872444675, 7353388.3014326319 ], [ 1803408.1626205766, 7297387.2001655707 ], [ 1803411.2011665164, 7377892.7025162764 ], [ 1803443.597736924, 7335343.9346580403 ], [ 1803446.2233235654, 7349103.0979091274 ], [ 1803458.1479316198, 7349296.7254430624 ], [ 1803489.7553264957, 7356683.5154473446 ], [ 1803527.0809387965, 7311844.6397086382 ], [ 1803564.7714012978, 7406682.3914254447 ], [ 1803684.9413219267, 7320125.4107386209 ], [ 1803768.0668947117, 7367089.6666989755 ], [ 1803841.2461553139, 7356062.0675133094 ], [ 1803941.0266974771, 7356348.6017608754 ], [ 1803972.9386105947, 7347779.0297001572 ], [ 1804056.3078181685, 7400179.6797498865 ], [ 1804157.6808368079, 7369971.0822268873 ], [ 1804244.3915150326, 7296411.9937200919 ], [ 1804255.7736199852, 7339346.5660195211 ], [ 1804309.0637232801, 7382807.5801433697 ], [ 1804410.1534073197, 7322204.2508333353 ], [ 1804436.8421765612, 7294074.4260305595 ], [ 1804470.5899636021, 7405211.0687336763 ], [ 1804586.2978163906, 7392056.5119571546 ], [ 1804595.8212445776, 7304432.4003408942 ], [ 1804627.1235694389, 7398346.0717719141 ], [ 1804700.2140652724, 7295449.9652434178 ], [ 1804738.5877386201, 7379578.7357482975 ], [ 1804760.4472479285, 7369450.4246043833 ], [ 1804825.6594263066, 7362989.8131302558 ], [ 1804912.0832970985, 7387660.3136969535 ], [ 1804960.2887132629, 7313726.4198234482 ], [ 1805048.6526481905, 7359816.8890394755 ], [ 1805060.2978333046, 7343195.7753361082 ], [ 1805081.168664576, 7367605.6558383908 ], [ 1805127.1109462448, 7385167.8746760152 ], [ 1805170.6183684708, 7335723.8110533459 ], [ 1805180.8119219542, 7412237.5886191167 ], [ 1805268.7064878077, 7409397.1754986756 ], [ 1805362.5951267076, 7314944.0675848676 ], [ 1805490.1059743206, 7309242.6218734551 ], [ 1805531.7513369408, 7355736.4781549042 ], [ 1805534.1989088126, 7414005.8786752559 ], [ 1805597.0894172706, 7387256.0996446954 ], [ 1805623.6721434512, 7330456.302442234 ], [ 1805639.0677689444, 7296390.0286107017 ], [ 1805733.3731465868, 7306286.7635474764 ], [ 1805779.3028610602, 7329559.876885674 ], [ 1805854.8061169151, 7349972.9892617697 ], [ 1806029.0483842921, 7299066.6663728813 ], [ 1806113.7830371587, 7318958.671973764 ], [ 1806145.4322562821, 7315402.0877794148 ], [ 1806184.5332056545, 7301548.649607921 ], [ 1806320.3551290806, 7392714.9660689104 ], [ 1806325.2424127206, 7356486.6901484206 ], [ 1806361.4102640329, 7386677.0162933469 ], [ 1806486.49991, 7318227.0208006371 ], [ 1806557.5159166604, 7366268.3911391599 ], [ 1806612.9697114937, 7403120.9372111131 ], [ 1806613.9016502569, 7321402.3019115441 ], [ 1806636.9588103334, 7362196.6506575365 ], [ 1806753.9463574139, 7316481.5338932583 ], [ 1806770.7249325151, 7352130.0156119633 ], [ 1806843.4032234449, 7306204.001775424 ], [ 1806846.6921892737, 7303938.4174679071 ], [ 1806980.5586554979, 7319519.5411893222 ], [ 1807008.0473876046, 7361785.37197 ], [ 1807026.7414307971, 7345486.5837328434 ], [ 1807273.177983921, 7367735.0846908484 ], [ 1807354.5549632122, 7296740.048198943 ], [ 1807381.1663441837, 7340232.7436872423 ], [ 1807508.1928963049, 7409365.7348567685 ], [ 1807692.1497119691, 7299011.8591342671 ], [ 1807729.976568, 7300959.3782984065 ], [ 1807752.106181511, 7334600.9127445268 ], [ 1807873.4837907094, 7301395.5070303753 ], [ 1807921.9725526704, 7391749.6411039224 ], [ 1808004.2316396534, 7339701.8489651103 ], [ 1808028.0475447949, 7374668.5036644945 ], [ 1808074.2822232433, 7336833.6367730871 ], [ 1808106.6983607463, 7348216.6906715371 ], [ 1808115.5978374733, 7401345.3282592613 ], [ 1808132.3628119193, 7378745.0318506621 ], [ 1808138.8364209966, 7415846.4208441963 ], [ 1808171.3591935521, 7360805.5529171824 ], [ 1808202.3410286601, 7401611.6331313122 ], [ 1808273.1814661184, 7366399.404288874 ], [ 1808339.8313342768, 7389611.6305955295 ], [ 1808374.8752804764, 7391699.3895087168 ], [ 1808406.4068173938, 7351761.1799392868 ], [ 1808436.9905964439, 7299545.8935969789 ], [ 1808492.4695554394, 7324623.4703910379 ], [ 1808518.8558638464, 7305646.387128368 ], [ 1808528.143349305, 7397699.3599606054 ], [ 1808590.5294161853, 7360821.6985991569 ], [ 1808643.0338489986, 7305058.176938436 ], [ 1808644.8887753186, 7385146.6925784396 ], [ 1808661.4664335602, 7412672.4645929933 ], [ 1808713.0168583207, 7413902.241938022 ], [ 1808878.5094810084, 7352286.4817620665 ], [ 1808960.0584020328, 7362535.9697126858 ], [ 1809117.8239248923, 7336289.8780020392 ], [ 1809212.0764377092, 7332746.2500182139 ], [ 1809273.682964538, 7414371.571266369 ], [ 1809313.7702573836, 7308807.5774366325 ], [ 1809358.6608439425, 7415434.4113775091 ], [ 1809421.7625928789, 7357430.0032327091 ], [ 1809477.3197040898, 7419195.1422493402 ], [ 1809527.2002084409, 7363829.685696831 ], [ 1809538.0395946829, 7405267.232648164 ], [ 1809552.025806614, 7302050.4678149521 ], [ 1809562.3046274835, 7330911.5788808549 ], [ 1809634.4938060972, 7384299.0443211971 ], [ 1809656.9763897713, 7321611.6775017157 ], [ 1809717.9921855144, 7374369.5718047321 ], [ 1809782.0559254519, 7320786.580971254 ], [ 1809844.634394296, 7379856.8218600638 ], [ 1809962.5099675977, 7381417.5672676982 ], [ 1810136.0706323693, 7335828.9768697014 ], [ 1810148.6801626768, 7312265.5948524261 ], [ 1810159.0123683179, 7371980.0214404222 ], [ 1810250.5362545636, 7348805.0123340581 ], [ 1810260.9011206883, 7370519.7637774386 ], [ 1810300.4082742783, 7321491.2081851577 ], [ 1810370.8682048668, 7338785.6619352754 ], [ 1810426.3626568357, 7301142.9499666663 ], [ 1810443.8923097404, 7330228.7082603993 ], [ 1810465.1081837008, 7343075.6468329923 ], [ 1810499.0672685283, 7413165.1064119833 ], [ 1810512.486953161, 7322751.09994 ], [ 1810569.5698442138, 7411059.4991757507 ], [ 1810577.1578614714, 7323630.5456053279 ], [ 1810637.510792654, 7389527.2064408949 ], [ 1810675.8920416909, 7389660.2404898237 ], [ 1810741.7120742914, 7336838.7598611247 ], [ 1810781.4981242139, 7366616.1262841215 ], [ 1810950.4937718487, 7402471.1320801489 ], [ 1810971.2624934842, 7339315.1026571216 ], [ 1811064.0933219451, 7317212.3769541113 ], [ 1811073.6837332891, 7339972.6426793244 ], [ 1811162.3244797708, 7392575.5164814219 ], [ 1811306.7136773695, 7369293.9186736932 ], [ 1811335.99995, 7312975.0597750712 ], [ 1811343.7459954137, 7369170.4835861493 ], [ 1811441.0004041742, 7332869.5590375867 ], [ 1811511.4877024032, 7403953.8963171281 ], [ 1811524.7463619169, 7384461.9226473989 ], [ 1811625.5684232158, 7399483.1649043895 ], [ 1811660.0981092127, 7394393.3154106354 ], [ 1811714.6897152299, 7362311.3112253454 ], [ 1811764.6917707031, 7395161.1916701188 ], [ 1811836.7349386257, 7388349.3269108646 ], [ 1811896.2341489128, 7357361.4290415607 ], [ 1811898.2359791554, 7324634.9244699627 ], [ 1811911.5949583657, 7314141.4020023467 ], [ 1811912.6685784478, 7342433.5631693956 ], [ 1811923.9565547935, 7352583.6730701113 ], [ 1812051.0060582689, 7355454.8238205574 ], [ 1812057.1697792667, 7409988.4101892635 ], [ 1812099.4056469807, 7374940.2556966525 ], [ 1812117.5277909315, 7365569.9898594404 ], [ 1812211.1354368618, 7387886.5458430704 ], [ 1812252.7762836125, 7326308.7370888861 ], [ 1812275.0472661476, 7373479.1149682933 ], [ 1812315.1331438916, 7319606.2123341337 ], [ 1812320.7207971851, 7323309.4706351664 ], [ 1812365.444979674, 7411171.0750174578 ], [ 1812450.3892397627, 7383951.8115653777 ], [ 1812471.5199660538, 7416919.1462751208 ], [ 1812487.410568804, 7330080.234920389 ], [ 1812548.5408342215, 7389647.184152375 ], [ 1812567.1155500722, 7333489.3398200665 ], [ 1812627.701549096, 7381787.7968196897 ], [ 1812794.3793176145, 7309893.064152902 ], [ 1812911.8647044941, 7405215.1337029999 ], [ 1812927.0877972031, 7303208.8776591131 ], [ 1813116.3731132327, 7386634.7270132229 ], [ 1813132.8130310774, 7310456.234150338 ], [ 1813146.5828002854, 7380898.6674856618 ], [ 1813192.4579605281, 7412746.1248043505 ], [ 1813334.4523755661, 7374651.437956986 ], [ 1813615.2422154073, 7406751.048577968 ], [ 1813676.2035411256, 7387465.2694778237 ], [ 1813715.3518064902, 7369626.0788223557 ], [ 1813751.9456227801, 7312493.5561555512 ], [ 1813836.0302215125, 7323726.0520458147 ], [ 1813843.8857609425, 7395693.6165661933 ], [ 1813846.1052285563, 7313750.0463700732 ], [ 1813895.7541676571, 7370447.5992585132 ], [ 1813909.1601694294, 7338455.2770804837 ], [ 1813966.0309517379, 7316750.6814543549 ], [ 1813966.940150107, 7385753.4857187718 ], [ 1813975.880929675, 7328060.4798577176 ], [ 1814131.2276462992, 7419497.8827719847 ], [ 1814155.5959621302, 7370490.5338851372 ], [ 1814265.1690598144, 7339702.370374 ], [ 1814327.9345460623, 7335207.755788805 ], [ 1814405.4772508331, 7398695.5354809137 ], [ 1814455.9163718862, 7376727.6736125313 ], [ 1814486.2187887253, 7406222.6974187484 ], [ 1814544.9660008326, 7421756.7466968456 ], [ 1814588.5132062582, 7390663.455487011 ], [ 1814674.2110584429, 7403771.4945099019 ], [ 1814777.6944478115, 7376491.9832173176 ], [ 1814795.8002776289, 7334045.1046407484 ], [ 1814811.8637658868, 7316364.1585464571 ], [ 1814863.8707370819, 7401450.5003544446 ], [ 1814911.2903141622, 7392581.9238351258 ], [ 1814933.8162999575, 7317100.847392899 ], [ 1815039.4988582116, 7359016.3949988373 ], [ 1815040.9771219327, 7304413.9237508383 ], [ 1815322.6959287005, 7417161.1014007144 ], [ 1815340.9438778108, 7380492.514707 ], [ 1815355.0244413971, 7372694.5045097759 ], [ 1815480.8326787681, 7331222.8962910082 ], [ 1815504.8391043888, 7341526.1583627891 ], [ 1815522.1183362266, 7415505.3299502358 ], [ 1815560.5331080898, 7354851.3558910387 ], [ 1815571.7141514597, 7339505.2262701718 ], [ 1815611.2806104149, 7329615.4648430906 ], [ 1815612.9149057635, 7388230.624229867 ], [ 1815621.4337883692, 7393147.951137458 ], [ 1815635.6452781532, 7358758.9022402959 ], [ 1815696.9199314741, 7382753.347325867 ], [ 1815715.9324044951, 7403324.1595818372 ], [ 1815822.7518925695, 7365602.2254095469 ], [ 1815932.8008100051, 7310041.4495207705 ], [ 1816019.6363310958, 7366167.3588694213 ], [ 1816178.3113584146, 7349392.2456382662 ], [ 1816242.8765225322, 7349074.9600896714 ], [ 1816244.9696947527, 7377100.786733388 ], [ 1816245.6139887804, 7355759.2187742516 ], [ 1816287.5689785904, 7324875.4327483857 ], [ 1816322.0679219342, 7419744.259757882 ], [ 1816346.7888686119, 7380607.9605988925 ], [ 1816366.6507032439, 7384376.6354214652 ], [ 1816368.844023892, 7365541.9093340384 ], [ 1816439.1182122908, 7354818.8585143853 ], [ 1816560.2102807774, 7422299.3225020794 ], [ 1816561.4219115195, 7399192.6731338836 ], [ 1816562.672627253, 7399258.5338538736 ], [ 1816637.827640421, 7416095.7278120369 ], [ 1816677.2048856306, 7350091.1488001449 ], [ 1816749.584056397, 7322134.5422916682 ], [ 1816846.8870446598, 7395501.9281142093 ], [ 1816855.3750964405, 7332370.6731439894 ], [ 1816920.0230114427, 7356521.0315218922 ], [ 1816927.0040335797, 7367064.0894829808 ], [ 1817024.0798506453, 7395495.9494342208 ], [ 1817063.0195196571, 7397619.2826625565 ], [ 1817119.1198004459, 7383590.4212622913 ], [ 1817282.4015600348, 7348739.6168479519 ], [ 1817410.5925639637, 7349782.8095595939 ], [ 1817429.4359098114, 7382510.8565704999 ], [ 1817461.4207644125, 7378833.7695164494 ], [ 1817544.9657726912, 7386931.39204989 ], [ 1817570.5153693985, 7336434.5373769114 ], [ 1817595.3130195106, 7365933.82057162 ], [ 1817607.2320280392, 7337575.4434905564 ], [ 1817637.9891740312, 7374664.1797254328 ], [ 1817663.4608846109, 7319109.1091409931 ], [ 1817703.6257730271, 7315398.9609745257 ], [ 1817818.3378393024, 7373148.3074949151 ], [ 1817895.7815000387, 7375409.6070440663 ], [ 1817931.5846340477, 7319397.2206444768 ], [ 1818000.5657191316, 7311462.4662171025 ], [ 1818001.2944397472, 7418954.3375553163 ], [ 1818079.4899782618, 7404144.46216744 ], [ 1818106.7972315867, 7384565.2658293657 ], [ 1818129.2048464213, 7379689.1000532731 ], [ 1818144.2167165629, 7407183.0493503846 ], [ 1818235.4542454882, 7414495.2279545106 ], [ 1818256.9320041556, 7336965.9184233584 ], [ 1818444.2106397015, 7383284.1914250106 ], [ 1818456.0649162915, 7305278.2542812582 ], [ 1818638.501553515, 7382786.0668878928 ], [ 1818694.6989490273, 7383407.6823583106 ], [ 1818747.1346944794, 7379323.8216514336 ], [ 1818759.4281465197, 7406408.6245806329 ], [ 1818761.1583551164, 7308117.5148544805 ], [ 1818796.2967537516, 7403342.7079231711 ], [ 1818808.0865291767, 7376412.7209491925 ], [ 1818810.9214638884, 7365994.1232854547 ], [ 1818816.4817839088, 7398455.1619206695 ], [ 1818835.0247488939, 7322667.2912673363 ], [ 1818887.3378955175, 7353391.9275552919 ], [ 1818980.2322394571, 7407397.5208236221 ], [ 1819016.7243233465, 7397052.481402413 ], [ 1819077.2854648542, 7315001.6683621183 ], [ 1819093.8825406882, 7331791.2405032264 ], [ 1819272.1987003551, 7359436.8695136588 ], [ 1819302.8857021576, 7328188.0890561398 ], [ 1819332.8825938664, 7345019.0061340034 ], [ 1819388.0718225061, 7359825.5386492005 ], [ 1819404.9446634315, 7356338.701702998 ], [ 1819444.5968882695, 7334217.7044220325 ], [ 1819484.9228547171, 7313688.8221176947 ], [ 1819489.4914462687, 7334705.950569503 ], [ 1819656.8280989728, 7412315.8177664159 ], [ 1819792.6294253997, 7330943.3632420367 ], [ 1819796.3356910828, 7406108.3954112483 ], [ 1819807.525564624, 7415410.5155985765 ], [ 1819881.4067703795, 7325809.8684060574 ], [ 1819992.2807933304, 7411800.91836314 ], [ 1820101.5196034741, 7309704.9295107964 ], [ 1820160.2838867819, 7403847.5850378936 ], [ 1820221.0465618232, 7394920.7571894508 ], [ 1820429.1414055526, 7376182.6178383613 ], [ 1820638.9058017239, 7401093.1783668241 ], [ 1820712.6633585053, 7343316.9871662781 ], [ 1820735.0259202449, 7323327.4006401012 ], [ 1820740.6936355224, 7407121.0408863164 ], [ 1820756.6220593471, 7388601.1227363236 ], [ 1820763.1237533428, 7362331.0872573433 ], [ 1820770.7444712983, 7361161.3330667634 ], [ 1820776.23354444, 7372945.4385432051 ], [ 1820797.7106171343, 7326734.1946841618 ], [ 1820816.1961628774, 7317477.7743472345 ], [ 1820820.5334704558, 7329765.2742516752 ], [ 1820964.3753111127, 7312216.8860278092 ], [ 1821039.7189005644, 7391629.8027459066 ], [ 1821083.4386317537, 7377414.6360527547 ], [ 1821110.9838140958, 7409272.64917445 ], [ 1821165.8651448807, 7387336.6702276999 ], [ 1821212.5846331117, 7362616.373870342 ], [ 1821219.9467122855, 7387315.1369809434 ], [ 1821264.8206142203, 7398373.1957231015 ], [ 1821327.719588364, 7337470.5886570197 ], [ 1821334.4192383992, 7340851.2299918812 ], [ 1821346.158400432, 7313057.9378362792 ], [ 1821414.1956415139, 7409250.8182389038 ], [ 1821415.1857398348, 7420371.871918492 ], [ 1821427.2136560667, 7327537.9824534068 ], [ 1821536.2787839142, 7399465.4771744935 ], [ 1821709.6458171282, 7329998.4948514067 ], [ 1821710.8271345443, 7389185.9730782947 ], [ 1821717.2175596764, 7374361.8038445432 ], [ 1821727.8230696786, 7329113.7439715182 ], [ 1821729.0655391831, 7399104.9539031675 ], [ 1821748.5990834283, 7377740.2410039539 ], [ 1821897.7133454508, 7389787.766818312 ], [ 1821901.4674139027, 7350522.8829168379 ], [ 1821957.6966974465, 7371824.161193925 ], [ 1821977.2944395416, 7424013.3598069279 ], [ 1822025.5690979543, 7309961.2053896748 ], [ 1822080.183622008, 7337818.1404008456 ], [ 1822094.7243301244, 7316891.9889187412 ], [ 1822153.418341697, 7329086.2586518778 ], [ 1822236.9082989492, 7311355.0224364493 ], [ 1822300.1557156984, 7384694.1848895513 ], [ 1822393.6703226496, 7424844.5913419165 ], [ 1822538.0732237233, 7410898.886877832 ], [ 1822713.8289704928, 7340270.4865677487 ], [ 1822809.9335832507, 7410772.8285176707 ], [ 1822810.058764698, 7348964.3087913403 ], [ 1822876.6446204106, 7312434.7853407478 ], [ 1822902.5435424834, 7405671.9226186788 ], [ 1822924.8097519178, 7424612.3792452766 ], [ 1822945.5190671328, 7315481.6025393298 ], [ 1822973.280363027, 7399303.5618280554 ], [ 1822976.839702507, 7424124.8233276503 ], [ 1823093.0382241935, 7408029.5042305226 ], [ 1823130.4324921414, 7335256.0791250635 ], [ 1823138.341144138, 7333823.6375927553 ], [ 1823379.8051340848, 7351572.130364513 ], [ 1823408.3506554433, 7372026.5440545343 ], [ 1823410.5948522715, 7310322.7879686523 ], [ 1823423.9773902188, 7379866.8319321554 ], [ 1823451.2121509032, 7355899.5261947094 ], [ 1823591.0734471222, 7309230.5092364009 ], [ 1823622.2590479206, 7402440.8380487887 ], [ 1823657.4988640423, 7312017.4908589181 ], [ 1823694.4095975421, 7349013.8213389125 ], [ 1823794.8005565063, 7396316.5795072429 ], [ 1823870.8679284586, 7371328.0113923708 ], [ 1824010.3152116355, 7345991.3738100994 ], [ 1824089.0329556649, 7384727.7787779626 ], [ 1824217.5332197077, 7324016.8404957177 ], [ 1824233.4569415394, 7376601.4555814127 ], [ 1824328.6749721379, 7393284.3250076352 ], [ 1824352.292617931, 7349359.2908358919 ], [ 1824517.758090809, 7339541.5396545539 ], [ 1824583.3977598087, 7341373.4305793066 ], [ 1824609.2754424349, 7353170.0880345162 ], [ 1824633.4245664864, 7406667.9034581389 ], [ 1824641.3652799497, 7389973.5370829459 ], [ 1824654.0752290345, 7319503.6530831642 ], [ 1824706.3814305551, 7316882.1239922596 ], [ 1824737.1151546515, 7397739.710780032 ], [ 1824778.6373993061, 7364719.7873711288 ], [ 1824792.1996309743, 7397323.7583982367 ], [ 1824795.0738575738, 7312184.7608796414 ], [ 1824820.2531876753, 7330203.8527542707 ], [ 1824990.5917288428, 7399292.1851145672 ], [ 1825046.0587112594, 7329413.8746851981 ], [ 1825085.0926046844, 7420614.2106993962 ], [ 1825108.1017217953, 7375603.2546886485 ], [ 1825142.1207986078, 7361196.3300768882 ], [ 1825182.8150773521, 7357289.6411704179 ], [ 1825268.1967364778, 7400053.5139011517 ], [ 1825365.909788436, 7417321.5810702145 ], [ 1825417.1415180932, 7364588.2668914637 ], [ 1825518.8922760037, 7425746.3919827072 ], [ 1825533.5333237487, 7424448.56694608 ], [ 1825650.5281556412, 7396086.8335826024 ], [ 1825674.423135431, 7390404.3871184392 ], [ 1825725.669367535, 7389485.141508 ], [ 1825730.9971665905, 7372127.360701791 ], [ 1825747.0109280939, 7323452.5409306847 ], [ 1825805.7815515103, 7372993.9860184435 ], [ 1825911.9016887879, 7395830.9614029657 ], [ 1826037.0087845, 7414379.5324880108 ], [ 1826049.2657901885, 7393085.9264188567 ], [ 1826062.9868287896, 7390221.8217342468 ], [ 1826081.0261656472, 7392374.2719777422 ], [ 1826123.5946156725, 7411191.5399447978 ], [ 1826212.8406705544, 7342289.9825145816 ], [ 1826285.7987098945, 7329816.2181052379 ], [ 1826295.8231972684, 7327585.6847517891 ], [ 1826319.8912038209, 7423728.9712009048 ], [ 1826343.8362494875, 7344783.6606339552 ], [ 1826429.2806277205, 7414359.7875094432 ], [ 1826435.5845556052, 7358288.6933004027 ], [ 1826439.6465189981, 7418622.2133276509 ], [ 1826451.0148953334, 7372231.2126718946 ], [ 1826556.5221125537, 7407034.5256572179 ], [ 1826634.2058980428, 7327960.5806478076 ], [ 1826685.279713915, 7340834.8794529587 ], [ 1826710.9271087293, 7413995.6425698921 ], [ 1826720.0611040108, 7369261.771680967 ], [ 1826727.0611421058, 7395439.4237893838 ], [ 1826880.1203068555, 7358169.5235792249 ], [ 1826896.7328412449, 7419867.9409524165 ], [ 1827046.2685149745, 7342563.9717534147 ], [ 1827077.5799902065, 7340636.7500167806 ], [ 1827085.3948569957, 7386386.327395713 ], [ 1827184.8325623677, 7426333.625537551 ], [ 1827187.6066811916, 7425154.7534973342 ], [ 1827275.9846291088, 7368534.76320705 ], [ 1827411.8918512783, 7384114.0038525062 ], [ 1827563.0769135139, 7338282.5394745478 ], [ 1827646.514841324, 7387091.6950376388 ], [ 1827779.8058734406, 7315836.9776533497 ], [ 1827830.7775044655, 7314745.2027620431 ], [ 1828001.6220392301, 7320212.6100635352 ], [ 1828042.9548840437, 7399768.1104193535 ], [ 1828051.7568994323, 7341041.4554260643 ], [ 1828156.5812153118, 7366455.9378036354 ], [ 1828181.6351309575, 7376426.6683237208 ], [ 1828257.6060166641, 7373165.4431102881 ], [ 1828259.0957911748, 7415528.0313615697 ], [ 1828335.8924489997, 7421626.9682350997 ], [ 1828473.70875203, 7356482.8539756108 ], [ 1828580.7042614704, 7329886.9958581738 ], [ 1828653.713518047, 7342833.7627552794 ], [ 1828807.8703024006, 7353236.9279056098 ], [ 1828996.7224755092, 7339155.3062781589 ], [ 1829069.7346328124, 7393474.4375059791 ], [ 1829174.7861380442, 7361346.8550793277 ], [ 1829225.1107171921, 7338034.1180209955 ], [ 1829241.2997784542, 7384928.9832027769 ], [ 1829371.9342017455, 7424915.5029573143 ], [ 1829378.2649887996, 7322560.3068071026 ], [ 1829417.8984852154, 7366688.1351252636 ], [ 1829512.5249145795, 7378204.1103604082 ], [ 1829528.1128758204, 7337001.5947206318 ], [ 1829549.4275558298, 7357569.9048212897 ], [ 1829556.651068744, 7413646.3868527021 ], [ 1829558.6593883242, 7372991.8124018004 ], [ 1829607.8257154743, 7424600.3787766397 ], [ 1829615.2854041033, 7357992.5643769531 ], [ 1829620.6541911457, 7368859.6781679466 ], [ 1829674.4996391519, 7319803.3605820686 ], [ 1829691.7613130547, 7392506.08695246 ], [ 1829761.4746066588, 7328185.6225832859 ], [ 1829785.0619175185, 7419247.0132763153 ], [ 1829791.4538601469, 7332286.6408625478 ], [ 1829871.0240572873, 7424246.803482621 ], [ 1829879.7781356995, 7346297.660507801 ], [ 1829901.3337683361, 7348557.1628598673 ], [ 1829907.8523919492, 7391171.0985669522 ], [ 1829916.2873077143, 7404733.6413288163 ], [ 1829934.6842185161, 7331428.4206321193 ], [ 1829958.2968174054, 7335426.7420527348 ], [ 1829982.5499956205, 7385567.0804946711 ], [ 1830001.1918441285, 7421775.8132949919 ], [ 1830026.600295394, 7379042.1673514191 ], [ 1830131.2042384108, 7320689.367469836 ], [ 1830194.7978467443, 7422333.1131747458 ], [ 1830229.3925473019, 7380904.4329566937 ], [ 1830232.4998514147, 7404966.8410237953 ], [ 1830324.2402176196, 7393023.7075180272 ], [ 1830502.3847981468, 7393873.3970727334 ], [ 1830555.4806663541, 7379140.6506315311 ], [ 1830616.1737003608, 7410765.9255364435 ], [ 1830618.9780915044, 7397491.0722657414 ], [ 1830776.3268716214, 7413559.9840321857 ], [ 1830793.4129372311, 7394909.6624112464 ], [ 1830812.1175988549, 7337336.0480104787 ], [ 1830864.5959616448, 7407448.8933810266 ], [ 1830925.9153143137, 7378482.0271950932 ], [ 1830971.0512160666, 7353751.0962785212 ], [ 1830974.3781300175, 7410219.684878991 ], [ 1831006.2429297608, 7355264.1831732066 ], [ 1831009.9814188031, 7417405.8731030989 ], [ 1831263.5665786862, 7320103.3175475486 ], [ 1831265.1552676975, 7393137.1247502444 ], [ 1831269.7825176076, 7330856.9946763888 ], [ 1831287.776681259, 7325672.4984324053 ], [ 1831300.2969450713, 7363746.2142050164 ], [ 1831419.5364417371, 7354870.3524362482 ], [ 1831608.2628524266, 7337327.1152868457 ], [ 1831705.6849323455, 7322647.7445723508 ], [ 1831706.1540741459, 7320897.1330868816 ], [ 1831724.4799341157, 7327486.2883356903 ], [ 1831956.4029189195, 7402115.7202883009 ], [ 1832048.8303392862, 7361710.5945721865 ], [ 1832054.0271172109, 7322770.2086847937 ], [ 1832224.9272003348, 7421094.6206092471 ], [ 1832289.3447750639, 7363838.2811141275 ], [ 1832394.8756160617, 7314226.28394798 ], [ 1832557.8860328479, 7407678.9892965481 ], [ 1832612.6378200522, 7399623.8623851528 ], [ 1832703.9801413408, 7364371.9190138131 ], [ 1832709.5309259691, 7332211.4128547953 ], [ 1832729.9251167271, 7363360.8000919688 ], [ 1832739.9368045102, 7392651.3433029456 ], [ 1832832.6268077304, 7353446.3969961461 ], [ 1832874.0133961805, 7417802.3798440788 ], [ 1832882.2860566818, 7363986.9135743715 ], [ 1832897.96810823, 7319767.1034038616 ], [ 1832904.3974045899, 7354522.3349789446 ], [ 1833066.1889616076, 7375351.7315897802 ], [ 1833160.2381377302, 7417104.318503228 ], [ 1833309.3192329907, 7427237.6536961505 ], [ 1833479.7330663055, 7332422.8192138532 ], [ 1833634.4297944894, 7358498.3588026371 ], [ 1833697.6603454892, 7335066.8777255462 ], [ 1833706.8186721457, 7339958.3098150138 ], [ 1833863.330205533, 7368393.1864139028 ], [ 1833887.8522985016, 7359559.003312612 ], [ 1833968.2622933998, 7384452.4474105947 ], [ 1833974.4436643703, 7336843.3688618559 ], [ 1834119.0690624162, 7339846.0204146225 ], [ 1834173.3484475948, 7337475.7808237579 ], [ 1834183.560268655, 7333580.1296857977 ], [ 1834209.2230419226, 7347989.5338594904 ], [ 1834243.5054634467, 7410007.7673103092 ], [ 1834255.5569596556, 7413249.57867858 ], [ 1834316.7878637109, 7338105.1430313261 ], [ 1834462.3515762277, 7330921.3652433762 ], [ 1834474.2959633644, 7325266.3657603441 ], [ 1834489.4312402704, 7350529.5791175459 ], [ 1834524.9830163424, 7317290.3347042715 ], [ 1834608.7668775525, 7423108.780790519 ], [ 1834664.2220769916, 7367915.2834952874 ], [ 1834687.9476766328, 7332243.9764785785 ], [ 1834741.3972188781, 7419403.9891134668 ], [ 1834754.4172305744, 7342593.7662149053 ], [ 1834805.5367741983, 7416927.8184393244 ], [ 1834897.162086843, 7391787.2839957634 ], [ 1834938.7710535736, 7364401.1861336883 ], [ 1834942.5121637823, 7377137.0961931264 ], [ 1834983.8871930782, 7331627.9326283718 ], [ 1835029.8317050124, 7335539.6325358981 ], [ 1835073.8706740509, 7396764.3845492499 ], [ 1835079.7806911962, 7414705.0054187132 ], [ 1835194.8153223181, 7368357.2618296389 ], [ 1835236.7562132243, 7328272.8695630357 ], [ 1835278.2972617224, 7425522.7802176923 ], [ 1835316.6531149731, 7388509.4299256327 ], [ 1835321.4549558284, 7394185.6926177032 ], [ 1835386.0427680914, 7338721.6567874691 ], [ 1835422.0724880919, 7373995.7509285463 ], [ 1835458.6985509642, 7334840.7231064886 ], [ 1835530.5728786606, 7414813.4602008369 ], [ 1835598.8022111522, 7331223.4720665691 ], [ 1835617.965286728, 7354566.5139531 ], [ 1835677.2262628754, 7400577.395863262 ], [ 1835996.8591996627, 7386441.6778571019 ], [ 1836119.5915223011, 7358050.5448902491 ], [ 1836333.5234331829, 7389705.9033294721 ], [ 1836394.0115511578, 7397714.1502527585 ], [ 1836404.410136302, 7411758.9209823217 ], [ 1836413.9479823066, 7406845.2396230847 ], [ 1836465.2070520902, 7313489.3331631888 ], [ 1836482.4475717717, 7377266.7702843631 ], [ 1836533.0998806087, 7324602.8316205954 ], [ 1836591.9435252079, 7375730.7335479017 ], [ 1836647.4554901626, 7375187.4081355603 ], [ 1836768.0907719503, 7372309.1285060979 ], [ 1836912.1125023398, 7398299.4882936915 ], [ 1836954.5668087122, 7329487.970076046 ], [ 1837018.4353659609, 7410213.718013119 ], [ 1837080.2900187292, 7389435.9535497576 ], [ 1837187.573574411, 7416929.8747757627 ], [ 1837286.0733687729, 7376427.5901747709 ], [ 1837298.724019547, 7426163.9198406823 ], [ 1837408.1159334921, 7389540.6360535212 ], [ 1837440.0980239129, 7369425.9689321872 ], [ 1837465.8393981357, 7338014.5991238402 ], [ 1837516.2080808335, 7316107.5431869952 ], [ 1837549.8150554625, 7369355.8967937334 ], [ 1837556.7105227865, 7408231.2663160563 ], [ 1837743.4976209071, 7315576.4820226589 ], [ 1837748.7290179289, 7325596.8291080268 ], [ 1837785.7901495772, 7422995.4809058029 ], [ 1837915.4876027808, 7404316.6070735976 ], [ 1837924.8750441119, 7424834.2809542259 ], [ 1838001.7636812003, 7327447.7878394779 ], [ 1838099.2808520317, 7338271.8320860965 ], [ 1838183.4908575101, 7423164.7800451266 ], [ 1838187.957518297, 7342146.6125211352 ], [ 1838189.9706056304, 7365161.1492798757 ], [ 1838196.3442360274, 7428643.8053636868 ], [ 1838227.3037507373, 7314186.6884543924 ], [ 1838281.3613339176, 7361500.5259981323 ], [ 1838286.1644342097, 7381835.1668309718 ], [ 1838316.0814418397, 7316581.6721786615 ], [ 1838336.4339787213, 7316855.4403278315 ], [ 1838499.9954448699, 7379349.6950533092 ], [ 1838589.818906191, 7403469.7465309529 ], [ 1838676.0902693262, 7398729.14788986 ], [ 1838850.8258280756, 7403289.8037864333 ], [ 1838857.123616508, 7323968.9644113267 ], [ 1838965.3151209061, 7408098.6929134717 ], [ 1839004.4419305185, 7343206.4457374718 ], [ 1839039.6299822647, 7328215.4768789485 ], [ 1839151.2707352627, 7421005.1788494494 ], [ 1839153.8831641397, 7377211.8956522644 ], [ 1839188.0189546447, 7338144.7374691796 ], [ 1839221.5990540702, 7324724.9357454069 ], [ 1839269.841177315, 7406793.7103197342 ], [ 1839321.6613745634, 7414087.2707009595 ], [ 1839379.0003442159, 7390042.7806286532 ], [ 1839408.0400751282, 7398880.7801295184 ], [ 1839412.4042684757, 7390774.6187157147 ], [ 1839445.0313151793, 7368255.4504389288 ], [ 1839457.5880340498, 7421896.777869489 ], [ 1839624.4318091781, 7357802.5172315892 ], [ 1839669.1938673879, 7356772.1454472682 ], [ 1839724.7559849666, 7420126.5541647626 ], [ 1839890.0944875421, 7394831.9211065108 ], [ 1839891.9769679087, 7326086.1363090156 ], [ 1839935.551616421, 7363518.2687185612 ], [ 1839944.0801710705, 7324998.4397617169 ], [ 1839978.7385246542, 7354130.2875829516 ], [ 1840086.6308434058, 7379277.5592211867 ], [ 1840093.1565505688, 7390595.378214675 ], [ 1840149.2581224497, 7357655.4674176667 ], [ 1840160.024260961, 7409583.9698185446 ], [ 1840244.5012954497, 7350246.4481340153 ], [ 1840245.3593062786, 7402066.4698950425 ], [ 1840289.5911648984, 7377984.5933383629 ], [ 1840438.111273207, 7370134.2840667926 ], [ 1840465.4281183637, 7325846.9952548724 ], [ 1840486.2043713871, 7408616.5987734776 ], [ 1840487.498378983, 7380525.5889940057 ], [ 1840497.1750442325, 7406994.0700916918 ], [ 1840548.0192376981, 7430131.5372330146 ], [ 1840624.5533096108, 7402586.0156968497 ], [ 1840783.731236547, 7337488.5244373428 ], [ 1840961.185752661, 7347513.4417041149 ], [ 1841035.6658736682, 7385509.476093065 ], [ 1841055.0442631645, 7423329.2868147828 ], [ 1841055.3835469799, 7412912.7160814283 ], [ 1841080.1386030209, 7395310.2976790229 ], [ 1841160.9455325168, 7419839.1559187379 ], [ 1841209.6257058557, 7321046.9449681612 ], [ 1841254.9616567935, 7416109.8494300814 ], [ 1841276.2111181456, 7426172.9288042961 ], [ 1841292.0948139289, 7330411.398625046 ], [ 1841362.5564269759, 7343682.9514090382 ], [ 1841369.0984807143, 7358731.152040625 ], [ 1841464.3014324356, 7379584.195365346 ], [ 1841469.4815273902, 7384339.2490904462 ], [ 1841498.3626937307, 7336316.3987665987 ], [ 1841504.0856347193, 7321420.801731566 ], [ 1841506.8856984498, 7429775.6571019115 ], [ 1841532.0691645646, 7327703.3344520535 ], [ 1841539.1832862245, 7315022.5108579928 ], [ 1841558.5659290382, 7404803.7904097578 ], [ 1841823.0099398796, 7419032.2184797255 ], [ 1841858.8213493542, 7340318.9417715371 ], [ 1841954.5278447471, 7401333.3500817856 ], [ 1842042.1406698814, 7407157.2517385576 ], [ 1842106.4158233278, 7394276.1801183773 ], [ 1842226.4080062641, 7391866.9165194035 ], [ 1842231.2824743935, 7358361.8849993525 ], [ 1842300.2622786867, 7431666.608575616 ], [ 1842308.1318290592, 7394097.1926530022 ], [ 1842343.83576281, 7371389.1107913842 ], [ 1842368.1502972159, 7393845.51883958 ], [ 1842380.4022956355, 7381978.3410849525 ], [ 1842645.8648823169, 7430848.2839547582 ], [ 1842698.7602414635, 7432896.3276963392 ], [ 1842879.4545559345, 7363795.8107601777 ], [ 1842934.6632772833, 7431898.6107239462 ], [ 1842985.9830151345, 7331452.1115245875 ], [ 1843052.6596399818, 7331480.2602610206 ], [ 1843123.0992273709, 7377102.9810352251 ], [ 1843240.8284868156, 7392858.9265730949 ], [ 1843261.2832840737, 7315213.9057472609 ], [ 1843321.9635453003, 7344735.7855542256 ], [ 1843421.4191131345, 7354706.0918281861 ], [ 1843422.8858765946, 7332886.5627713315 ], [ 1843443.4572055638, 7388911.1513457531 ], [ 1843460.0621778753, 7388758.5011061747 ], [ 1843469.8655432882, 7393233.4768270841 ], [ 1843556.3233118742, 7347753.5082717724 ], [ 1843580.4828018872, 7335317.6461027144 ], [ 1843828.3626940956, 7391029.7308734795 ], [ 1843895.5831886649, 7384624.2443233961 ], [ 1844054.9954674048, 7359051.1597310062 ], [ 1844065.7434696851, 7393131.8030577414 ], [ 1844116.6301505766, 7398702.0094804801 ], [ 1844151.6507612637, 7424877.0484921876 ], [ 1844354.3274283481, 7367472.8715393711 ], [ 1844384.2830857669, 7356625.3723560562 ], [ 1844555.3103508512, 7327136.6889925459 ], [ 1844628.9107215037, 7402941.8593887445 ], [ 1844674.9223095863, 7325686.0529903183 ], [ 1844765.4598525313, 7387058.1162025593 ], [ 1844890.7196209405, 7341402.3984256778 ], [ 1845027.6794737838, 7321503.7071278859 ], [ 1845127.0843210204, 7324523.5824204553 ], [ 1845253.8028617217, 7427394.2106297426 ], [ 1845268.6162780845, 7428279.6013811072 ], [ 1845326.7241933264, 7374147.1950703245 ], [ 1845359.0224572979, 7324166.1616391763 ], [ 1845359.911265759, 7317954.63587429 ], [ 1845407.2962262828, 7361312.6840589633 ], [ 1845456.3731049385, 7370785.859179087 ], [ 1845501.6022687568, 7427700.5381101873 ], [ 1845527.9833288395, 7363702.4792115185 ], [ 1845671.9209898077, 7363223.349839746 ], [ 1845770.0001050255, 7427531.693452335 ], [ 1845775.6798389067, 7406362.9326366857 ], [ 1845801.4243473187, 7416636.8163131857 ], [ 1845820.3842713695, 7332031.8696895437 ], [ 1845988.241883669, 7384952.4977947837 ], [ 1846060.9497917532, 7378540.8365240684 ], [ 1846086.9045429802, 7383226.9904232267 ], [ 1846088.3256422679, 7404871.3805560134 ], [ 1846091.4543820263, 7318331.8273012415 ], [ 1846116.6996313408, 7432978.91117125 ], [ 1846123.7331660765, 7416388.5443445807 ], [ 1846159.4721637131, 7349010.6652588062 ], [ 1846366.2936499203, 7390263.4316790355 ], [ 1846381.2133335832, 7402722.390039742 ], [ 1846405.4363163668, 7350639.5534834927 ], [ 1846421.3327684635, 7402524.6956166634 ], [ 1846532.2552929919, 7421641.1880836794 ], [ 1846604.9526277666, 7320854.5772480322 ], [ 1846623.4158484144, 7376866.8422142435 ], [ 1846696.693235477, 7335348.4901650595 ], [ 1846716.0909069832, 7382183.205191588 ], [ 1846756.5629244936, 7320346.1298178015 ], [ 1846768.5176584246, 7409953.7070507109 ], [ 1846786.3514506791, 7366200.7437786534 ], [ 1846875.9576268566, 7380966.3099545818 ], [ 1846930.6927021723, 7373178.4164166115 ], [ 1847022.1723376925, 7345644.3980257465 ], [ 1847077.6749017362, 7426878.1724490104 ], [ 1847096.3482851265, 7368448.7418104568 ], [ 1847167.3607054523, 7347605.2895500148 ], [ 1847207.6155643319, 7370245.6611466641 ], [ 1847223.7272704353, 7414307.2312124083 ], [ 1847374.2930946932, 7407962.6981789321 ], [ 1847461.1373764181, 7411937.7941590138 ], [ 1847506.6085984523, 7399912.51909169 ], [ 1847517.0091805835, 7327745.4029512899 ], [ 1847598.2045172905, 7336452.3516796716 ], [ 1847734.3137994732, 7325104.1422747979 ], [ 1847768.488325238, 7433971.8983352203 ], [ 1847803.869661378, 7384249.0591728538 ], [ 1847858.9122563771, 7380142.5429470576 ], [ 1847966.8323490447, 7347622.900809898 ], [ 1848077.3962002799, 7344211.6022434942 ], [ 1848255.3961454802, 7353077.1953328447 ], [ 1848321.9276460905, 7378025.9396717483 ], [ 1848322.9129075804, 7425346.078156407 ], [ 1848505.0571151413, 7396681.6904034819 ], [ 1848721.8069050857, 7353927.3107333202 ], [ 1848722.0508135657, 7408380.0326495944 ], [ 1848738.0445553183, 7389803.2009865344 ], [ 1848816.7981887273, 7333069.8719589245 ], [ 1848936.0030397912, 7434971.4636294823 ], [ 1848945.2514013147, 7355938.1910473267 ], [ 1848950.4153958228, 7377797.6901731333 ], [ 1849038.9572000508, 7383380.5457001263 ], [ 1849100.1144852694, 7356185.9382936088 ], [ 1849118.7032323168, 7349892.1013219804 ], [ 1849137.4908507708, 7342331.4453841494 ], [ 1849146.7176434146, 7394730.5305654164 ], [ 1849205.268661276, 7372565.8817974254 ], [ 1849242.8186233481, 7432961.2515960187 ], [ 1849501.4504787247, 7351318.851778945 ], [ 1849748.1639710513, 7406414.1587284943 ], [ 1849835.2073623077, 7381096.6827671295 ], [ 1849863.9167320891, 7416030.397091643 ], [ 1849874.7404568451, 7363849.3697387762 ], [ 1849966.3527545771, 7418441.5397773953 ], [ 1850018.0455657132, 7432750.7527996879 ], [ 1850024.7143005386, 7358863.0969658056 ], [ 1850065.8539637157, 7402869.2312008562 ], [ 1850144.5551962734, 7353907.8667642046 ], [ 1850333.1297557051, 7343935.2010863135 ], [ 1850407.3947472856, 7331579.8108697217 ], [ 1850451.2528750598, 7385487.7921824865 ], [ 1850730.9054686509, 7419044.6417243164 ], [ 1850789.5093803704, 7362231.4121414209 ], [ 1850815.3131688826, 7352648.210313607 ], [ 1850820.8608265936, 7363256.7256422425 ], [ 1850917.5582894357, 7416753.0790891843 ], [ 1851010.1169444642, 7433001.7345225792 ], [ 1851012.1176041085, 7399876.285192837 ], [ 1851131.9003854538, 7367584.8294795975 ], [ 1851139.6009772089, 7355776.1031224448 ], [ 1851356.9110564115, 7326692.1870889291 ], [ 1851381.4674684659, 7357292.0092717437 ], [ 1851435.5624933059, 7352640.75889403 ], [ 1851439.7992182998, 7427053.6295654522 ], [ 1851461.8676755074, 7354720.521407594 ], [ 1851466.7995579343, 7381673.4846173236 ], [ 1851600.6654874221, 7359076.8136463137 ], [ 1851674.2829736457, 7403858.6293172725 ], [ 1851800.5988289407, 7400270.2106903372 ], [ 1851840.9546169718, 7366558.212234281 ], [ 1851927.8285833211, 7325520.5309365783 ], [ 1851955.2639027531, 7388937.3055583574 ], [ 1852055.8248738477, 7375037.6342499796 ], [ 1852080.94194593, 7427910.8958427357 ], [ 1852130.5543008391, 7423053.2942652414 ], [ 1852150.902478568, 7342391.4777216967 ], [ 1852167.0964336847, 7377239.68498764 ], [ 1852289.2871740791, 7339690.3871559482 ], [ 1852297.25006318, 7321905.5878818715 ], [ 1852383.8346627117, 7341787.7125516403 ], [ 1852427.4247856298, 7365986.0383417979 ], [ 1852518.218479566, 7345612.9170683678 ], [ 1852585.5536347362, 7365974.1458070017 ], [ 1852621.537058952, 7391378.2508761343 ], [ 1852723.4314022569, 7409606.9191969987 ], [ 1852800.46796531, 7391681.0331324413 ], [ 1852818.3657753393, 7337822.5743742306 ], [ 1852864.2802415979, 7436933.0145033635 ], [ 1852972.2910551378, 7405132.3892854331 ], [ 1853089.8230564967, 7416404.5646632174 ], [ 1853105.2294557113, 7398722.3339565862 ], [ 1853147.0710902985, 7335672.3901522355 ], [ 1853272.5840483624, 7345949.2076502368 ], [ 1853273.1874109928, 7403449.7473533275 ], [ 1853333.1414099061, 7376698.6651112009 ], [ 1853355.0216426705, 7393638.5700766966 ], [ 1853384.782172204, 7375822.46407911 ], [ 1853392.4754792075, 7387268.6592371454 ], [ 1853442.0659114732, 7342900.5358469803 ], [ 1853498.6283955963, 7420447.4579873756 ], [ 1853532.6077354602, 7337921.9162323531 ], [ 1853554.5384908454, 7355915.0106868185 ], [ 1853813.9260862553, 7333780.2970685232 ], [ 1853981.2137702773, 7331308.078919637 ], [ 1853984.5755577793, 7396003.959175963 ], [ 1854030.6585335706, 7372980.5608815448 ], [ 1854082.624042606, 7328730.6643104367 ], [ 1854089.6518303251, 7345005.2003679909 ], [ 1854130.7312094532, 7401003.7596367141 ], [ 1854143.132155966, 7389642.5397853395 ], [ 1854177.1166011284, 7383138.6978406953 ], [ 1854209.1073096413, 7372352.9655139158 ], [ 1854356.4405622846, 7402860.2238630839 ], [ 1854376.2636570488, 7375299.3902784511 ], [ 1854399.3986657092, 7383044.0720180972 ], [ 1854484.6954715841, 7365099.9648771854 ], [ 1854487.2232718482, 7388807.1405552113 ], [ 1854564.5369084848, 7435147.022038172 ], [ 1854763.0092157125, 7400738.9630408883 ], [ 1854871.2899585785, 7342209.6120184343 ], [ 1854898.4997066692, 7406067.7776333634 ], [ 1854898.9622739747, 7335647.3514585327 ], [ 1854918.1311691399, 7356609.2924875477 ], [ 1854923.0707899721, 7357347.432897117 ], [ 1854972.573335052, 7365938.0587665113 ], [ 1854974.5025386042, 7407537.5680376496 ], [ 1855136.3059010538, 7392472.9278092058 ], [ 1855218.7455905098, 7419585.5732353665 ], [ 1855220.3033599863, 7337789.9320461685 ], [ 1855236.9495105855, 7413975.8903436856 ], [ 1855315.0543241336, 7359485.5106141968 ], [ 1855416.1971487254, 7353275.7490594201 ], [ 1855465.1468687798, 7415374.2765923431 ], [ 1855542.6155848862, 7412372.2611433286 ], [ 1855589.4060556265, 7352538.2139905542 ], [ 1855599.921311999, 7368676.0185183501 ], [ 1855637.8871784254, 7320694.4414190333 ], [ 1855668.1106722124, 7358446.7591268318 ], [ 1855671.2799256118, 7415779.4609841844 ], [ 1855833.7782012299, 7391160.0692012226 ], [ 1855921.3525120462, 7439440.2975814277 ], [ 1855931.30650598, 7423618.8399598524 ], [ 1855944.5714826577, 7375983.3589275386 ], [ 1855962.8926025764, 7343251.2437729258 ], [ 1856056.6133363871, 7318751.160907886 ], [ 1856073.9718915022, 7374869.3777014297 ], [ 1856085.5031128197, 7335628.9609305151 ], [ 1856177.6534997881, 7353948.7623029733 ], [ 1856195.5889452682, 7346704.1097516324 ], [ 1856209.8758952359, 7416411.512956989 ], [ 1856255.3654446085, 7382913.9603858059 ], [ 1856334.7168631323, 7402831.4636857919 ], [ 1856361.3478153851, 7363345.2970766798 ], [ 1856405.8819622628, 7388515.5127169602 ], [ 1856506.8009161483, 7418278.1472630166 ], [ 1856514.3189782747, 7367862.1188112274 ], [ 1856563.71726156, 7414587.0706115263 ], [ 1856832.7870181983, 7346496.9896488544 ], [ 1856834.5426055151, 7331780.937268272 ], [ 1856884.092962726, 7426130.158036855 ], [ 1856984.9986338471, 7422385.8084766185 ], [ 1856986.7579116321, 7376262.9896411654 ], [ 1857050.0904575114, 7349138.3472410049 ], [ 1857118.0271060583, 7324927.4094289625 ], [ 1857150.2471643703, 7365044.2326649399 ], [ 1857324.7475054138, 7398572.1878399774 ], [ 1857368.5645893987, 7381732.7168814223 ], [ 1857405.5781464237, 7406746.1205090424 ], [ 1857409.2251103413, 7413254.0451747989 ], [ 1857480.352781849, 7392005.6402131692 ], [ 1857489.7616567442, 7431092.219373242 ], [ 1857490.2121903792, 7415594.2863560896 ], [ 1857507.1692829668, 7392244.50802013 ], [ 1857684.4046434618, 7424953.4891180228 ], [ 1857697.6272273152, 7411756.6306013409 ], [ 1857813.4232327894, 7392975.0461284146 ], [ 1857871.3313616896, 7405285.1383650964 ], [ 1857887.244803282, 7431040.084987659 ], [ 1857888.3603904182, 7374593.1156051084 ], [ 1857928.0370752872, 7346476.1170003936 ], [ 1858121.8008272054, 7398751.3083075611 ], [ 1858172.6030692391, 7440027.3503616275 ], [ 1858374.6764503699, 7379255.2874913141 ], [ 1858414.4484573421, 7348671.7697089184 ], [ 1858449.8195661148, 7419845.1492281528 ], [ 1858458.6300086759, 7346961.4701389698 ], [ 1858503.8843116695, 7340161.0357817458 ], [ 1858641.8276345595, 7382588.4785078624 ], [ 1858691.0192268956, 7337152.4483629456 ], [ 1858703.366791524, 7437163.1991733629 ], [ 1858704.7749903058, 7404917.5349128041 ], [ 1858732.0418258598, 7382422.8343855692 ], [ 1858821.3126299439, 7365688.0350187896 ], [ 1858838.8926686228, 7437738.9976805206 ], [ 1858861.7774204894, 7405758.9853792004 ], [ 1858961.9473367534, 7355073.6479472257 ], [ 1859007.4231103093, 7347749.7983814776 ], [ 1859021.7689390238, 7340643.3987343153 ], [ 1859033.8586077699, 7380860.6234220872 ], [ 1859048.5376029392, 7337040.4684714386 ], [ 1859165.5974189444, 7357812.8253423907 ], [ 1859168.040775883, 7329638.106025124 ], [ 1859188.4285795046, 7421298.5876200208 ], [ 1859193.2988494588, 7395736.461131582 ], [ 1859202.599077018, 7428581.2581446692 ], [ 1859318.7202327414, 7397426.7608177271 ], [ 1859366.9652858088, 7441928.0340121267 ], [ 1859380.7743272632, 7414217.2314653136 ], [ 1859440.5659263711, 7402098.0329764951 ], [ 1859450.1721828345, 7327482.1837811563 ], [ 1859471.9134376519, 7330321.7654611161 ], [ 1859506.0486836904, 7336997.6673306189 ], [ 1859511.110394327, 7404891.92689534 ], [ 1859604.60772158, 7388461.9264984475 ], [ 1859676.3110234514, 7424770.2046501189 ], [ 1859694.7022892747, 7436696.780801937 ], [ 1859710.9702119892, 7406295.4008478485 ], [ 1859902.0754538609, 7367551.2147877309 ], [ 1860109.5013622311, 7414759.927637781 ], [ 1860167.5187745492, 7421924.6084979093 ], [ 1860244.6140028383, 7404776.8644335382 ], [ 1860245.698282511, 7431020.3291954687 ], [ 1860418.3042441774, 7324409.1548357336 ], [ 1860495.8424942768, 7349850.3038921896 ], [ 1860509.7703117668, 7426454.4874554472 ], [ 1860520.065390802, 7426356.5682953689 ], [ 1860589.8331733649, 7329024.6003224924 ], [ 1860650.2574329122, 7392752.6754192952 ], [ 1860682.9758949433, 7389222.497370082 ], [ 1860715.7869181416, 7411337.9116523778 ], [ 1860758.9169519534, 7342691.8022715999 ], [ 1860802.0166593404, 7437652.4213803699 ], [ 1860818.2228265035, 7338263.2836663313 ], [ 1860891.4341667024, 7384927.1785500189 ], [ 1860907.1522085401, 7432176.5110672219 ], [ 1860933.4517563439, 7360163.7348200101 ], [ 1860953.8035094365, 7432372.402607007 ], [ 1861122.9959559864, 7418066.1054672189 ], [ 1861136.4595942886, 7432933.375696932 ], [ 1861139.391162066, 7436567.0153815197 ], [ 1861177.5951565867, 7423700.0469565652 ], [ 1861233.5425086033, 7394696.5500545148 ], [ 1861420.9771368564, 7324338.9140048875 ], [ 1861476.7654935159, 7407904.4087565579 ], [ 1861482.1487193427, 7348368.1889968123 ], [ 1861520.4704131458, 7385439.6533274958 ], [ 1861659.125378048, 7402347.0540083218 ], [ 1861715.0971738945, 7436640.2389932852 ], [ 1861782.5423572897, 7383738.1720351549 ], [ 1861796.5029554251, 7420596.8069778131 ], [ 1861827.7748999677, 7385532.8677661689 ], [ 1861903.9878119761, 7327163.5395298898 ], [ 1861909.0847351747, 7339800.9359343946 ], [ 1861957.2512354054, 7360510.7976103574 ], [ 1861978.377517483, 7380862.1336187469 ], [ 1862050.4853611263, 7398118.8437422048 ], [ 1862123.6972074187, 7411585.4637133591 ], [ 1862564.7077342058, 7440155.8558135852 ], [ 1862591.0258197496, 7411315.3951771799 ], [ 1862631.0490540287, 7383808.2014060915 ], [ 1862739.4571757466, 7335979.4716063756 ], [ 1862788.2373568679, 7335555.2591095492 ], [ 1862815.849576063, 7416179.7131238654 ], [ 1862824.6634174301, 7389054.0945538124 ], [ 1862847.351889513, 7355346.1393718477 ], [ 1862897.8954316541, 7375805.1920189075 ], [ 1863030.721042444, 7336697.3474391093 ], [ 1863053.647451153, 7437577.1645349814 ], [ 1863084.4760063116, 7381776.063159151 ], [ 1863124.7902768247, 7351467.0774506042 ], [ 1863131.4759808232, 7326772.9287513578 ], [ 1863254.3342206669, 7364335.2344474876 ], [ 1863283.0373742809, 7320493.9592270246 ], [ 1863314.0806410983, 7378937.8236839585 ], [ 1863356.915010704, 7338251.3162624463 ], [ 1863463.1417995268, 7441395.497348045 ], [ 1863580.6670542895, 7359577.5319486149 ], [ 1863593.6776970048, 7320426.0702352794 ], [ 1863668.9060226781, 7395364.8569419365 ], [ 1863672.7447966835, 7331006.3131606262 ], [ 1863706.908040856, 7357031.891475047 ], [ 1863708.4512474078, 7389663.644531657 ], [ 1863759.8337725159, 7382718.3041405845 ], [ 1863790.1787559078, 7332319.0434265127 ], [ 1863825.6199413282, 7381507.3076166492 ], [ 1863867.8263853563, 7439710.8334306004 ], [ 1863926.7866088063, 7386071.6394525645 ], [ 1863957.6148528124, 7440200.7320943773 ], [ 1863961.6770918681, 7334935.4579213932 ], [ 1863983.4089123877, 7364466.3267332362 ], [ 1864214.2434011572, 7430003.4357867753 ], [ 1864219.9310205411, 7433934.8461220749 ], [ 1864247.8893754841, 7358373.8866806468 ], [ 1864274.8603880843, 7330846.3244126551 ], [ 1864278.6618380174, 7403956.6849044356 ], [ 1864326.1627771738, 7361143.8626967259 ], [ 1864329.9234039234, 7338488.233335264 ], [ 1864424.8325754423, 7423655.9930574326 ], [ 1864432.8431236488, 7396599.1505394867 ], [ 1864476.6169886186, 7364147.9345275266 ], [ 1864502.7506814944, 7342445.812340579 ], [ 1864562.1276440581, 7333399.7374715535 ], [ 1864794.0373561159, 7409844.6011169488 ], [ 1864826.6983282766, 7339734.4492651438 ], [ 1864845.3627188576, 7322159.4891711958 ], [ 1864860.5307772581, 7339180.1663977336 ], [ 1864872.8057336388, 7438061.5295299552 ], [ 1864875.3373517396, 7428933.8416665047 ], [ 1864885.898399143, 7435503.7667467706 ], [ 1864914.55724997, 7361543.1243164754 ], [ 1864920.2283187888, 7351829.1365143228 ], [ 1864951.8775995122, 7323167.1986767314 ], [ 1865131.510431072, 7354177.2534060143 ], [ 1865134.4197893627, 7428994.8825095799 ], [ 1865209.8350840528, 7320797.9026186671 ], [ 1865246.6703552196, 7374412.3998406399 ], [ 1865262.3017730259, 7402966.5321525605 ], [ 1865279.9044645466, 7431851.7840609085 ], [ 1865302.8034019249, 7341580.2331524715 ], [ 1865437.5021424489, 7417955.8555506468 ], [ 1865438.8861644641, 7341508.0895622559 ], [ 1865479.6457925753, 7417070.5587208821 ], [ 1865510.9976903039, 7392833.3393443255 ], [ 1865552.7356321351, 7320668.5671411678 ], [ 1865633.2734769434, 7326536.2697999012 ], [ 1865714.9998629906, 7320558.8525470439 ], [ 1865722.1799164354, 7418781.1266129734 ], [ 1865797.1623866188, 7351795.2074476406 ], [ 1865818.9166788945, 7364164.9962299513 ], [ 1865869.4210125969, 7416875.6082366379 ], [ 1865914.720321293, 7423268.2510784101 ], [ 1865941.1084130704, 7442415.6737521915 ], [ 1865941.1884770796, 7322271.4597697435 ], [ 1865989.7091960809, 7438139.4484101357 ], [ 1866013.758400365, 7376327.2875321321 ], [ 1866131.2392058934, 7441535.1554308673 ], [ 1866134.7145040813, 7402928.3528768504 ], [ 1866186.1258097007, 7362399.6395575115 ], [ 1866217.51878357, 7328981.5313901016 ], [ 1866232.684059283, 7436866.011549755 ], [ 1866259.304274908, 7344103.4153748527 ], [ 1866276.9928588318, 7341298.9076301381 ], [ 1866350.5935680722, 7403962.2961349757 ], [ 1866353.806804267, 7339195.4145287853 ], [ 1866416.3115384667, 7429276.1047412362 ], [ 1866450.8488095268, 7363377.7054295279 ], [ 1866467.617123707, 7382158.69998 ], [ 1866546.2837232046, 7432401.8748337245 ], [ 1866600.2240243168, 7409168.9044356355 ], [ 1866637.6934503748, 7325341.3094953839 ], [ 1866659.3589688609, 7390594.2458775649 ], [ 1866812.4506235709, 7378596.396759551 ], [ 1866818.8548347503, 7440358.2760044513 ], [ 1867057.389222614, 7431399.9338118676 ], [ 1867080.6322717366, 7333499.3052067691 ], [ 1867124.8825723741, 7408949.2968752552 ], [ 1867142.9560873266, 7437874.8181928135 ], [ 1867171.0923323962, 7324432.0336480904 ], [ 1867197.5762795995, 7442249.9172921153 ], [ 1867218.2587905314, 7367840.4737250013 ], [ 1867280.8701532751, 7425509.12362873 ], [ 1867364.4365679736, 7420503.2731179055 ], [ 1867381.2843903694, 7345752.0422350653 ], [ 1867448.2244326675, 7416198.4479491841 ], [ 1867451.9124269385, 7397094.6154629281 ], [ 1867549.0143161761, 7357370.6689624889 ], [ 1867743.5643264258, 7419325.9474106831 ], [ 1867756.4119801233, 7408897.9545474797 ], [ 1867763.2311276572, 7399283.7871042341 ], [ 1867769.6904400925, 7436501.0644064331 ], [ 1867789.6101559955, 7408673.8711047368 ], [ 1867909.7674728616, 7386920.7256008005 ], [ 1867995.2319431023, 7389560.2071976494 ], [ 1868062.0678726304, 7409473.4033553647 ], [ 1868145.4866997914, 7426543.5391196981 ], [ 1868149.4789292926, 7383310.2541654948 ], [ 1868205.5904903095, 7435783.5312638553 ], [ 1868290.2096359089, 7411885.1746873762 ], [ 1868364.9119769926, 7345172.3489438817 ], [ 1868405.4031722408, 7424311.7531389622 ], [ 1868461.2838172535, 7377261.1115475697 ], [ 1868497.6614371582, 7371478.7430062508 ], [ 1868612.0131715736, 7378112.9837273769 ], [ 1868639.3190495814, 7397415.7085729465 ], [ 1868686.8286349738, 7419683.6007102719 ], [ 1868884.8964922759, 7341680.4904910391 ], [ 1869007.3571927757, 7373686.0037523387 ], [ 1869032.5431765164, 7385528.0516308984 ], [ 1869081.3168317089, 7352428.2466939883 ], [ 1869117.3411111953, 7324408.163773491 ], [ 1869172.8335886411, 7421642.1254007677 ], [ 1869196.1959161069, 7424688.3284369744 ], [ 1869219.2001391684, 7363808.2090876298 ], [ 1869243.6526912728, 7382438.4447261393 ], [ 1869295.9390161275, 7386273.8688816177 ], [ 1869418.242780936, 7338616.5140554179 ], [ 1869485.3290131814, 7370059.0063362103 ], [ 1869511.5835264476, 7361427.4408388035 ], [ 1869512.0437757224, 7368372.9008660149 ], [ 1869520.2195447446, 7384179.2306513842 ], [ 1869529.1111244631, 7327182.149816433 ], [ 1869538.9077460682, 7410504.5016161017 ], [ 1869733.4644268081, 7445140.5926074376 ], [ 1869894.3530126559, 7424192.8879918251 ], [ 1869942.7539045797, 7380158.2497717133 ], [ 1870009.1182693746, 7389499.7796725221 ], [ 1870026.1386070792, 7367477.2759670997 ], [ 1870027.3763645592, 7394550.6312829815 ], [ 1870029.8524147128, 7361941.4137044074 ], [ 1870078.2814890335, 7358395.2135060597 ], [ 1870089.3845240953, 7373532.0775402468 ], [ 1870129.7114980733, 7400063.7451963304 ], [ 1870146.8681506636, 7417063.3252476882 ], [ 1870173.2205234275, 7332330.7560571097 ], [ 1870207.1309623239, 7441010.8887992771 ], [ 1870245.6873395694, 7336699.6128193866 ], [ 1870247.1118428442, 7328741.356089985 ], [ 1870367.5518458111, 7363616.0038965121 ], [ 1870387.5534291503, 7438010.4871798279 ], [ 1870455.2128479381, 7404639.6522538168 ], [ 1870458.4054259141, 7350209.2405636469 ], [ 1870543.2839064826, 7389618.1485875892 ], [ 1870590.6026795676, 7432430.7083408432 ], [ 1870602.7877320452, 7355096.0800884161 ], [ 1870635.7515862151, 7336383.5442107031 ], [ 1870735.0379399504, 7334501.0664763339 ], [ 1870735.8639072105, 7365854.8379749032 ], [ 1870755.5606559655, 7338649.2434977144 ], [ 1870780.0615787576, 7364833.8211044446 ], [ 1870911.0660861363, 7330176.9437621767 ], [ 1871009.6386000658, 7398028.9645090103 ], [ 1871100.041389901, 7350029.320951866 ], [ 1871101.4665061214, 7340257.4153659502 ], [ 1871211.7354153288, 7341057.162377364 ], [ 1871381.081196564, 7343350.6193389203 ], [ 1871389.0762233064, 7410779.7440375239 ], [ 1871564.0502655699, 7416809.8937797463 ], [ 1871705.2375579518, 7336029.0125988955 ], [ 1871722.0915774941, 7330920.688419411 ], [ 1871749.6778688119, 7432110.8440257311 ], [ 1871829.1429517923, 7427708.8534905743 ], [ 1871906.3813616363, 7363549.0854772655 ], [ 1872052.6844940146, 7335451.3304851819 ], [ 1872090.1288525653, 7377626.7313965699 ], [ 1872092.8422385675, 7358122.8354463652 ], [ 1872110.9955394643, 7392402.7406251002 ], [ 1872111.6207812901, 7403750.8045349112 ], [ 1872126.2903970522, 7407830.9772283863 ], [ 1872169.9773864213, 7419431.6307354821 ], [ 1872231.5849574427, 7393802.3170351535 ], [ 1872241.0927077676, 7414550.8451484516 ], [ 1872295.3981814662, 7361468.3397062682 ], [ 1872314.12680682, 7392111.9066171218 ], [ 1872433.2681978999, 7336137.7630707137 ], [ 1872495.6466024977, 7401896.3892035261 ], [ 1872537.1863795908, 7392118.0885111382 ], [ 1872604.1071169013, 7375333.6602964122 ], [ 1872606.1598812924, 7345458.2864337303 ], [ 1872661.916879765, 7341972.7164758584 ], [ 1872713.1775213431, 7394406.9804029046 ], [ 1872718.7613719702, 7405979.8510008715 ], [ 1872748.7018547971, 7365562.9105244335 ], [ 1872764.49799092, 7356494.6856566435 ], [ 1872778.560601542, 7433093.6720504658 ], [ 1872824.5423948469, 7430825.1518680556 ], [ 1872913.2778766523, 7418930.4373101685 ], [ 1872958.4303574534, 7423092.3276982578 ], [ 1872977.7111925874, 7340291.7530712225 ], [ 1873022.8863281929, 7405242.4365578433 ], [ 1873059.1866530133, 7402487.9277222631 ], [ 1873145.223824684, 7395058.8945399188 ], [ 1873161.3264745651, 7407772.6381123578 ], [ 1873270.4631088572, 7418856.3514427384 ], [ 1873296.9333001135, 7431693.4807418929 ], [ 1873400.5458862358, 7365891.5608088281 ], [ 1873421.2482531401, 7337744.5694101006 ], [ 1873423.8614744942, 7423853.8062161403 ], [ 1873454.1369817695, 7384460.2729411684 ], [ 1873581.9069255292, 7439216.9606414856 ], [ 1873592.8282100242, 7399060.0981452623 ], [ 1873629.8835866661, 7366244.2519601844 ], [ 1873671.0782485222, 7399829.5163300121 ], [ 1873682.5664647266, 7404370.4168691346 ], [ 1873741.6816748139, 7426000.9736799998 ], [ 1873949.4509678793, 7331658.2016537869 ], [ 1873970.2031993973, 7413436.3177519189 ], [ 1874064.9373916152, 7341373.092417649 ], [ 1874084.7760113538, 7339042.3154157288 ], [ 1874179.0873972997, 7341646.6661400553 ], [ 1874260.790611, 7426064.219072192 ], [ 1874432.1816834081, 7367181.049071095 ], [ 1874454.3029958829, 7365614.342029728 ], [ 1874456.6517501199, 7396252.0975318886 ], [ 1874508.8480153356, 7364986.6003882801 ], [ 1874532.2650549049, 7395885.4673990672 ], [ 1874556.2243036637, 7336657.685345456 ], [ 1874580.9360554097, 7434263.5978162736 ], [ 1874665.4803802557, 7398008.1602795748 ], [ 1874726.8389779713, 7419098.9888862902 ], [ 1874742.7875467974, 7336708.5159012685 ], [ 1874752.0029274996, 7391213.6582491621 ], [ 1874761.8881478638, 7389805.840379199 ], [ 1874844.5816418994, 7419059.7864676146 ], [ 1874865.4542372948, 7426304.8897386631 ], [ 1874868.8256997145, 7366662.1337322975 ], [ 1874957.3991436535, 7347062.4474750031 ], [ 1874971.1673939896, 7448503.3059171885 ], [ 1875051.0299383653, 7344941.2883492745 ], [ 1875074.5019694406, 7440650.5241641477 ], [ 1875111.3336267052, 7418663.4241697434 ], [ 1875150.7539466009, 7406980.06138766 ], [ 1875221.879709275, 7393266.4270892991 ], [ 1875403.9395237742, 7431411.7210082877 ], [ 1875431.2726088075, 7356183.7456792323 ], [ 1875439.1909804195, 7434905.0796991978 ], [ 1875445.6400088351, 7414359.0870328667 ], [ 1875479.2533347229, 7375634.4919296317 ], [ 1875512.2562905725, 7432052.1203628434 ], [ 1875619.1400854848, 7445366.3524398906 ], [ 1875704.6136951034, 7343985.3543242123 ], [ 1875806.6954400879, 7373491.4043544158 ], [ 1875851.935239332, 7364918.0569987772 ], [ 1875882.4718406382, 7428604.2425926114 ], [ 1875908.6795759653, 7437549.6592546701 ], [ 1875909.4752697328, 7384282.0764420675 ], [ 1875921.0322184488, 7364348.9612914892 ], [ 1875952.9724695226, 7450806.4640569203 ], [ 1876062.8377509422, 7351545.6680529341 ], [ 1876071.3507456374, 7426122.4228087859 ], [ 1876077.5265961215, 7371823.6773893079 ], [ 1876090.7089257305, 7334135.9130388526 ], [ 1876135.5924229987, 7393863.1614407506 ], [ 1876139.2812320944, 7409707.8262999002 ], [ 1876152.0235592462, 7399944.9963611271 ], [ 1876197.8386499879, 7364433.0527736247 ], [ 1876222.2246767092, 7376233.0311060809 ], [ 1876331.0613097702, 7433437.7483313568 ], [ 1876334.2710231941, 7353312.2852875572 ], [ 1876529.6056801982, 7377728.395854529 ], [ 1876530.908025105, 7389313.7870507929 ], [ 1876747.0576229007, 7361474.3845118694 ], [ 1876756.1798929565, 7379538.8511953736 ], [ 1876785.7390250713, 7449128.1086101867 ], [ 1876890.9738688595, 7352560.0166297602 ], [ 1876907.7102659775, 7424303.8528228346 ], [ 1877059.3998264361, 7381174.796161023 ], [ 1877085.2909272572, 7396231.128995399 ], [ 1877132.8916464639, 7362449.7812649133 ], [ 1877206.3231028162, 7410312.6435081791 ], [ 1877242.4418500275, 7367519.8782758005 ], [ 1877297.2170221491, 7438984.9700129461 ], [ 1877456.3566471443, 7421802.7158833509 ], [ 1877467.6435950964, 7423718.1295701005 ], [ 1877500.7925472849, 7346236.4719988778 ], [ 1877544.1581715746, 7341839.6774590304 ], [ 1877583.8085409109, 7366861.8370965347 ], [ 1877590.3715263372, 7410842.8103777803 ], [ 1877750.4582263366, 7431606.2502124049 ], [ 1877818.5653054132, 7442142.1966815693 ], [ 1877831.4257730942, 7336232.9477487784 ], [ 1877905.9024722071, 7378689.6113066599 ], [ 1877931.1490644221, 7340237.160330683 ], [ 1877938.9501032815, 7380630.7558624065 ], [ 1877971.5894515445, 7380999.6436623726 ], [ 1878033.5612366563, 7431919.5475740656 ], [ 1878150.2812518603, 7430262.7313228277 ], [ 1878427.2736640733, 7381005.4807481328 ], [ 1878470.5153259905, 7369134.4865737697 ], [ 1878492.2063243906, 7436955.1075269682 ], [ 1878557.6217853702, 7342515.7261503972 ], [ 1878731.9845483606, 7396338.6072654594 ], [ 1878804.2470224067, 7384589.926319343 ], [ 1878819.9249069113, 7396746.6279368233 ], [ 1878862.0800021088, 7435300.1554458663 ], [ 1878889.8437118842, 7396089.8325923234 ], [ 1878920.8911542937, 7388451.278741505 ], [ 1878966.1938007651, 7352120.5900824089 ], [ 1878976.042529145, 7448353.4484423678 ], [ 1878991.653476553, 7345620.6553111337 ], [ 1878994.2114775768, 7412150.780351066 ], [ 1879023.6700902726, 7449615.846767243 ], [ 1879120.335304305, 7341549.8538078293 ], [ 1879122.8130678344, 7365022.3205831749 ], [ 1879179.6350117642, 7383739.1556096282 ], [ 1879200.7312957449, 7387085.3105013724 ], [ 1879225.987263279, 7379930.1000661291 ], [ 1879274.0874277169, 7399403.4459485654 ], [ 1879334.4969817349, 7418363.5075374786 ], [ 1879378.5680005208, 7378114.410186382 ], [ 1879385.7845596527, 7400082.7464652639 ], [ 1879397.612752249, 7408965.3865929246 ], [ 1879404.1247624788, 7357908.9895005329 ], [ 1879550.8647108865, 7357645.2333150534 ], [ 1879558.5078557809, 7363632.2715337733 ], [ 1879606.6741438396, 7334162.8350301702 ], [ 1879609.0240854938, 7401657.6010735286 ], [ 1879668.1663097236, 7346058.2667249702 ], [ 1879848.63745099, 7358228.612849934 ], [ 1879894.5077982922, 7448472.90156262 ], [ 1879935.2127291113, 7338193.0023010811 ], [ 1879939.6241316586, 7336425.1237669615 ], [ 1880017.1300414898, 7403802.2064249152 ], [ 1880023.2452291541, 7341227.404587849 ], [ 1880029.9367897164, 7369559.9553449275 ], [ 1880081.1908112057, 7358955.6492983326 ], [ 1880130.8704022975, 7370608.4478879077 ], [ 1880147.0738065077, 7408701.6657403093 ], [ 1880271.2310961061, 7345390.9259032477 ], [ 1880340.0046595433, 7412441.7031899141 ], [ 1880397.8423181698, 7405601.94628218 ], [ 1880411.0190595107, 7399737.3439952815 ], [ 1880436.5109043184, 7410382.2987291683 ], [ 1880498.258409122, 7400418.2311546281 ], [ 1880574.6197299312, 7442792.5184289534 ], [ 1880591.8546651208, 7408284.0677369107 ], [ 1880606.500402763, 7445859.9277714072 ], [ 1880682.07886076, 7429184.95151019 ], [ 1880690.1704520418, 7451166.1779814716 ], [ 1880754.5145837774, 7399935.34737272 ], [ 1880772.1385496282, 7414291.849752957 ], [ 1880873.6841385451, 7416142.0301010339 ], [ 1880882.2743339858, 7354552.0029151356 ], [ 1880896.9296631117, 7384139.610609401 ], [ 1880920.7044328363, 7445516.4029432796 ], [ 1881015.358386585, 7390891.7429735018 ], [ 1881053.8650511163, 7435067.5661710305 ], [ 1881053.9470929145, 7431230.9385452373 ], [ 1881075.27727345, 7442350.780695444 ], [ 1881216.6843270988, 7401268.3411333757 ], [ 1881278.6780748945, 7451685.354379613 ], [ 1881301.4559101369, 7352116.5424402636 ], [ 1881319.7371124094, 7366753.1528783878 ], [ 1881340.0930548445, 7419247.4653550088 ], [ 1881493.1620701451, 7377274.5100617586 ], [ 1881543.8436753552, 7375114.551362521 ], [ 1881588.9532528145, 7426192.3166520065 ], [ 1881607.8718607828, 7433918.9138524681 ], [ 1881703.5257813265, 7370675.5735249799 ], [ 1881765.9968821765, 7338521.3143665809 ], [ 1881772.3637560431, 7452195.0566593017 ], [ 1881787.3457404291, 7453023.4768278003 ], [ 1881842.3523151889, 7447579.7374134259 ], [ 1881857.779564477, 7401379.0182071188 ], [ 1881874.2693354203, 7449689.6779599441 ], [ 1881905.0437278491, 7344280.215339873 ], [ 1881948.0123750903, 7367569.4302536109 ], [ 1881971.720870808, 7421520.8986881347 ], [ 1881977.954376172, 7341437.6542596687 ], [ 1882138.7144627227, 7378990.963407536 ], [ 1882263.072258905, 7357377.1767768562 ], [ 1882312.7760151483, 7402367.8595045526 ], [ 1882415.4273430319, 7400640.0880820025 ], [ 1882564.5744861781, 7348903.7640203172 ], [ 1882671.9083464111, 7450051.6757560661 ], [ 1882746.2996187047, 7339312.4241824467 ], [ 1882774.7165780603, 7355321.0826719711 ], [ 1882927.6779554456, 7450723.5905634435 ], [ 1882972.2531523933, 7452355.8547096569 ], [ 1883017.5746853915, 7391237.6858105231 ], [ 1883154.0891091689, 7431172.9361659251 ], [ 1883168.111440388, 7352929.4587790659 ], [ 1883204.0543847163, 7395656.7463410599 ], [ 1883326.1695922536, 7451551.5855028378 ], [ 1883327.3781198747, 7372356.7886475585 ], [ 1883346.66804465, 7391452.951793585 ], [ 1883358.5748126458, 7385052.1043099156 ], [ 1883403.7415854321, 7346942.4874062985 ], [ 1883419.9361417163, 7350027.912309668 ], [ 1883441.4151197625, 7337923.7664789725 ], [ 1883640.0840984641, 7428534.5330414958 ], [ 1883654.8676279322, 7385751.8525051773 ], [ 1883675.5885871467, 7385304.5601881417 ], [ 1883732.5525607341, 7407428.6887689624 ], [ 1883786.7205084832, 7340825.5938428761 ], [ 1883900.0113467991, 7381267.8549091611 ], [ 1883979.8124517924, 7406261.8591720937 ], [ 1884113.1123570474, 7428047.896466108 ], [ 1884350.5490533647, 7361316.7422391735 ], [ 1884584.1269697144, 7388095.7523721047 ], [ 1884595.5622932655, 7410410.038394575 ], [ 1884652.25406656, 7344656.5775513295 ], [ 1884662.4493651444, 7428091.7981321868 ], [ 1884729.0673507396, 7436193.563232027 ], [ 1884759.8068660074, 7417555.3497205991 ], [ 1884781.9353867727, 7348064.2586690625 ], [ 1884784.0121066663, 7418977.2473050123 ], [ 1884839.4740925985, 7404811.8303547939 ], [ 1884856.4262121208, 7407234.23172771 ], [ 1884975.6200271905, 7454757.7308451189 ], [ 1885022.2754234816, 7446451.0998810092 ], [ 1885138.0097109717, 7400146.6858591177 ], [ 1885239.4842171627, 7340764.3111100513 ], [ 1885437.0664719148, 7405030.8738562204 ], [ 1885640.8076134629, 7441287.115641173 ], [ 1885753.1895232876, 7387119.3753679628 ], [ 1885783.975371076, 7445059.6052313475 ], [ 1885842.4648766797, 7436692.0197396176 ], [ 1885863.383545618, 7336414.4136871919 ], [ 1885956.7331880629, 7417212.5354388123 ], [ 1886009.016563565, 7433158.3900643159 ], [ 1886071.0298665706, 7425473.777092969 ], [ 1886247.2875369829, 7369938.2052520951 ], [ 1886257.7257430821, 7406153.4760935698 ], [ 1886298.0455428641, 7396018.7463555206 ], [ 1886313.1226167313, 7429547.3047066797 ], [ 1886333.4055499062, 7435365.5052129524 ], [ 1886345.5889846329, 7380608.7020121692 ], [ 1886390.0924922416, 7368402.3826438487 ], [ 1886396.4358864413, 7360759.3332135994 ], [ 1886472.2627575353, 7442177.6171270339 ], [ 1886474.8545376286, 7388574.0763280541 ], [ 1886542.4479795287, 7342376.0316490047 ], [ 1886543.3096514503, 7339256.4891203875 ], [ 1886612.9495971613, 7376303.785772 ], [ 1886656.8508396272, 7429232.5639497293 ], [ 1886677.9742135012, 7396015.9913110454 ], [ 1886690.561768377, 7431752.5089948494 ], [ 1886692.1359017175, 7438937.5632159468 ], [ 1886733.7557900748, 7423286.3092694255 ], [ 1886827.2580641257, 7378751.5447889809 ], [ 1886829.9222914181, 7360778.343289094 ], [ 1886991.9672525984, 7354486.107323 ], [ 1887006.1646905255, 7434128.1951372772 ], [ 1887019.8222991906, 7393845.4662283352 ], [ 1887127.083679057, 7357977.7233758001 ], [ 1887156.685507528, 7437511.3757407526 ], [ 1887286.7645976273, 7421691.960425104 ], [ 1887431.6094468301, 7409684.7137592612 ], [ 1887457.1090889985, 7364159.0555477738 ], [ 1887544.0062265696, 7413802.923474337 ], [ 1887572.4170814247, 7337776.8617684515 ], [ 1887608.35348275, 7384224.3572164122 ], [ 1887713.2040028055, 7454684.1354725296 ], [ 1887800.4491205532, 7395126.4485601122 ], [ 1887985.3555107703, 7353526.6043021344 ], [ 1888042.9069211807, 7402292.7861678824 ], [ 1888070.0286543947, 7398500.1735659475 ], [ 1888094.9004361047, 7441635.4562739339 ], [ 1888104.2942060879, 7391840.1103857039 ], [ 1888109.03095336, 7379832.3046349557 ], [ 1888135.8775844364, 7428612.5986918807 ], [ 1888283.4001992336, 7344452.6844506953 ], [ 1888287.2022778343, 7363179.8488990581 ], [ 1888302.8603091068, 7389991.5171267018 ], [ 1888304.9649100555, 7424883.9323396087 ], [ 1888367.4457953649, 7399760.3596091848 ], [ 1888433.4476690183, 7426986.0471322015 ], [ 1888435.7682485394, 7405107.2451816248 ], [ 1888439.1194000321, 7431617.2273511896 ], [ 1888449.1541380347, 7452590.2184495674 ], [ 1888472.4475638843, 7396372.9970486388 ], [ 1888522.1570648442, 7339180.5157207744 ], [ 1888535.3471289275, 7383464.7374519072 ], [ 1888608.7370629327, 7415094.1813676851 ], [ 1888691.1221188591, 7435874.689257645 ], [ 1888733.8092699468, 7347630.0005364269 ], [ 1888755.7116222957, 7415650.0395589862 ], [ 1888814.4820483853, 7355917.632391423 ], [ 1888847.9423467913, 7355006.6688115969 ], [ 1888872.4256793146, 7350336.7735767486 ], [ 1888887.6479068131, 7397836.0363305844 ], [ 1888909.42245916, 7426341.7254837351 ], [ 1888941.8125936827, 7448031.1701270305 ], [ 1888942.2449130188, 7370606.0583712878 ], [ 1889076.9879816878, 7365913.8224347215 ], [ 1889210.8358211825, 7364355.2266742475 ], [ 1889211.7679299405, 7348035.5994012989 ], [ 1889255.2209131815, 7341671.1888746778 ], [ 1889347.6146112401, 7392810.4860647377 ], [ 1889360.1474171116, 7425730.8669898752 ], [ 1889551.2396234635, 7433464.9709826903 ], [ 1889591.3572441433, 7411868.2860371368 ], [ 1889680.8966612122, 7361800.1684524799 ], [ 1890003.3947069892, 7416256.4350516861 ], [ 1890028.8984715245, 7400230.7411745163 ], [ 1890050.0871698325, 7452002.2237912584 ], [ 1890082.1098897746, 7435662.7488439754 ], [ 1890116.3677024809, 7380740.7567109521 ], [ 1890223.8596277959, 7451885.6205202946 ], [ 1890281.2368544545, 7381886.0880432678 ], [ 1890340.5091499384, 7426495.955713586 ], [ 1890375.9216579157, 7438701.4511110308 ], [ 1890421.4960833797, 7432582.4015405225 ], [ 1890429.7534826212, 7449695.1955712661 ], [ 1890470.3599598808, 7437329.2867886759 ], [ 1890668.3933973755, 7385372.347567399 ], [ 1890715.1091859622, 7445197.7051185332 ], [ 1890715.6300075303, 7352131.9925040994 ], [ 1890718.9146258326, 7417313.822247467 ], [ 1890725.6380600911, 7344433.4300338849 ], [ 1890739.8875236185, 7416217.9421779243 ], [ 1890784.2159048773, 7409620.4722301923 ], [ 1890853.5810824377, 7384384.7883792818 ], [ 1890917.8689259326, 7385979.1880390784 ], [ 1890959.9322830027, 7457979.7040860076 ], [ 1890981.1795335712, 7427454.2256802246 ], [ 1891048.3060954667, 7426128.4023403171 ], [ 1891070.5396165897, 7421447.4706367077 ], [ 1891094.8332252298, 7422375.683473045 ], [ 1891097.3554672722, 7365870.1041072207 ], [ 1891106.1215211006, 7416443.8322857851 ], [ 1891154.2686724814, 7417139.6603526035 ], [ 1891198.1887821124, 7453077.2708731154 ], [ 1891355.220068193, 7338777.8756636726 ], [ 1891400.331358223, 7369781.1143457163 ], [ 1891417.8660623694, 7401348.2918371726 ], [ 1891425.0188994557, 7439258.3623070437 ], [ 1891550.1972944965, 7364382.831400184 ], [ 1891550.5784763587, 7453895.9013248812 ], [ 1891582.1434061322, 7413146.1798936129 ], [ 1891591.0611373952, 7361927.3983784625 ], [ 1891624.2761089324, 7359411.9588074945 ], [ 1891843.4603917161, 7402764.8164350977 ], [ 1891880.262812614, 7363160.6146160904 ], [ 1892111.6580368862, 7440204.0659512309 ], [ 1892158.4821534387, 7425748.8586156033 ], [ 1892179.2386281372, 7457838.0615818528 ], [ 1892336.2271644478, 7400705.4010873577 ], [ 1892344.1502339956, 7449326.3357517468 ], [ 1892359.2766948498, 7390639.5033527082 ], [ 1892418.0817618466, 7344120.0347405225 ], [ 1892444.2917637625, 7406278.5338071184 ], [ 1892561.4694151978, 7393573.9361375123 ], [ 1892631.9070155956, 7446036.0142364958 ], [ 1892755.9349186681, 7338820.690201926 ], [ 1892778.2465155802, 7366830.8523357194 ], [ 1892881.1013291744, 7434716.1998237874 ], [ 1892973.0741398097, 7389208.7296208646 ], [ 1893011.3534073164, 7347410.5687317718 ], [ 1893099.0385616999, 7364462.3905839827 ], [ 1893166.3336886438, 7347192.2531688791 ], [ 1893170.0095077902, 7423066.0399387376 ], [ 1893236.3633752347, 7403605.5678143268 ], [ 1893265.5893774563, 7446156.6549715428 ], [ 1893292.7691719434, 7406940.0446802154 ], [ 1893319.9996464853, 7361812.6243296452 ], [ 1893340.1008411152, 7433135.7255951986 ], [ 1893381.0845048944, 7386460.2454865882 ], [ 1893426.0144304533, 7441484.6295515159 ], [ 1893526.165941481, 7354497.0957567729 ], [ 1893634.9112847981, 7455068.317158808 ], [ 1893638.5710044918, 7379791.3262364194 ], [ 1893707.4081830673, 7372315.7230240172 ], [ 1893747.5161367634, 7452207.0825382695 ], [ 1893775.2860496338, 7380963.3445245232 ], [ 1893775.5230351393, 7358917.8169873189 ], [ 1893792.8068085674, 7411748.7270185538 ], [ 1893826.3357837319, 7419047.2124290057 ], [ 1893866.1957516186, 7366783.0903312247 ], [ 1893890.3863322122, 7382093.9807463391 ], [ 1893892.973977278, 7442392.5525271492 ], [ 1893904.9649538342, 7396198.2482924629 ], [ 1893958.5431909044, 7434349.2482347582 ], [ 1894089.3175205293, 7389415.2326028356 ], [ 1894089.3889364339, 7440869.7513932027 ], [ 1894122.4978272801, 7450019.9882959742 ], [ 1894211.8197406582, 7392801.8535955846 ], [ 1894260.4821037878, 7430290.7148482921 ], [ 1894433.9463242586, 7378653.2399624521 ], [ 1894457.0144746699, 7409357.6733020563 ], [ 1894477.2499776946, 7443816.3274552999 ], [ 1894546.9432769371, 7365268.9450172158 ], [ 1894565.1533364709, 7442857.8909369772 ], [ 1894638.1376942541, 7360672.8310975516 ], [ 1894661.4202354015, 7369892.1164814569 ], [ 1894667.551431733, 7354264.8903990351 ], [ 1894672.5917791401, 7360866.3448560787 ], [ 1894788.3816413616, 7436533.0356610054 ], [ 1894902.8089586734, 7423693.1399868866 ], [ 1894908.7125618833, 7458089.2949597146 ], [ 1895062.1612309895, 7424953.5122137964 ], [ 1895080.6248932853, 7425192.7114857892 ], [ 1895115.3051317525, 7422369.1427055858 ], [ 1895240.6613286273, 7403143.7665178692 ], [ 1895299.5819596909, 7385156.8976396639 ], [ 1895318.1277292948, 7388905.5046845619 ], [ 1895395.7798053827, 7348261.5136608379 ], [ 1895556.4816713424, 7370584.2777274903 ], [ 1895578.8274913649, 7421102.0959227225 ], [ 1895629.7214056896, 7443165.6294026412 ], [ 1895632.4310943221, 7441887.9242576836 ], [ 1895647.4778301744, 7363810.8678042702 ], [ 1895658.2732785647, 7398548.8335070414 ], [ 1895670.717001114, 7452783.7065213369 ], [ 1895673.4024611069, 7419917.1075228993 ], [ 1895678.8395389623, 7374563.3873562124 ], [ 1895730.1574987634, 7383654.7213146742 ], [ 1895785.1002838113, 7376417.3088836661 ], [ 1895829.5608062355, 7345445.6375939725 ], [ 1895889.4881270151, 7367327.0743808113 ], [ 1895895.3309104745, 7406829.2618781654 ], [ 1895904.9328423017, 7367925.9487376641 ], [ 1895982.9269820233, 7437293.7831671601 ], [ 1896312.5573938526, 7381182.4867749726 ], [ 1896443.8043428173, 7432027.9600357777 ], [ 1896517.0140156853, 7423717.3168477435 ], [ 1896638.9579845837, 7342146.5128832189 ], [ 1896742.340116804, 7361168.6948074317 ], [ 1896798.2394051189, 7410719.3131530127 ], [ 1896846.4590969486, 7426710.0503964946 ], [ 1896860.8142207833, 7365946.344593646 ], [ 1896927.7395719783, 7378249.8069912987 ], [ 1896944.7705065825, 7366566.6031453786 ], [ 1896971.0627635003, 7427774.3153403187 ], [ 1896985.28117551, 7402495.9839084661 ], [ 1897018.9802236124, 7456347.2377403229 ], [ 1897122.2125735092, 7379016.421754498 ], [ 1897267.228367849, 7376190.5087651657 ], [ 1897356.238599149, 7345910.2537085023 ], [ 1897467.1421031812, 7352227.8596990174 ], [ 1897477.2679103278, 7455437.5566871027 ], [ 1897484.8227898008, 7407350.9142088694 ], [ 1897494.1855234504, 7343369.0184622072 ], [ 1897565.2998828266, 7359666.7904727645 ], [ 1897657.8060844997, 7422017.8540739277 ], [ 1897659.5193437177, 7389291.7221087152 ], [ 1897675.6041059084, 7418756.7924430221 ], [ 1897717.6660404433, 7376802.9932474969 ], [ 1897775.7411109651, 7349879.3546136394 ], [ 1897937.2654680815, 7377439.6446395637 ], [ 1898000.5407014121, 7441246.6538627865 ], [ 1898029.7660199893, 7444471.9447176065 ], [ 1898067.9459796066, 7361307.823863917 ], [ 1898203.1353478762, 7359985.4401563052 ], [ 1898281.0363011295, 7361479.046758444 ], [ 1898285.0626997594, 7366387.330181242 ], [ 1898462.0854793787, 7404789.6607595738 ], [ 1898585.5674296701, 7436753.027428099 ], [ 1898757.5996414856, 7364602.576903088 ], [ 1898832.5640631171, 7425739.7139893901 ], [ 1898869.5748895505, 7361067.5900936015 ], [ 1898940.2644095474, 7377064.1074213069 ], [ 1898963.7348538763, 7393806.1886431379 ], [ 1899000.8340224801, 7408475.3117986917 ], [ 1899021.7615263909, 7449640.9434832809 ], [ 1899022.0481186677, 7419543.1141390149 ], [ 1899073.2535348772, 7360907.7437030291 ], [ 1899153.9748998359, 7441420.4754502652 ], [ 1899200.6442470409, 7421241.8005800247 ], [ 1899206.2699767496, 7435686.0307381125 ], [ 1899324.4737949893, 7343824.4890832156 ], [ 1899393.9782979242, 7447587.3007509867 ], [ 1899433.483515346, 7385376.4205761924 ], [ 1899511.4487744891, 7365572.5001544477 ], [ 1899548.0160827979, 7369399.3412882378 ], [ 1899620.7253285833, 7397768.7421986684 ], [ 1899699.4645326636, 7425521.9525897261 ], [ 1899720.5462472523, 7460540.0103161661 ], [ 1899744.7932073122, 7406451.4132015062 ], [ 1899814.0355696857, 7403807.0777442455 ], [ 1899842.2812180142, 7418215.9784979466 ], [ 1899845.9984433176, 7392989.7134584859 ], [ 1899929.6548426705, 7343854.0693612732 ], [ 1899940.7158432219, 7440348.1943759769 ], [ 1899997.5018622226, 7391481.9918553457 ], [ 1900077.3990505536, 7352746.1546828439 ], [ 1900188.4646757517, 7409717.8862723792 ], [ 1900240.7474469186, 7388427.2027729964 ], [ 1900276.7070462578, 7361611.7874354953 ], [ 1900302.0955509022, 7426874.589459002 ], [ 1900365.1546122567, 7354795.5409958651 ], [ 1900378.1949556426, 7365435.1581824981 ], [ 1900407.8264731353, 7428936.8115732679 ], [ 1900427.2811306743, 7389533.9514783695 ], [ 1900445.6069775545, 7389127.3546976633 ], [ 1900481.990001865, 7372338.6473741969 ], [ 1900547.5299396652, 7460725.3637480652 ], [ 1900637.6448172322, 7398419.9725521803 ], [ 1900678.7844314158, 7380124.5035340423 ], [ 1900832.586767708, 7394668.3404955138 ], [ 1900872.7571491688, 7415543.218589182 ], [ 1900904.561553274, 7375125.5255278721 ], [ 1900972.0794609538, 7394866.6158238761 ], [ 1900989.9210267721, 7418265.4721520897 ], [ 1901010.2772033019, 7420792.6926795887 ], [ 1901036.3662655756, 7352224.91000917 ], [ 1901050.3148833052, 7444865.6319277659 ], [ 1901102.5202953673, 7352812.2479792722 ], [ 1901115.262067565, 7381001.6913383994 ], [ 1901153.0510654366, 7382015.8436356392 ], [ 1901161.9598332681, 7398792.792610175 ], [ 1901184.7251219526, 7398352.8166163433 ], [ 1901196.8230058635, 7445104.7717931047 ], [ 1901296.0054330607, 7411030.1586785736 ], [ 1901321.1937874893, 7402195.3412659802 ], [ 1901366.8481180894, 7376571.968570116 ], [ 1901451.9432661654, 7398463.24518805 ], [ 1901460.2595422831, 7344578.799186253 ], [ 1901525.1186675462, 7402309.6206660625 ], [ 1901543.4771967027, 7389543.3822040539 ], [ 1901576.2718300945, 7423738.3168880977 ], [ 1901613.9077770193, 7438314.1891772402 ], [ 1901691.0997910767, 7436994.2522539329 ], [ 1901817.2267054461, 7458818.9483999042 ], [ 1901834.4216490434, 7399240.7878331356 ], [ 1901858.2304750527, 7437388.2720714333 ], [ 1901916.2487612502, 7407964.9397823056 ], [ 1901947.4807681832, 7419511.254871659 ], [ 1901983.8650274663, 7347502.4040974677 ], [ 1902151.5842226744, 7370933.6255452055 ], [ 1902160.1111341077, 7433051.8363553304 ], [ 1902169.7324929098, 7461976.3804049445 ], [ 1902278.9952392969, 7389653.5186332203 ], [ 1902372.4803895284, 7386052.991475882 ], [ 1902373.9886641777, 7423655.9988733968 ], [ 1902423.1839646585, 7451474.1826573983 ], [ 1902436.9830938773, 7427205.2766433265 ], [ 1902467.5312107545, 7365091.8624446895 ], [ 1902490.2918352853, 7408418.0897502927 ], [ 1902684.1566209539, 7376534.8219070844 ], [ 1902730.2992359402, 7453234.7775264354 ], [ 1902819.6154707237, 7370866.1010287311 ], [ 1902845.1132131717, 7381229.5780127943 ], [ 1902848.2392038153, 7424650.2806893028 ], [ 1902911.3533104733, 7381299.0597777879 ], [ 1902976.3836475706, 7439567.5915376442 ], [ 1903162.415397323, 7407194.4527210016 ], [ 1903172.8035489426, 7449323.4077547546 ], [ 1903185.0743726986, 7384754.9807681171 ], [ 1903254.1917695741, 7423779.619534228 ], [ 1903469.2995938016, 7437864.6895432919 ], [ 1903574.4753791227, 7415941.2031362215 ], [ 1903577.8085349768, 7436332.7038093256 ], [ 1903644.7374014065, 7352955.6563151386 ], [ 1903760.6741100042, 7394112.3690036964 ], [ 1903807.7911864491, 7445697.9167593066 ], [ 1903828.5088176462, 7444952.2108715763 ], [ 1903850.9950992332, 7437452.9167019166 ], [ 1903902.0990332766, 7357709.8710591504 ], [ 1903905.1006281495, 7395533.9183774348 ], [ 1903942.8572965935, 7443017.2955960752 ], [ 1903945.200969554, 7411472.7511239601 ], [ 1903971.7759092404, 7427078.1902821064 ], [ 1904054.3745971431, 7382469.3946239743 ], [ 1904107.7938469977, 7358658.4313938059 ], [ 1904122.3338476797, 7352954.9492383245 ], [ 1904160.1474284823, 7373386.6741534462 ], [ 1904233.6064231102, 7425365.5645102095 ], [ 1904250.0817491391, 7401852.0084783118 ], [ 1904270.0067335297, 7354626.2987094354 ], [ 1904270.0072292283, 7399868.2102403687 ], [ 1904370.2298643296, 7415368.240709519 ], [ 1904417.3111629223, 7364012.3367583519 ], [ 1904430.5013827467, 7450072.2552336724 ], [ 1904496.0899621812, 7433104.1504714964 ], [ 1904525.8914764477, 7347657.2238484714 ], [ 1904532.7158847342, 7443692.0035734521 ], [ 1904662.3971674526, 7362295.3823195221 ], [ 1904671.8979136103, 7430924.4946633708 ], [ 1904690.7285126871, 7365197.532892731 ], [ 1904694.4440703001, 7464252.2814805554 ], [ 1904713.050981475, 7386454.4840064477 ], [ 1904717.3104727252, 7383796.6404584525 ], [ 1904745.335194041, 7362487.5780807259 ], [ 1904813.3860499454, 7385456.1845738068 ], [ 1904893.6723772306, 7374883.6883034045 ], [ 1904905.6872855658, 7352917.0096933478 ], [ 1904908.6686453482, 7417871.866521107 ], [ 1904971.9387997049, 7353771.8998233164 ], [ 1904980.6987386816, 7409838.0847951183 ], [ 1905005.6710393019, 7412778.3866379904 ], [ 1905011.8169397917, 7368077.8412752356 ], [ 1905031.809850727, 7397822.1777111432 ], [ 1905041.1872726115, 7359977.1406769995 ], [ 1905063.7407782259, 7362699.8550377823 ], [ 1905128.4729236935, 7388520.8259489769 ], [ 1905220.5509605056, 7369846.5890720058 ], [ 1905377.9471250705, 7371840.654435874 ], [ 1905495.6918964335, 7421677.7590962816 ], [ 1905513.2122354964, 7458611.0726879537 ], [ 1905686.3819606062, 7462472.4951373171 ], [ 1905727.9332165229, 7407708.9197654137 ], [ 1905755.0326582859, 7439545.9019580493 ], [ 1905894.1284547867, 7439218.8964874363 ], [ 1905917.4836639543, 7373481.2895531617 ], [ 1906024.7219585073, 7407849.3291381691 ], [ 1906119.693218132, 7395800.7960720398 ], [ 1906123.2579384146, 7387603.3290181551 ], [ 1906211.4150321914, 7368517.7816646798 ], [ 1906261.2504844405, 7388918.1247649435 ], [ 1906262.4570547272, 7396753.3620017571 ], [ 1906308.220025151, 7360601.5863583377 ], [ 1906344.33157482, 7461009.69997 ], [ 1906376.246409486, 7434325.0660246937 ], [ 1906551.7118803335, 7451068.4145794977 ], [ 1906711.4748279736, 7388837.7024079878 ], [ 1906724.9114511006, 7359878.0546723716 ], [ 1906729.6585405809, 7447108.6785600455 ], [ 1906734.6200065566, 7357596.2012551595 ], [ 1906808.8513281536, 7377137.527548491 ], [ 1906865.2710468692, 7351011.4223792227 ], [ 1906918.4973458913, 7385419.5407832777 ], [ 1906937.0334777511, 7427660.2110936325 ], [ 1906986.1231611399, 7349623.49798554 ], [ 1907124.9494229576, 7376374.3029285548 ], [ 1907138.5498577033, 7393306.0039175246 ], [ 1907139.8168076675, 7440580.4362910157 ], [ 1907260.2860346311, 7441414.9872926213 ], [ 1907400.3772761256, 7424066.4279928114 ], [ 1907427.5091801239, 7368281.8526099827 ], [ 1907486.8102982964, 7353708.9015344111 ], [ 1907495.3004498943, 7383409.0469111595 ], [ 1907524.462183062, 7382393.1180268256 ], [ 1907543.359622027, 7389884.3500916082 ], [ 1907551.9099970385, 7349047.0944749769 ], [ 1907602.6629938604, 7397127.9294568989 ], [ 1907607.7397799965, 7451171.7259000307 ], [ 1907711.4420851457, 7439381.4289052682 ], [ 1907719.9768297039, 7449957.8567527989 ], [ 1907802.2252582116, 7410921.4374983059 ], [ 1907942.8040485838, 7380475.0954891751 ], [ 1908083.0754414008, 7406031.7598722689 ], [ 1908137.0026872098, 7364946.4886145713 ], [ 1908146.2245514274, 7391397.6734915394 ], [ 1908193.7669512709, 7451075.8956378167 ], [ 1908215.8742078834, 7421661.3259460824 ], [ 1908279.7840032661, 7397177.0402268749 ], [ 1908324.1777915733, 7391556.1833020095 ], [ 1908350.1874261792, 7385636.4404159775 ], [ 1908363.9666189984, 7375801.2498268932 ], [ 1908376.2726880969, 7450532.214637287 ], [ 1908411.0441904699, 7389040.3244912755 ], [ 1908449.9440559442, 7441762.8674818259 ], [ 1908495.451653637, 7422534.2280697552 ], [ 1908518.3530365815, 7384337.5892706038 ], [ 1908538.6047361731, 7449305.2743805461 ], [ 1908581.6898536382, 7354341.4802010925 ], [ 1908701.0569664119, 7441363.2300090324 ], [ 1908798.1066457024, 7407728.4521595249 ], [ 1908882.9704051702, 7354408.2117705802 ], [ 1908915.9703633992, 7458003.5014536325 ], [ 1908958.5393218237, 7442440.5444630096 ], [ 1908968.9233804957, 7387876.3269910561 ], [ 1908972.2115619432, 7360799.1214917386 ], [ 1908999.135135198, 7430477.1461420739 ], [ 1909033.5316399212, 7376913.1388581581 ], [ 1909125.5016540808, 7440400.5059292233 ], [ 1909130.4013511487, 7379791.5832488947 ], [ 1909143.7320822682, 7440004.3351889215 ], [ 1909195.8468485046, 7413309.5415495383 ], [ 1909233.6489438983, 7435468.6350635234 ], [ 1909244.704963617, 7426005.8760594232 ], [ 1909263.6501064238, 7378572.4057502244 ], [ 1909279.3806682308, 7464293.4993489832 ], [ 1909365.0627996868, 7356299.5802341476 ], [ 1909380.4281589417, 7412851.1463703224 ], [ 1909404.7872919128, 7375324.5249401648 ], [ 1909410.7124115345, 7454977.7829624014 ], [ 1909446.1227472427, 7458206.3937189421 ], [ 1909466.8720749507, 7464175.1853155848 ], [ 1909497.151154984, 7369760.9901680071 ], [ 1909499.3523945254, 7382922.4563328419 ], [ 1909525.4874219792, 7446131.4215279287 ], [ 1909527.9399376251, 7427212.4100121437 ], [ 1909536.5972925413, 7389864.5521374159 ], [ 1909692.2909497342, 7393195.1965673659 ], [ 1909743.7778582422, 7424053.8180885566 ], [ 1909765.3779000151, 7405223.9929593634 ], [ 1909771.791435, 7381233.3593811681 ], [ 1909844.8294005985, 7408114.1537773358 ], [ 1909890.05599856, 7388039.1941942908 ], [ 1909950.483050158, 7464268.0900402665 ], [ 1909970.4440089562, 7446625.1023500236 ], [ 1910013.6687415442, 7392637.0231730361 ], [ 1910115.877269007, 7356242.2872114498 ], [ 1910211.0425123954, 7457332.5144717032 ], [ 1910239.08984119, 7466096.1553195128 ], [ 1910294.8567175209, 7436389.353803806 ], [ 1910315.2180061731, 7373168.7300989768 ], [ 1910315.9729509468, 7393246.1319059674 ], [ 1910417.4953286622, 7454386.196763806 ], [ 1910473.6025908082, 7441819.2853387445 ], [ 1910486.9031829517, 7411714.1911099721 ], [ 1910520.6325325873, 7413022.7415765859 ], [ 1910532.8294327823, 7387397.475573712 ], [ 1910577.8439581858, 7374856.0227089031 ], [ 1910706.0709718235, 7452595.9634018168 ], [ 1910794.2650384828, 7419726.7703935159 ], [ 1910989.7961446187, 7428873.2621657969 ], [ 1911033.3669333525, 7430276.7420697147 ], [ 1911055.7247630809, 7369377.2313490603 ], [ 1911057.9975056127, 7419314.3343789047 ], [ 1911145.3446216069, 7400231.628345659 ], [ 1911154.791722245, 7442569.3291596929 ], [ 1911210.6746907788, 7380087.0587151861 ], [ 1911282.4577434058, 7427165.9047877658 ], [ 1911282.6145474869, 7463112.5381639106 ], [ 1911329.0372154186, 7453084.937002969 ], [ 1911424.1173276145, 7402846.328550037 ], [ 1911469.3122988837, 7425207.5827809619 ], [ 1911492.0616269482, 7392185.2113276944 ], [ 1911524.6909688702, 7373573.7382578803 ], [ 1911881.6004847395, 7361697.7754588416 ], [ 1911894.0257162503, 7369051.9101975411 ], [ 1912123.0852933957, 7387371.7915652711 ], [ 1912125.884723013, 7409139.8378126612 ], [ 1912289.5021121795, 7462291.3959299624 ], [ 1912303.6918990714, 7379995.5629219767 ], [ 1912338.4195368462, 7378870.116185681 ], [ 1912363.0138599614, 7400165.1735185422 ], [ 1912404.3508181861, 7388356.6480231471 ], [ 1912503.0700423236, 7410672.9595613219 ], [ 1912522.9390691316, 7437365.6977165528 ], [ 1912622.7841563183, 7384849.9029949633 ], [ 1912638.0744559143, 7459487.5611508023 ], [ 1912646.8974486387, 7454319.2145524286 ], [ 1912683.7375515406, 7399058.5937310643 ], [ 1912729.1790882964, 7373189.1815135907 ], [ 1912762.7236563633, 7367181.1095036278 ], [ 1912801.4045803733, 7368616.8645178499 ], [ 1912859.2961871384, 7397884.5425092299 ], [ 1912966.3579148576, 7423085.6690827357 ], [ 1913006.8068643187, 7352144.7362205414 ], [ 1913039.3149436279, 7438173.0469439598 ], [ 1913042.7158980314, 7439151.189089274 ], [ 1913149.0077805086, 7428086.9552073954 ], [ 1913186.8658743817, 7421482.8873760207 ], [ 1913189.30948056, 7414949.3569512386 ], [ 1913234.311861851, 7358892.1345582027 ], [ 1913347.9293330063, 7371326.2720601456 ], [ 1913372.0099801328, 7352151.6460997108 ], [ 1913395.3405117206, 7425157.871421352 ], [ 1913493.62519989, 7413983.5576019697 ], [ 1913589.7061333884, 7439531.2611536402 ], [ 1913606.866771356, 7457150.92904888 ], [ 1913673.0490922753, 7383150.4234655667 ], [ 1913882.5330382516, 7443861.5865069777 ], [ 1913928.8607283961, 7393210.5427427683 ], [ 1913934.6622034605, 7412833.9581937976 ], [ 1914152.0540285686, 7447918.7419140106 ], [ 1914166.2930046823, 7395176.0264950274 ], [ 1914203.1832188936, 7357977.6269187694 ], [ 1914210.0553044062, 7382835.1972154109 ], [ 1914222.1852813109, 7426327.5436529629 ], [ 1914287.7497803927, 7365843.1398873487 ], [ 1914320.598113989, 7410571.0980876638 ], [ 1914411.3204144642, 7372788.6420265939 ], [ 1914436.769591765, 7365836.5088695791 ], [ 1914550.9129123127, 7352165.513877322 ], [ 1914709.2839126005, 7351701.506574926 ], [ 1914842.745911902, 7456850.3495619921 ], [ 1914857.4571177019, 7389688.8053348046 ], [ 1914869.2560959777, 7380973.9172021449 ], [ 1914982.6380548696, 7395790.183919684 ], [ 1915000.7493437417, 7433576.4058608077 ], [ 1915054.2974762926, 7377987.3577668769 ], [ 1915168.5961169654, 7359392.8910150621 ], [ 1915249.1707926546, 7451190.554616875 ], [ 1915305.9274887377, 7366758.9736694712 ], [ 1915335.0397440719, 7421123.0261630248 ], [ 1915419.7386740157, 7431111.4434203245 ], [ 1915451.8979548025, 7455472.3985000178 ], [ 1915458.5672411798, 7419923.239463537 ], [ 1915531.3308988626, 7449004.965637668 ], [ 1915552.877643053, 7452832.7042579763 ], [ 1915635.7802513228, 7464099.1687585302 ], [ 1915672.9819971949, 7380540.6514320178 ], [ 1915776.8536919677, 7354015.9500662312 ], [ 1915810.4941695253, 7369457.9586858582 ], [ 1915811.8579542479, 7370085.0607947297 ], [ 1915930.3347394564, 7356481.36971117 ], [ 1916059.330979812, 7402361.3097300632 ], [ 1916098.9280104204, 7424265.6988684935 ], [ 1916135.94286273, 7393946.413905018 ], [ 1916139.8788071591, 7463134.3909569103 ], [ 1916396.8221088401, 7394033.2843306819 ], [ 1916427.2278093635, 7441889.2028457811 ], [ 1916473.8840536349, 7351843.9630802022 ], [ 1916531.4572085061, 7405347.1963742236 ], [ 1916593.8828536866, 7452119.1967317136 ], [ 1916598.6006996403, 7467967.6304643173 ], [ 1916706.6900419737, 7433662.4504158888 ], [ 1916769.4288731269, 7454990.9528054623 ], [ 1916794.7034228561, 7351133.1418176806 ], [ 1917089.8051371505, 7435350.1171441665 ], [ 1917176.1370912455, 7422873.4232751802 ], [ 1917197.782745728, 7457810.4834087677 ], [ 1917213.8322017309, 7446625.8873953456 ], [ 1917246.5380413416, 7364574.2005220354 ], [ 1917407.3463996984, 7387966.9559221966 ], [ 1917642.7851088229, 7434769.8113072366 ], [ 1917679.8889238064, 7352793.3208711268 ], [ 1917689.6014156935, 7408206.7580700768 ], [ 1917716.9366820594, 7394232.6426304057 ], [ 1917808.7979594099, 7361257.6273406278 ], [ 1918115.4830767184, 7437350.1778424988 ], [ 1918169.7297948636, 7407481.4816518771 ], [ 1918213.0565644016, 7355428.0159520647 ], [ 1918275.1378746449, 7429940.5870831339 ], [ 1918283.2248846712, 7429791.5393646089 ], [ 1918343.6556874658, 7432196.6776673803 ], [ 1918347.636721353, 7447731.5284147896 ], [ 1918357.745427164, 7435975.5731946835 ], [ 1918367.5177527785, 7420474.1170027917 ], [ 1918418.1511045413, 7430751.4255988523 ], [ 1918478.8271657568, 7410485.0203644698 ], [ 1918526.7989810747, 7379910.7736875359 ], [ 1918527.4619858759, 7351671.1510128668 ], [ 1918544.564571772, 7458742.6779467342 ], [ 1918561.2973653446, 7447951.9029262774 ], [ 1918578.1055426253, 7443624.9430950535 ], [ 1918811.6997192143, 7404729.0705535077 ], [ 1918868.9044961701, 7372638.4338499755 ], [ 1918884.6245652745, 7439286.3515423583 ], [ 1918953.4037544278, 7391368.2286713133 ], [ 1918982.0901307927, 7460376.7537428169 ], [ 1919274.3609211633, 7451636.3135179169 ], [ 1919282.7028914413, 7428307.5196016943 ], [ 1919330.7183492477, 7424324.8776133535 ], [ 1919377.0683515738, 7443833.0619077021 ], [ 1919401.8625066055, 7405560.8017708771 ], [ 1919402.904744471, 7350215.3170385035 ], [ 1919422.1881915655, 7375190.7092444692 ], [ 1919425.6347093158, 7431262.7525596116 ], [ 1919453.8604867188, 7376934.9628796745 ], [ 1919507.3693753292, 7356683.8431795994 ], [ 1919579.7876040689, 7403893.9680251954 ], [ 1919703.8973608762, 7365366.9234672785 ], [ 1919935.2734677633, 7384107.9765377641 ], [ 1919969.7643203801, 7451038.6398164472 ], [ 1919990.6570724817, 7394530.6284577539 ], [ 1920046.5989523837, 7437303.1791621754 ], [ 1920086.027555333, 7460159.3004826168 ], [ 1920161.5653708354, 7469557.0407709768 ], [ 1920227.1048672106, 7420204.8309834711 ], [ 1920274.2950877054, 7386132.4420986483 ], [ 1920329.8814173532, 7368577.6430938691 ], [ 1920337.4775713831, 7358342.014372129 ], [ 1920471.2470378373, 7443540.9118014807 ], [ 1920555.1655528736, 7362478.8120558606 ], [ 1920624.4444332246, 7393938.0482050944 ], [ 1920687.9770078957, 7356798.3103493685 ], [ 1920730.7322537312, 7355719.7397988262 ], [ 1920746.2592924801, 7429944.56205054 ], [ 1920748.6052133688, 7369372.2308656704 ], [ 1920810.8331377544, 7424580.9642775208 ], [ 1920845.6801793214, 7402828.0939186243 ], [ 1920944.5358841778, 7394341.2796712155 ], [ 1921016.9675434562, 7416906.0668959226 ], [ 1921051.7065969054, 7369274.2786357887 ], [ 1921053.6814917943, 7379335.6253703749 ], [ 1921179.9856219934, 7425043.1541573759 ], [ 1921327.9343748442, 7465376.9151125299 ], [ 1921451.6935814065, 7374881.6344280383 ], [ 1921507.9935145215, 7468284.6381538277 ], [ 1921538.7930095382, 7466622.626141727 ], [ 1921549.2565940858, 7364035.3340956122 ], [ 1921630.558490071, 7428003.2565247724 ], [ 1921662.2066254683, 7426802.7323138416 ], [ 1921699.1605933113, 7403819.1976238033 ], [ 1921705.7759054683, 7361374.3913654601 ], [ 1921755.2643899943, 7362544.7947687339 ], [ 1921763.8080977094, 7414116.4514200902 ], [ 1921798.1642721582, 7401064.7745187134 ], [ 1921802.9366945454, 7445851.9863419542 ], [ 1921941.2540809081, 7367380.1480664779 ], [ 1921943.9754116961, 7418960.433633686 ], [ 1921980.2673186946, 7377458.760563354 ], [ 1922009.4750445161, 7388970.9664742071 ], [ 1922010.2137554679, 7352907.3446780611 ], [ 1922117.0579134736, 7388777.002460327 ], [ 1922126.1944040721, 7464292.4033791469 ], [ 1922215.7608216016, 7390871.9551463053 ], [ 1922226.2992781233, 7444749.6190765193 ], [ 1922248.560904375, 7400514.9914776599 ], [ 1922272.7963214172, 7463579.0177572872 ], [ 1922338.2377655313, 7402575.8964919318 ], [ 1922357.0356952711, 7384675.614608827 ], [ 1922422.2270311038, 7359330.1603227062 ], [ 1922539.9674711735, 7354842.6246807622 ], [ 1922692.4434794229, 7433447.8163860133 ], [ 1922732.5541021521, 7421228.6546865916 ], [ 1922772.6534222239, 7412410.4955709819 ], [ 1922786.3087141942, 7428985.1273239926 ], [ 1922812.3943685109, 7399987.535091076 ], [ 1922835.4297463675, 7456688.051678882 ], [ 1922853.6052728242, 7379473.6916950755 ], [ 1922950.7861290239, 7455654.9763694564 ], [ 1923022.6446075072, 7395837.1065746248 ], [ 1923043.8875096973, 7431711.0554474974 ], [ 1923233.2562894151, 7458874.7048576362 ], [ 1923306.8536988816, 7400149.8707263824 ], [ 1923379.5413038845, 7381866.7541663758 ], [ 1923417.5034913544, 7420801.6597432271 ], [ 1923469.3873570084, 7375205.9842714304 ], [ 1923616.3534294753, 7457717.3339883527 ], [ 1923654.4719840293, 7386254.4142364692 ], [ 1923682.7232007154, 7456507.6187812295 ], [ 1923746.4531760761, 7411762.4082476711 ], [ 1923754.3532341379, 7443306.9606960882 ], [ 1923857.8571335366, 7433380.5631869035 ], [ 1923872.3579611203, 7454376.8932778761 ], [ 1923910.5710089603, 7358772.7651114697 ], [ 1923962.9073038397, 7380896.9311043043 ], [ 1923963.841634294, 7423416.1882438296 ], [ 1924026.7183779166, 7355680.3114051679 ], [ 1924053.8151605306, 7424273.3453123933 ], [ 1924065.9805589863, 7450004.1467556413 ], [ 1924097.2282848102, 7400042.0025468403 ], [ 1924108.0379038192, 7406436.0865605222 ], [ 1924181.3604386165, 7394804.4336915174 ], [ 1924334.2138029677, 7414386.5435228487 ], [ 1924411.8628754406, 7423592.4564104136 ], [ 1924447.8674852727, 7387924.8185897982 ], [ 1924461.3787498968, 7368386.4470797265 ], [ 1924470.6816096052, 7445730.7015760904 ], [ 1924481.1178626004, 7441081.1055749543 ], [ 1924521.7698750133, 7454337.0795364371 ], [ 1924532.0417585899, 7469440.503446932 ], [ 1924631.9434416567, 7354093.7251753816 ], [ 1924661.1606555195, 7453355.3865650287 ], [ 1924677.0320063932, 7418800.782750194 ], [ 1924769.2845212915, 7410651.8506639116 ], [ 1924799.715034531, 7452159.960138794 ], [ 1924854.5863718863, 7414974.8802282596 ], [ 1924870.057798631, 7464446.1638910547 ], [ 1924888.7326065041, 7420214.6006477363 ], [ 1924995.1014051158, 7448890.6779182153 ], [ 1925014.8351810833, 7387794.184725875 ], [ 1925030.9400135409, 7393954.7994441856 ], [ 1925063.4937625341, 7433034.231100711 ], [ 1925070.0636681963, 7465164.7398518771 ], [ 1925137.7871619002, 7390099.5022744983 ], [ 1925225.5550164604, 7445447.3347382033 ], [ 1925254.9293957031, 7424322.8215002771 ], [ 1925366.7789417396, 7391221.8730656309 ], [ 1925433.0917475536, 7362808.4251441155 ], [ 1925485.751252844, 7461469.8680417137 ], [ 1925545.5715399771, 7363895.8917399375 ], [ 1925594.5557291554, 7393441.4730613353 ], [ 1925813.4973403246, 7375565.3028844045 ], [ 1925946.9607467277, 7387555.232594558 ], [ 1926049.2768619703, 7424568.1324982913 ], [ 1926059.4766880379, 7408148.8363901712 ], [ 1926064.144373416, 7419128.1991121937 ], [ 1926079.0591786653, 7464052.0270194234 ], [ 1926198.323008677, 7389855.0079909898 ], [ 1926258.7339580141, 7469066.2557442281 ], [ 1926265.5152139352, 7400652.6272035968 ], [ 1926314.5661704654, 7385700.8784882911 ], [ 1926319.1369341433, 7369815.7182411589 ], [ 1926351.676319648, 7354765.8406845536 ], [ 1926422.1143588773, 7401700.8134290678 ], [ 1926477.5329613676, 7427633.1176442746 ], [ 1926530.3302064494, 7355133.268076296 ], [ 1926591.6622423176, 7397386.9719903003 ], [ 1926622.9243668723, 7452459.8883109782 ], [ 1926623.4750092672, 7457435.8172584809 ], [ 1926637.3031186517, 7391331.3638755409 ], [ 1926786.1490022992, 7411729.5759060755 ], [ 1926793.5189813697, 7371428.9965636833 ], [ 1926802.5340546852, 7410476.5714099472 ], [ 1926964.3600901838, 7448404.4483874924 ], [ 1927066.8117602859, 7444198.3194694864 ], [ 1927072.6318348509, 7416073.1490653949 ], [ 1927112.8112633741, 7415354.090110518 ], [ 1927174.7765701031, 7454355.9758442333 ], [ 1927251.8631054601, 7387998.7752614627 ], [ 1927371.8409506294, 7406799.0223911675 ], [ 1927437.1895822645, 7410914.4344751872 ], [ 1927512.200472618, 7458111.2818880742 ], [ 1927608.3546097511, 7454263.1526139388 ], [ 1927707.0810546917, 7423902.2534226421 ], [ 1927732.4230426366, 7401352.0830341885 ], [ 1927850.5486964891, 7449017.1486415863 ], [ 1927926.8098768503, 7399185.4318208806 ], [ 1928011.267955835, 7454540.4348460669 ], [ 1928064.9118934558, 7401910.2831915021 ], [ 1928152.543804917, 7384612.0964679271 ], [ 1928184.4825216387, 7396658.9200037522 ], [ 1928304.0783671367, 7369946.7450640583 ], [ 1928311.8042479665, 7389487.1077186819 ], [ 1928375.843755079, 7450491.6998747913 ], [ 1928399.1966443113, 7436966.8844386414 ], [ 1928459.1780691296, 7355358.7780480022 ], [ 1928628.0236932109, 7426397.9893558128 ], [ 1928703.2995137593, 7398090.5475353803 ], [ 1928713.0705906912, 7378778.0881601721 ], [ 1928764.5422653202, 7360818.232872745 ], [ 1928791.6611976449, 7371152.342594252 ], [ 1928887.898225789, 7456578.1659208369 ], [ 1928888.5341471173, 7433850.4236018537 ], [ 1928939.6231326184, 7425247.8520794818 ], [ 1928958.1832378656, 7425536.7982063266 ], [ 1928993.8821635679, 7460328.6779576587 ], [ 1928995.1144994313, 7442068.3763241926 ], [ 1929011.0739895948, 7372098.3401750438 ], [ 1929061.1938711558, 7415627.5066920575 ], [ 1929097.0642863591, 7460878.9477209114 ], [ 1929130.4157137987, 7459272.8520876812 ], [ 1929148.6684316169, 7464253.5756008271 ], [ 1929179.0555233685, 7411643.6787726674 ], [ 1929218.3403958096, 7387507.4817901226 ], [ 1929258.0723289144, 7461963.0099941269 ], [ 1929268.7264768181, 7427317.9409655873 ], [ 1929305.1308721332, 7393801.6757791499 ], [ 1929331.5844875684, 7428684.4769994626 ], [ 1929376.4899453502, 7368511.7876830501 ], [ 1929477.2700419696, 7357521.8203829071 ], [ 1929580.3194550464, 7470280.6849247823 ], [ 1929676.44602561, 7449440.317442148 ], [ 1929682.12023795, 7461744.602428128 ], [ 1929758.0022352322, 7397647.0586071024 ], [ 1929835.5101477974, 7386360.8808556078 ], [ 1929896.0078764611, 7375459.5851130234 ], [ 1930006.9008363774, 7385142.7849615924 ], [ 1930014.2608895428, 7457988.794208494 ], [ 1930053.3668995677, 7412783.2299728943 ], [ 1930137.139007312, 7439503.5045099389 ], [ 1930163.0964236592, 7473520.2153299144 ], [ 1930320.4911354678, 7386583.2564766631 ], [ 1930341.4702492654, 7390966.3366860738 ], [ 1930370.096715068, 7445590.4723063642 ], [ 1930429.3449924234, 7403833.9024716569 ], [ 1930629.6324771356, 7369586.5240867389 ], [ 1930734.0268006339, 7404536.0226293327 ], [ 1930741.4525146729, 7475100.3243320836 ], [ 1930743.9383114451, 7383344.059003301 ], [ 1930811.4844498183, 7367701.9885626342 ], [ 1930816.3474397894, 7420347.7299755653 ], [ 1931025.7148988075, 7398113.2266978733 ], [ 1931044.0419939149, 7464267.6969093904 ], [ 1931147.1740812885, 7352632.3868344333 ], [ 1931230.9979094546, 7367323.6520913243 ], [ 1931268.393351021, 7366675.9768677857 ], [ 1931277.824994402, 7357942.8058152087 ], [ 1931375.7733394424, 7438141.1417475324 ], [ 1931431.7329387364, 7353955.6521952124 ], [ 1931436.0405638299, 7461608.8860410452 ], [ 1931519.4942256473, 7451632.0560231302 ], [ 1931530.6153100294, 7451343.479618188 ], [ 1931544.4004242094, 7434359.5550809922 ], [ 1931557.5266691437, 7468129.1124125496 ], [ 1931614.850568969, 7372069.0907728616 ], [ 1931641.5216865235, 7436870.7597736474 ], [ 1931646.7816028832, 7396160.7278060084 ], [ 1931682.8732480374, 7416921.5666066408 ], [ 1931779.3206909338, 7468598.4620081708 ], [ 1931869.0885225688, 7364245.6730317771 ], [ 1931880.7662445668, 7446607.2901627831 ], [ 1931885.1030578229, 7392040.3033066876 ], [ 1931922.6239931092, 7362899.1921073589 ], [ 1932046.635684714, 7401445.8471530592 ], [ 1932097.6005481561, 7392332.456777744 ], [ 1932105.1555308565, 7460012.7759530097 ], [ 1932115.1551461932, 7470145.7330240561 ], [ 1932128.8253272783, 7450262.3928620424 ], [ 1932191.8144825466, 7376530.2674442269 ], [ 1932196.7227008133, 7427330.2880334472 ], [ 1932215.0454377604, 7401777.3090320732 ], [ 1932239.4600105558, 7381878.3343560444 ], [ 1932255.0749486906, 7430494.9203597484 ], [ 1932330.790583723, 7420782.8382378723 ], [ 1932349.2775225809, 7415201.7420686511 ], [ 1932565.706549959, 7356195.2322595492 ], [ 1932621.2677251743, 7470996.3257014779 ], [ 1932828.8519159274, 7394642.8577430928 ], [ 1932869.2579460638, 7461135.018726619 ], [ 1932920.9098604769, 7437151.2528892839 ], [ 1932933.3500827434, 7381205.6689438783 ], [ 1932960.5796242594, 7353403.705175 ], [ 1933096.161741562, 7362977.0288247988 ], [ 1933153.8420703115, 7363878.9911562866 ], [ 1933182.8070930117, 7466037.6244516158 ], [ 1933192.1945625064, 7353439.8941969974 ], [ 1933258.5896481979, 7370618.8713732054 ], [ 1933342.0310144916, 7367834.8554658731 ], [ 1933343.647838905, 7406816.6784517476 ], [ 1933444.3504045471, 7466803.6576062748 ], [ 1933468.8512422545, 7369557.667128155 ], [ 1933493.3713652901, 7461209.7422400406 ], [ 1933495.5128106892, 7401800.4807026014 ], [ 1933568.4141583638, 7391224.3623898793 ], [ 1933575.8309431851, 7382134.1449964792 ], [ 1933731.9018333158, 7383982.0731196096 ], [ 1933741.2594419848, 7384600.2936850609 ], [ 1933742.673737166, 7394881.6284323335 ], [ 1933752.7763528824, 7461331.1375561794 ], [ 1933768.9750892955, 7467438.6505025662 ], [ 1933806.5732434206, 7441862.2949160086 ], [ 1934170.5328490792, 7432873.514612224 ], [ 1934195.2020990527, 7467387.5972731309 ], [ 1934622.5675220098, 7377837.5698909638 ], [ 1934630.2671285167, 7386422.5112668313 ], [ 1934675.5529446187, 7360392.517656533 ], [ 1934826.399606542, 7370656.1152872527 ], [ 1934899.8795033318, 7426475.545646565 ], [ 1934920.9702046695, 7462153.0144703258 ], [ 1935046.1589138228, 7420664.8243733533 ], [ 1935056.6814564331, 7475212.6727005998 ], [ 1935058.1161994031, 7435759.6946607912 ], [ 1935151.6352303019, 7356571.4400441423 ], [ 1935235.3255933402, 7367820.9409977598 ], [ 1935270.5766180437, 7470070.3084053984 ], [ 1935333.7339948816, 7373694.7251646938 ], [ 1935381.6335847981, 7399348.0226531858 ], [ 1935385.0578933381, 7404085.8190845251 ], [ 1935408.9331513473, 7407394.7673290893 ], [ 1935535.3832184197, 7415579.025328882 ], [ 1935576.1460432902, 7470783.6082055978 ], [ 1935658.3960816923, 7420871.5888601523 ], [ 1935690.8683854593, 7367087.8837152561 ], [ 1935765.9208146587, 7455228.0622328529 ], [ 1935809.2446718914, 7434967.3310962385 ], [ 1935818.361329149, 7362320.170368813 ], [ 1935823.0452204191, 7426460.3356282664 ], [ 1935847.5689786109, 7408873.6265295586 ], [ 1935890.3009638085, 7376348.1204284411 ], [ 1935936.0271549274, 7402262.1646316554 ], [ 1936214.1257803747, 7413351.3798102774 ], [ 1936283.3878627659, 7475732.2898647506 ], [ 1936507.0771260238, 7364242.5790135013 ], [ 1936643.2967264235, 7354928.2440370768 ], [ 1936651.7625848893, 7418678.5042759944 ], [ 1936766.5267213089, 7462781.1304087397 ], [ 1936992.4541707207, 7355383.4615837038 ], [ 1937025.4371277385, 7410623.7230000822 ], [ 1937038.9148303585, 7442430.6578444941 ], [ 1937098.653346807, 7423330.9779454321 ], [ 1937269.453666159, 7391070.9335982492 ], [ 1937271.2509327242, 7435204.8446909962 ], [ 1937311.4574665967, 7389670.655296986 ], [ 1937320.4681759817, 7412643.9651060821 ], [ 1937377.7494657775, 7420455.6090485305 ], [ 1937400.2573415507, 7416494.4306420181 ], [ 1937424.6966339548, 7404109.3521754351 ], [ 1937709.5967832496, 7406699.1944581931 ], [ 1937717.9473466398, 7414756.56337352 ], [ 1937742.6948320956, 7476498.6788434386 ], [ 1937761.8256930048, 7456017.7174934316 ], [ 1937874.4510960053, 7368088.9167947257 ], [ 1937962.5309500364, 7468523.0019707456 ], [ 1938067.9053851312, 7433723.1746423217 ], [ 1938077.3766877805, 7387700.2330184719 ], [ 1938112.9385437085, 7392375.3729153164 ], [ 1938121.0672958915, 7431321.521220373 ], [ 1938170.3509260979, 7398824.8820602782 ], [ 1938193.5096784122, 7358430.1417181902 ], [ 1938363.2488571589, 7453310.8555197781 ], [ 1938381.8517847466, 7460538.080398039 ], [ 1938399.0462436997, 7463373.7207447188 ], [ 1938424.3875307043, 7416385.2527994178 ], [ 1938431.8809244689, 7382092.0238043284 ], [ 1938466.1011742176, 7383143.0900491951 ], [ 1938478.0496518209, 7439341.694617263 ], [ 1938687.9421679308, 7442849.8485726956 ], [ 1938728.2154255814, 7361282.216110873 ], [ 1938731.5580624542, 7380922.4012151491 ], [ 1938813.6761642629, 7456645.2818327416 ], [ 1938843.6934277979, 7359421.6770550562 ], [ 1938865.3175653948, 7474630.8130595824 ], [ 1938907.4756798611, 7391852.526155063 ], [ 1938991.9601248149, 7434609.779205096 ], [ 1939022.6323721178, 7370420.8122062208 ], [ 1939065.4982324368, 7415623.9500760045 ], [ 1939089.9239309544, 7417978.1952029075 ], [ 1939093.0814564959, 7380073.4229884362 ], [ 1939095.550423204, 7426245.4129478326 ], [ 1939099.3018491715, 7422925.5329071032 ], [ 1939222.4323694683, 7413213.063965993 ], [ 1939290.0675895561, 7459986.6334790774 ], [ 1939377.9589603986, 7425081.5851809643 ], [ 1939584.6814348414, 7384869.6198686184 ], [ 1939588.2203103264, 7362102.7288813237 ], [ 1939648.26356768, 7417917.3399200011 ], [ 1939682.7459764404, 7433980.8025807887 ], [ 1939713.3024115078, 7364198.9347595563 ], [ 1939779.5218519599, 7452378.7570532914 ], [ 1939801.7105426597, 7357207.4566666521 ], [ 1939896.4545007397, 7355217.4677994261 ], [ 1939966.9297483836, 7382316.7527683135 ], [ 1940106.9789817478, 7473712.0514693791 ], [ 1940140.6600750431, 7455555.0035360139 ], [ 1940233.5068711932, 7355051.0736552197 ], [ 1940325.4007944744, 7359528.7330071218 ], [ 1940411.4337951289, 7468561.7706920356 ], [ 1940447.0486567789, 7380732.0865418091 ], [ 1940451.2324193502, 7355958.1756059024 ], [ 1940638.3660912081, 7442736.3142881701 ], [ 1940695.641642449, 7356799.8618468735 ], [ 1940783.988757438, 7451967.2183635598 ], [ 1940789.1863057057, 7384727.5934717953 ], [ 1941004.1230360996, 7448556.3332041306 ], [ 1941080.8004953854, 7360692.1090046363 ], [ 1941124.7904398639, 7466598.747790725 ], [ 1941147.652247465, 7445523.2491343012 ], [ 1941263.7879602821, 7416744.5950897364 ], [ 1941267.9774554074, 7358099.9412045795 ], [ 1941315.5586392055, 7462583.5393766053 ], [ 1941353.8568778215, 7373652.6636344567 ], [ 1941410.4771060559, 7364628.9247107431 ], [ 1941429.6242767838, 7449196.2785816602 ], [ 1941552.1527285175, 7359084.2397942375 ], [ 1941599.9973848909, 7467372.7433707742 ], [ 1941620.0298891321, 7427941.4985436648 ], [ 1941668.5085196681, 7446167.591009846 ], [ 1941696.7664189921, 7401070.1220810879 ], [ 1941736.2630511029, 7475991.704012827 ], [ 1941737.4762197011, 7407762.7944359258 ], [ 1941759.4281275391, 7404455.8804768641 ], [ 1941831.462461055, 7461868.783379 ], [ 1941858.4570441516, 7430001.760728538 ], [ 1942018.8530024448, 7424650.5453311335 ], [ 1942029.0995176239, 7444486.1534552434 ], [ 1942062.8010091467, 7377294.3239801312 ], [ 1942085.3471089872, 7437382.186677793 ], [ 1942164.6085754491, 7457955.6444243649 ], [ 1942198.9768213816, 7373921.4495243374 ], [ 1942339.0447583268, 7476623.1552857971 ], [ 1942374.6343132905, 7398433.4174439954 ], [ 1942424.3761074699, 7463610.634064001 ], [ 1942548.1793389451, 7445881.3568260381 ], [ 1942584.580630511, 7378824.3782241587 ], [ 1942670.4868569525, 7439829.773347971 ], [ 1942767.4913076914, 7454292.9935066551 ], [ 1942846.1263761017, 7368371.5865148362 ], [ 1942953.1748654926, 7389993.436623184 ], [ 1942965.5169026053, 7388184.823295638 ], [ 1943003.2221083443, 7393498.6513400078 ], [ 1943047.1747220075, 7415442.2044453202 ], [ 1943078.1169204412, 7413096.9525329899 ], [ 1943120.1988391981, 7430549.5587328523 ], [ 1943144.800483563, 7446550.7140974114 ], [ 1943160.7266115386, 7446050.2374131233 ], [ 1943199.242056086, 7364925.9807304395 ], [ 1943332.3220474171, 7472616.1643322194 ], [ 1943337.7282110103, 7367889.4226603806 ], [ 1943339.1333789094, 7369420.9463916486 ], [ 1943389.6935807294, 7454905.0725832256 ], [ 1943430.476462563, 7470611.2881505145 ], [ 1943449.0600431359, 7422452.2912523448 ], [ 1943473.4009076192, 7452298.963193899 ], [ 1943536.449762482, 7427744.2032222571 ], [ 1943549.9912685594, 7435988.057021183 ], [ 1943584.115732227, 7413279.1611225316 ], [ 1943634.1038132473, 7433328.3481664965 ], [ 1943794.5266965334, 7445521.2101748614 ], [ 1943803.7404576149, 7408661.9349685013 ], [ 1943888.0631239722, 7427786.1885121753 ], [ 1943969.9245938417, 7380082.0420416677 ], [ 1944158.553058374, 7397509.9298394946 ], [ 1944330.6287453459, 7415102.0529568139 ], [ 1944525.0068990469, 7474140.6559226727 ], [ 1944571.5716889389, 7457713.0502719451 ], [ 1944578.4010821097, 7418360.1321295537 ], [ 1944612.4960836568, 7385183.3899756409 ], [ 1944637.6079902072, 7387025.0519630555 ], [ 1944711.7482493927, 7456608.1808696026 ], [ 1944760.3904266423, 7476949.0474308934 ], [ 1944787.8920670089, 7392988.3523238413 ], [ 1944810.9785373979, 7360518.8492370294 ], [ 1944882.0736866714, 7402272.8885784885 ], [ 1944899.6487335048, 7367184.1148901526 ], [ 1944922.513721542, 7472046.7769659488 ], [ 1945027.9463056775, 7470773.2354024453 ], [ 1945383.656302429, 7362756.7579042707 ], [ 1945407.578935093, 7371368.146146955 ], [ 1945450.8157590199, 7362138.8584645046 ], [ 1945477.0022334859, 7475755.715142318 ], [ 1945508.5694540266, 7460560.6583343279 ], [ 1945697.9338656389, 7480751.4818381071 ], [ 1945712.4161184186, 7390176.9187403694 ], [ 1945716.3305322165, 7445579.913132743 ], [ 1945808.9236334716, 7421092.2785616992 ], [ 1945856.9870798988, 7366864.1015787348 ], [ 1945891.6005184462, 7392603.0954911876 ], [ 1945913.517133666, 7380098.8452588152 ], [ 1945968.1396047736, 7378981.0313278632 ], [ 1945987.0991700806, 7444017.7582803024 ], [ 1946022.552846008, 7423626.0930576073 ], [ 1946054.2778236039, 7478551.6476172805 ], [ 1946058.8987197173, 7372887.4248802327 ], [ 1946062.0309408428, 7447611.0050666127 ], [ 1946077.8503627907, 7434160.3502829093 ], [ 1946119.1251699743, 7470474.4202539492 ], [ 1946150.0012180535, 7455927.3244535495 ], [ 1946161.3290688794, 7384949.3969982052 ], [ 1946164.4240493963, 7414301.6834094375 ], [ 1946350.9334589182, 7404061.3036299581 ], [ 1946534.225859019, 7471590.5073973248 ], [ 1946651.4238375451, 7458334.6391337728 ], [ 1946788.3725603814, 7371580.4192910353 ], [ 1946803.7629732445, 7355387.8695217771 ], [ 1946969.7492172625, 7431950.9516102578 ], [ 1947035.0445074174, 7381203.364906583 ], [ 1947064.1324636736, 7418979.4869968751 ], [ 1947076.7681980196, 7475441.3356274804 ], [ 1947089.4799386729, 7410580.8992468175 ], [ 1947132.7541353302, 7383320.4212652352 ], [ 1947201.1624963006, 7432187.9045054559 ], [ 1947250.847956188, 7473163.5433403812 ], [ 1947308.1401806821, 7446975.2139300881 ], [ 1947476.1847833695, 7417466.4715708634 ], [ 1947489.862773739, 7482268.9865405485 ], [ 1947529.3371915875, 7357629.6562422169 ], [ 1947539.8151228041, 7446287.6346956845 ], [ 1947560.3321535904, 7396127.3145852014 ], [ 1947705.4403291189, 7366105.6476748241 ], [ 1947775.1349399965, 7398644.9765206678 ], [ 1947796.2893803287, 7383791.5428351527 ], [ 1947815.1533460817, 7357230.5833637193 ], [ 1947820.0572565759, 7390160.8197477832 ], [ 1947835.5788607867, 7385872.692420098 ], [ 1947915.2525451765, 7468989.2808310287 ], [ 1948017.9781686221, 7444495.3458521888 ], [ 1948079.3776339325, 7474304.3419021489 ], [ 1948345.1949387458, 7359136.4256075704 ], [ 1948381.8434200978, 7431355.8709111363 ], [ 1948399.8711801334, 7417378.797188011 ], [ 1948408.8291659227, 7419450.9946183516 ], [ 1948538.8528379351, 7403186.8480851967 ], [ 1948563.8161711402, 7416058.5733489273 ], [ 1948569.0123399226, 7441590.137486401 ], [ 1948643.3372410273, 7448666.2666944256 ], [ 1948753.7278090979, 7470700.736444464 ], [ 1948815.5041213306, 7383621.4829421965 ], [ 1948817.9438308999, 7446948.2340268418 ], [ 1948825.4362917077, 7479772.2803948149 ], [ 1948834.3237177855, 7363401.788206948 ], [ 1948841.4701763261, 7430068.0574404188 ], [ 1948899.4416761652, 7402325.4323009504 ], [ 1948900.0974980514, 7363745.7818708802 ], [ 1948951.4939308576, 7463142.0418820679 ], [ 1948958.9639337966, 7381369.2593055097 ], [ 1949013.3481626241, 7372468.7078975048 ], [ 1949063.1862438598, 7462850.5109873991 ], [ 1949084.3542971781, 7375603.0669267084 ], [ 1949112.7376566387, 7391415.4503543936 ], [ 1949174.7619622289, 7460972.3590328367 ], [ 1949195.5360546107, 7477847.1395520233 ], [ 1949268.274716815, 7475691.8356477981 ], [ 1949315.6385686519, 7407555.4300206443 ], [ 1949395.6290187575, 7404430.1963981092 ], [ 1949472.4651931184, 7463272.1441726321 ], [ 1949516.7025951184, 7473244.7554721059 ], [ 1949570.3527348167, 7458169.2468332592 ], [ 1949726.1751579533, 7414291.5455213375 ], [ 1949812.6254889157, 7381440.3829719471 ], [ 1949899.042330256, 7384036.4701638222 ], [ 1949909.1955900514, 7370750.6544024218 ], [ 1949980.8227495188, 7367621.5526887793 ], [ 1949996.3089218936, 7401704.6943580592 ], [ 1950071.9104817789, 7454642.2758827433 ], [ 1950183.771653265, 7377820.2323234724 ], [ 1950250.6722403693, 7480178.9467775607 ], [ 1950304.6582285212, 7423434.9171304982 ], [ 1950548.651396411, 7483283.4518426284 ], [ 1950633.9834720045, 7479013.0790878357 ], [ 1950677.3480435286, 7377307.0159752285 ], [ 1950697.6231036424, 7434818.8845382696 ], [ 1950707.6490030326, 7420986.1647165529 ], [ 1950730.3249505316, 7375464.499873017 ], [ 1950773.792498043, 7373441.1971872644 ], [ 1950901.3204165688, 7361056.7153867688 ], [ 1950933.3519400065, 7476764.8186780177 ], [ 1950983.1079805694, 7408911.1854344616 ], [ 1951035.1282805053, 7437711.2904963754 ], [ 1951060.8198777228, 7376265.539257233 ], [ 1951137.7032804629, 7393790.4794012634 ], [ 1951185.8517629271, 7386163.319785865 ], [ 1951190.1427452038, 7394815.9915216472 ], [ 1951216.322873821, 7462496.8237798642 ], [ 1951254.6370986034, 7469199.2052813759 ], [ 1951322.4599548613, 7425743.8208291447 ], [ 1951354.9107921582, 7473506.4365220461 ], [ 1951406.9479153911, 7371961.4949953342 ], [ 1951501.1829368384, 7485880.3751739981 ], [ 1951516.387275537, 7376536.6817553127 ], [ 1951714.5984405875, 7453206.0413158033 ], [ 1951843.5247215042, 7437363.7620359156 ], [ 1951865.2775851032, 7431652.5260308906 ], [ 1951944.7134267946, 7408173.9713146957 ], [ 1951992.1819356685, 7413835.6789141968 ], [ 1952009.7980307753, 7363880.2525927639 ], [ 1952047.147467558, 7478828.1835084427 ], [ 1952118.0036423677, 7397107.4567799121 ], [ 1952154.0331486978, 7448667.2172318203 ], [ 1952242.5917921197, 7415003.2308741389 ], [ 1952251.4685159118, 7396645.8338275896 ], [ 1952260.3452473171, 7465226.3534994954 ], [ 1952293.6589571969, 7389834.5191799998 ], [ 1952544.931706174, 7469571.2263012528 ], [ 1952618.5373857552, 7419561.381061147 ], [ 1952666.0103760655, 7384457.587152523 ], [ 1952734.9559079162, 7381599.1542921122 ], [ 1952757.6541187284, 7442432.3611430684 ], [ 1952784.5987227634, 7416746.8709968729 ], [ 1953019.2236979976, 7370722.8110510102 ], [ 1953084.2928374577, 7465669.8446778888 ], [ 1953192.4134591282, 7358994.9867340326 ], [ 1953263.8297432186, 7457584.7424714053 ], [ 1953280.8096454772, 7364473.2656266037 ], [ 1953294.4560882945, 7461070.2752915593 ], [ 1953294.8083284982, 7413220.8496049009 ], [ 1953295.8698397186, 7372063.5128725329 ], [ 1953303.8373304633, 7397908.214719601 ], [ 1953316.3211618122, 7435452.9632638143 ], [ 1953328.8080490059, 7359061.8638281012 ], [ 1953399.4645531741, 7410224.4362083841 ], [ 1953422.0024830303, 7432756.0950581059 ], [ 1953468.0402220541, 7480091.0290046241 ], [ 1953483.346636754, 7412980.6686726557 ], [ 1953508.4992908081, 7483994.6210036501 ], [ 1953551.0087531246, 7430456.6663952079 ], [ 1953575.7684387527, 7434332.2831305861 ], [ 1953600.0484810991, 7424704.5244405596 ], [ 1953655.5592241259, 7437464.3797983369 ], [ 1953659.9569986963, 7358326.4761926821 ], [ 1953685.8326813208, 7433359.5974233225 ], [ 1953761.9808026059, 7451484.8165124841 ], [ 1953836.1507021163, 7392181.624432019 ], [ 1953965.5027924199, 7464670.8428589292 ], [ 1954131.7622846307, 7411339.1404654896 ], [ 1954138.533814399, 7474956.9603528455 ], [ 1954177.5819254927, 7359228.7111370778 ], [ 1954295.1117026727, 7451061.5987225911 ], [ 1954348.0289088481, 7357034.2272615135 ], [ 1954426.7529577124, 7363925.9977492215 ], [ 1954445.7029598039, 7404221.8047036175 ], [ 1954464.086983914, 7472803.9035808025 ], [ 1954488.5857835205, 7359880.670600757 ], [ 1954549.0764945019, 7433436.5531957252 ], [ 1954578.2054885558, 7423362.8019853234 ], [ 1954580.817782457, 7375948.140352997 ], [ 1954673.8837163402, 7378363.3258789452 ], [ 1954794.2917744382, 7361665.0872107651 ], [ 1954864.6333140205, 7414212.1190261738 ], [ 1954868.6603458442, 7423891.4547866406 ], [ 1954881.0456439098, 7396334.343220708 ], [ 1954895.5587737302, 7448895.4649314666 ], [ 1954906.288235968, 7417113.9100813959 ], [ 1954950.4254921663, 7418926.6419258714 ], [ 1954959.1500866832, 7389552.8410165291 ], [ 1955051.1066392418, 7440596.5418878365 ], [ 1955053.5893293775, 7388364.7699491344 ], [ 1955114.5606134199, 7436000.5111103011 ], [ 1955213.6714725611, 7462902.2847801726 ], [ 1955220.1023131828, 7372914.8380941004 ], [ 1955253.4688763439, 7386404.2832078738 ], [ 1955316.5242433744, 7428938.2859862074 ], [ 1955319.4908815473, 7482883.8603144549 ], [ 1955343.532169743, 7361663.5216633342 ], [ 1955349.4242936331, 7383306.565597482 ], [ 1955359.7928166951, 7470042.0923641464 ], [ 1955407.1941543522, 7480587.3964447035 ], [ 1955426.4650676269, 7389761.2371093575 ], [ 1955529.2592893662, 7476310.1266300445 ], [ 1955586.3226729657, 7458797.4378116876 ], [ 1955607.1219734049, 7417472.3665109007 ], [ 1955837.6057533037, 7423189.2599668624 ], [ 1955855.3115537744, 7415189.0949374912 ], [ 1955859.2519895136, 7367092.8496005479 ], [ 1955931.3956151211, 7365362.8506392874 ], [ 1956067.9742630098, 7428761.5259021986 ], [ 1956197.1797000032, 7402525.6034741178 ], [ 1956240.4478830227, 7472602.7985885432 ], [ 1956357.7852074099, 7473182.8624663679 ], [ 1956501.7063998173, 7392367.1500098296 ], [ 1956643.5274805443, 7408089.6597666964 ], [ 1956651.7929606158, 7360098.8673716178 ], [ 1956738.6191704036, 7483284.2482149629 ], [ 1956769.9939663445, 7438819.5829866575 ], [ 1956805.7725244334, 7478389.1329264771 ], [ 1956823.9175032175, 7418849.9827615339 ], [ 1956920.9643828638, 7387094.335099264 ], [ 1956941.0894248572, 7385965.0854358543 ], [ 1957011.5223349608, 7401441.2957108747 ], [ 1957037.6773228673, 7411615.7503442261 ], [ 1957129.4273185113, 7410569.6744680442 ], [ 1957131.9945518808, 7478924.5595229641 ], [ 1957249.5331036411, 7367646.1025009854 ], [ 1957253.7496549266, 7410646.2094093245 ], [ 1957392.5187114172, 7417808.461202601 ], [ 1957399.2107510157, 7463312.9535325943 ], [ 1957426.2078502774, 7384196.4000003142 ], [ 1957437.6920249274, 7384708.9947266057 ], [ 1957447.3622717764, 7362669.7139225341 ], [ 1957502.2740967383, 7448355.6628665598 ], [ 1957594.0131721618, 7431139.5039115092 ], [ 1957740.8568079039, 7379667.1371956998 ], [ 1957742.8637902522, 7442038.4139878247 ], [ 1957975.2784492907, 7455429.7222315697 ], [ 1958035.8050227414, 7462549.5747385984 ], [ 1958198.8162826798, 7414141.3385888375 ], [ 1958237.9269606462, 7397105.7645286517 ], [ 1958265.955458906, 7389563.6960118553 ], [ 1958291.321780446, 7435496.0038752239 ], [ 1958307.3177564952, 7437449.6722638514 ], [ 1958352.6154013209, 7439549.5419104304 ], [ 1958359.7531270699, 7432496.2879050663 ], [ 1958426.2378714876, 7414078.6218775595 ], [ 1958571.4837591939, 7482941.6224926012 ], [ 1958669.0721817168, 7462928.8871146096 ], [ 1958677.4110175404, 7460253.6912400406 ], [ 1958697.9390709763, 7367657.5756168962 ], [ 1958707.531442635, 7455147.4754167777 ], [ 1958784.8083257577, 7390161.0837584632 ], [ 1958885.6877227838, 7365115.5411544535 ], [ 1958907.8791714585, 7478999.6308066621 ], [ 1958911.6112387332, 7358245.2587143956 ], [ 1959015.344454143, 7489789.1620335327 ], [ 1959030.5290484175, 7390645.8012071224 ], [ 1959041.800625422, 7447267.5116859199 ], [ 1959056.8849735106, 7418272.1827707961 ], [ 1959091.6676420954, 7385709.3972381959 ], [ 1959104.6752498625, 7466794.7884600759 ], [ 1959140.6558411904, 7396650.0432540262 ], [ 1959153.5965489321, 7368871.1436135136 ], [ 1959162.5593669435, 7409999.4679327309 ], [ 1959208.0943363933, 7462118.5109034637 ], [ 1959300.3123381354, 7395277.4370982125 ], [ 1959332.6640005819, 7477254.3040993568 ], [ 1959394.6715059809, 7410668.9803790953 ], [ 1959478.8594724308, 7460571.6851586448 ], [ 1959604.6542204132, 7484530.666369779 ], [ 1959618.1404343024, 7470470.8310087593 ], [ 1959633.5217797433, 7384808.4405060215 ], [ 1959656.8527605592, 7413837.5303705689 ], [ 1959690.2028022322, 7442588.5421398859 ], [ 1959732.5338722954, 7487031.9309985386 ], [ 1959734.6194959355, 7434755.9883303987 ], [ 1959741.714912659, 7362025.6168782758 ], [ 1959749.8377865462, 7476330.700495475 ], [ 1959756.9262780976, 7449267.4568632739 ], [ 1959835.7013819963, 7373755.9111137176 ], [ 1959893.1010947991, 7359797.5255410671 ], [ 1959908.6724463154, 7482709.1483204272 ], [ 1959914.9368756099, 7415286.6918094065 ], [ 1960003.5132909508, 7488396.776281666 ], [ 1960124.4950608071, 7485934.9994053664 ], [ 1960230.4088893181, 7367150.9741021618 ], [ 1960313.2248784089, 7384726.7519448036 ], [ 1960325.3606157608, 7383458.4837293494 ], [ 1960336.4565212838, 7464061.5516961413 ], [ 1960377.8294956004, 7471600.6803853549 ], [ 1960547.4638470928, 7430780.0457899645 ], [ 1960566.6017512528, 7457225.7299882174 ], [ 1960575.5702518676, 7456766.3668387672 ], [ 1960589.5998782178, 7453347.9672139483 ], [ 1960590.5116205434, 7405380.3957037097 ], [ 1960747.8591515757, 7468451.2870414816 ], [ 1960755.7461312623, 7397132.9500179254 ], [ 1960792.2303319601, 7447096.74926206 ], [ 1960794.9405591574, 7384274.4053326193 ], [ 1960826.7942192047, 7406761.1041137166 ], [ 1960906.3925801269, 7487324.3908417057 ], [ 1960920.9654554243, 7368868.1577529488 ], [ 1960961.7816798943, 7408926.7443435788 ], [ 1961018.8739164919, 7423096.5499260928 ], [ 1961049.1013915895, 7487126.8060213355 ], [ 1961055.8752738754, 7447070.4252967602 ], [ 1961130.3122448027, 7465272.4989760844 ], [ 1961150.881275157, 7421370.0133780045 ], [ 1961153.9556835755, 7402989.4608316096 ], [ 1961314.8132933136, 7407682.0722563826 ], [ 1961331.8086458468, 7408631.1178546399 ], [ 1961352.0482933735, 7371453.1547177127 ], [ 1961387.3768951017, 7409832.1441011773 ], [ 1961402.1081909612, 7476094.8843414122 ], [ 1961467.8553045872, 7413982.5915650697 ], [ 1961493.2819392232, 7361303.0789101655 ], [ 1961723.4563543112, 7479504.2732751984 ], [ 1961838.631465341, 7484199.198418485 ], [ 1961894.1456649157, 7412080.4915696215 ], [ 1962004.1601623879, 7429167.5411009081 ], [ 1962041.6155291391, 7424334.0523577696 ], [ 1962143.122144693, 7447074.4000020605 ], [ 1962197.8545926097, 7462675.6315894565 ], [ 1962361.703068648, 7364097.415201054 ], [ 1962396.1817724823, 7475952.6809772989 ], [ 1962541.1245609163, 7407252.1320874179 ], [ 1962656.6416127656, 7378238.3631021753 ], [ 1962751.1974081276, 7442397.0946704354 ], [ 1962865.5529779773, 7362441.0550558697 ], [ 1962942.0853117437, 7491028.8958651163 ], [ 1963070.004739359, 7359768.2790251449 ], [ 1963081.3634693271, 7423980.5436332282 ], [ 1963086.765779838, 7378497.8092611833 ], [ 1963098.7319222214, 7473817.5190921053 ], [ 1963128.714645043, 7415778.8455351079 ], [ 1963162.8825381412, 7432487.4704735745 ], [ 1963167.7122035739, 7483160.4618516015 ], [ 1963219.9912310019, 7373564.9898131676 ], [ 1963230.1936092749, 7422080.1148573682 ], [ 1963373.0806589362, 7429985.2276749937 ], [ 1963440.7421813123, 7391787.0920131709 ], [ 1963481.8657081595, 7462015.0807643849 ], [ 1963500.6169960832, 7372105.6650413722 ], [ 1963506.0671793851, 7470259.5302303014 ], [ 1963514.3361865177, 7445557.8486562613 ], [ 1963544.6441473819, 7417662.5037034824 ], [ 1963554.8140320904, 7373251.5773898438 ], [ 1963612.6625805283, 7433904.1675639926 ], [ 1963625.450299476, 7413801.9624017971 ], [ 1963706.7379137024, 7402331.2430038378 ], [ 1963743.7348746371, 7442461.1810499532 ], [ 1963763.9012636212, 7401682.4670318356 ], [ 1963928.8398258551, 7458543.8597503332 ], [ 1963948.5437394902, 7485246.4316021176 ], [ 1963959.5080158992, 7404166.0560574261 ], [ 1963976.5799199822, 7367645.3546401905 ], [ 1964105.6882939835, 7426412.8412438389 ], [ 1964165.3470681885, 7431041.653503594 ], [ 1964216.3765778043, 7435860.5263194377 ], [ 1964266.4072579301, 7400469.1394134099 ], [ 1964410.3666409142, 7369859.5478160772 ], [ 1964477.2372279339, 7479944.2359188674 ], [ 1964497.3984635903, 7435836.6630000481 ], [ 1964582.574645696, 7465623.7787789935 ], [ 1964583.0009008921, 7396314.8953286726 ], [ 1964723.7830217651, 7385415.0978417676 ], [ 1964807.4713414968, 7393276.974957996 ], [ 1964853.4229174443, 7432782.0776617946 ], [ 1964859.6358840151, 7461201.5372765074 ], [ 1964880.3921465795, 7391250.9065694101 ], [ 1964896.0075954187, 7430261.4657990113 ], [ 1964909.3338012872, 7382528.0153789939 ], [ 1964929.9096533516, 7449239.8526886916 ], [ 1964956.3222133536, 7471347.9610837623 ], [ 1964982.9735815485, 7382396.4024870778 ], [ 1965166.4943579365, 7407710.6079064449 ], [ 1965190.5608945109, 7409827.151682497 ], [ 1965266.6162453408, 7399825.7721704226 ], [ 1965278.9375043102, 7406559.6407424407 ], [ 1965379.1606810386, 7384058.6955437176 ], [ 1965383.1404909319, 7463303.2524581775 ], [ 1965415.5957580295, 7451534.1672971575 ], [ 1965435.1471489365, 7401079.0821753433 ], [ 1965437.2752613004, 7475528.1060369182 ], [ 1965447.1386832427, 7434909.9950642344 ], [ 1965557.6141452284, 7373200.0257152924 ], [ 1965581.3961526011, 7401279.5293149799 ], [ 1965594.5964943876, 7443527.0907919174 ], [ 1965622.2395543358, 7403358.065729849 ], [ 1965689.3037885781, 7455760.1587326955 ], [ 1965727.818813947, 7401720.6186482683 ], [ 1965824.8246881808, 7444582.7685096255 ], [ 1965988.0814092918, 7377748.1164379837 ], [ 1965988.8910778621, 7436775.1703058006 ], [ 1966024.0029307408, 7372454.3422854701 ], [ 1966090.5421663919, 7470864.5785696059 ], [ 1966114.3244686527, 7477276.6032073461 ], [ 1966157.1802079687, 7414560.5787542043 ], [ 1966181.6524073402, 7378100.2011858616 ], [ 1966223.9174416238, 7444774.6598184109 ], [ 1966291.1248752887, 7490917.9152879603 ], [ 1966304.7038823026, 7480547.1345160743 ], [ 1966347.2086780115, 7429643.586526921 ], [ 1966383.1028254589, 7393421.1038359776 ], [ 1966461.0322663051, 7367861.5963513916 ], [ 1966473.7464082423, 7416662.3136516111 ], [ 1966500.8003500802, 7456024.6494161999 ], [ 1966554.9295648863, 7433954.3554654662 ], [ 1966656.0864289296, 7414600.3180326391 ], [ 1966706.3876184472, 7463840.5243696682 ], [ 1966787.3584288727, 7408652.0421559205 ], [ 1966807.4175138623, 7464196.4157931991 ], [ 1966828.3477864792, 7457052.6627159687 ], [ 1966879.9656616724, 7479848.1074721711 ], [ 1966882.8423468769, 7472218.9727314189 ], [ 1967055.7048776455, 7361634.3654502658 ], [ 1967228.5864343427, 7424038.8843969489 ], [ 1967259.0157467495, 7413805.6453686636 ], [ 1967292.9649019593, 7471669.8092697673 ], [ 1967310.7126639404, 7406373.3103368031 ], [ 1967334.2293582913, 7391816.5820215251 ], [ 1967410.2666484686, 7445035.8957106378 ], [ 1967508.9213163329, 7434273.2068636967 ], [ 1967511.0500557362, 7425392.1554138521 ], [ 1967531.7101696576, 7490534.9800350592 ], [ 1967551.5215521539, 7396205.6004835181 ], [ 1967554.7823420621, 7423456.609379475 ], [ 1967564.5617019667, 7458117.5650123972 ], [ 1967663.9917947049, 7386070.2951326305 ], [ 1967672.4389575326, 7452267.9915338503 ], [ 1967686.8385158861, 7485772.7567692269 ], [ 1967697.1640691601, 7385980.9720960837 ], [ 1967721.1624799827, 7411618.3486357797 ], [ 1967744.3105684635, 7392393.4564814502 ], [ 1967744.4610847025, 7412392.303847854 ], [ 1967773.0411538044, 7449047.6078904038 ], [ 1967811.8404463017, 7473253.8067716276 ], [ 1967892.2301836079, 7384464.5033254819 ], [ 1967912.3717283919, 7440098.4155490203 ], [ 1967962.5385481913, 7492937.6402070867 ], [ 1968015.5107676322, 7419283.5238380721 ], [ 1968043.8629674928, 7411997.4633185705 ], [ 1968090.622301626, 7400031.4890430756 ], [ 1968184.8621818, 7487524.1695529837 ], [ 1968188.1966722282, 7390863.7944858596 ], [ 1968245.8461625683, 7411449.475637882 ], [ 1968478.1691238056, 7456028.3522717357 ], [ 1968491.1890443377, 7477863.829843522 ], [ 1968508.2951593888, 7490633.8020551382 ], [ 1968568.693483592, 7404159.3082270771 ], [ 1968571.3597328644, 7452456.033713215 ], [ 1968578.182553417, 7413484.9299532184 ], [ 1968616.2840045302, 7372949.9015246825 ], [ 1968631.6140021682, 7394814.6995024653 ], [ 1968777.1384387107, 7424146.479067713 ], [ 1968841.7657680544, 7491115.2598106479 ], [ 1968847.9627185836, 7447856.3768375553 ], [ 1968901.1728972616, 7440802.3788792361 ], [ 1968971.62824891, 7407907.5473035071 ], [ 1969027.3756766969, 7440325.0852577593 ], [ 1969098.701839288, 7466197.6170524079 ], [ 1969445.2384941515, 7464448.00215034 ], [ 1969473.8748169274, 7458824.5263691023 ], [ 1969523.020747852, 7363468.176856556 ], [ 1969541.2828638295, 7434301.2458132152 ], [ 1969683.3346017431, 7425655.7364401286 ], [ 1969736.3088659865, 7490802.1033328222 ], [ 1969783.0683714198, 7415958.2554521039 ], [ 1969842.4805179681, 7464760.6270551337 ], [ 1969941.8472566016, 7415286.677852069 ], [ 1969999.8026040762, 7456509.3407585062 ], [ 1970052.7135207772, 7411486.6208930891 ], [ 1970247.9489875811, 7462534.1546304924 ], [ 1970321.0738526019, 7375079.7475654669 ], [ 1970351.2049448139, 7473117.0146631487 ], [ 1970391.1458464852, 7492096.4529994335 ], [ 1970476.1699782759, 7452413.6184770735 ], [ 1970526.6766988968, 7432231.9589166706 ], [ 1970551.0016252394, 7399024.8165625762 ], [ 1970578.1199603505, 7427484.0397761054 ], [ 1970687.6396367955, 7407630.4615267934 ], [ 1970747.8003566579, 7427035.5029728878 ], [ 1970891.5255743973, 7483751.4211977599 ], [ 1970892.393899323, 7390073.8552415054 ], [ 1970965.8473532086, 7491117.8518071529 ], [ 1970971.8362499094, 7388298.4004996493 ], [ 1971068.7200834306, 7388445.9468270531 ], [ 1971070.3131343978, 7422068.8854893968 ], [ 1971173.0203761749, 7443563.118504921 ], [ 1971176.6755412957, 7440160.327808152 ], [ 1971250.74579375, 7433458.3304915885 ], [ 1971308.9805698204, 7496424.9626776688 ], [ 1971336.3048052422, 7456842.7434347132 ], [ 1971358.2785278289, 7363899.0373865124 ], [ 1971358.9216576447, 7468942.229831947 ], [ 1971375.4801542356, 7380245.4321767129 ], [ 1971396.8596125715, 7388513.6145983869 ], [ 1971473.6482626148, 7406548.05720919 ], [ 1971475.619507449, 7422095.8180178199 ], [ 1971485.6218496454, 7450741.0885712747 ], [ 1971503.8459572624, 7431817.6816693088 ], [ 1971532.657739009, 7369704.6488771485 ], [ 1971538.8314383561, 7448526.0959586455 ], [ 1971643.0653818692, 7452567.3273455137 ], [ 1971644.1222602888, 7400839.51713417 ], [ 1971689.8972643325, 7407272.6699042767 ], [ 1971709.1451223167, 7429006.7261637431 ], [ 1971757.6494129275, 7461063.54872334 ], [ 1971772.1470290818, 7384474.0994797815 ], [ 1971890.5596737582, 7407366.1165107246 ], [ 1971908.1213312505, 7407081.4950492661 ], [ 1972018.6206502025, 7412185.2655667122 ], [ 1972120.1505286708, 7439164.8889083518 ], [ 1972126.41603562, 7472566.0231323745 ], [ 1972138.420720994, 7403188.8546074815 ], [ 1972231.1423655164, 7429729.9144872334 ], [ 1972258.391272279, 7372715.1774722263 ], [ 1972367.8326705601, 7469851.605588316 ], [ 1972380.6325164395, 7390573.2336432785 ], [ 1972570.3005756396, 7454815.1073242174 ], [ 1972572.8151145584, 7477870.0420295913 ], [ 1972771.4828120398, 7412183.8491632398 ], [ 1973047.0318131601, 7461009.1493622996 ], [ 1973066.4353824328, 7465143.2580296583 ], [ 1973082.6654386572, 7410228.9131978787 ], [ 1973114.4648286884, 7451563.9180927509 ], [ 1973163.6376698136, 7407976.1752500599 ], [ 1973192.8359280028, 7369482.588995548 ], [ 1973202.3397663811, 7381122.9642928271 ], [ 1973241.1700220301, 7394891.896687963 ], [ 1973347.5467244564, 7489441.0627238723 ], [ 1973365.2498583351, 7432020.5854134224 ], [ 1973412.8198567769, 7436367.7077055238 ], [ 1973413.2340194131, 7390123.0508629428 ], [ 1973504.3702054487, 7375919.1459442256 ], [ 1973546.7381548334, 7379453.268133576 ], [ 1973571.6278860436, 7483251.3700799979 ], [ 1973578.481697754, 7383564.9620363247 ], [ 1973785.9102071058, 7381056.5984857166 ], [ 1973914.4418700016, 7388542.4288739571 ], [ 1973963.593441146, 7494695.9621374402 ], [ 1973975.1046897515, 7488307.9521908863 ], [ 1973991.1924354546, 7455442.3784761047 ], [ 1974142.0812136596, 7371350.8475359492 ], [ 1974160.4027763964, 7431618.7044055201 ], [ 1974205.7825610419, 7468188.0106824087 ], [ 1974247.7186298124, 7396907.621013958 ], [ 1974303.0666678841, 7441243.4993129931 ], [ 1974417.5896546398, 7399013.7926402176 ], [ 1974674.0725201936, 7429000.8322139401 ], [ 1974784.3216983946, 7446842.6830512863 ], [ 1974833.0119390357, 7399238.9597760718 ], [ 1974843.0414770264, 7480764.9556504302 ], [ 1974855.4199273977, 7381491.2005973766 ], [ 1974953.461867963, 7426075.380524124 ], [ 1974954.7407581673, 7399034.5929996027 ], [ 1975002.8740443289, 7424646.0691468678 ], [ 1975049.1156459129, 7469992.3122151149 ], [ 1975119.3155761715, 7462438.7262520725 ], [ 1975120.1718386754, 7372080.6542542558 ], [ 1975137.459890537, 7400943.1381934443 ], [ 1975174.8984906282, 7493616.1813190198 ], [ 1975247.8697608854, 7375807.0053743552 ], [ 1975263.5141154553, 7493167.7806201875 ], [ 1975312.1980126833, 7404879.1572937286 ], [ 1975380.5673492812, 7415624.507420673 ], [ 1975425.9528127038, 7461869.0048637949 ], [ 1975471.0559852156, 7443537.7980148811 ], [ 1975481.8957644221, 7368479.6644110279 ], [ 1975485.3676914459, 7459379.5945538906 ], [ 1975515.295038549, 7454763.9949033605 ], [ 1975523.2209036117, 7412071.1072115051 ], [ 1975567.7010704956, 7478806.0907158265 ], [ 1975597.3899827651, 7451975.6969559966 ], [ 1975639.3761754669, 7415629.1809296263 ], [ 1975667.4522829887, 7493226.9630456166 ], [ 1975690.8537263568, 7364276.3782187793 ], [ 1975747.8002320365, 7444646.9171746736 ], [ 1975798.262953131, 7378473.0255545126 ], [ 1975820.8470130705, 7462326.3903522119 ], [ 1975826.110750447, 7455158.3163122321 ], [ 1975829.9335078194, 7421473.3884366183 ], [ 1975920.9771419901, 7411328.1983359633 ], [ 1976073.5409758876, 7417455.7582755703 ], [ 1976080.9145094845, 7409272.0900376486 ], [ 1976098.6882760231, 7488681.0364445392 ], [ 1976119.1475793945, 7499871.3682829048 ], [ 1976124.3053653003, 7424782.0519784372 ], [ 1976215.9329530965, 7465195.98381308 ], [ 1976372.0081282631, 7377580.7819690481 ], [ 1976423.8906993116, 7483451.8752040286 ], [ 1976501.6231355804, 7386637.1768940352 ], [ 1976566.4642661894, 7419959.8657377306 ], [ 1976596.2583979671, 7399609.5346393567 ], [ 1976598.1847611931, 7403962.1091297381 ], [ 1976604.5841092705, 7441141.6007188866 ], [ 1976623.8842019262, 7383395.0410016244 ], [ 1976630.6779448793, 7394678.2793294303 ], [ 1976679.5689541933, 7457078.8631275715 ], [ 1976885.0758253078, 7464725.6887796046 ], [ 1976939.3836769199, 7368262.5572254471 ], [ 1976975.0303036098, 7393231.5893981429 ], [ 1976999.3110364811, 7450208.9730532281 ], [ 1977033.9044392603, 7407545.9305932075 ], [ 1977058.0872560362, 7495790.3488885676 ], [ 1977074.4262238194, 7428954.1571638416 ], [ 1977087.1065650545, 7437601.2528745877 ], [ 1977108.5707006645, 7495494.7008151663 ], [ 1977287.305561271, 7481586.7804807499 ], [ 1977408.0735103749, 7456291.8592098905 ], [ 1977443.0213742824, 7373578.8366470095 ], [ 1977691.6699435571, 7375405.6591920862 ], [ 1977717.6936725327, 7439921.3751670532 ], [ 1977776.0901649278, 7368229.4056145903 ], [ 1977816.7582029894, 7468296.1480465429 ], [ 1977864.8487412122, 7500302.4751931643 ], [ 1977972.6400853896, 7433653.7628559582 ], [ 1978013.5408478081, 7420307.3356104605 ], [ 1978033.9902020954, 7485991.3796916222 ], [ 1978056.9401832386, 7492151.4827335626 ], [ 1978068.214545381, 7372437.7986941114 ], [ 1978080.3286856308, 7482137.2626140816 ], [ 1978108.2558729998, 7470327.0038174624 ], [ 1978109.3882832942, 7447338.0539605143 ], [ 1978111.9392721346, 7397710.710239456 ], [ 1978114.9630740315, 7401613.3782900088 ], [ 1978145.758889507, 7378923.5617000284 ], [ 1978171.8292813327, 7392894.129997774 ], [ 1978325.8602866, 7365431.1583299451 ], [ 1978351.6770790177, 7447130.2001620568 ], [ 1978375.7863730455, 7381999.7354566343 ], [ 1978439.1127208513, 7391912.4723047093 ], [ 1978456.870982704, 7375375.9363052528 ], [ 1978554.2206859223, 7433740.0808106298 ], [ 1978564.2760504466, 7501191.033115387 ], [ 1978591.1226741793, 7413905.4312471887 ], [ 1978615.4114188619, 7446527.1596768573 ], [ 1978649.4238249932, 7444002.0716209421 ], [ 1978650.2770694965, 7455755.1960823396 ], [ 1978707.9544145917, 7501022.3460788904 ], [ 1978719.2854170622, 7386739.0779664973 ], [ 1978746.7779749536, 7392283.7858569939 ], [ 1978746.903633957, 7434788.5604568236 ], [ 1978788.1870746794, 7426636.7390440982 ], [ 1978880.3171419885, 7364794.4635950513 ], [ 1978889.4534546011, 7471843.951488819 ], [ 1979038.5852875351, 7403665.2744715465 ], [ 1979064.4678850933, 7465792.7182046659 ], [ 1979133.5903002606, 7478016.3926451812 ], [ 1979213.9115107211, 7387417.1627400788 ], [ 1979240.7390094346, 7438030.9780469714 ], [ 1979377.3813530013, 7368028.6236589886 ], [ 1979408.9056706692, 7443245.6826803889 ], [ 1979411.1126494724, 7486652.3941758368 ], [ 1979425.7799073765, 7473106.4301731661 ], [ 1979428.7882514549, 7451160.9279750576 ], [ 1979491.2312309775, 7376939.260868839 ], [ 1979541.4664531797, 7393142.5923407748 ], [ 1979574.3766311323, 7389740.4390040301 ], [ 1979676.8901435838, 7494824.3564422643 ], [ 1979743.2126085525, 7491908.1664158199 ], [ 1979846.6076626701, 7470768.3027254771 ], [ 1979962.7693051086, 7454247.4499165015 ], [ 1979987.449236365, 7393772.0147232134 ], [ 1980008.2553333766, 7433177.5292129293 ], [ 1980032.6976622515, 7454421.0025965823 ], [ 1980102.4299032218, 7493277.6453955919 ], [ 1980220.2449873532, 7388716.3810140751 ], [ 1980283.9724742719, 7459175.3019301528 ], [ 1980293.4755325133, 7393762.4226972871 ], [ 1980375.9414714635, 7425805.9451543447 ], [ 1980387.7861797917, 7429163.4436999084 ], [ 1980414.0681270342, 7446969.3938939292 ], [ 1980537.30023101, 7451726.4881409248 ], [ 1980559.9080683619, 7424116.2244276823 ], [ 1980564.4714540271, 7374986.0829841746 ], [ 1980613.1717484621, 7441348.422373578 ], [ 1980657.0492489631, 7453089.4224405326 ], [ 1980744.3473352909, 7397959.2408624366 ], [ 1980818.4318126715, 7429382.1868740423 ], [ 1980836.7726604468, 7421646.3372824863 ], [ 1981021.3000409559, 7441249.7385008894 ], [ 1981051.9658906232, 7408618.8735747738 ], [ 1981073.0372291617, 7396644.4295387324 ], [ 1981261.8647426555, 7389766.2304168567 ], [ 1981317.0152079558, 7445251.6249142289 ], [ 1981371.9212158581, 7473910.5937798424 ], [ 1981377.2109489457, 7375762.885352076 ], [ 1981396.3777440509, 7437144.2930346671 ], [ 1981412.4806007724, 7429241.4312208975 ], [ 1981414.5941047159, 7501891.3405164042 ], [ 1981426.0642850627, 7481701.0158264991 ], [ 1981473.6453105821, 7403809.095417913 ], [ 1981520.9525353783, 7483360.8884994732 ], [ 1981620.0232715788, 7463074.796165403 ], [ 1981668.7759235338, 7371782.9953472223 ], [ 1981669.0937270191, 7413497.7221785681 ], [ 1981727.726761302, 7382908.1580484854 ], [ 1981785.8520633294, 7474549.2874593167 ], [ 1981793.4954714621, 7467009.9916536482 ], [ 1981798.4295442614, 7378991.8308528922 ], [ 1981847.0744946275, 7377245.6204539388 ], [ 1981915.3575494378, 7425296.0476740524 ], [ 1981985.9253193012, 7381255.7523620296 ], [ 1982009.5079089734, 7468078.1360743511 ], [ 1982059.7374545981, 7385942.2467708644 ], [ 1982104.7915616594, 7489296.8508667471 ], [ 1982140.583864633, 7394292.553261796 ], [ 1982151.5675898776, 7415245.4203346167 ], [ 1982217.9470614668, 7382968.3539841538 ], [ 1982260.3819667413, 7467740.2735521747 ], [ 1982279.335227346, 7370541.6877810815 ], [ 1982296.4121751552, 7406070.8501675008 ], [ 1982303.7890211963, 7376768.337402408 ], [ 1982338.6267744305, 7431686.5696232878 ], [ 1982418.9825715541, 7478591.7377278022 ], [ 1982434.5194933831, 7369607.5900564911 ], [ 1982508.1540885153, 7459541.3825503793 ], [ 1982547.5032185176, 7497461.9920500759 ], [ 1982612.8930889217, 7433995.3295790423 ], [ 1982695.0247505563, 7383639.290166704 ], [ 1982831.49995, 7463564.5128154056 ], [ 1983007.1690792232, 7426378.8979908284 ], [ 1983029.5871904576, 7400889.542069 ], [ 1983053.4164906624, 7433239.205083333 ], [ 1983109.1035259154, 7435658.0206782082 ], [ 1983120.1048263132, 7497106.3431039499 ], [ 1983192.9919807639, 7463263.8000017079 ], [ 1983208.4916346576, 7415850.8866609437 ], [ 1983225.6488270387, 7395857.8881593477 ], [ 1983241.6827096685, 7470446.8047824418 ], [ 1983285.2653674409, 7451386.7515881155 ], [ 1983286.6024163053, 7502668.3726548115 ], [ 1983425.5801888939, 7373537.6294141896 ], [ 1983494.1211724076, 7440912.7911048913 ], [ 1983523.5007392117, 7488379.5544519965 ], [ 1983535.2530291504, 7493073.6497955769 ], [ 1983549.006434992, 7487661.6542516444 ], [ 1983603.6076519857, 7475328.9257149966 ], [ 1983619.8781930804, 7420928.4863764998 ], [ 1983658.8323563396, 7439313.191560816 ], [ 1983663.7410048342, 7422888.7781680636 ], [ 1983730.9158351063, 7430875.0407178709 ], [ 1983776.6940997043, 7455444.1567946989 ], [ 1983786.2988870761, 7421799.4098590352 ], [ 1983796.2885526889, 7387566.4980304968 ], [ 1983801.3490600518, 7500170.8612104338 ], [ 1983840.0768450825, 7416607.3634669408 ], [ 1983886.3300693901, 7378461.5136992587 ], [ 1983927.212963267, 7428804.7446998525 ], [ 1984018.8016053967, 7365999.2776836697 ], [ 1984067.1697953492, 7459754.1667352738 ], [ 1984100.4641059891, 7406861.0037109116 ], [ 1984159.5810093959, 7392990.3714862876 ], [ 1984223.3639528272, 7469548.2505131029 ], [ 1984273.7611976324, 7380461.9729551077 ], [ 1984434.5595287038, 7409004.1041596206 ], [ 1984501.5058970428, 7434711.7262555286 ], [ 1984550.0947991663, 7494954.1721202452 ], [ 1984686.1201793177, 7442412.2430657903 ], [ 1984694.2576101918, 7366419.3186518596 ], [ 1984703.9370326856, 7399165.1482658898 ], [ 1984714.3631519908, 7382592.4849576261 ], [ 1984788.4609682038, 7378946.3358930079 ], [ 1984828.5744967028, 7441243.6399709573 ], [ 1984875.0505291193, 7439543.1691013994 ], [ 1985181.7452111042, 7370988.272253111 ], [ 1985193.6305324361, 7416939.0502383392 ], [ 1985231.8629313516, 7449780.3630865533 ], [ 1985261.111662444, 7491984.5887523964 ], [ 1985277.8313035858, 7385514.444991217 ], [ 1985295.9121059258, 7438449.8143252116 ], [ 1985516.9215960493, 7448564.4950101674 ], [ 1985549.8796257898, 7482674.4601138141 ], [ 1985593.898346364, 7441624.4063840229 ], [ 1985614.2508648878, 7452211.0345342858 ], [ 1985701.5636052515, 7479347.8645302933 ], [ 1985735.3789069541, 7380693.8474186175 ], [ 1985764.4544261389, 7416752.484243378 ], [ 1985771.2795488862, 7414534.2994514527 ], [ 1985791.2701535358, 7471210.918876403 ], [ 1985842.8196429762, 7369951.0067212917 ], [ 1985983.986138141, 7457124.0470151212 ], [ 1986033.0184718939, 7401721.7355829636 ], [ 1986172.4374520141, 7379550.2871373948 ], [ 1986179.1709301986, 7424188.6486283913 ], [ 1986287.3223943408, 7488768.03087602 ], [ 1986432.6727943805, 7392372.3152040094 ], [ 1986503.5510513361, 7427199.7848289106 ], [ 1986570.8349909701, 7505712.7664743355 ], [ 1986608.766795442, 7492228.7944855718 ], [ 1986726.9267521317, 7490656.0563013377 ], [ 1986786.5840229222, 7414509.6312389234 ], [ 1986802.5820302665, 7436226.6978595071 ], [ 1986809.3050629357, 7425544.0916563878 ], [ 1986811.0648326373, 7500181.5485887779 ], [ 1986826.9037792522, 7412145.2548073428 ], [ 1986847.7793872217, 7489695.4022750948 ], [ 1986857.6120299613, 7473201.9935150482 ], [ 1986873.1000941799, 7394338.9628924914 ], [ 1986891.6904798702, 7443072.7841473548 ], [ 1986895.3720839084, 7471498.9784307042 ], [ 1987024.2119671053, 7386642.9944565175 ], [ 1987030.9430214153, 7438489.7463090122 ], [ 1987062.9340526382, 7393598.3425409384 ], [ 1987093.0433641672, 7446536.5060118325 ], [ 1987123.8785160612, 7455095.9052174408 ], [ 1987141.1837831759, 7390747.1595943132 ], [ 1987330.3029955907, 7440895.6113328915 ], [ 1987440.8313283063, 7455565.6418600148 ], [ 1987455.4785746469, 7464753.8808403146 ], [ 1987518.5069614267, 7506265.85126861 ], [ 1987538.8305436554, 7439399.8892364921 ], [ 1987698.6179512464, 7373564.0493777161 ], [ 1987699.8457727467, 7482667.8652724959 ], [ 1987708.1792686945, 7407932.0031047165 ], [ 1987797.2973069572, 7383642.8312496096 ], [ 1987869.9960239907, 7395150.3660707287 ], [ 1987893.8573229965, 7443928.8553236555 ], [ 1987947.6996353013, 7445798.7189746853 ], [ 1987950.2929120832, 7492863.010035092 ], [ 1988002.5735325669, 7502014.5881165583 ], [ 1988003.8659358944, 7500401.9737785468 ], [ 1988072.8301806115, 7431501.0704555549 ], [ 1988084.1592194485, 7468329.9901443226 ], [ 1988119.5384717751, 7402367.6310405545 ], [ 1988119.8555473774, 7457909.4396166615 ], [ 1988122.410926736, 7453178.3215239393 ], [ 1988221.6106630757, 7423991.0769175077 ], [ 1988222.2516782666, 7422222.7538274499 ], [ 1988264.215286653, 7388415.3675687527 ], [ 1988437.4578448988, 7460273.6693510329 ], [ 1988450.3020219291, 7483888.8934441423 ], [ 1988534.1300942076, 7474292.5097679812 ], [ 1988567.2226564235, 7447462.437399853 ], [ 1988677.1845670936, 7443591.4372360837 ], [ 1988688.9015395422, 7380969.8553441195 ], [ 1988703.3606015276, 7460584.1917553218 ], [ 1988799.2824950605, 7372443.4016904514 ], [ 1988824.0527997953, 7397700.5219240272 ], [ 1988863.8809274803, 7425591.4728439515 ], [ 1988911.1874716589, 7453779.2060469659 ], [ 1988986.1084276433, 7419007.2592551857 ], [ 1989044.1497042845, 7403831.5750502944 ], [ 1989046.4622243412, 7494993.0246658828 ], [ 1989059.4048964158, 7481640.3000086369 ], [ 1989067.6039785722, 7367473.3089950625 ], [ 1989096.3637085799, 7467992.119745913 ], [ 1989103.3783308875, 7411937.7408288205 ], [ 1989126.5082608103, 7493534.8314662809 ], [ 1989154.7370299096, 7441007.817398835 ], [ 1989158.4449060154, 7369496.1374140345 ], [ 1989267.5998167577, 7444589.0870700264 ], [ 1989312.0032066049, 7391874.7182234228 ], [ 1989408.9430516399, 7444031.0741888238 ], [ 1989570.9768661484, 7459490.6115120482 ], [ 1989663.9531317197, 7411701.7735969182 ], [ 1989710.4618733688, 7484417.6872579325 ], [ 1989712.1229224857, 7475558.1591470074 ], [ 1989723.3139200518, 7497109.8364014057 ], [ 1989737.9036688327, 7404043.816565725 ], [ 1989779.7212638529, 7456045.8852500152 ], [ 1989818.6985115192, 7417254.2266635848 ], [ 1989887.1095786272, 7492336.0554073304 ], [ 1989915.5430793399, 7495379.4562211111 ], [ 1989989.4188766603, 7462189.2384814192 ], [ 1990120.4094326245, 7372188.2751841061 ], [ 1990147.6187530274, 7481153.5468456456 ], [ 1990187.9694568664, 7425116.5885338718 ], [ 1990188.6790949502, 7385484.375317378 ], [ 1990288.9042558922, 7453517.0464192964 ], [ 1990303.3062516947, 7466038.4745994648 ], [ 1990369.9486292475, 7394179.7431171238 ], [ 1990437.7178607569, 7440198.7968386607 ], [ 1990474.6258957093, 7469291.6554263122 ], [ 1990502.5355832535, 7384282.8631405057 ], [ 1990598.649920217, 7432362.5404329225 ], [ 1990671.3848935673, 7463593.7679301649 ], [ 1990763.2513799514, 7478231.3862193413 ], [ 1990771.9804853289, 7427544.1877164794 ], [ 1990781.5680324757, 7399999.7977629099 ], [ 1990803.8224444108, 7501132.5678968113 ], [ 1990805.0646798867, 7453278.356340697 ], [ 1990889.0425002561, 7412807.619149561 ], [ 1990904.0511786586, 7455318.8871133626 ], [ 1990976.3470328404, 7428312.9884743951 ], [ 1991158.0021674512, 7475787.1180467177 ], [ 1991205.186610945, 7490775.7504826877 ], [ 1991226.0890459265, 7408892.5698687015 ], [ 1991288.494981471, 7503357.8737345347 ], [ 1991369.9958188974, 7500159.4599169167 ], [ 1991628.0981230678, 7432712.1125683431 ], [ 1991731.2998243349, 7507211.904051776 ], [ 1991756.2666611762, 7415376.2371290429 ], [ 1991839.5654866835, 7465483.6089214822 ], [ 1991849.6601053823, 7438075.3204448996 ], [ 1991895.6918787325, 7410779.4283510996 ], [ 1991923.148802948, 7407474.1467985585 ], [ 1991924.3899164202, 7395498.3610472856 ], [ 1992044.5104960725, 7493446.0893343762 ], [ 1992185.4582164609, 7423426.3171229446 ], [ 1992223.4146915381, 7444777.4870838821 ], [ 1992232.8563307417, 7397845.6067864755 ], [ 1992292.2871137476, 7490829.8324905438 ], [ 1992299.4422463835, 7417695.7566016354 ], [ 1992309.700318356, 7488285.0806392329 ], [ 1992415.9995115157, 7394718.9119871464 ], [ 1992433.8513542337, 7382882.3204252301 ], [ 1992463.6236880524, 7483713.3712947937 ], [ 1992526.1718760869, 7429433.8543131724 ], [ 1992572.4962266299, 7465336.4689035211 ], [ 1992580.6447636122, 7464363.2460306222 ], [ 1992716.4461575204, 7502224.8760709511 ], [ 1992944.9334683828, 7438829.8484000647 ], [ 1993021.300873671, 7382429.9781292081 ], [ 1993048.7115492162, 7497257.4501327835 ], [ 1993050.8032445968, 7448544.3153878013 ], [ 1993123.8106135218, 7482332.3032495258 ], [ 1993297.5445972106, 7466935.6961103668 ], [ 1993315.9302903917, 7371920.508973198 ], [ 1993367.1289263016, 7490963.184856548 ], [ 1993453.6211446375, 7375567.3607601272 ], [ 1993464.2478152786, 7506970.1956793377 ], [ 1993490.0248052138, 7458782.1540068956 ], [ 1993529.3693969955, 7448531.6313415309 ], [ 1993531.5467542601, 7405265.2706219377 ], [ 1993660.1333737124, 7456877.3977994099 ], [ 1993687.5383283445, 7406121.5935571585 ], [ 1993772.3062248249, 7503202.9205418099 ], [ 1993793.5437245471, 7463192.2252243981 ], [ 1993793.7824675282, 7460922.8925336236 ], [ 1993812.2466311504, 7396401.4120212803 ], [ 1993816.4824794666, 7388578.1048081927 ], [ 1993866.0423481804, 7375157.4773384277 ], [ 1993872.0025083635, 7371727.3739083884 ], [ 1993908.8542515028, 7397139.5385255413 ], [ 1993960.924921762, 7489414.1186843002 ], [ 1993974.1942826803, 7369949.3804408507 ], [ 1994055.0083764726, 7487713.5547127388 ], [ 1994069.6399240668, 7496736.9937262265 ], [ 1994086.3135305531, 7452235.2988239126 ], [ 1994194.9782046084, 7402596.7731555663 ], [ 1994237.0689553304, 7394481.7500059986 ], [ 1994332.713259453, 7424731.0236302027 ], [ 1994388.1171604544, 7407015.5013718475 ], [ 1994407.5660165839, 7434586.8551925141 ], [ 1994459.3083555377, 7394295.8096833453 ], [ 1994519.0112034508, 7484472.0431544501 ], [ 1994538.9074781332, 7435837.409547573 ], [ 1994571.5489344893, 7464352.9045697218 ], [ 1994581.794432532, 7495058.9802606963 ], [ 1994663.3080061597, 7372499.0615825737 ], [ 1994666.4430941469, 7397166.6869081464 ], [ 1994754.1861625402, 7501086.7433377048 ], [ 1994767.3400933456, 7510005.682291491 ], [ 1994778.87396818, 7487231.4113029409 ], [ 1994857.5361410468, 7368259.0828485666 ], [ 1994909.9245790862, 7396882.9198506624 ], [ 1994916.7310616416, 7463853.1436445611 ], [ 1995000.0421010044, 7368154.6734367851 ], [ 1995059.9575228712, 7490726.2924453812 ], [ 1995067.617628054, 7411182.0172003582 ], [ 1995171.3171348632, 7480976.6703282753 ], [ 1995175.045272314, 7405419.3334481204 ], [ 1995222.8755593563, 7404892.1324550873 ], [ 1995285.4736552094, 7367659.7499194499 ], [ 1995290.4584652975, 7450085.4356424911 ], [ 1995588.2651314221, 7459596.2286516242 ], [ 1995607.16451391, 7497100.863576402 ], [ 1995618.108014486, 7405743.8823251361 ], [ 1995777.7058443103, 7403198.7490872955 ], [ 1995832.2521387092, 7436767.8131529493 ], [ 1995875.6344422582, 7446146.2023953712 ], [ 1995918.3666799781, 7373961.2716829609 ], [ 1995940.0780467335, 7466083.0035189195 ], [ 1995959.9813093569, 7468364.3135114117 ], [ 1995961.9151611044, 7491700.4481364535 ], [ 1995970.5066351045, 7387445.3223476512 ], [ 1996042.4928044043, 7383386.3871591231 ], [ 1996052.3041546978, 7446453.7227498414 ], [ 1996083.3913288277, 7395771.9242410408 ], [ 1996186.1180775436, 7394073.5558112198 ], [ 1996207.4317631656, 7427264.7259453507 ], [ 1996300.5923839903, 7467177.5249242727 ], [ 1996382.2794914362, 7419368.2874025498 ], [ 1996463.1052311095, 7461607.958286983 ], [ 1996470.169740601, 7383244.6456938004 ], [ 1996473.5761012381, 7505588.8082156647 ], [ 1996486.8742571406, 7471895.9575959481 ], [ 1996511.1697552153, 7373626.0253909137 ], [ 1996516.637331509, 7462240.694472502 ], [ 1996524.1138586635, 7387938.7860629065 ], [ 1996683.3368954523, 7376317.7280179765 ], [ 1996693.2683109485, 7439877.0552063091 ], [ 1996693.3031600334, 7418619.3280292153 ], [ 1996781.1552105558, 7461355.9367049579 ], [ 1996787.6283227745, 7429600.2600033041 ], [ 1996836.3805027814, 7455796.3375602132 ], [ 1996841.3990194134, 7493058.7092855377 ], [ 1996884.5127267377, 7451076.2679611174 ], [ 1996903.0625150693, 7459147.5828673085 ], [ 1996922.7819807879, 7415474.2898108866 ], [ 1996927.2686128907, 7448575.2032709345 ], [ 1996934.046344839, 7371953.6077245986 ], [ 1997000.8843961251, 7491679.6284227492 ], [ 1997011.8558020517, 7483796.9579069195 ], [ 1997116.4505787604, 7370603.5808792263 ], [ 1997172.218292485, 7443033.0369835217 ], [ 1997275.4565084495, 7399358.5633806027 ], [ 1997321.6435326599, 7453186.2418008382 ], [ 1997349.504827088, 7378311.2987976279 ], [ 1997377.1784231493, 7463705.8694372727 ], [ 1997534.139728931, 7500180.2166067446 ], [ 1997580.8060498615, 7400688.7320000455 ], [ 1997596.9980087555, 7407525.6292615458 ], [ 1997644.0522562156, 7503638.6602573404 ], [ 1997703.7178245913, 7474907.399705424 ], [ 1997781.5406955634, 7447617.7015734911 ], [ 1997828.9961646802, 7490980.5428935811 ], [ 1997940.8675666517, 7396889.9610154359 ], [ 1997942.1888286024, 7454444.3964659236 ], [ 1997974.5839175778, 7476442.1624690648 ], [ 1997994.6441185218, 7419192.3712998284 ], [ 1997996.5905331685, 7399766.5729057696 ], [ 1998004.2404890067, 7482424.6272621583 ], [ 1998093.625984061, 7484568.4712277604 ], [ 1998148.4722522013, 7495055.6176068 ], [ 1998163.5952224387, 7393172.2178250104 ], [ 1998235.7124844536, 7428690.8024558527 ], [ 1998239.2039140635, 7406281.8354422683 ], [ 1998292.2735186054, 7510081.4310917025 ], [ 1998309.1031649834, 7388162.1820240133 ], [ 1998324.159940047, 7385840.7366668042 ], [ 1998330.9784438328, 7376690.9053585129 ], [ 1998345.8886249072, 7392904.8351522153 ], [ 1998347.8052916434, 7407887.7634888003 ], [ 1998419.1403964038, 7418589.1380042071 ], [ 1998428.0968320295, 7402900.1456020167 ], [ 1998524.2226612549, 7392794.0166541254 ], [ 1998558.6057800143, 7383603.6600198597 ], [ 1998628.1797416492, 7431501.2888710117 ], [ 1998644.6301303648, 7382243.1863346267 ], [ 1998716.6017701919, 7488587.1600158662 ], [ 1998752.2006005077, 7504779.7477585394 ], [ 1998754.1897724257, 7458241.6243987689 ], [ 1998805.7127172779, 7387354.0853609368 ], [ 1998810.454218646, 7504511.5311106369 ], [ 1998988.2134585842, 7376297.1085377634 ], [ 1999042.8779365462, 7488658.743745585 ], [ 1999196.728983297, 7457789.5535720773 ], [ 1999252.5131308516, 7455571.50689168 ], [ 1999270.2918191673, 7396894.7816248015 ], [ 1999288.8812022302, 7408737.258452367 ], [ 1999321.1840358758, 7479130.1179715022 ], [ 1999351.3457232183, 7478581.9761867048 ], [ 1999385.6040759077, 7458022.0132724205 ], [ 1999393.5627331557, 7425646.2127234014 ], [ 1999418.6464513401, 7505500.1814427711 ], [ 1999427.8713815017, 7430104.0425468143 ], [ 1999681.6524532428, 7451826.9099056926 ], [ 1999750.8450097905, 7379041.1485980153 ], [ 1999778.2154878513, 7451011.5902231503 ], [ 1999780.7855951067, 7500152.1568643013 ], [ 1999806.9202343472, 7435924.0869781449 ], [ 1999835.6875523517, 7465404.8295358727 ], [ 1999849.8446336689, 7506354.8493936528 ], [ 1999908.8251798146, 7474933.3543879678 ], [ 1999925.7979286588, 7461435.3892676122 ], [ 1999977.5532464874, 7406866.148513698 ], [ 1999984.8693444189, 7375588.0135279382 ], [ 2000001.2702395529, 7436697.3163804282 ], [ 2000029.317760509, 7389139.8977523334 ], [ 2000033.6369953218, 7506493.8678218285 ], [ 2000040.5553730279, 7419076.2650868166 ], [ 2000040.9180252971, 7390749.4186066883 ], [ 2000049.9399133199, 7428193.0401964029 ], [ 2000067.9836593128, 7502095.2453831807 ], [ 2000142.2661732195, 7492423.4865240362 ], [ 2000198.5724330598, 7491150.431529359 ], [ 2000216.3232263254, 7498686.0088255461 ], [ 2000329.5917398853, 7468190.3502712026 ], [ 2000342.3609494716, 7509015.4359359471 ], [ 2000373.2428443239, 7406768.351173657 ], [ 2000377.9809833337, 7395123.5738752102 ], [ 2000382.3145758905, 7376615.6622424452 ], [ 2000417.561231154, 7383587.1549082156 ], [ 2000447.1715211996, 7477974.3158495426 ], [ 2000448.8772205412, 7420041.9498558715 ], [ 2000496.4712755582, 7398925.2395060519 ], [ 2000500.5688561895, 7391170.7423490444 ], [ 2000572.3597812047, 7475219.1057995483 ], [ 2000579.9456120767, 7450573.0433531823 ], [ 2000597.0456200233, 7454939.8669859702 ], [ 2000784.7768018858, 7463196.4422124354 ], [ 2000873.5953549338, 7435327.492606082 ], [ 2001066.4483389689, 7377659.237613257 ], [ 2001078.6905445317, 7426296.584822352 ], [ 2001157.8726416088, 7490181.6658907225 ], [ 2001207.7445449997, 7417226.4598058024 ], [ 2001209.3704815486, 7432071.6459997902 ], [ 2001218.3622182948, 7444739.6780062495 ], [ 2001240.0093840407, 7408693.5509286001 ], [ 2001243.9056499959, 7382566.8693056442 ], [ 2001293.4579985589, 7441670.8034005277 ], [ 2001313.6010344177, 7434822.892862102 ], [ 2001320.2203336065, 7392368.9670555051 ], [ 2001331.0467413312, 7431020.6194893224 ], [ 2001346.3594887019, 7434722.0142867174 ], [ 2001366.9540269764, 7398699.3916695183 ], [ 2001422.2703678068, 7482822.5637646215 ], [ 2001423.1223152166, 7432522.3713484816 ], [ 2001613.6695796307, 7465816.3308935659 ], [ 2001624.418672536, 7448888.0037425747 ], [ 2001718.3684042676, 7512540.2394294245 ], [ 2001764.7237849769, 7438773.2988484856 ], [ 2001948.4714718249, 7489482.1331333341 ], [ 2002053.4390288368, 7389102.3860554378 ], [ 2002054.3455382497, 7484825.2803164665 ], [ 2002056.4934826556, 7492519.8387798173 ], [ 2002064.5657385783, 7482742.0526749082 ], [ 2002073.7974655342, 7491253.7578243744 ], [ 2002112.2345132111, 7435564.456485291 ], [ 2002263.7336974579, 7440325.7566101747 ], [ 2002294.4416217438, 7486029.545336633 ], [ 2002324.599261849, 7436375.9782192577 ], [ 2002397.5010004966, 7434760.6783914752 ], [ 2002510.9942873872, 7464178.1205913909 ], [ 2002550.6083833477, 7390717.0818619961 ], [ 2002587.422907409, 7455631.6029902427 ], [ 2002601.1365595504, 7379388.1156147197 ], [ 2002749.2262196199, 7388189.1241108943 ], [ 2002767.1374685147, 7409166.2287145555 ], [ 2002806.0593675226, 7386215.7872784836 ], [ 2002871.5685320967, 7514547.3599688541 ], [ 2002874.1574339089, 7442095.4859715346 ], [ 2002891.8903327533, 7457451.4843465798 ], [ 2002915.7081763858, 7417824.950610931 ], [ 2002930.1317100036, 7414063.028290173 ], [ 2002949.7874301155, 7462460.0268598916 ], [ 2003034.4732098905, 7428009.2504366143 ], [ 2003217.5076076211, 7412065.8716873461 ], [ 2003251.4465884157, 7475671.7209599996 ], [ 2003403.3900187856, 7420650.0178049887 ], [ 2003464.7990303342, 7452963.4599400042 ], [ 2003503.6357496055, 7435019.9890018478 ], [ 2003547.1287655605, 7456402.8139833035 ], [ 2003559.3259877942, 7396202.8662994085 ], [ 2003614.9750888494, 7430491.9506546054 ], [ 2003618.3588154681, 7406567.7293220507 ], [ 2003629.8161048996, 7415094.2145912759 ], [ 2003633.5326245334, 7489106.3892475562 ], [ 2003694.7085287301, 7460315.8654313069 ], [ 2003832.2689388946, 7422949.314559591 ], [ 2003864.3051263462, 7468749.3723440906 ], [ 2003910.8563512964, 7432309.9139089277 ], [ 2003954.7765898723, 7512347.3693187898 ], [ 2004015.9070373387, 7370275.1795204869 ], [ 2004047.131545288, 7442071.9216295909 ], [ 2004177.7604762216, 7376145.5307268845 ], [ 2004200.1825110791, 7369073.5212967945 ], [ 2004311.7277329341, 7381883.6675152443 ], [ 2004343.3913461687, 7423792.3017117362 ], [ 2004443.1177901053, 7368434.3758917376 ], [ 2004483.21952037, 7424714.0081901141 ], [ 2004541.5294993795, 7396262.8504012031 ], [ 2004649.7567783822, 7408377.2879729401 ], [ 2004676.9152832425, 7412694.0900638197 ], [ 2004700.2934113804, 7440486.4570264928 ], [ 2004710.114108925, 7375128.9793303339 ], [ 2004723.3351564382, 7401899.107777413 ], [ 2004767.7943282174, 7456279.0929064788 ], [ 2004772.4950914585, 7412784.5315718567 ], [ 2004813.2788476464, 7504276.8889552513 ], [ 2004914.0201834799, 7416651.0031166477 ], [ 2004915.9400451842, 7439830.0605970118 ], [ 2005061.8263932774, 7425408.8804448424 ], [ 2005136.4853021258, 7374434.3144158004 ], [ 2005160.7135457138, 7442426.9590085465 ], [ 2005240.6683941628, 7392464.4679127894 ], [ 2005416.5312824254, 7385522.1893685134 ], [ 2005467.798805373, 7466988.3517853208 ], [ 2005580.934953053, 7449036.687537943 ], [ 2005657.7530718625, 7514965.844074 ], [ 2005692.7169957664, 7401800.7131718295 ], [ 2005770.6234511714, 7484953.2369397087 ], [ 2005815.9448632866, 7400827.074112922 ], [ 2005819.5754074757, 7426983.3658279637 ], [ 2005859.8586704829, 7394575.5374936517 ], [ 2005907.9080676059, 7404575.4342735931 ], [ 2005978.621846485, 7452268.6340519367 ], [ 2006001.5879257075, 7513429.1602788232 ], [ 2006038.8154997171, 7474662.9615270998 ], [ 2006138.3805406671, 7509956.2700296007 ], [ 2006262.8567501756, 7443495.2691347571 ], [ 2006278.8189643701, 7478446.778193403 ], [ 2006291.7064927195, 7374838.6543972651 ], [ 2006301.3585247968, 7503974.6275846446 ], [ 2006318.2783512443, 7424462.1858546715 ], [ 2006320.3319218054, 7504006.3322463678 ], [ 2006333.6929284863, 7382723.0155561175 ], [ 2006489.8955319319, 7368667.1722164443 ], [ 2006579.7787294022, 7388390.0067693852 ], [ 2006614.8363966532, 7460925.1487507559 ], [ 2006650.4491326534, 7427498.4588739714 ], [ 2006970.6228434385, 7459500.8031770214 ], [ 2007028.1102787582, 7503974.067137843 ], [ 2007038.4419909765, 7516747.4928931054 ], [ 2007077.2758185826, 7385408.5394567531 ], [ 2007083.4090684236, 7458288.2942578951 ], [ 2007109.8116826958, 7497605.4129938707 ], [ 2007181.1539925621, 7457760.2676787572 ], [ 2007243.3522179732, 7384979.9599755965 ], [ 2007253.0890576765, 7471696.6133402139 ], [ 2007263.1194393046, 7460971.7770476313 ], [ 2007285.2209209471, 7393176.1134178368 ], [ 2007333.3721094667, 7382497.1898830365 ], [ 2007486.738917483, 7446282.9805576997 ], [ 2007539.3452144754, 7451377.943773211 ], [ 2007678.7443043541, 7434683.5049241846 ], [ 2007681.4277508843, 7390519.3055800172 ], [ 2007691.5078726881, 7514655.1773237158 ], [ 2007798.6110257753, 7470369.9044146668 ], [ 2007876.3427887552, 7456488.147868867 ], [ 2007903.9954438319, 7378814.3551890785 ], [ 2007949.9398635342, 7387084.0979488837 ], [ 2007978.776244821, 7484975.9375514742 ], [ 2008054.9407084547, 7490739.7696925681 ], [ 2008090.0838109576, 7387636.9597696494 ], [ 2008103.8995222589, 7405964.0352307195 ], [ 2008108.9345445288, 7472418.2646907177 ], [ 2008133.2629563047, 7483371.5216389727 ], [ 2008249.0016510964, 7437286.21745048 ], [ 2008270.5051654612, 7460101.018796633 ], [ 2008348.840322095, 7410643.8007204952 ], [ 2008357.4717041121, 7382917.7655366985 ], [ 2008446.4457755848, 7444278.5189997042 ], [ 2008572.8512439616, 7490266.5281172339 ], [ 2008617.2664187523, 7479924.9414933994 ], [ 2008660.1843083445, 7498877.1689355997 ], [ 2008684.5210237755, 7439080.1807658132 ], [ 2008710.8718426945, 7480926.8909676867 ], [ 2008755.7046717107, 7453603.7163484516 ], [ 2008755.9125723725, 7405129.0379486121 ], [ 2008806.8355490132, 7435758.8737848317 ], [ 2008810.4767953865, 7454332.2919466868 ], [ 2008826.3511589321, 7491656.6942125047 ], [ 2008875.779109257, 7422706.404338534 ], [ 2008887.4357532773, 7453810.6435640687 ], [ 2008890.6752334393, 7468726.9897753308 ], [ 2008924.0502766371, 7440029.5427940618 ], [ 2008951.6174242797, 7503995.0708733033 ], [ 2008955.9264675812, 7429071.0689070681 ], [ 2009031.3131191547, 7377798.9829304395 ], [ 2009053.3934733775, 7490763.0258227158 ], [ 2009089.6994589432, 7373004.2881107312 ], [ 2009135.7537054038, 7409324.9934391631 ], [ 2009145.1157785319, 7518278.160208487 ], [ 2009148.315354011, 7504172.466783721 ], [ 2009152.2315242507, 7379827.3715470573 ], [ 2009221.088953797, 7435500.862256472 ], [ 2009228.9098281122, 7400991.0533132935 ], [ 2009245.9108051998, 7455036.6681744857 ], [ 2009302.7706192483, 7509658.8061366882 ], [ 2009331.5706568947, 7401006.0307269683 ], [ 2009336.0444107244, 7490902.6649741493 ], [ 2009433.1400295778, 7475606.6166897034 ], [ 2009433.7861808874, 7424181.6171793751 ], [ 2009535.4317230228, 7498361.8862993456 ], [ 2009551.8308737355, 7381372.9509667736 ], [ 2009568.4409229069, 7489233.6263842881 ], [ 2009572.2403210548, 7502470.7392370086 ], [ 2009649.3945368701, 7417091.4171598991 ], [ 2009651.4151830333, 7384753.9394343747 ], [ 2009690.490966884, 7498929.4882730544 ], [ 2009724.325830556, 7393570.0845678048 ], [ 2009770.5784991595, 7453813.5305988751 ], [ 2009831.2076168261, 7388120.7799158944 ], [ 2009859.2787913161, 7415231.1906395415 ], [ 2009925.4387249006, 7513173.2305977121 ], [ 2009948.5951648206, 7413649.4425961701 ], [ 2009978.8635456827, 7484261.4345429586 ], [ 2009986.833559636, 7441013.0905226488 ], [ 2010003.0282184917, 7373285.0183292879 ], [ 2010089.2791631995, 7453488.3381955223 ], [ 2010115.3647584906, 7392243.9171111258 ], [ 2010188.180503323, 7487368.0087826569 ], [ 2010211.1929766999, 7447118.3478379855 ], [ 2010295.6184536333, 7484472.5523007056 ], [ 2010313.9594078194, 7484953.6853798982 ], [ 2010333.9923164898, 7490500.2762241624 ], [ 2010463.0877559592, 7373306.2186357984 ], [ 2010511.1258327805, 7391858.4125545751 ], [ 2010513.6271045166, 7401657.663609107 ], [ 2010584.8030824591, 7512274.2032517316 ], [ 2010694.5280829419, 7515194.120433405 ], [ 2010809.4544271268, 7421006.5352818593 ], [ 2010829.718936177, 7428931.2187510151 ], [ 2011118.537670173, 7371769.0479480354 ], [ 2011170.7683913005, 7437920.0382415708 ], [ 2011244.3026640494, 7412068.367158751 ], [ 2011349.8122444258, 7387720.3201775244 ], [ 2011370.8668348521, 7471967.1205483135 ], [ 2011427.0557313254, 7456116.2701443201 ], [ 2011484.3554625937, 7399077.4881592942 ], [ 2011484.6371865068, 7504998.4877642561 ], [ 2011578.2621028144, 7516530.9088739166 ], [ 2011585.4575629807, 7482494.3464530567 ], [ 2011611.7938449569, 7509871.1856174627 ], [ 2011615.5000186546, 7511978.2757877717 ], [ 2011629.2237178441, 7369270.7784917317 ], [ 2011644.8634060943, 7509879.1426214632 ], [ 2011662.790456444, 7480046.5695091123 ], [ 2011760.6189715259, 7428396.2671293058 ], [ 2011815.2339199116, 7499814.2623649323 ], [ 2011959.6069977919, 7465864.9256109204 ], [ 2012064.5203502811, 7489206.4841170469 ], [ 2012131.708972984, 7475257.6416395344 ], [ 2012136.9609302892, 7374274.0742562842 ], [ 2012168.5063775475, 7485519.7594377259 ], [ 2012169.8871667092, 7428356.2388210036 ], [ 2012174.8760025257, 7493729.5017779665 ], [ 2012233.3468308311, 7440186.7930425014 ], [ 2012272.4463338363, 7371885.8868211107 ], [ 2012337.3380806262, 7399771.0665667932 ], [ 2012371.0066339185, 7480305.4377447488 ], [ 2012379.5927210536, 7465457.8343996815 ], [ 2012403.3158813224, 7501879.9071745528 ], [ 2012512.3368967213, 7465490.9564353572 ], [ 2012514.7887016274, 7376988.7530153356 ], [ 2012546.1513211278, 7451099.3352054833 ], [ 2012566.9691525344, 7477536.8649496464 ], [ 2012569.0635476166, 7420301.4159899568 ], [ 2012596.9397364839, 7509667.5753050651 ], [ 2012616.2266117823, 7470303.3583444413 ], [ 2012709.5293439545, 7391352.4660398122 ], [ 2012711.9056159486, 7402876.1249482306 ], [ 2012757.1302845399, 7423035.9110536482 ], [ 2012923.5218103863, 7500308.8261963381 ], [ 2012994.5919614993, 7469972.7590735015 ], [ 2013009.6986950443, 7467529.3048494793 ], [ 2013009.9774397132, 7426478.8282258408 ], [ 2013055.6988454352, 7421322.0493834894 ], [ 2013169.6474363217, 7450832.5571982758 ], [ 2013262.2741906114, 7501025.9219927657 ], [ 2013295.9142561653, 7484907.2865890907 ], [ 2013316.6920569958, 7395389.2834047237 ], [ 2013318.5494710691, 7504404.8201192971 ], [ 2013353.3788466682, 7457301.2659391603 ], [ 2013429.9672734661, 7393306.4815703509 ], [ 2013434.7598932723, 7447177.9078715714 ], [ 2013476.5348126441, 7372817.7445892114 ], [ 2013492.0394410931, 7371836.8545355713 ], [ 2013532.0721631569, 7469203.8363767294 ], [ 2013693.5682150461, 7378108.1766083669 ], [ 2014055.7593242081, 7427854.9237920484 ], [ 2014149.5110398587, 7410073.2815005006 ], [ 2014151.9173687473, 7474266.7212514365 ], [ 2014159.1270903826, 7483517.0076086922 ], [ 2014200.9512200295, 7398534.4680903945 ], [ 2014234.2906394263, 7426223.7418158362 ], [ 2014281.8597703085, 7378187.791501577 ], [ 2014337.1719417495, 7478907.4578250544 ], [ 2014354.7856899535, 7444631.5396449761 ], [ 2014409.8658698399, 7466484.7751657655 ], [ 2014461.0530478647, 7478454.5082140137 ], [ 2014474.8411120698, 7456909.6526649399 ], [ 2014481.2598615955, 7488899.8476933204 ], [ 2014510.8184400534, 7431472.7221673885 ], [ 2014617.5367770125, 7514435.939356056 ], [ 2014656.4358858247, 7416519.4413534086 ], [ 2014729.3031097355, 7458087.2403072212 ], [ 2014780.6800304726, 7505338.7286815485 ], [ 2014795.7526911418, 7486924.3684873618 ], [ 2014797.8596206161, 7404542.4323912617 ], [ 2014800.3260865316, 7489028.7074140497 ], [ 2014834.1585071387, 7498930.6285533914 ], [ 2014863.6779873262, 7441878.825744316 ], [ 2014887.7203302314, 7440121.7914875718 ], [ 2014966.9271496241, 7487187.4819303285 ], [ 2014968.785772033, 7374947.3763714759 ], [ 2014982.253228263, 7510267.4039430497 ], [ 2014989.715416813, 7464816.5134697333 ], [ 2015011.7245319178, 7476695.6035417151 ], [ 2015019.2233801959, 7369155.1229294995 ], [ 2015043.9666054561, 7465508.3275375515 ], [ 2015099.2759222069, 7439709.3000018485 ], [ 2015128.1491388162, 7388490.4240478575 ], [ 2015151.5531814026, 7430953.5045724669 ], [ 2015190.4457703296, 7509236.5921193901 ], [ 2015191.641475044, 7444039.6289903652 ], [ 2015237.8916994161, 7432684.8325359831 ], [ 2015251.3957997817, 7375853.3867624747 ], [ 2015288.0588005409, 7406298.8033169052 ], [ 2015305.2668995438, 7400097.4544769935 ], [ 2015369.8258700436, 7399932.0300362743 ], [ 2015504.7686119941, 7383081.6065239087 ], [ 2015661.8721775557, 7471816.7413842306 ], [ 2015708.5117851093, 7382893.0837990642 ], [ 2015741.2203220704, 7386893.4035406122 ], [ 2015768.7195639308, 7453624.8100770563 ], [ 2015770.9333292881, 7370229.0587036973 ], [ 2015794.8386379208, 7464779.0385756362 ], [ 2015828.8461957132, 7379077.4458834454 ], [ 2015843.7318738191, 7382983.1843069661 ], [ 2015879.7116445499, 7412370.3849486215 ], [ 2015892.9239199688, 7429048.8798456769 ], [ 2015932.5402610246, 7435127.431171705 ], [ 2015976.3856604914, 7394286.7114016274 ], [ 2015983.0974653098, 7370633.1247180486 ], [ 2016006.1855742866, 7410149.0040761288 ], [ 2016119.4476755648, 7496072.6222440731 ], [ 2016185.0127163199, 7497660.7227850165 ], [ 2016202.6681337077, 7445570.866571296 ], [ 2016369.5601196615, 7492865.5448534694 ], [ 2016428.110915767, 7475265.5502588088 ], [ 2016453.279233308, 7502899.2088976176 ], [ 2016622.9432081948, 7494514.1170380609 ], [ 2016722.9365531581, 7489494.1860804092 ], [ 2016834.9839586585, 7386089.0046433741 ], [ 2016858.0345226401, 7394505.2212541783 ], [ 2016918.3605564472, 7515081.9267682927 ], [ 2016984.1442445307, 7416186.5198994903 ], [ 2017003.4712393139, 7426926.1997172497 ], [ 2017020.4973277536, 7434083.0078392001 ], [ 2017053.6925938325, 7464052.0226580501 ], [ 2017074.6953065938, 7513211.6936295489 ], [ 2017080.5869838006, 7418164.3422488365 ], [ 2017143.5794713427, 7435608.6791274743 ], [ 2017181.8120245058, 7453799.1424782844 ], [ 2017337.6879726364, 7505208.6429422833 ], [ 2017348.7075027595, 7517428.3580400329 ], [ 2017392.3327299848, 7396691.2173810238 ], [ 2017412.6380558116, 7455286.7471072292 ], [ 2017413.9327283176, 7458332.4306537928 ], [ 2017462.1559254488, 7416930.6820833925 ], [ 2017554.8016611002, 7518813.7828689842 ], [ 2017610.3181802959, 7520273.5863946825 ], [ 2017622.5312991757, 7516234.213121064 ], [ 2017678.5400635144, 7486499.1395429326 ], [ 2017679.2963507315, 7454679.548089928 ], [ 2017730.8505769565, 7495634.8167809872 ], [ 2017779.6639945745, 7428619.1988869784 ], [ 2017903.757400244, 7473400.2317160983 ], [ 2018028.5457063837, 7432413.6199568585 ], [ 2018110.3150383953, 7438476.8336227927 ], [ 2018221.9027081835, 7455883.871596599 ], [ 2018299.8689706156, 7445660.4230281645 ], [ 2018313.2860491094, 7514041.0738979941 ], [ 2018417.0309067657, 7525191.8537216317 ], [ 2018438.8696238846, 7505764.2436647909 ], [ 2018572.7464688986, 7498228.4550133832 ], [ 2018605.3354542428, 7524727.6048008231 ], [ 2018637.4169986234, 7394276.545186366 ], [ 2018801.2511338468, 7471654.6012005676 ], [ 2018836.2174239596, 7491799.828998372 ], [ 2018840.3471265805, 7479521.3241862375 ], [ 2018935.8151442553, 7441740.8789316975 ], [ 2018936.0771682195, 7432091.6432535518 ], [ 2018972.2600522018, 7490190.3561315145 ], [ 2018991.46470947, 7485549.4993760716 ], [ 2019006.7590471944, 7498833.2805195786 ], [ 2019113.5784431191, 7397081.486682306 ], [ 2019151.0754754483, 7454117.1809212184 ], [ 2019165.0395724042, 7480388.0986980218 ], [ 2019238.0423294422, 7501198.9935927903 ], [ 2019317.8328651288, 7464679.0088841086 ], [ 2019386.0500503401, 7453832.5906929998 ], [ 2019445.7562866181, 7514445.2357696341 ], [ 2019460.1456621783, 7433973.228767179 ], [ 2019467.9707715043, 7506253.314347405 ], [ 2019639.2020276524, 7491354.9406819837 ], [ 2019695.7854323937, 7443735.0050381217 ], [ 2019729.5769958335, 7495853.0427496042 ], [ 2019755.5353843831, 7468459.6344977878 ], [ 2019761.7102549989, 7393985.758670412 ], [ 2019770.2815033742, 7497686.7394321384 ], [ 2019795.7922170972, 7492195.5588274114 ], [ 2019860.9085162263, 7459502.072017503 ], [ 2019996.6783569832, 7457143.0770513108 ], [ 2020012.4605299206, 7462958.180038441 ], [ 2020033.5188705819, 7511146.194163695 ], [ 2020042.5993079601, 7487780.1066268226 ], [ 2020068.7071646715, 7421485.8428407721 ], [ 2020107.044618567, 7402458.8351867776 ], [ 2020152.5200598724, 7385582.6901781512 ], [ 2020178.4586999423, 7386241.2124017812 ], [ 2020213.363782173, 7393091.19996 ], [ 2020236.5363681298, 7389688.6984911496 ], [ 2020299.45711633, 7392652.9263665155 ], [ 2020299.8897841985, 7372696.4706907291 ], [ 2020351.5851229164, 7464257.5513743293 ], [ 2020404.1753084075, 7410098.3634902947 ], [ 2020407.9325167311, 7477533.5273188027 ], [ 2020493.1167745101, 7492915.0681412909 ], [ 2020514.8938665616, 7460019.4447431965 ], [ 2020526.4512170549, 7427722.8846122688 ], [ 2020565.4486112976, 7392941.0305648018 ], [ 2020646.9586604841, 7464951.678220626 ], [ 2020670.7196380044, 7496753.6088014534 ], [ 2020755.846267811, 7400241.6309907595 ], [ 2020769.0556732686, 7372584.5810635248 ], [ 2020774.249022854, 7393376.9041721877 ], [ 2020829.756923002, 7455209.9166106842 ], [ 2020883.4695369252, 7455806.6022093929 ], [ 2020952.9441579822, 7384419.4503153944 ], [ 2020977.4672214149, 7507293.2487559598 ], [ 2020993.0764624348, 7473728.7533145882 ], [ 2021008.9743063436, 7392763.6130342418 ], [ 2021103.6177138165, 7400448.9088290185 ], [ 2021150.1519216707, 7526479.1255882969 ], [ 2021213.3187891059, 7425590.1500657517 ], [ 2021243.6789222988, 7387113.0227001691 ], [ 2021259.4114706521, 7402639.6455190843 ], [ 2021263.9720019551, 7495833.1095400192 ], [ 2021304.6900769016, 7444211.7460310245 ], [ 2021336.9323390701, 7498228.7006533965 ], [ 2021503.1151703419, 7515427.1941542299 ], [ 2021507.8574117266, 7403845.0575567475 ], [ 2021519.8035177756, 7368980.1370174522 ], [ 2021590.747494373, 7512664.3108038567 ], [ 2021658.5453405124, 7438856.0092186918 ], [ 2021669.2512596168, 7443031.9870214565 ], [ 2021772.8706924804, 7503437.602539205 ], [ 2021848.6929194513, 7466190.5635849899 ], [ 2021875.7471941784, 7382976.2078407379 ], [ 2021901.5412906853, 7381990.8998723952 ], [ 2021915.293210367, 7422331.4538265904 ], [ 2021979.7039548722, 7404042.5150829516 ], [ 2022024.6857109629, 7504146.110423347 ], [ 2022187.4015783698, 7388148.087332515 ], [ 2022204.2381501901, 7502997.9836941697 ], [ 2022320.2554946151, 7401842.3816709975 ], [ 2022358.3181495897, 7412592.491185098 ], [ 2022370.3011574093, 7488563.50983012 ], [ 2022376.4733636607, 7471138.5045938948 ], [ 2022435.7724992584, 7461985.3541752053 ], [ 2022456.6033364623, 7409669.8246813286 ], [ 2022464.8775322796, 7422154.3677523499 ], [ 2022466.7891300067, 7388257.7208372755 ], [ 2022486.5903735342, 7388764.5285504991 ], [ 2022527.0373482034, 7444051.5926519996 ], [ 2022545.1678094843, 7481241.7983097574 ], [ 2022606.8566768272, 7464681.69556046 ], [ 2022664.1804112694, 7431389.2753505297 ], [ 2022772.0232865161, 7442131.2774070529 ], [ 2022808.2427165373, 7399570.1258617314 ], [ 2022842.343888686, 7420595.3447295045 ], [ 2022863.8144343791, 7475959.6989466446 ], [ 2022868.9967236021, 7456458.3624531124 ], [ 2022924.7433674524, 7381748.1082354253 ], [ 2022979.6351038385, 7428327.9039547136 ], [ 2023052.2514677346, 7467376.1766219316 ], [ 2023058.8122068541, 7463524.1662407573 ], [ 2023062.9485671322, 7413741.8936981652 ], [ 2023075.1162343421, 7466058.1015394516 ], [ 2023134.739238702, 7378276.5368468519 ], [ 2023172.6628154097, 7458986.2835122114 ], [ 2023217.8382126472, 7378731.9178157654 ], [ 2023276.2021306911, 7439008.1406172141 ], [ 2023283.1687570405, 7385783.8397849696 ], [ 2023316.7316971463, 7462852.0208212342 ], [ 2023334.7849148121, 7507018.0760501688 ], [ 2023382.909368183, 7525424.1135494635 ], [ 2023385.5910554512, 7504115.0903953584 ], [ 2023484.4634499759, 7395069.2996525336 ], [ 2023556.2440341127, 7377089.0478680748 ], [ 2023564.9877438163, 7459176.0245511429 ], [ 2023571.5808729571, 7491390.2994643785 ], [ 2023574.6111767567, 7416290.9546842836 ], [ 2023576.0991603734, 7399551.111504578 ], [ 2023665.8021978922, 7404845.3880748628 ], [ 2023709.1100715613, 7458540.3453738466 ], [ 2023889.0292814907, 7509938.9547879556 ], [ 2023946.9958158708, 7456465.5788542768 ], [ 2024043.6974621431, 7520291.0893488526 ], [ 2024061.088572165, 7406197.8588962257 ], [ 2024148.9424275011, 7485630.6102430867 ], [ 2024158.6328248805, 7429833.1280287104 ], [ 2024295.867189043, 7455651.0814265795 ], [ 2024361.2601380793, 7404329.3764489647 ], [ 2024379.3038948283, 7431382.8449354712 ], [ 2024382.0605037678, 7407472.3590157134 ], [ 2024398.8367737285, 7409853.1572161522 ], [ 2024406.1981348803, 7396060.151208763 ], [ 2024451.1681273659, 7443189.9200797733 ], [ 2024527.3928729491, 7450313.6809864808 ], [ 2024642.2387149688, 7421993.7935662726 ], [ 2024662.8340908592, 7445119.3313839668 ], [ 2024681.61160703, 7372446.5665072007 ], [ 2024684.3263149145, 7374451.3953899248 ], [ 2024700.5841588862, 7513479.5792907141 ], [ 2024711.3088912889, 7497794.8778233407 ], [ 2024763.5593436658, 7503726.7197647989 ], [ 2024768.4182878393, 7396970.7195451772 ], [ 2024774.1323367583, 7486454.8515301822 ], [ 2024839.7880653916, 7395383.3719484033 ], [ 2024869.8493672844, 7444246.4140069913 ], [ 2024969.7099835209, 7484214.9273559768 ], [ 2024972.8441899407, 7415431.8805611124 ], [ 2025023.1198138176, 7492857.9459286649 ], [ 2025034.2242658173, 7509063.1837256812 ], [ 2025052.3294451977, 7525273.1198569033 ], [ 2025122.2683277177, 7397434.3043039441 ], [ 2025159.3875046526, 7498487.5711972136 ], [ 2025162.7559646426, 7397897.8557160245 ], [ 2025185.0193648981, 7478647.505696889 ], [ 2025241.6527082603, 7488924.3493507439 ], [ 2025247.2403371988, 7459385.0205650395 ], [ 2025257.6042651969, 7459907.843425273 ], [ 2025316.0636263851, 7371904.1588834412 ], [ 2025341.737857226, 7373774.3876842903 ], [ 2025356.259115451, 7461436.2864114009 ], [ 2025435.7575109124, 7516577.7556670848 ], [ 2025451.9549987712, 7397252.3005308826 ], [ 2025496.9640581605, 7515072.7171319928 ], [ 2025515.3604883486, 7453696.5345088635 ], [ 2025565.739320935, 7519754.4841142762 ], [ 2025580.5068990509, 7478662.0343996249 ], [ 2025713.7726517287, 7496651.905835757 ], [ 2025715.7218233249, 7425224.7830777131 ], [ 2025766.5317070864, 7427358.4701555055 ], [ 2025788.5031522911, 7460028.586080906 ], [ 2025811.8220492136, 7409765.2202980947 ], [ 2025831.667481222, 7373911.3229095098 ], [ 2025839.6015708421, 7505067.6686188588 ], [ 2025890.1419276926, 7427115.8974512285 ], [ 2025917.6286773935, 7395535.7979407934 ], [ 2025945.0766503746, 7480959.7822814044 ], [ 2026078.9051424945, 7428211.3860820821 ], [ 2026128.4812941859, 7506911.9568654392 ], [ 2026181.3515447045, 7369462.9994670041 ], [ 2026185.8025556612, 7423342.9684327878 ], [ 2026192.6347548966, 7443949.5167306326 ], [ 2026194.3753463463, 7495239.6035856074 ], [ 2026204.8896824012, 7492821.4301442802 ], [ 2026273.4036455972, 7449217.150917259 ], [ 2026330.5661417108, 7488976.7733305935 ], [ 2026337.4715343306, 7440714.1884595165 ], [ 2026344.7617665692, 7480435.3333663559 ], [ 2026398.4566289252, 7393941.0900738211 ], [ 2026407.7585966592, 7453224.2543300958 ], [ 2026415.8990559378, 7392039.0138950385 ], [ 2026468.6512985243, 7436471.9876953037 ], [ 2026625.3840995433, 7393183.441609703 ], [ 2026626.8724725395, 7434445.857389709 ], [ 2026640.7919882201, 7450030.3919352507 ], [ 2026669.3643581071, 7377783.0960300509 ], [ 2026721.5522667142, 7484150.5613075867 ], [ 2026724.1258184004, 7481859.6086606877 ], [ 2026729.3739089677, 7474695.4392330097 ], [ 2026734.1973774321, 7411684.6452580635 ], [ 2026747.067587768, 7454136.3009947939 ], [ 2026758.5918038469, 7381197.1849006973 ], [ 2026767.5179723646, 7377883.5198968099 ], [ 2026836.5854101062, 7458493.5018765749 ], [ 2027032.4498156034, 7371892.9424016885 ], [ 2027038.6114379999, 7481484.4632301619 ], [ 2027080.1041524718, 7415087.38683456 ], [ 2027102.6794309013, 7398847.9860781552 ], [ 2027108.8794904524, 7505153.3325709803 ], [ 2027167.9254131285, 7405756.5572817922 ], [ 2027197.0762369488, 7477208.5858871313 ], [ 2027205.2774075796, 7479039.6647631917 ], [ 2027305.7698389131, 7380793.347189391 ], [ 2027319.7993835739, 7433281.3328378489 ], [ 2027330.4894774179, 7507732.7142079398 ], [ 2027344.3679071148, 7436555.5817126809 ], [ 2027354.2822235401, 7510150.2762415055 ], [ 2027517.4969590022, 7424660.9419384804 ], [ 2027557.0507905206, 7518475.5684760278 ], [ 2027618.5749902814, 7378070.4965587379 ], [ 2027643.3997710207, 7476296.6902572121 ], [ 2027667.8528424574, 7529083.6942658415 ], [ 2027717.1618654465, 7526415.9508304577 ], [ 2027799.5451462646, 7455024.0693217348 ], [ 2027806.8550952689, 7512187.7679109443 ], [ 2027814.4379350769, 7469318.203586733 ], [ 2027842.130005837, 7515611.3039249228 ], [ 2027855.9051912492, 7397037.7720336542 ], [ 2027869.7759240372, 7444194.3699090919 ], [ 2027893.0104466008, 7460786.8954490218 ], [ 2027974.4986891672, 7444656.1134999655 ], [ 2028014.7776680365, 7410682.3784795096 ], [ 2028034.3904844527, 7414679.5844522677 ], [ 2028062.4892617974, 7481473.4042036645 ], [ 2028134.9271938903, 7434639.4585509589 ], [ 2028162.4582981314, 7516977.4258123022 ], [ 2028216.9637929408, 7460297.3238620302 ], [ 2028244.8435972575, 7504840.2002503043 ], [ 2028246.6194528902, 7471203.5913397148 ], [ 2028331.0591312267, 7521829.8971933778 ], [ 2028404.4944613199, 7427168.6957056606 ], [ 2028440.4964143613, 7368588.6565694856 ], [ 2028446.3335421111, 7484078.1198478146 ], [ 2028458.6277201683, 7461956.8301555626 ], [ 2028501.3197071105, 7428568.3514193157 ], [ 2028510.4108588542, 7471390.9418964814 ], [ 2028529.6402417056, 7509200.302065867 ], [ 2028564.3242182946, 7456423.4292702293 ], [ 2028577.7805726323, 7472836.5500202216 ], [ 2028658.8302501058, 7374582.8404227113 ], [ 2028678.000919932, 7502050.7120564207 ], [ 2028794.0260030804, 7404049.6631428562 ], [ 2028878.3926370414, 7454755.0178197706 ], [ 2028964.1872165552, 7457321.1710677715 ], [ 2029013.5755101785, 7525515.6263174871 ], [ 2029180.9885115766, 7456880.0176285803 ], [ 2029195.528851669, 7405662.0894508092 ], [ 2029201.6828337563, 7434886.336431399 ], [ 2029422.1843362097, 7402218.4638456237 ], [ 2029557.5963324907, 7521917.7472595368 ], [ 2029610.1596814001, 7493109.5387995858 ], [ 2029639.2247583747, 7414671.4447695259 ], [ 2029731.1107101096, 7473785.5257451488 ], [ 2029875.6215932651, 7446698.2555684783 ], [ 2030022.7753328581, 7511032.8208710933 ], [ 2030156.0870513611, 7503496.01924928 ], [ 2030208.7763400013, 7390282.4294595681 ], [ 2030379.1875470539, 7519154.6697423141 ], [ 2030391.9194939567, 7517845.6970041059 ], [ 2030447.3265656026, 7374844.6905530859 ], [ 2030481.8330093566, 7522675.5677785398 ], [ 2030510.1429785406, 7513356.5538455239 ], [ 2030571.5130065454, 7505765.5271648606 ], [ 2030631.5322450907, 7486941.097570424 ], [ 2030648.8347866687, 7398630.8169703726 ], [ 2030660.2544788769, 7527981.9473110382 ], [ 2030675.9410635219, 7428505.6984195607 ], [ 2030690.9648224406, 7495042.3503105715 ], [ 2030692.7134001865, 7514079.2334917346 ], [ 2030723.8990225503, 7493294.187857938 ], [ 2030735.3894283883, 7490520.1448429599 ], [ 2030770.5112325822, 7395918.0843228223 ], [ 2030850.0194313866, 7453458.3655661326 ], [ 2030862.7816853318, 7423524.44144742 ], [ 2030874.8783836728, 7469298.7941639293 ], [ 2030884.4189272509, 7530863.7982396334 ], [ 2030937.0904451108, 7450905.4650536235 ], [ 2030957.7032668404, 7517339.4650841374 ], [ 2030968.6177849653, 7412978.1011789404 ], [ 2030982.3675884237, 7386523.9272808991 ], [ 2030992.6993648834, 7459825.5796775967 ], [ 2031097.2817684235, 7523102.6106584836 ], [ 2031114.21154396, 7448198.5798355127 ], [ 2031166.0594854765, 7458142.8100219509 ], [ 2031194.102105998, 7387929.4311966486 ], [ 2031220.4699627068, 7490705.4305876866 ], [ 2031228.4482160613, 7470448.9550730614 ], [ 2031267.1566334639, 7446723.0328492504 ], [ 2031285.4166291263, 7432121.2223444143 ], [ 2031311.6740782363, 7373459.5555546144 ], [ 2031320.5014427612, 7514641.8839773471 ], [ 2031373.9200363806, 7497221.132028183 ], [ 2031402.4059067625, 7411366.3178864494 ], [ 2031427.1753313334, 7510890.4464485394 ], [ 2031545.7779751858, 7515601.2201898368 ], [ 2031605.4406560767, 7451505.8863531649 ], [ 2031642.764811073, 7488489.894425191 ], [ 2031697.6805940708, 7372410.7681700392 ], [ 2031740.8548519616, 7411485.8484594729 ], [ 2031773.2204579611, 7492338.7120024888 ], [ 2031774.8591488583, 7475595.6292089168 ], [ 2031813.8005032493, 7503301.3592357347 ], [ 2031817.6774215698, 7369587.9793207785 ], [ 2031865.9180107387, 7411304.1051595919 ], [ 2031909.6997161219, 7402176.4880826641 ], [ 2031961.5755508579, 7492454.3423982542 ], [ 2031966.9011227111, 7480127.8399229161 ], [ 2031980.616098173, 7439178.4580673026 ], [ 2031986.6793494741, 7502700.8052608985 ], [ 2032008.2569557433, 7490427.4643322499 ], [ 2032016.7663419584, 7477889.7322160378 ], [ 2032027.5309490273, 7477273.8737637894 ], [ 2032038.8732226009, 7453975.8244900648 ], [ 2032087.7218981031, 7506923.6190534336 ], [ 2032106.1238775849, 7482762.9346086932 ], [ 2032145.1777577791, 7404242.2438636655 ], [ 2032162.0246356702, 7422154.3115646997 ], [ 2032223.975471053, 7369697.7815193571 ], [ 2032236.5901963555, 7390139.0403600549 ], [ 2032279.0075749117, 7382544.2649126425 ], [ 2032317.0899769091, 7526302.1789987534 ], [ 2032325.7510194848, 7470905.7465037042 ], [ 2032351.7651446259, 7397992.3730605748 ], [ 2032385.274134113, 7494081.5643483698 ], [ 2032412.998154338, 7491061.708876173 ], [ 2032452.7081954652, 7505735.7665574914 ], [ 2032540.2479614692, 7524471.7141888142 ], [ 2032584.5340713293, 7503189.9466819549 ], [ 2032601.9965436065, 7407074.9609738765 ], [ 2032612.4352426652, 7372613.3199251294 ], [ 2032630.4678813303, 7453641.5001863353 ], [ 2032643.6164054777, 7427788.3182050176 ], [ 2032645.0783440727, 7458272.1261828709 ], [ 2032692.0118358959, 7476245.8489865223 ], [ 2032709.9750848096, 7478450.6113667022 ], [ 2032743.436289751, 7508824.8567068288 ], [ 2032776.8397664342, 7532491.0418301001 ], [ 2032926.2059844751, 7428100.9161819825 ], [ 2032934.0457492352, 7389196.9715716625 ], [ 2032948.2518695733, 7530082.7029348537 ], [ 2033069.2508692653, 7377329.0559959384 ], [ 2033152.5745382372, 7440481.2973455666 ], [ 2033211.6518536541, 7435537.4914999977 ], [ 2033268.1673180503, 7487009.4001463884 ], [ 2033311.8023896248, 7504097.7278887723 ], [ 2033318.0129157009, 7398027.0289347433 ], [ 2033336.5385779219, 7465050.7855090341 ], [ 2033363.6945219124, 7435124.4222533572 ], [ 2033410.3233901265, 7384712.828337295 ], [ 2033447.4169481588, 7379642.3237651968 ], [ 2033460.7364831127, 7534130.3912215922 ], [ 2033484.1710866119, 7397105.2160364361 ], [ 2033499.2563489797, 7526767.1509432942 ], [ 2033505.8575076356, 7441456.1872838866 ], [ 2033726.2438608599, 7478471.3299395097 ], [ 2033782.4351182431, 7406465.8626927305 ], [ 2033786.1952169568, 7465409.8802108048 ], [ 2033790.7166022246, 7506573.0751233716 ], [ 2033848.5922097599, 7447459.3899973026 ], [ 2033866.3276324647, 7486075.2509580404 ], [ 2033939.2508924198, 7481996.0572019238 ], [ 2033953.9791751101, 7409168.5376192527 ], [ 2033992.790190178, 7376375.7067408115 ], [ 2034017.6940045375, 7420297.081383544 ], [ 2034028.9664127538, 7416475.6509213904 ], [ 2034041.0602918016, 7476290.3155708164 ], [ 2034183.9120278407, 7396274.600854761 ], [ 2034257.9593305627, 7376886.7014020011 ], [ 2034271.7593765107, 7406515.160204961 ], [ 2034290.9081835784, 7522719.1664476013 ], [ 2034316.6553332873, 7394431.3331185663 ], [ 2034356.6148096237, 7535692.522519582 ], [ 2034402.88039, 7423308.4119717199 ], [ 2034604.272683565, 7406717.019429083 ], [ 2034686.6805304429, 7405525.1942507466 ], [ 2034761.3889797977, 7387046.1888689296 ], [ 2034789.2993212477, 7532114.6504765125 ], [ 2034877.0936578668, 7425648.3533153096 ], [ 2034898.7585404997, 7472084.8978667846 ], [ 2034924.9216965905, 7467920.4338526204 ], [ 2034930.7955480192, 7517676.0187078463 ], [ 2034990.9130474902, 7486677.3630096847 ], [ 2035010.4314845947, 7419153.5354285333 ], [ 2035014.4172089063, 7437998.4305160148 ], [ 2035016.6315872264, 7380518.7323664781 ], [ 2035047.1678060677, 7494464.7222372619 ], [ 2035119.4761481087, 7490198.4630086804 ], [ 2035201.9677998724, 7408901.0326619269 ], [ 2035208.9732812515, 7532878.4690352771 ], [ 2035220.5657441227, 7409510.3677354343 ], [ 2035229.1476164497, 7425764.5321583003 ], [ 2035272.9920785187, 7423351.3987475904 ], [ 2035276.7717246378, 7521808.006571061 ], [ 2035302.119351313, 7431667.0206041755 ], [ 2035304.3215288627, 7502533.6876716632 ], [ 2035333.9360934459, 7416527.1506749857 ], [ 2035344.8994507436, 7504012.3744699806 ], [ 2035390.0520178366, 7489533.1980166845 ], [ 2035404.8902180395, 7418794.3980926471 ], [ 2035419.1641002672, 7494472.8233190635 ], [ 2035430.1401054291, 7426317.3785650115 ], [ 2035445.2960971028, 7406006.8117724471 ], [ 2035445.7331024061, 7416109.1632018918 ], [ 2035507.3240820232, 7430639.7470500348 ], [ 2035519.0605749846, 7407579.1921831397 ], [ 2035520.2893287838, 7512056.2397356825 ], [ 2035569.7724399117, 7519071.7681333879 ], [ 2035571.3047803731, 7404821.4176032022 ], [ 2035583.6230641955, 7413631.2713324102 ], [ 2035596.5655921265, 7383745.3534482783 ], [ 2035676.2964417124, 7500632.6686270563 ], [ 2035738.2247713269, 7522975.6195891015 ], [ 2035749.4346607234, 7465040.6164064081 ], [ 2035808.2739045066, 7471303.2142595043 ], [ 2035827.2167553855, 7476399.99952 ], [ 2035874.0853143937, 7411210.4101140862 ], [ 2035898.5499894693, 7394727.3498698594 ], [ 2035956.7041148935, 7455098.5095168576 ], [ 2036064.0150227726, 7492716.7315260591 ], [ 2036106.8870299682, 7398542.5856015189 ], [ 2036151.4615395714, 7519552.748709063 ], [ 2036155.5489698278, 7482483.8335663434 ], [ 2036200.3017479312, 7497244.3558461322 ], [ 2036231.5113036868, 7477873.0214338582 ], [ 2036285.522844221, 7431272.3918946506 ], [ 2036291.6154776476, 7417867.0761569617 ], [ 2036293.8606172216, 7412312.6608056221 ], [ 2036301.351002163, 7418085.7937871264 ], [ 2036333.5281526293, 7520338.2926693903 ], [ 2036358.2773768629, 7380215.5651666624 ], [ 2036404.8877588606, 7381715.0368939694 ], [ 2036417.9433321117, 7402337.3109189039 ], [ 2036422.7161697822, 7507034.1941933567 ], [ 2036603.7734841811, 7529830.214877842 ], [ 2036618.5419149755, 7469680.5699780704 ], [ 2036623.3170538694, 7519394.3799831029 ], [ 2036657.4171553724, 7476160.239225857 ], [ 2036705.274205565, 7495084.3621040946 ], [ 2036759.6370441089, 7475677.5399636561 ], [ 2036825.4201169359, 7487604.7025821535 ], [ 2036853.1398500858, 7372619.4791257111 ], [ 2036907.2689509345, 7519236.4080069084 ], [ 2036918.4199306634, 7385855.0671899971 ], [ 2036959.4037287636, 7482480.5839329101 ], [ 2036974.9651885962, 7439993.0320521025 ], [ 2036981.858213346, 7436605.4317901051 ], [ 2037090.2371722024, 7502347.5772713944 ], [ 2037113.4125143257, 7535539.9900534153 ], [ 2037143.5403237636, 7410498.6360542048 ], [ 2037168.6046715165, 7442959.3900153795 ], [ 2037177.9404198257, 7535869.3255714988 ], [ 2037266.599772776, 7524557.4107392495 ], [ 2037297.0936139103, 7470562.8429608531 ], [ 2037302.2243335217, 7512719.9479984427 ], [ 2037417.0229474609, 7527240.5146912457 ], [ 2037444.801675783, 7474192.6957576694 ], [ 2037541.0384835033, 7525084.7842779402 ], [ 2037672.7662422427, 7528839.7191214496 ], [ 2037684.0876491894, 7439002.0171668958 ], [ 2037693.6666596811, 7386100.0408533365 ], [ 2037702.4362947538, 7416139.2050860692 ], [ 2037719.1022283132, 7424047.123716672 ], [ 2037756.1873277891, 7371815.1891068835 ], [ 2037763.3543207762, 7502941.9634430408 ], [ 2037774.625244569, 7530425.0151412804 ], [ 2037791.6822949061, 7402512.8038145322 ], [ 2037867.5094340453, 7462510.9209467238 ], [ 2037935.4295936143, 7444607.290756288 ], [ 2037952.9132528869, 7439431.9247797616 ], [ 2037966.6091184637, 7414730.8936286885 ], [ 2038020.4058632567, 7515116.3928878242 ], [ 2038023.0412051347, 7393801.4736983562 ], [ 2038050.0698388629, 7507579.7045375155 ], [ 2038090.8181283611, 7462099.9643674698 ], [ 2038120.7140322349, 7429765.3551385794 ], [ 2038172.8296094094, 7394105.1778926048 ], [ 2038193.1388707398, 7492760.6807422433 ], [ 2038247.1530293101, 7419548.1982344259 ], [ 2038256.6769426924, 7499166.0754934717 ], [ 2038267.2723129552, 7473834.0877164612 ], [ 2038365.6998965349, 7402898.8631213419 ], [ 2038473.159071458, 7430700.8441143846 ], [ 2038596.7474495231, 7511558.3897719067 ], [ 2038604.843709819, 7469707.5375189064 ], [ 2038608.9523608955, 7538364.9067107309 ], [ 2038618.2188325662, 7433639.3712650705 ], [ 2038909.3295573955, 7512623.7238946175 ], [ 2038935.9071452371, 7408935.0215941099 ], [ 2038952.3481604587, 7470904.6873964798 ], [ 2039069.4557811064, 7506268.6295026951 ], [ 2039082.546738297, 7512836.3146495111 ], [ 2039091.4173233809, 7512541.1376025658 ], [ 2039103.3348420102, 7394499.8272592612 ], [ 2039172.4271971502, 7426823.7140734717 ], [ 2039181.1994615858, 7521459.1830763975 ], [ 2039244.6628283153, 7404583.9768830752 ], [ 2039342.0958883273, 7498396.3729358232 ], [ 2039418.5092746096, 7467592.269966864 ], [ 2039427.8945130263, 7432197.8545234399 ], [ 2039457.1451410397, 7479703.4700227156 ], [ 2039539.7327096001, 7499821.2200718075 ], [ 2039549.1090790122, 7439895.4794045389 ], [ 2039698.3539192101, 7489144.4854524545 ], [ 2039743.1766313319, 7449400.2450983422 ], [ 2039766.6161836842, 7531722.8399135992 ], [ 2039798.1348264148, 7446979.7649331121 ], [ 2039823.8111694958, 7529123.8075675853 ], [ 2039845.594962727, 7375281.7206074167 ], [ 2039879.3071351338, 7492383.7405812945 ], [ 2039898.5284955481, 7380066.7990589812 ], [ 2039918.3305574283, 7398705.2378275627 ], [ 2040209.4275028082, 7419748.0245469175 ], [ 2040244.1724957249, 7383072.5600114083 ], [ 2040294.873116673, 7403250.3396415589 ], [ 2040323.7154076034, 7501851.0836255848 ], [ 2040403.7031436178, 7403411.3268283242 ], [ 2040411.0718372185, 7444147.4976468356 ], [ 2040424.4137996163, 7373974.4767177124 ], [ 2040459.3868226619, 7377591.1651531355 ], [ 2040549.8900702712, 7416866.1555793565 ], [ 2040603.6453935946, 7510621.7083156044 ], [ 2040710.6643199679, 7396074.1548126172 ], [ 2040777.071540338, 7441481.6376560749 ], [ 2040821.5230981414, 7424898.2845204305 ], [ 2040829.3874945464, 7467836.4876375822 ], [ 2040884.1170360153, 7444671.469530737 ], [ 2040941.9210552953, 7509777.0951908082 ], [ 2041044.1262770277, 7510140.1890692078 ], [ 2041044.2587804827, 7479352.7458880944 ], [ 2041101.9600954412, 7527298.8845851272 ], [ 2041136.4194058881, 7454221.2682750225 ], [ 2041174.3137661293, 7407544.8087836271 ], [ 2041181.5417058296, 7521252.9298080942 ], [ 2041259.2062657711, 7496197.2821358778 ], [ 2041263.9851828646, 7411895.2097420869 ], [ 2041284.6342611855, 7485308.9324061628 ], [ 2041363.3919166485, 7424093.9692153595 ], [ 2041402.0622128218, 7426281.1397589715 ], [ 2041493.9354970129, 7521243.5546264257 ], [ 2041507.1212601173, 7488125.2048854018 ], [ 2041516.0739704971, 7379863.4310409622 ], [ 2041667.4516594184, 7535068.6485841107 ], [ 2041694.3342923424, 7383380.311600564 ], [ 2041714.3175777146, 7485526.1495708842 ], [ 2041768.5191288381, 7390570.0445057154 ], [ 2041780.2092286975, 7373394.4169484377 ], [ 2041783.0574344029, 7371721.5723342979 ], [ 2041808.49869077, 7402858.6258826889 ], [ 2041811.4687804566, 7435529.4647066724 ], [ 2041854.7317354397, 7410082.8816854274 ], [ 2041893.5852785688, 7503816.4695158983 ], [ 2041912.0508095571, 7417964.4196108086 ], [ 2041984.8580688864, 7529079.6512615597 ], [ 2042020.5283654132, 7415379.4615617329 ], [ 2042028.4603847386, 7399679.6438862737 ], [ 2042060.0162587836, 7440044.7248590915 ], [ 2042061.9808383263, 7431141.6763128294 ], [ 2042068.3995403838, 7391579.1756237894 ], [ 2042227.206637982, 7490129.6252605775 ], [ 2042241.1519165623, 7442423.9841331616 ], [ 2042316.8868864812, 7505004.4784148363 ], [ 2042327.107658763, 7536931.6682705469 ], [ 2042365.1305256612, 7447586.2983062156 ], [ 2042478.0419097138, 7448423.0862782886 ], [ 2042556.0580554111, 7408421.2374566998 ], [ 2042677.2087051473, 7398934.0713715041 ], [ 2042678.0739331525, 7456560.040021929 ], [ 2042847.3926287368, 7537067.8707386591 ], [ 2042862.0006226806, 7393038.5271559022 ], [ 2042890.1504106512, 7533787.3251728555 ], [ 2042892.066446814, 7372021.3330474691 ], [ 2042922.3883306801, 7531809.6614631442 ], [ 2043017.4615055588, 7387056.5918699577 ], [ 2043045.583818557, 7475088.7365098409 ], [ 2043062.2772386787, 7436058.7958759842 ], [ 2043159.9798459138, 7430724.0867183786 ], [ 2043165.3706500304, 7411798.184519358 ], [ 2043202.2070028358, 7380817.3047671784 ], [ 2043213.9021660842, 7380940.9105242388 ], [ 2043272.2385953937, 7476030.2517298134 ], [ 2043290.9404386836, 7432927.699984733 ], [ 2043311.0196165277, 7474559.962863097 ], [ 2043326.3745357695, 7414586.222810003 ], [ 2043367.6759438294, 7413687.2789424323 ], [ 2043436.7067297478, 7502801.0994238304 ], [ 2043459.5632774294, 7434476.4187994013 ], [ 2043498.1106232677, 7419809.7577442722 ], [ 2043514.8509046156, 7473842.4123263247 ], [ 2043539.0576862928, 7435848.4199666651 ], [ 2043633.6495247954, 7476346.7801262531 ], [ 2043656.9787347438, 7503085.5488310419 ], [ 2043751.5690881985, 7428904.8460048772 ], [ 2043765.998641181, 7455145.3849524185 ], [ 2043799.7569472233, 7490780.3138344428 ], [ 2043823.7750228364, 7525230.0040605115 ], [ 2043831.5618639479, 7488062.2563514365 ], [ 2043887.7215542668, 7522119.9080559192 ], [ 2043958.1883580058, 7488064.9421167625 ], [ 2043985.5884095479, 7391566.3333394807 ], [ 2043994.852916101, 7371557.2433580402 ], [ 2044089.2834244831, 7501278.6706629237 ], [ 2044165.4207381937, 7413245.653738399 ], [ 2044182.5702446855, 7468183.4475225303 ], [ 2044234.6116987972, 7500988.622725253 ], [ 2044351.5740928273, 7532870.689147668 ], [ 2044385.7996766963, 7408477.7852237392 ], [ 2044444.7643099914, 7525336.0243048863 ], [ 2044501.5402107371, 7533812.6635337202 ], [ 2044681.4868360714, 7534281.1286097746 ], [ 2044704.1635510626, 7403593.9777433565 ], [ 2044706.09199544, 7522436.9249113854 ], [ 2044707.8313828143, 7499872.7895575445 ], [ 2044719.2351305056, 7430586.5623494973 ], [ 2044756.1257088268, 7437987.7936134553 ], [ 2044773.5489932848, 7385176.7732803198 ], [ 2044815.2303280765, 7393445.6556172734 ], [ 2044838.1419149907, 7413913.3340021148 ], [ 2044857.0268830701, 7519458.9915790223 ], [ 2044883.3392914883, 7451200.2887077872 ], [ 2044920.9161413989, 7472177.143737806 ], [ 2044931.7906725358, 7530847.9563057479 ], [ 2044952.1474076244, 7394974.4339666162 ], [ 2044952.9075094976, 7491530.6582945893 ], [ 2045122.2455915867, 7500714.3245298676 ], [ 2045122.6844616439, 7540584.1659704149 ], [ 2045165.5402175942, 7508273.5071065919 ], [ 2045306.8361941639, 7430199.4199859202 ], [ 2045324.1261510055, 7512646.1326706586 ], [ 2045337.4480603808, 7422615.7198931891 ], [ 2045349.0674031619, 7537957.0446934141 ], [ 2045381.4257908543, 7459829.1352699623 ], [ 2045431.6286202816, 7452144.7573297741 ], [ 2045477.6555296979, 7404317.8760856679 ], [ 2045491.0150680456, 7393163.3062191894 ], [ 2045512.8198656365, 7403872.1777114347 ], [ 2045560.2620083711, 7508505.6577584278 ], [ 2045605.3658865015, 7540040.6207447881 ], [ 2045664.9992952794, 7377326.9935929626 ], [ 2045739.4111106016, 7372941.9945199788 ], [ 2045765.5701749409, 7433185.8644458046 ], [ 2045813.7690619333, 7521695.9245719388 ], [ 2045818.2004278332, 7407561.5987739656 ], [ 2045826.7577501773, 7376985.1945524551 ], [ 2045840.9053020857, 7462437.2718469407 ], [ 2045849.0293976455, 7421851.7234371081 ], [ 2045898.2976312104, 7467766.8535998985 ], [ 2045993.8989138431, 7522696.3995161615 ], [ 2046046.9411123991, 7538802.39999 ], [ 2046092.4818128338, 7393159.074901876 ], [ 2046122.8505189163, 7523313.8461811142 ], [ 2046149.7309177136, 7451721.0597374132 ], [ 2046170.7687230345, 7391134.0280279303 ], [ 2046171.664313151, 7427810.1135959681 ], [ 2046219.2956666364, 7390422.4041985162 ], [ 2046245.10717895, 7480466.3674166407 ], [ 2046285.2741244049, 7464951.5698433649 ], [ 2046320.1058213855, 7421422.0869102571 ], [ 2046346.2251715763, 7539874.5269137109 ], [ 2046385.9398592527, 7458814.0354211824 ], [ 2046409.3873508247, 7383280.9940756857 ], [ 2046419.2062166904, 7509878.6941087637 ], [ 2046440.9164234316, 7425482.2113159783 ], [ 2046450.2420789355, 7483529.2931345329 ], [ 2046459.3202141644, 7439235.4605254587 ], [ 2046477.5457478338, 7471275.2818940664 ], [ 2046486.3285592811, 7411196.7359471768 ], [ 2046537.5811216545, 7535327.7470932323 ], [ 2046563.7771118155, 7542192.0939854933 ], [ 2046564.2834894767, 7427977.3674068023 ], [ 2046579.7292735693, 7405103.2684478071 ], [ 2046644.1567158212, 7541319.3929916592 ], [ 2046661.135650218, 7539054.3977478379 ], [ 2046721.1754364148, 7416267.6518794643 ], [ 2046790.1458378336, 7375467.5134593099 ], [ 2046832.0919145821, 7372880.7615714166 ], [ 2046896.7489845497, 7392352.482681931 ], [ 2046929.0132206909, 7429549.3569544777 ], [ 2046936.0730120942, 7446802.6237550154 ], [ 2046943.7012882559, 7512556.6240654802 ], [ 2046955.7543331557, 7516667.0359676871 ], [ 2046966.1593790632, 7427544.3745095553 ], [ 2046966.2242927048, 7448484.1254422283 ], [ 2046972.0850391255, 7539657.7408538833 ], [ 2046979.2345312322, 7395211.1053135926 ], [ 2047014.5118283525, 7455141.394465887 ], [ 2047032.1968412264, 7438215.8995237341 ], [ 2047109.2851491189, 7410895.4650048222 ], [ 2047196.6912931316, 7469444.2207552344 ], [ 2047279.7617442783, 7517084.2595677888 ], [ 2047333.8301487984, 7447410.4632768519 ], [ 2047343.9179156735, 7448717.2426965795 ], [ 2047356.1028647101, 7473042.6094201282 ], [ 2047387.2214841917, 7396514.8957739556 ], [ 2047440.7285271934, 7532266.6798480749 ], [ 2047445.1346799585, 7522397.020043565 ], [ 2047502.8020298849, 7509308.7778631654 ], [ 2047533.4540368214, 7405992.2209389685 ], [ 2047547.5079364397, 7440622.3612572569 ], [ 2047736.9406803646, 7478660.1355838664 ], [ 2047753.29548111, 7482602.0873970464 ], [ 2047835.6802353736, 7516834.194374498 ], [ 2047864.7158193411, 7536604.349839353 ], [ 2047873.1317603784, 7443964.856337131 ], [ 2047938.576041481, 7442734.776389095 ], [ 2047986.7392458459, 7426069.23946 ], [ 2048068.7927987019, 7395354.308050436 ], [ 2048086.8202957858, 7534351.3322574086 ], [ 2048120.7508848843, 7493995.0352146663 ], [ 2048177.5157565011, 7530166.8679390447 ], [ 2048216.179552177, 7533103.6328107659 ], [ 2048217.0897736, 7434976.6687104488 ], [ 2048238.6928387517, 7520098.0706269369 ], [ 2048285.8430823542, 7430696.1334058056 ], [ 2048287.027205938, 7389718.3350495305 ], [ 2048312.0094843102, 7388308.5007997006 ], [ 2048325.1306738087, 7400679.606291024 ], [ 2048347.49933213, 7374978.272220742 ], [ 2048412.3219453567, 7395902.4438983956 ], [ 2048494.544084395, 7402517.7984168511 ], [ 2048509.9268202125, 7526114.3366910396 ], [ 2048542.7369945683, 7461891.9853394199 ], [ 2048577.6922797631, 7394704.8258341253 ], [ 2048582.7264484209, 7469176.2819768619 ], [ 2048625.1437699248, 7383609.0781546347 ], [ 2048639.3305533365, 7525753.9277565889 ], [ 2048652.53115501, 7485886.6664152788 ], [ 2048658.4930504807, 7462095.6361918719 ], [ 2048725.7365458843, 7373966.7951527648 ], [ 2048736.7632253927, 7462726.4044637261 ], [ 2048764.5522701393, 7374352.6931995144 ], [ 2048778.0317562094, 7518765.0162092345 ], [ 2048787.0820058598, 7398646.0634270469 ], [ 2048793.926970995, 7399334.097607566 ], [ 2048998.2825409761, 7409814.928419549 ], [ 2049013.6541705187, 7458110.1251572138 ], [ 2049058.6743935358, 7415468.6439709039 ], [ 2049060.2957317131, 7538423.701775928 ], [ 2049060.9430785174, 7467314.967703742 ], [ 2049088.3192792248, 7421804.9604425579 ], [ 2049164.5303555811, 7403373.9265178666 ], [ 2049166.4263013545, 7451930.2131927526 ], [ 2049200.5486985918, 7426618.8206711989 ], [ 2049277.3484624762, 7373063.8264870262 ], [ 2049279.0970755185, 7433959.9817462517 ], [ 2049338.8162853031, 7504451.412880064 ], [ 2049342.1044591707, 7473656.6149370102 ], [ 2049346.3287032188, 7442043.6648346838 ], [ 2049349.9567253746, 7476465.6931715123 ], [ 2049392.5741297512, 7440204.8134997291 ], [ 2049412.5239364635, 7473711.8313206285 ], [ 2049447.1047439615, 7475720.885833622 ], [ 2049456.7055610809, 7497655.4398638532 ], [ 2049593.7386173801, 7532737.4679899421 ], [ 2049632.3359642623, 7537406.1114586256 ], [ 2049649.3610570238, 7372393.4505465943 ], [ 2049733.9073502619, 7446399.2218913333 ], [ 2049739.6630265205, 7473526.3325722273 ], [ 2049784.1936076838, 7418561.2130312677 ], [ 2049850.203612831, 7413741.5397541923 ], [ 2049853.0192650023, 7434235.649440283 ], [ 2049868.8474761588, 7407143.3544458579 ], [ 2049888.2594859188, 7415103.959516163 ], [ 2049923.2768189164, 7519899.709869531 ], [ 2049951.5641338236, 7513597.2920733429 ], [ 2049992.6268712531, 7379905.9816596964 ], [ 2050035.3480451107, 7384925.336642825 ], [ 2050045.0053172568, 7501828.112658117 ], [ 2050075.3952263885, 7515202.3687316636 ], [ 2050088.4976859139, 7497368.8092895653 ], [ 2050107.29756985, 7386582.5152997347 ], [ 2050124.5535065366, 7420313.4385046232 ], [ 2050146.9546564845, 7459801.3940563295 ], [ 2050161.5080607228, 7523883.0488810223 ], [ 2050164.8094547819, 7411138.463152118 ], [ 2050225.4078723597, 7536235.272299882 ], [ 2050240.69098857, 7464284.9534589909 ], [ 2050259.3268689062, 7415386.1154864533 ], [ 2050303.2972659485, 7437168.3412559861 ], [ 2050387.7468081294, 7442546.775664473 ], [ 2050405.529828262, 7432827.8623304162 ], [ 2050434.8957946189, 7453178.5080293324 ], [ 2050518.2287222985, 7508054.7243395355 ], [ 2050563.6373257497, 7394650.4739990979 ], [ 2050666.6526548951, 7539909.2591462005 ], [ 2050670.2214398538, 7371956.5534996176 ], [ 2050741.6866017645, 7474615.3452064656 ], [ 2050782.9632544848, 7456391.1279681232 ], [ 2050791.4725029364, 7440105.5548276007 ], [ 2050816.9415285909, 7449845.2339985715 ], [ 2050845.0213837309, 7503589.6745783705 ], [ 2050946.1654864787, 7411065.5969250901 ], [ 2051021.3500863684, 7435594.3074007435 ], [ 2051025.266693708, 7537147.2585168593 ], [ 2051141.0916452622, 7409979.8943166221 ], [ 2051144.0255984121, 7504015.9868638963 ], [ 2051170.2021742237, 7379247.2697981466 ], [ 2051191.3031053909, 7452115.5890016397 ], [ 2051193.7138945716, 7381448.6458140714 ], [ 2051199.534832244, 7540771.2071099551 ], [ 2051269.4579313584, 7402436.2849049103 ], [ 2051274.5554123432, 7388262.4477356067 ], [ 2051286.017282431, 7415702.5839591622 ], [ 2051342.1173941314, 7526161.383867871 ], [ 2051365.1426849382, 7389355.0282604601 ], [ 2051407.6408796373, 7524394.7184139565 ], [ 2051444.8031020623, 7443234.8593077986 ], [ 2051478.283990792, 7521261.2726219483 ], [ 2051493.0379205032, 7486801.5876659835 ], [ 2051536.6981209274, 7407062.1632646415 ], [ 2051542.6700031706, 7532629.7037921874 ], [ 2051546.5659976862, 7473765.6836953005 ], [ 2051623.7424915242, 7397010.1679048231 ], [ 2051675.2458638023, 7466982.282716 ], [ 2051679.3747358103, 7488484.7851916933 ], [ 2051681.1285257421, 7463023.663481677 ], [ 2051817.577766357, 7381574.9026320968 ], [ 2051877.4621871635, 7415095.5777621996 ], [ 2051906.2379091219, 7372751.4027136397 ], [ 2051993.2354291291, 7498834.0330048185 ], [ 2052002.2192225049, 7395076.4605490519 ], [ 2052005.8980683351, 7387511.1630242141 ], [ 2052110.2882245795, 7541201.0968481498 ], [ 2052110.3918039114, 7440556.4393410636 ], [ 2052136.9495147788, 7378968.0835884707 ], [ 2052145.4662949233, 7454699.0476723211 ], [ 2052178.9896397665, 7491915.3682839163 ], [ 2052193.4231839867, 7476230.5739232432 ], [ 2052231.9845478788, 7367778.5907106837 ], [ 2052255.9756937684, 7425871.4256697064 ], [ 2052395.6782339369, 7510354.3701991541 ], [ 2052400.3942670608, 7529839.9646048322 ], [ 2052404.096544333, 7521824.4177889712 ], [ 2052411.4514177798, 7518069.1073311651 ], [ 2052415.1679624093, 7476598.1436481057 ], [ 2052417.4653465708, 7470392.8718139753 ], [ 2052454.1120730937, 7420521.8537680078 ], [ 2052454.9610848553, 7523474.2668837877 ], [ 2052522.6045259833, 7454238.5951163732 ], [ 2052562.3924732413, 7497710.1119909352 ], [ 2052592.2391505577, 7445164.371961223 ], [ 2052611.9243368898, 7456162.4341052594 ], [ 2052667.6919448343, 7388330.2730269032 ], [ 2052668.6278927121, 7512572.270534208 ], [ 2052731.1993061944, 7457396.5205725981 ], [ 2052759.0837238778, 7424459.6052898234 ], [ 2052803.390931438, 7428832.3384733014 ], [ 2052815.013093103, 7524419.9191535246 ], [ 2052902.1982253359, 7463264.4290140374 ], [ 2052937.6564486292, 7425575.3086443264 ], [ 2052947.9067904898, 7467117.2531260196 ], [ 2052976.0639984871, 7474043.925085308 ], [ 2052997.9146657216, 7533706.5413078871 ], [ 2053002.2350084593, 7423171.1641936153 ], [ 2053082.3355374506, 7409235.1241139583 ], [ 2053084.7637884109, 7473886.2288454082 ], [ 2053141.6252089529, 7528188.4733359125 ], [ 2053154.6722336134, 7526084.0388411954 ], [ 2053193.1484846147, 7531043.5901811011 ], [ 2053213.1406362096, 7475929.8225566382 ], [ 2053237.7484439297, 7471961.2748885229 ], [ 2053368.4278466841, 7531188.8039902356 ], [ 2053387.8760964014, 7472945.5090018706 ], [ 2053500.4060866125, 7492481.095799855 ], [ 2053515.4443292669, 7433516.3400039775 ], [ 2053563.1752532604, 7370432.171522758 ], [ 2053604.7283147548, 7378626.3009851379 ], [ 2053631.8051669435, 7385562.4418207314 ], [ 2053700.724690144, 7405291.6519000474 ], [ 2053763.8191462366, 7478718.9940646691 ], [ 2053780.4646545995, 7437248.1296351487 ], [ 2053850.7323830477, 7425575.9071116187 ], [ 2053889.8052969922, 7450370.9028611835 ], [ 2054039.6391558661, 7379164.5314728981 ], [ 2054041.0071158593, 7499615.2419923116 ], [ 2054098.2785825371, 7481515.3872541105 ], [ 2054110.2831265018, 7382119.8678374598 ], [ 2054177.544020215, 7531928.0547247725 ], [ 2054249.9696767009, 7405325.8295870749 ], [ 2054299.1406863055, 7370274.8160193525 ], [ 2054376.2457813942, 7524137.2290318636 ], [ 2054387.6250324007, 7537596.4520078031 ], [ 2054410.0394596283, 7534267.4257995198 ], [ 2054473.1967069865, 7497477.5410538921 ], [ 2054506.0167525564, 7538268.7100543529 ], [ 2054507.4907477137, 7391655.6754023572 ], [ 2054525.3225397835, 7377083.2154876282 ], [ 2054541.0837484619, 7481740.6209968626 ], [ 2054572.3043925255, 7476818.136527258 ], [ 2054576.025898234, 7441619.2527861204 ], [ 2054675.8689816566, 7378207.848356857 ], [ 2054697.8831082101, 7485450.6558789173 ], [ 2054778.686074513, 7502247.29631822 ], [ 2054787.8086752971, 7402371.3274230454 ], [ 2054840.0064888038, 7479515.1548817139 ], [ 2054866.2943984424, 7487106.5507830791 ], [ 2054898.8180335676, 7463569.1780710211 ], [ 2054962.5878376139, 7474165.7861026535 ], [ 2054966.8129797755, 7393223.8278834932 ], [ 2055015.3360360607, 7369018.6330599608 ], [ 2055182.4854545309, 7462186.2432763539 ], [ 2055199.0105421348, 7473241.7083991449 ], [ 2055282.7271308233, 7409227.9295770954 ], [ 2055295.3132745458, 7520712.369719076 ], [ 2055301.868896638, 7445506.7457421897 ], [ 2055337.7086605059, 7396795.2502624504 ], [ 2055394.8489064611, 7497034.6863823803 ], [ 2055410.8161021147, 7439186.0598722138 ], [ 2055415.9271807971, 7490886.1973457159 ], [ 2055469.5725194351, 7463117.8422358371 ], [ 2055470.9710115609, 7498917.4070070535 ], [ 2055542.6955921324, 7370356.8696840955 ], [ 2055563.4851312391, 7531989.8883190341 ], [ 2055592.8511896427, 7483801.1344381068 ], [ 2055594.7738573491, 7412686.7595130596 ], [ 2055600.3051250975, 7380924.2713101031 ], [ 2055621.980736559, 7409354.1901791105 ], [ 2055627.2079769045, 7436505.1162582058 ], [ 2055631.8906953372, 7537466.5582204247 ], [ 2055643.8036912261, 7386972.1443769448 ], [ 2055675.9163984926, 7443517.7605392728 ], [ 2055695.8411686698, 7408285.9851640156 ], [ 2055736.1481611629, 7470300.9955739276 ], [ 2055777.3594468331, 7376690.7330955472 ], [ 2055777.3900832094, 7482989.2346795863 ], [ 2055796.3117745204, 7494467.455600475 ], [ 2055823.8808922255, 7517843.424686919 ], [ 2055884.9322441611, 7524474.7939274777 ], [ 2055936.427542082, 7539921.5392630463 ], [ 2055970.0154844155, 7487112.787737444 ], [ 2055988.9131159207, 7529805.9127380466 ], [ 2056039.1292095834, 7427425.970504568 ], [ 2056050.0557217216, 7440278.5668038977 ], [ 2056103.9899916623, 7424462.7796863373 ], [ 2056139.9384268411, 7464829.4467458744 ], [ 2056182.2789755156, 7443902.7912405198 ], [ 2056208.8973796412, 7509737.9555857694 ], [ 2056211.2057808754, 7384179.5592678031 ], [ 2056281.646994737, 7385518.297048416 ], [ 2056332.0191662358, 7418825.0773987528 ], [ 2056418.9867546745, 7370610.1824798007 ], [ 2056421.5218377693, 7445862.7774401642 ], [ 2056448.1143100376, 7477410.015805399 ], [ 2056460.8241350285, 7463769.9205365321 ], [ 2056523.2833065211, 7508698.1450391682 ], [ 2056534.1213428138, 7442552.1940847812 ], [ 2056594.856338887, 7375159.2401918676 ], [ 2056627.347890117, 7525796.0336119607 ], [ 2056649.0827171372, 7497806.2357037952 ], [ 2056723.803693892, 7432109.2101446446 ], [ 2056800.3948324546, 7456664.5897985138 ], [ 2056845.7003593743, 7503466.956838862 ], [ 2056867.093306242, 7449392.0268272497 ], [ 2056884.4847991453, 7476874.674359845 ], [ 2056984.347501799, 7381102.0631081266 ], [ 2057022.7330636738, 7415028.1164334724 ], [ 2057023.3899414493, 7526817.5387937035 ], [ 2057041.8682130855, 7401468.316341076 ], [ 2057078.5292598717, 7511003.0419503096 ], [ 2057098.8166111258, 7475627.657800613 ], [ 2057158.4022943561, 7462627.7247139066 ], [ 2057171.3399916294, 7470397.6158449566 ], [ 2057232.0801516713, 7384415.903842479 ], [ 2057284.3181407009, 7418639.1850492535 ], [ 2057326.6908391356, 7472930.7381979097 ], [ 2057372.252599305, 7495857.3724578712 ], [ 2057384.2123049675, 7435613.2562581394 ], [ 2057405.1230053105, 7518873.5401952136 ], [ 2057475.2815804381, 7393394.5168854278 ], [ 2057481.3672493275, 7449734.1164338691 ], [ 2057527.4132532999, 7457484.6011332916 ], [ 2057542.0696631477, 7470049.7799561424 ], [ 2057548.0602413777, 7501235.012799372 ], [ 2057550.4468095035, 7458594.4587096861 ], [ 2057612.4339502444, 7381544.9530499037 ], [ 2057622.9111675699, 7540640.5939793522 ], [ 2057725.3629046408, 7517038.549008606 ], [ 2057733.5433587425, 7484172.8578694509 ], [ 2057748.3306252495, 7415715.575165729 ], [ 2057776.6710808687, 7443017.9367629848 ], [ 2057817.7428508648, 7431173.5368173309 ], [ 2057821.8523682924, 7511004.6798663307 ], [ 2057855.1324759529, 7430482.0467601009 ], [ 2057864.1474625706, 7492215.4139718385 ], [ 2057964.9777541524, 7512135.3108340446 ], [ 2057983.0979632777, 7378133.1694709612 ], [ 2058030.6786779854, 7530243.6096662395 ], [ 2058085.814681537, 7400845.9643524755 ], [ 2058162.6772839916, 7380604.1353156157 ], [ 2058198.7154822277, 7489798.6560262274 ], [ 2058329.8270203299, 7521568.5939485263 ], [ 2058333.4966796902, 7374314.2193391677 ], [ 2058344.3837272255, 7444632.7895739805 ], [ 2058366.7693127997, 7433726.8743890142 ], [ 2058370.4469524331, 7392420.6218654504 ], [ 2058447.6182177658, 7394812.0399838844 ], [ 2058526.7167295374, 7383161.6685283091 ], [ 2058572.0709339562, 7411793.5870282603 ], [ 2058581.0969144905, 7371646.0865833275 ], [ 2058589.2141585585, 7454403.5420140801 ], [ 2058759.3968397379, 7487641.4216038147 ], [ 2058866.975814648, 7466463.1316340407 ], [ 2058893.1246718797, 7518308.3289482351 ], [ 2058984.0388161968, 7502796.4524281966 ], [ 2059000.6458258003, 7471396.3313775994 ], [ 2059007.0848679994, 7456479.2256430648 ], [ 2059060.2965716994, 7503338.4450485446 ], [ 2059064.8777610091, 7450962.6551013812 ], [ 2059100.0446201798, 7475344.6090582591 ], [ 2059165.9597603208, 7424920.5889706267 ], [ 2059206.4737542698, 7445054.7970153764 ], [ 2059213.3406258062, 7480057.6960000992 ], [ 2059265.7071480616, 7497719.8221521704 ], [ 2059293.6861917111, 7421973.1995678656 ], [ 2059318.621823071, 7380494.1880921246 ], [ 2059352.6551392933, 7378665.7511690352 ], [ 2059393.3099976005, 7508612.4213107675 ], [ 2059396.8154923008, 7384025.8894549906 ], [ 2059431.4604360792, 7406508.9585179295 ], [ 2059468.0342689687, 7386607.8381445585 ], [ 2059499.072567831, 7373558.1729903761 ], [ 2059583.6354924145, 7479598.4298301013 ], [ 2059586.6209715586, 7438318.5542082181 ], [ 2059621.098376953, 7446425.9638379784 ], [ 2059746.8562641365, 7429042.8480834393 ], [ 2059787.813460636, 7369301.1874057297 ], [ 2059793.3650462932, 7535999.7952343458 ], [ 2059794.2434692313, 7531946.5953965867 ], [ 2059830.8191709095, 7401999.94918638 ], [ 2059874.2932096464, 7497693.4065221353 ], [ 2059894.085673115, 7417374.0643820157 ], [ 2059923.0552662918, 7472079.7160709444 ], [ 2059937.5935017595, 7404979.3480568519 ], [ 2060080.8891937253, 7448598.2368639037 ], [ 2060131.5790091068, 7397523.9705013316 ], [ 2060151.7789908943, 7431076.4930698238 ], [ 2060153.8359000336, 7491012.7865764275 ], [ 2060154.1857504717, 7428820.3048771974 ], [ 2060524.3388654997, 7392245.2199765434 ], [ 2060527.4890593642, 7449535.1564222183 ], [ 2060592.5081227866, 7374934.4760467149 ], [ 2060602.7508035076, 7435254.5585177345 ], [ 2060675.842311668, 7481129.3053904967 ], [ 2060731.8179376747, 7477961.5950584924 ], [ 2060750.7673091986, 7433206.4796368349 ], [ 2060754.4336432978, 7433518.6304367119 ], [ 2060779.2244686312, 7524010.7728028083 ], [ 2060815.7804072171, 7433332.4360258514 ], [ 2060843.8035617296, 7487438.4018377066 ], [ 2060857.9352080296, 7509732.6415867731 ], [ 2060906.2358817281, 7411293.9533623215 ], [ 2060983.1765455005, 7425714.1616937825 ], [ 2061076.8705603653, 7369671.6016435241 ], [ 2061095.0628772967, 7533222.9470004514 ], [ 2061117.5084380663, 7437738.77295087 ], [ 2061132.4067498152, 7510272.8093456328 ], [ 2061154.2613117243, 7428410.49493834 ], [ 2061234.9841452949, 7403813.9996392652 ], [ 2061258.7529674782, 7393410.0544327563 ], [ 2061267.7515426865, 7413540.2090005241 ], [ 2061282.0534402872, 7363965.287562401 ], [ 2061290.499468361, 7435409.0070045404 ], [ 2061302.9424167508, 7363914.6114372024 ], [ 2061331.3315409927, 7501583.161049013 ], [ 2061386.6147626354, 7524936.3542962652 ], [ 2061421.0596628303, 7400408.7445959495 ], [ 2061459.2268934019, 7470603.6482771076 ], [ 2061503.583010674, 7443374.5392153319 ], [ 2061605.0196519094, 7478168.071873365 ], [ 2061612.4372735175, 7447098.0596145699 ], [ 2061671.1420987085, 7406089.5230738092 ], [ 2061698.4556294153, 7512838.7058637673 ], [ 2061720.2823820352, 7512178.8843483143 ], [ 2061761.7605417897, 7495309.5688558063 ], [ 2061785.1016347492, 7420990.9657135298 ], [ 2061795.0119714383, 7503995.8287547901 ], [ 2061814.327637854, 7481021.4142300533 ], [ 2061857.4961929619, 7422455.0969529701 ], [ 2061921.0677437668, 7431792.6026863344 ], [ 2061923.3246395872, 7447200.0359714609 ], [ 2061951.0146732714, 7364307.5203242274 ], [ 2061958.948096534, 7451265.1077904785 ], [ 2061981.9865551188, 7373555.4924818138 ], [ 2062004.7730140574, 7421513.6618958395 ], [ 2062009.1598511315, 7491279.4979865383 ], [ 2062010.8932556636, 7494157.4211463407 ], [ 2062051.2034812509, 7521601.6053919494 ], [ 2062052.360441407, 7418997.8822528068 ], [ 2062052.8883675369, 7444599.5403764239 ], [ 2062185.1159688437, 7419048.
[truncated: 3,587,046 more chars]
