# Supplementary material for: Client-side versus server-side geographic data processing performance comparison: Data and code
Source: Data Brief. 2019 Sep 13;26:104507. doi: 10.1016/j.dib.2019.104507 (PMC6811980; doi:10.1016/j.dib.2019.104507)
Supplement: Multimedia component 1 [file mmc1.zip › Dataset 1/TricityBuildings.geojson]

{
"type": "FeatureCollection",
"crs": { "type": "name", "properties": { "name": "urn:ogc:def:crs:EPSG::3857" } },
"features": [
{ "type": "Feature", "properties": { }, "geometry": { "type": "MultiPolygon", "coordinates": [ [ [ [ 2067311.18011474609375, 7230569.279296875 ], [ 2067311.9259033203125, 7230552.59912109375 ], [ 2067314.7423095703125, 7230552.73272705078125 ], [ 2067314.98712158203125, 7230547.21728515625 ], [ 2067312.38232421875, 7230547.10272216796875 ], [ 2067312.905517578125, 7230535.49908447265625 ], [ 2067311.0574951171875, 7230535.42291259765625 ], [ 2067311.346923828125, 7230528.953125 ], [ 2067314.87591552734375, 7230529.1248779296875 ], [ 2067315.06512451171875, 7230524.71630859375 ], [ 2067313.56231689453125, 7230524.65911865234375 ], [ 2067314.0408935546875, 7230513.9716796875 ], [ 2067316.6680908203125, 7230514.0863037109375 ], [ 2067316.91290283203125, 7230508.532470703125 ], [ 2067314.18572998046875, 7230508.39892578125 ], [ 2067314.94268798828125, 7230491.35650634765625 ], [ 2067291.40972900390625, 7230490.30670166015625 ], [ 2067290.6527099609375, 7230507.31109619140625 ], [ 2067287.94769287109375, 7230507.19671630859375 ], [ 2067287.70269775390625, 7230512.46392822265625 ], [ 2067290.37451171875, 7230512.5784912109375 ], [ 2067288.87152099609375, 7230546.11029052734375 ], [ 2067285.85491943359375, 7230545.9766845703125 ], [ 2067285.60992431640625, 7230551.396728515625 ], [ 2067288.42633056640625, 7230551.51129150390625 ], [ 2067287.68048095703125, 7230568.2294921875 ], [ 2067311.18011474609375, 7230569.279296875 ] ] ], [ [ [ 2069808.10968017578125, 7230563.3438720703125 ], [ 2069807.664306640625, 7230555.97711181640625 ], [ 2069805.1038818359375, 7230556.16790771484375 ], [ 2069804.79229736328125, 7230550.2899169921875 ], [ 2069790.921875, 7230551.1104736328125 ], [ 2069792.01287841796875, 7230570.04248046875 ], [ 2069805.92767333984375, 7230569.37469482421875 ], [ 2069805.4935302734375, 7230563.5537109375 ], [ 2069808.10968017578125, 7230563.3438720703125 ] ] ], [ [ [ 2074413.17431640625, 7230571.1304931640625 ], [ 2074413.75311279296875, 7230561.62628173828125 ], [ 2074421.57891845703125, 7230562.08428955078125 ], [ 2074422.10211181640625, 7230552.04571533203125 ], [ 2074417.74951171875, 7230551.81671142578125 ], [ 2074417.938720703125, 7230547.8660888671875 ], [ 2074395.45208740234375, 7230546.8927001953125 ], [ 2074394.91790771484375, 7230560.69110107421875 ], [ 2074406.52850341796875, 7230561.14910888671875 ], [ 2074406.17230224609375, 7230570.6724853515625 ], [ 2074413.17431640625, 7230571.1304931640625 ] ] ], [ [ [ 2066429.61871337890625, 7230559.37408447265625 ], [ 2066417.340087890625, 7230537.2548828125 ], [ 2066395.54388427734375, 7230549.35467529296875 ], [ 2066407.82232666015625, 7230571.473876953125 ], [ 2066429.61871337890625, 7230559.37408447265625 ] ] ], [ [ [ 2065581.1304931640625, 7230539.1060791015625 ], [ 2065568.43988037109375, 7230536.70147705078125 ], [ 2065562.239501953125, 7230569.50830078125 ], [ 2065574.92987060546875, 7230571.8936767578125 ], [ 2065581.1304931640625, 7230539.1060791015625 ] ] ], [ [ [ 2077150.153076171875, 7230551.8739013671875 ], [ 2077152.62451171875, 7230536.28167724609375 ], [ 2077140.10107421875, 7230534.2777099609375 ], [ 2077140.62432861328125, 7230531.07147216796875 ], [ 2077129.2808837890625, 7230529.27752685546875 ], [ 2077126.53131103515625, 7230546.701904296875 ], [ 2077133.23272705078125, 7230547.98052978515625 ], [ 2077132.6204833984375, 7230551.1104736328125 ], [ 2077136.72808837890625, 7230551.85467529296875 ], [ 2077136.95068359375, 7230550.82427978515625 ], [ 2077145.4888916015625, 7230552.14111328125 ], [ 2077142.794921875, 7230569.8134765625 ], [ 2077161.05133056640625, 7230572.58087158203125 ], [ 2077164.068115234375, 7230554.106689453125 ], [ 2077150.153076171875, 7230551.8739013671875 ] ] ], [ [ [ 2074466.5853271484375, 7230574.69927978515625 ], [ 2074477.038330078125, 7230574.71832275390625 ], [ 2074477.1273193359375, 7230569.0120849609375 ], [ 2074453.12689208984375, 7230568.6875 ], [ 2074453.0042724609375, 7230573.5540771484375 ], [ 2074466.5853271484375, 7230573.8212890625 ], [ 2074466.5853271484375, 7230574.69927978515625 ] ] ], [ [ [ 2066940.0853271484375, 7230564.50787353515625 ], [ 2066926.57110595703125, 7230553.877685546875 ], [ 2066920.31512451171875, 7230561.6834716796875 ], [ 2066922.6304931640625, 7230563.43927001953125 ], [ 2066919.747314453125, 7230567.0653076171875 ], [ 2066930.95709228515625, 7230575.88250732421875 ], [ 2066940.0853271484375, 7230564.50787353515625 ] ] ], [ [ [ 2065717.36328125, 7230549.46929931640625 ], [ 2065699.96392822265625, 7230538.20928955078125 ], [ 2065685.89312744140625, 7230559.94671630859375 ], [ 2065695.70050048828125, 7230566.3018798828125 ], [ 2065692.4945068359375, 7230571.244873046875 ], [ 2065700.08648681640625, 7230576.16888427734375 ], [ 2065717.36328125, 7230549.46929931640625 ] ] ], [ [ [ 2074692.20770263671875, 7230576.34051513671875 ], [ 2074691.76251220703125, 7230564.12628173828125 ], [ 2074669.0421142578125, 7230564.88970947265625 ], [ 2074669.0421142578125, 7230563.64910888671875 ], [ 2074663.49847412109375, 7230563.763671875 ], [ 2074663.76568603515625, 7230572.18011474609375 ], [ 2074669.287109375, 7230572.084716796875 ], [ 2074669.3760986328125, 7230575.023681640625 ], [ 2074674.8084716796875, 7230574.9093017578125 ], [ 2074674.63031005859375, 7230570.6915283203125 ], [ 2074677.06829833984375, 7230570.6915283203125 ], [ 2074677.2908935546875, 7230576.85589599609375 ], [ 2074692.20770263671875, 7230576.34051513671875 ] ] ], [ [ [ 2074792.072509765625, 7230574.584716796875 ], [ 2074787.6865234375, 7230556.7977294921875 ], [ 2074774.9180908203125, 7230559.94671630859375 ], [ 2074779.3040771484375, 7230577.73370361328125 ], [ 2074792.072509765625, 7230574.584716796875 ] ] ], [ [ [ 2066534.19232177734375, 7230579.546875 ], [ 2066542.6636962890625, 7230574.8328857421875 ], [ 2066551.16851806640625, 7230570.09991455078125 ], [ 2066549.76593017578125, 7230567.5615234375 ], [ 2066553.7510986328125, 7230565.36688232421875 ], [ 2066546.98291015625, 7230553.0762939453125 ], [ 2066534.49267578125, 7230559.98492431640625 ], [ 2066521.98052978515625, 7230566.93170166015625 ], [ 2066528.7598876953125, 7230579.20330810546875 ], [ 2066532.76727294921875, 7230577.00848388671875 ], [ 2066534.19232177734375, 7230579.546875 ] ] ], [ [ [ 2080651.151123046875, 7230567.618896484375 ], [ 2080626.2379150390625, 7230550.30889892578125 ], [ 2080627.1060791015625, 7230548.97308349609375 ], [ 2080618.20068359375, 7230542.8466796875 ], [ 2080615.907470703125, 7230546.26287841796875 ], [ 2080605.85528564453125, 7230539.1824951171875 ], [ 2080597.51751708984375, 7230551.24407958984375 ], [ 2080607.99267578125, 7230558.49627685546875 ], [ 2080608.4935302734375, 7230557.7520751953125 ], [ 2080642.2567138671875, 7230580.93988037109375 ], [ 2080651.151123046875, 7230567.618896484375 ] ] ], [ [ [ 2070164.63250732421875, 7230574.73748779296875 ], [ 2070159.24468994140625, 7230574.1458740234375 ], [ 2070158.53228759765625, 7230581.16888427734375 ], [ 2070163.519287109375, 7230581.60791015625 ], [ 2070164.63250732421875, 7230574.73748779296875 ] ] ], [ [ [ 2068502.910888671875, 7230572.5045166015625 ], [ 2068513.44171142578125, 7230566.58831787109375 ], [ 2068508.6549072265625, 7230558.3817138671875 ], [ 2068506.818115234375, 7230559.48870849609375 ], [ 2068503.92388916015625, 7230554.52667236328125 ], [ 2068505.76068115234375, 7230553.4578857421875 ], [ 2068494.07208251953125, 7230533.53350830078125 ], [ 2068491.56732177734375, 7230535.0029296875 ], [ 2068478.4873046875, 7230512.6549072265625 ], [ 2068468.0010986328125, 7230518.8572998046875 ], [ 2068466.80987548828125, 7230517.02532958984375 ], [ 2068453.46270751953125, 7230524.773681640625 ], [ 2068468.05670166015625, 7230549.64093017578125 ], [ 2068470.6505126953125, 7230548.1715087890625 ], [ 2068473.36669921875, 7230552.96173095703125 ], [ 2068475.35931396484375, 7230551.7974853515625 ], [ 2068480.0458984375, 7230559.77490234375 ], [ 2068478.0308837890625, 7230560.95831298828125 ], [ 2068484.3873291015625, 7230571.76031494140625 ], [ 2068486.39111328125, 7230570.576904296875 ], [ 2068488.127685546875, 7230573.5540771484375 ], [ 2068486.1461181640625, 7230574.73748779296875 ], [ 2068490.8770751953125, 7230582.8485107421875 ], [ 2068504.2354736328125, 7230574.71832275390625 ], [ 2068502.910888671875, 7230572.5045166015625 ] ] ], [ [ [ 2074295.36492919921875, 7230579.5850830078125 ], [ 2074290.60028076171875, 7230572.25628662109375 ], [ 2074285.57989501953125, 7230575.57708740234375 ], [ 2074290.388916015625, 7230582.90570068359375 ], [ 2074295.36492919921875, 7230579.5850830078125 ] ] ], [ [ [ 2074392.09027099609375, 7230583.19207763671875 ], [ 2074392.88067626953125, 7230569.279296875 ], [ 2074387.71551513671875, 7230568.9547119140625 ], [ 2074387.3927001953125, 7230574.48931884765625 ], [ 2074382.71728515625, 7230574.18408203125 ], [ 2074382.21630859375, 7230582.65771484375 ], [ 2074392.09027099609375, 7230583.19207763671875 ] ] ], [ [ [ 2066018.6383056640625, 7230559.31689453125 ], [ 2066001.78448486328125, 7230547.04547119140625 ], [ 2065991.7100830078125, 7230560.88189697265625 ], [ 2065996.886474609375, 7230564.6414794921875 ], [ 2065988.87152099609375, 7230575.65350341796875 ], [ 2066000.55987548828125, 7230584.165283203125 ], [ 2066018.6383056640625, 7230559.31689453125 ] ] ], [ [ [ 2074232.2689208984375, 7230575.00469970703125 ], [ 2074198.171875, 7230574.6229248046875 ], [ 2074198.04931640625, 7230585.74932861328125 ], [ 2074232.146484375, 7230586.15008544921875 ], [ 2074232.2689208984375, 7230575.00469970703125 ] ] ], [ [ [ 2066861.73870849609375, 7230586.30291748046875 ], [ 2066864.5772705078125, 7230582.75311279296875 ], [ 2066866.84832763671875, 7230584.5850830078125 ], [ 2066873.0042724609375, 7230576.85589599609375 ], [ 2066879.17132568359375, 7230569.1837158203125 ], [ 2066876.87811279296875, 7230567.33251953125 ], [ 2066879.7279052734375, 7230563.763671875 ], [ 2066868.551513671875, 7230554.79388427734375 ], [ 2066859.5791015625, 7230566.0728759765625 ], [ 2066850.617919921875, 7230577.3328857421875 ], [ 2066861.73870849609375, 7230586.30291748046875 ] ] ], [ [ [ 2074034.565673828125, 7230573.72589111328125 ], [ 2074034.83270263671875, 7230566.6455078125 ], [ 2074037.39312744140625, 7230566.81732177734375 ], [ 2074038.138916015625, 7230548.19049072265625 ], [ 2074035.61187744140625, 7230548.07611083984375 ], [ 2074035.87908935546875, 7230541.01470947265625 ], [ 2074042.001708984375, 7230541.24371337890625 ], [ 2074042.53607177734375, 7230528.80047607421875 ], [ 2074030.72509765625, 7230528.342529296875 ], [ 2074030.84747314453125, 7230526.77752685546875 ], [ 2074020.038330078125, 7230526.3958740234375 ], [ 2074020.22772216796875, 7230522.31170654296875 ], [ 2074011.9788818359375, 7230521.92987060546875 ], [ 2074011.8563232421875, 7230524.544677734375 ], [ 2074004.73187255859375, 7230524.23931884765625 ], [ 2074004.84332275390625, 7230521.62469482421875 ], [ 2073988.367919921875, 7230521.0330810546875 ], [ 2073988.2454833984375, 7230523.5712890625 ], [ 2073981.12109375, 7230523.26593017578125 ], [ 2073981.26568603515625, 7230520.7467041015625 ], [ 2073965.313720703125, 7230520.1361083984375 ], [ 2073965.15789794921875, 7230522.67431640625 ], [ 2073958.077880859375, 7230522.368896484375 ], [ 2073958.31170654296875, 7230517.235107421875 ], [ 2073943.87347412109375, 7230516.70068359375 ], [ 2073943.4171142578125, 7230528.60968017578125 ], [ 2073943.90692138671875, 7230528.64788818359375 ], [ 2073943.46173095703125, 7230539.965087890625 ], [ 2073958.82373046875, 7230540.57568359375 ], [ 2073958.92388916015625, 7230539.526123046875 ], [ 2074018.8250732421875, 7230541.91168212890625 ], [ 2074017.6561279296875, 7230571.5885009765625 ], [ 2074012.5355224609375, 7230571.41668701171875 ], [ 2074012.03448486328125, 7230583.87908935546875 ], [ 2074027.40771484375, 7230584.470703125 ], [ 2074027.32989501953125, 7230585.95928955078125 ], [ 2074040.17608642578125, 7230586.49371337890625 ], [ 2074040.6658935546875, 7230573.97412109375 ], [ 2074034.565673828125, 7230573.72589111328125 ] ] ], [ [ [ 2067051.87249755859375, 7230562.790283203125 ], [ 2067061.75750732421875, 7230542.52227783203125 ], [ 2067056.55889892578125, 7230539.39251708984375 ], [ 2067051.36029052734375, 7230547.7135009765625 ], [ 2067032.12432861328125, 7230532.636474609375 ], [ 2066995.21087646484375, 7230575.787109375 ], [ 2067012.8883056640625, 7230587.734130859375 ], [ 2067038.88128662109375, 7230576.302490234375 ], [ 2067051.87249755859375, 7230562.790283203125 ] ] ], [ [ [ 2073778.59747314453125, 7230581.8369140625 ], [ 2073778.2078857421875, 7230571.779296875 ], [ 2073773.81072998046875, 7230571.8936767578125 ], [ 2073773.5546875, 7230564.31707763671875 ], [ 2073759.4171142578125, 7230564.603515625 ], [ 2073759.639892578125, 7230572.46630859375 ], [ 2073756.1220703125, 7230572.46630859375 ], [ 2073756.46728515625, 7230582.3905029296875 ], [ 2073759.95147705078125, 7230582.3905029296875 ], [ 2073760.2520751953125, 7230589.8717041015625 ], [ 2073774.37847900390625, 7230589.58551025390625 ], [ 2073774.12249755859375, 7230581.95147705078125 ], [ 2073778.59747314453125, 7230581.8369140625 ] ] ], [ [ [ 2066796.5277099609375, 7230576.2451171875 ], [ 2066789.759521484375, 7230563.97369384765625 ], [ 2066785.7855224609375, 7230566.16827392578125 ], [ 2066784.3604736328125, 7230563.611083984375 ], [ 2066775.74432373046875, 7230568.40130615234375 ], [ 2066767.3397216796875, 7230573.05792236328125 ], [ 2066768.7313232421875, 7230575.61529541015625 ], [ 2066764.79052734375, 7230577.82928466796875 ], [ 2066771.603271484375, 7230590.119873046875 ], [ 2066783.97088623046875, 7230583.24932861328125 ], [ 2066796.5277099609375, 7230576.2451171875 ] ] ], [ [ [ 2068676.1129150390625, 7230590.4061279296875 ], [ 2068687.10009765625, 7230574.355712890625 ], [ 2068647.29229736328125, 7230546.87371826171875 ], [ 2068645.97869873046875, 7230548.8394775390625 ], [ 2068639.19927978515625, 7230544.01092529296875 ], [ 2068628.59051513671875, 7230559.2786865234375 ], [ 2068634.35687255859375, 7230563.2103271484375 ], [ 2068633.24371337890625, 7230564.73712158203125 ], [ 2068641.6370849609375, 7230570.48150634765625 ], [ 2068642.65008544921875, 7230569.10748291015625 ], [ 2068644.52032470703125, 7230570.36712646484375 ], [ 2068646.85809326171875, 7230571.9700927734375 ], [ 2068647.87109375, 7230570.59613037109375 ], [ 2068667.74169921875, 7230584.52789306640625 ], [ 2068667.24072265625, 7230585.215087890625 ], [ 2068669.05511474609375, 7230586.57012939453125 ], [ 2068671.51531982421875, 7230588.38311767578125 ], [ 2068672.02728271484375, 7230587.69610595703125 ], [ 2068676.1129150390625, 7230590.4061279296875 ] ] ], [ [ [ 2066671.97247314453125, 7230590.48248291015625 ], [ 2066680.7332763671875, 7230585.5966796875 ], [ 2066689.4716796875, 7230580.74908447265625 ], [ 2066688.05810546875, 7230578.21087646484375 ], [ 2066692.0321044921875, 7230576.0352783203125 ], [ 2066684.9744873046875, 7230563.382080078125 ], [ 2066672.3175048828125, 7230570.4625244140625 ], [ 2066659.6270751953125, 7230577.447509765625 ], [ 2066666.65130615234375, 7230590.119873046875 ], [ 2066670.5587158203125, 7230587.944091796875 ], [ 2066671.97247314453125, 7230590.48248291015625 ] ] ], [ [ [ 2074758.131103515625, 7230583.9935302734375 ], [ 2074754.980712890625, 7230570.1953125 ], [ 2074726.0264892578125, 7230576.9130859375 ], [ 2074729.1768798828125, 7230590.71148681640625 ], [ 2074758.131103515625, 7230583.9935302734375 ] ] ], [ [ [ 2073723.80609130859375, 7230590.94049072265625 ], [ 2073723.63909912109375, 7230582.0850830078125 ], [ 2073727.33489990234375, 7230582.0850830078125 ], [ 2073727.0233154296875, 7230572.6953125 ], [ 2073723.46087646484375, 7230572.6953125 ], [ 2073723.28289794921875, 7230563.8018798828125 ], [ 2073708.110107421875, 7230563.99267578125 ], [ 2073708.24371337890625, 7230571.3594970703125 ], [ 2073704.72589111328125, 7230571.3594970703125 ], [ 2073704.84832763671875, 7230578.592529296875 ], [ 2073703.89111328125, 7230578.592529296875 ], [ 2073704.1580810546875, 7230591.20770263671875 ], [ 2073723.80609130859375, 7230590.94049072265625 ] ] ], [ [ [ 2070131.5706787109375, 7230591.3031005859375 ], [ 2070132.27191162109375, 7230585.6348876953125 ], [ 2070137.27008056640625, 7230586.22650146484375 ], [ 2070139.240478515625, 7230565.7294921875 ], [ 2070137.71551513671875, 7230565.51947021484375 ], [ 2070138.01611328125, 7230562.73309326171875 ], [ 2070131.88232421875, 7230562.08428955078125 ], [ 2070132.10491943359375, 7230560.57647705078125 ], [ 2070125.013916015625, 7230559.75592041015625 ], [ 2070121.5740966796875, 7230590.1007080078125 ], [ 2070131.5706787109375, 7230591.3031005859375 ] ] ], [ [ [ 2074401.7974853515625, 7230571.7410888671875 ], [ 2074393.49310302734375, 7230571.34027099609375 ], [ 2074392.613525390625, 7230590.577880859375 ], [ 2074408.0869140625, 7230591.34130859375 ], [ 2074408.6658935546875, 7230578.66888427734375 ], [ 2074401.4857177734375, 7230578.363525390625 ], [ 2074401.7974853515625, 7230571.7410888671875 ] ] ], [ [ [ 2074321.83673095703125, 7230578.89788818359375 ], [ 2074314.70111083984375, 7230578.4208984375 ], [ 2074313.91070556640625, 7230591.39849853515625 ], [ 2074321.03509521484375, 7230591.85650634765625 ], [ 2074321.83673095703125, 7230578.89788818359375 ] ] ], [ [ [ 2070171.244873046875, 7230585.5584716796875 ], [ 2070166.2467041015625, 7230585.04327392578125 ], [ 2070165.40069580078125, 7230592.33367919921875 ], [ 2070170.365478515625, 7230592.92529296875 ], [ 2070171.244873046875, 7230585.5584716796875 ] ] ], [ [ [ 2066616.69110107421875, 7230579.10791015625 ], [ 2066609.956298828125, 7230566.798095703125 ], [ 2066605.9932861328125, 7230569.0311279296875 ], [ 2066604.5684814453125, 7230566.492919921875 ], [ 2066596.052490234375, 7230571.20672607421875 ], [ 2066587.56988525390625, 7230575.93988037109375 ], [ 2066588.96148681640625, 7230578.47808837890625 ], [ 2066584.95391845703125, 7230580.69189453125 ], [ 2066591.688720703125, 7230592.98248291015625 ], [ 2066604.2122802734375, 7230586.03570556640625 ], [ 2066616.69110107421875, 7230579.10791015625 ] ] ], [ [ [ 2074362.490478515625, 7230579.92852783203125 ], [ 2074356.40130615234375, 7230579.47052001953125 ], [ 2074355.52191162109375, 7230593.2686767578125 ], [ 2074361.5665283203125, 7230593.7269287109375 ], [ 2074362.490478515625, 7230579.92852783203125 ] ] ], [ [ [ 2072747.26690673828125, 7230575.023681640625 ], [ 2072709.819091796875, 7230571.2830810546875 ], [ 2072707.83770751953125, 7230591.264892578125 ], [ 2072745.2742919921875, 7230594.98651123046875 ], [ 2072747.26690673828125, 7230575.023681640625 ] ] ], [ [ [ 2074380.40191650390625, 7230585.74932861328125 ], [ 2074375.9268798828125, 7230585.57769775390625 ], [ 2074375.55950927734375, 7230595.86431884765625 ], [ 2074380.04547119140625, 7230596.03607177734375 ], [ 2074380.40191650390625, 7230585.74932861328125 ] ] ], [ [ [ 2065738.92572021484375, 7230596.8948974609375 ], [ 2065740.450927734375, 7230594.7000732421875 ], [ 2065742.77752685546875, 7230596.30328369140625 ], [ 2065754.5994873046875, 7230579.20330810546875 ], [ 2065752.27288818359375, 7230577.60009765625 ], [ 2065756.2025146484375, 7230571.931884765625 ], [ 2065743.72369384765625, 7230563.30572509765625 ], [ 2065739.79412841796875, 7230568.973876953125 ], [ 2065731.9127197265625, 7230563.51568603515625 ], [ 2065720.09051513671875, 7230580.615478515625 ], [ 2065727.971923828125, 7230586.07391357421875 ], [ 2065726.4468994140625, 7230588.2686767578125 ], [ 2065738.92572021484375, 7230596.8948974609375 ] ] ], [ [ [ 2074466.5853271484375, 7230574.69927978515625 ], [ 2074465.02691650390625, 7230574.92828369140625 ], [ 2074464.54827880859375, 7230581.4171142578125 ], [ 2074457.290283203125, 7230581.2645263671875 ], [ 2074456.92291259765625, 7230596.76129150390625 ], [ 2074472.618896484375, 7230597.085693359375 ], [ 2074472.76348876953125, 7230589.909912109375 ], [ 2074473.69873046875, 7230589.909912109375 ], [ 2074473.8544921875, 7230581.8751220703125 ], [ 2074475.580078125, 7230581.76068115234375 ], [ 2074475.980712890625, 7230575.38629150390625 ], [ 2074466.5853271484375, 7230574.69927978515625 ] ] ], [ [ [ 2066228.18609619140625, 7230597.162109375 ], [ 2066236.835693359375, 7230585.1195068359375 ], [ 2066241.47772216796875, 7230588.45947265625 ], [ 2066249.6151123046875, 7230577.14208984375 ], [ 2066222.82049560546875, 7230557.88568115234375 ], [ 2066206.03350830078125, 7230581.24530029296875 ], [ 2066228.18609619140625, 7230597.162109375 ] ] ], [ [ [ 2069640.15069580078125, 7230597.906494140625 ], [ 2069640.22869873046875, 7230592.98248291015625 ], [ 2069647.8206787109375, 7230592.98248291015625 ], [ 2069648.04327392578125, 7230579.7376708984375 ], [ 2069632.12469482421875, 7230579.5277099609375 ], [ 2069631.723876953125, 7230597.7918701171875 ], [ 2069640.15069580078125, 7230597.906494140625 ] ] ], [ [ [ 2069124.94189453125, 7230598.45989990234375 ], [ 2069126.2999267578125, 7230595.84527587890625 ], [ 2069128.94927978515625, 7230597.25750732421875 ], [ 2069137.02008056640625, 7230581.98968505859375 ], [ 2069130.55230712890625, 7230578.47808837890625 ], [ 2069122.5596923828125, 7230593.898681640625 ], [ 2069123.78411865234375, 7230594.49029541015625 ], [ 2069122.43707275390625, 7230597.085693359375 ], [ 2069124.94189453125, 7230598.45989990234375 ] ] ], [ [ [ 2069824.6292724609375, 7230585.4058837890625 ], [ 2069810.9259033203125, 7230582.79132080078125 ], [ 2069808.30987548828125, 7230596.2843017578125 ], [ 2069822.10247802734375, 7230599.051513671875 ], [ 2069824.6292724609375, 7230585.4058837890625 ] ] ], [ [ [ 2074434.603271484375, 7230595.71173095703125 ], [ 2074427.46771240234375, 7230572.981689453125 ], [ 2074414.44329833984375, 7230577.1038818359375 ], [ 2074421.13372802734375, 7230599.60491943359375 ], [ 2074434.603271484375, 7230595.71173095703125 ] ] ], [ [ [ 2067447.8914794921875, 7230600.2921142578125 ], [ 2067456.3629150390625, 7230594.3948974609375 ], [ 2067458.68951416015625, 7230597.8873291015625 ], [ 2067463.45391845703125, 7230594.52850341796875 ], [ 2067461.14971923828125, 7230591.15032958984375 ], [ 2067477.89208984375, 7230579.64227294921875 ], [ 2067480.24090576171875, 7230583.0775146484375 ], [ 2067485.0164794921875, 7230579.77587890625 ], [ 2067482.67889404296875, 7230576.37872314453125 ], [ 2067499.46588134765625, 7230564.85150146484375 ], [ 2067501.78131103515625, 7230568.28668212890625 ], [ 2067506.56787109375, 7230565.00408935546875 ], [ 2067504.24151611328125, 7230561.58807373046875 ], [ 2067512.735107421875, 7230555.74810791015625 ], [ 2067501.88153076171875, 7230539.736083984375 ], [ 2067436.93768310546875, 7230584.318115234375 ], [ 2067447.8914794921875, 7230600.2921142578125 ] ] ], [ [ [ 2074569.71173095703125, 7230582.02789306640625 ], [ 2074550.24188232421875, 7230581.6270751953125 ], [ 2074549.84130859375, 7230601.1126708984375 ], [ 2074569.31109619140625, 7230601.51348876953125 ], [ 2074569.71173095703125, 7230582.02789306640625 ] ] ], [ [ [ 2074494.0032958984375, 7230597.2003173828125 ], [ 2074486.72308349609375, 7230581.4171142578125 ], [ 2074476.648681640625, 7230586.07391357421875 ], [ 2074483.92889404296875, 7230601.85687255859375 ], [ 2074494.0032958984375, 7230597.2003173828125 ] ] ], [ [ [ 2065652.46392822265625, 7230583.7645263671875 ], [ 2065628.007080078125, 7230567.8096923828125 ], [ 2065619.36871337890625, 7230581.0355224609375 ], [ 2065630.83447265625, 7230588.5167236328125 ], [ 2065627.56170654296875, 7230593.51690673828125 ], [ 2065640.56390380859375, 7230602.00970458984375 ], [ 2065652.46392822265625, 7230583.7645263671875 ] ] ], [ [ [ 2074590.4061279296875, 7230590.65411376953125 ], [ 2074572.7730712890625, 7230590.1771240234375 ], [ 2074572.42791748046875, 7230602.7730712890625 ], [ 2074590.0609130859375, 7230603.2501220703125 ], [ 2074590.4061279296875, 7230590.65411376953125 ] ] ], [ [ [ 2073700.67388916015625, 7230601.9522705078125 ], [ 2073700.1953125, 7230595.10089111328125 ], [ 2073692.5474853515625, 7230595.5399169921875 ], [ 2073691.97991943359375, 7230585.7113037109375 ], [ 2073679.57891845703125, 7230586.74188232421875 ], [ 2073680.636474609375, 7230603.36468505859375 ], [ 2073700.67388916015625, 7230601.9522705078125 ] ] ], [ [ [ 2069276.92633056640625, 7230603.97528076171875 ], [ 2069286.3438720703125, 7230582.5048828125 ], [ 2069257.5123291015625, 7230569.6226806640625 ], [ 2069248.02789306640625, 7230591.0740966796875 ], [ 2069262.0653076171875, 7230597.39111328125 ], [ 2069260.8406982421875, 7230600.08209228515625 ], [ 2069266.2730712890625, 7230602.46771240234375 ], [ 2069267.5308837890625, 7230599.7958984375 ], [ 2069276.92633056640625, 7230603.97528076171875 ] ] ], [ [ [ 2070150.75091552734375, 7230604.185302734375 ], [ 2070151.1962890625, 7230598.8416748046875 ], [ 2070155.19268798828125, 7230599.10870361328125 ], [ 2070156.10552978515625, 7230588.6884765625 ], [ 2070144.2388916015625, 7230587.638671875 ], [ 2070142.83612060546875, 7230603.44110107421875 ], [ 2070150.75091552734375, 7230604.185302734375 ] ] ], [ [ [ 2072846.486083984375, 7230582.581298828125 ], [ 2072828.6749267578125, 7230581.09271240234375 ], [ 2072826.84930419921875, 7230602.90667724609375 ], [ 2072844.6602783203125, 7230604.39532470703125 ], [ 2072846.486083984375, 7230582.581298828125 ] ] ], [ [ [ 2066487.76092529296875, 7230605.29229736328125 ], [ 2066496.2545166015625, 7230600.55908203125 ], [ 2066504.792724609375, 7230595.82611083984375 ], [ 2066503.40130615234375, 7230593.28790283203125 ], [ 2066507.37530517578125, 7230591.05487060546875 ], [ 2066500.58489990234375, 7230578.802490234375 ], [ 2066488.09490966796875, 7230585.74932861328125 ], [ 2066475.60467529296875, 7230592.6771240234375 ], [ 2066482.39532470703125, 7230604.94873046875 ], [ 2066486.33587646484375, 7230602.73492431640625 ], [ 2066487.76092529296875, 7230605.29229736328125 ] ] ], [ [ [ 2074343.5662841796875, 7230604.60528564453125 ], [ 2074337.56610107421875, 7230604.60528564453125 ], [ 2074337.47711181640625, 7230607.37249755859375 ], [ 2074343.47711181640625, 7230607.4678955078125 ], [ 2074343.5662841796875, 7230604.60528564453125 ] ] ], [ [ [ 2077173.32989501953125, 7230594.43292236328125 ], [ 2077164.24627685546875, 7230592.33367919921875 ], [ 2077161.00689697265625, 7230606.5709228515625 ], [ 2077170.04608154296875, 7230608.5938720703125 ], [ 2077173.32989501953125, 7230594.43292236328125 ] ] ], [ [ [ 2073666.93292236328125, 7230603.74627685546875 ], [ 2073665.84210205078125, 7230586.2454833984375 ], [ 2073652.83990478515625, 7230586.4365234375 ], [ 2073652.92889404296875, 7230590.806884765625 ], [ 2073651.58209228515625, 7230590.825927734375 ], [ 2073652.327880859375, 7230610.21612548828125 ], [ 2073661.72308349609375, 7230609.8726806640625 ], [ 2073661.27789306640625, 7230604.10888671875 ], [ 2073666.93292236328125, 7230603.74627685546875 ] ] ], [ [ [ 2066759.2135009765625, 7230597.009521484375 ], [ 2066752.4453125, 7230584.68072509765625 ], [ 2066748.4822998046875, 7230586.93267822265625 ], [ 2066747.05731201171875, 7230584.394287109375 ], [ 2066738.552490234375, 7230589.1082763671875 ], [ 2066730.08111572265625, 7230593.82232666015625 ], [ 2066731.506103515625, 7230596.37969970703125 ], [ 2066727.476318359375, 7230598.53631591796875 ], [ 2066734.27789306640625, 7230610.84588623046875 ], [ 2066746.7235107421875, 7230603.9180908203125 ], [ 2066759.2135009765625, 7230597.009521484375 ] ] ], [ [ [ 2074704.3748779296875, 7230612.23907470703125 ], [ 2074703.940673828125, 7230597.0474853515625 ], [ 2074680.15191650390625, 7230597.6201171875 ], [ 2074680.07391357421875, 7230594.7000732421875 ], [ 2074676.08868408203125, 7230594.68109130859375 ], [ 2074676.17767333984375, 7230597.71551513671875 ], [ 2074662.37408447265625, 7230598.078125 ], [ 2074662.80828857421875, 7230612.08648681640625 ], [ 2074680.67510986328125, 7230611.57110595703125 ], [ 2074680.54150390625, 7230606.39910888671875 ], [ 2074683.41351318359375, 7230606.39910888671875 ], [ 2074683.547119140625, 7230612.9071044921875 ], [ 2074704.3748779296875, 7230612.23907470703125 ] ] ], [ [ [ 2071839.3341064453125, 7230611.13232421875 ], [ 2071837.67547607421875, 7230588.0966796875 ], [ 2071797.15509033203125, 7230591.2266845703125 ], [ 2071798.813720703125, 7230614.3385009765625 ], [ 2071839.3341064453125, 7230611.13232421875 ] ] ], [ [ [ 2070198.74090576171875, 7230615.502685546875 ], [ 2070198.74090576171875, 7230608.55572509765625 ], [ 2070202.4810791015625, 7230608.55572509765625 ], [ 2070202.5703125, 7230601.6470947265625 ], [ 2070193.08587646484375, 7230601.532470703125 ], [ 2070193.1749267578125, 7230595.67352294921875 ], [ 2070186.896484375, 7230595.55908203125 ], [ 2070186.80731201171875, 7230601.47528076171875 ], [ 2070179.2598876953125, 7230601.47528076171875 ], [ 2070179.348876953125, 7230596.24609375 ], [ 2070176.9556884765625, 7230596.34149169921875 ], [ 2070176.877685546875, 7230598.34527587890625 ], [ 2070173.6270751953125, 7230598.34527587890625 ], [ 2070173.05950927734375, 7230615.3118896484375 ], [ 2070198.74090576171875, 7230615.502685546875 ] ] ], [ [ [ 2066917.0311279296875, 7230593.535888671875 ], [ 2066905.77667236328125, 7230584.52789306640625 ], [ 2066902.91571044921875, 7230588.11590576171875 ], [ 2066900.6558837890625, 7230586.30291748046875 ], [ 2066894.36651611328125, 7230594.146728515625 ], [ 2066888.18829345703125, 7230601.837890625 ], [ 2066890.59271240234375, 7230603.6890869140625 ], [ 2066887.67608642578125, 7230607.20068359375 ], [ 2066898.8861083984375, 7230616.189697265625 ], [ 2066908.0474853515625, 7230604.7388916015625 ], [ 2066917.0311279296875, 7230593.535888671875 ] ] ], [ [ [ 2066630.61712646484375, 7230616.34228515625 ], [ 2066639.4224853515625, 7230611.513916015625 ], [ 2066648.11669921875, 7230606.6282958984375 ], [ 2066646.72509765625, 7230604.10888671875 ], [ 2066650.65472412109375, 7230601.89508056640625 ], [ 2066643.6304931640625, 7230589.24188232421875 ], [ 2066630.93988037109375, 7230596.30328369140625 ], [ 2066618.27191162109375, 7230603.32647705078125 ], [ 2066625.284912109375, 7230615.960693359375 ], [ 2066629.23687744140625, 7230613.8040771484375 ], [ 2066630.61712646484375, 7230616.34228515625 ] ] ], [ [ [ 2065678.7799072265625, 7230600.99810791015625 ], [ 2065662.4381103515625, 7230588.4976806640625 ], [ 2065649.847900390625, 7230604.98687744140625 ], [ 2065666.189697265625, 7230617.468505859375 ], [ 2065678.7799072265625, 7230600.99810791015625 ] ] ], [ [ [ 2065616.407470703125, 7230610.9412841796875 ], [ 2065603.27191162109375, 7230601.914306640625 ], [ 2065598.485107421875, 7230608.84210205078125 ], [ 2065611.62091064453125, 7230617.8883056640625 ], [ 2065616.407470703125, 7230610.9412841796875 ] ] ], [ [ [ 2074276.830078125, 7230601.1126708984375 ], [ 2074261.6016845703125, 7230600.57830810546875 ], [ 2074261.03387451171875, 7230617.3729248046875 ], [ 2074276.25128173828125, 7230617.8883056640625 ], [ 2074276.830078125, 7230601.1126708984375 ] ] ], [ [ [ 2066176.57830810546875, 7230613.84228515625 ], [ 2066176.2445068359375, 7230591.58929443359375 ], [ 2066164.13287353515625, 7230591.7802734375 ], [ 2066164.1884765625, 7230595.80712890625 ], [ 2066157.34228515625, 7230595.92169189453125 ], [ 2066157.47589111328125, 7230604.60528564453125 ], [ 2066155.4945068359375, 7230604.643310546875 ], [ 2066155.728271484375, 7230620.48388671875 ], [ 2066173.29449462890625, 7230620.2166748046875 ], [ 2066173.19427490234375, 7230613.89947509765625 ], [ 2066176.57830810546875, 7230613.84228515625 ] ] ], [ [ [ 2066564.02587890625, 7230608.38409423828125 ], [ 2066557.2354736328125, 7230596.09332275390625 ], [ 2066553.294677734375, 7230598.30712890625 ], [ 2066551.88092041015625, 7230595.7498779296875 ], [ 2066543.36492919921875, 7230600.50189208984375 ], [ 2066534.84912109375, 7230605.235107421875 ], [ 2066536.21832275390625, 7230607.79248046875 ], [ 2066532.2886962890625, 7230609.96807861328125 ], [ 2066539.068115234375, 7230622.23968505859375 ], [ 2066551.535888671875, 7230615.3118896484375 ], [ 2066564.02587890625, 7230608.38409423828125 ] ] ], [ [ [ 2066830.52471923828125, 7230625.56048583984375 ], [ 2066833.37451171875, 7230621.95330810546875 ], [ 2066835.80133056640625, 7230623.728271484375 ], [ 2066841.7235107421875, 7230616.1514892578125 ], [ 2066847.81268310546875, 7230608.34588623046875 ], [ 2066845.5750732421875, 7230606.513671875 ], [ 2066848.4249267578125, 7230602.94488525390625 ], [ 2066837.1370849609375, 7230594.03228759765625 ], [ 2066828.28729248046875, 7230605.33050537109375 ], [ 2066819.43731689453125, 7230616.62872314453125 ], [ 2066830.52471923828125, 7230625.56048583984375 ] ] ], [ [ [ 2074035.68988037109375, 7230626.152099609375 ], [ 2074036.1016845703125, 7230613.70867919921875 ], [ 2074031.91607666015625, 7230613.53692626953125 ], [ 2074032.31689453125, 7230601.78070068359375 ], [ 2074020.01611328125, 7230601.39892578125 ], [ 2074019.78228759765625, 7230607.65887451171875 ], [ 2074012.602294921875, 7230607.353515625 ], [ 2074012.7135009765625, 7230604.75787353515625 ], [ 2073993.76690673828125, 7230604.1470947265625 ], [ 2073993.66668701171875, 7230606.70452880859375 ], [ 2073986.419921875, 7230606.45648193359375 ], [ 2073986.53131103515625, 7230603.93731689453125 ], [ 2073970.234130859375, 7230603.32647705078125 ], [ 2073970.11151123046875, 7230605.94110107421875 ], [ 2073962.8980712890625, 7230605.63568115234375 ], [ 2073963.0872802734375, 7230600.12030029296875 ], [ 2073965.647705078125, 7230600.2156982421875 ], [ 2073967.1727294921875, 7230554.9656982421875 ], [ 2073947.69189453125, 7230554.27850341796875 ], [ 2073947.380126953125, 7230563.0574951171875 ], [ 2073949.95172119140625, 7230563.172119140625 ], [ 2073949.68450927734375, 7230570.32891845703125 ], [ 2073947.1796875, 7230570.21429443359375 ], [ 2073946.67889404296875, 7230583.5546875 ], [ 2073949.261474609375, 7230583.7454833984375 ], [ 2073948.98309326171875, 7230590.825927734375 ], [ 2073946.478515625, 7230590.71148681640625 ], [ 2073946.2000732421875, 7230599.4522705078125 ], [ 2073950.81988525390625, 7230599.62408447265625 ], [ 2073950.4302978515625, 7230610.88409423828125 ], [ 2073947.869873046875, 7230610.76971435546875 ], [ 2073947.4246826171875, 7230623.15570068359375 ], [ 2073963.877685546875, 7230623.7664794921875 ], [ 2073963.9666748046875, 7230622.7166748046875 ], [ 2074017.7896728515625, 7230624.58709716796875 ], [ 2074017.7896728515625, 7230625.54132080078125 ], [ 2074035.68988037109375, 7230626.152099609375 ] ] ], [ [ [ 2074666.4039306640625, 7230627.0872802734375 ], [ 2074666.50408935546875, 7230625.2169189453125 ], [ 2074673.53948974609375, 7230625.6558837890625 ], [ 2074674.10711669921875, 7230616.85772705078125 ], [ 2074666.87127685546875, 7230616.418701171875 ], [ 2074666.94927978515625, 7230615.273681640625 ], [ 2074646.11029052734375, 7230614.1859130859375 ], [ 2074646.19927978515625, 7230623.44207763671875 ], [ 2074652.1549072265625, 7230623.7091064453125 ], [ 2074655.4835205078125, 7230626.66729736328125 ], [ 2074666.4039306640625, 7230627.0872802734375 ] ] ], [ [ [ 2077142.71710205078125, 7230597.6392822265625 ], [ 2077115.97808837890625, 7230593.535888671875 ], [ 2077111.52532958984375, 7230622.163330078125 ], [ 2077143.7078857421875, 7230627.23992919921875 ], [ 2077146.57989501953125, 7230608.7467041015625 ], [ 2077141.14752197265625, 7230608.07867431640625 ], [ 2077142.71710205078125, 7230597.6392822265625 ] ] ], [ [ [ 2074404.66949462890625, 7230614.529296875 ], [ 2074389.27392578125, 7230613.53692626953125 ], [ 2074388.39447021484375, 7230628.2322998046875 ], [ 2074403.79010009765625, 7230629.1292724609375 ], [ 2074404.66949462890625, 7230614.529296875 ] ] ], [ [ [ 2069177.50689697265625, 7230608.9757080078125 ], [ 2069167.03167724609375, 7230604.414306640625 ], [ 2069165.5067138671875, 7230607.7733154296875 ], [ 2069161.94451904296875, 7230606.28472900390625 ], [ 2069156.43408203125, 7230618.8616943359375 ], [ 2069161.17633056640625, 7230620.94189453125 ], [ 2069159.26171875, 7230625.2169189453125 ], [ 2069168.4788818359375, 7230629.16748046875 ], [ 2069177.50689697265625, 7230608.9757080078125 ] ] ], [ [ [ 2079799.21209716796875, 7230608.95648193359375 ], [ 2079778.25048828125, 7230594.45208740234375 ], [ 2079764.2354736328125, 7230614.72027587890625 ], [ 2079785.2078857421875, 7230629.22467041015625 ], [ 2079799.21209716796875, 7230608.95648193359375 ] ] ], [ [ [ 2067396.92950439453125, 7230627.049072265625 ], [ 2067395.43768310546875, 7230623.23211669921875 ], [ 2067414.1282958984375, 7230615.75067138671875 ], [ 2067415.619873046875, 7230619.56768798828125 ], [ 2067421.21929931640625, 7230617.3538818359375 ], [ 2067419.69427490234375, 7230613.53692626953125 ], [ 2067429.2789306640625, 7230609.700927734375 ], [ 2067422.09869384765625, 7230591.79931640625 ], [ 2067373.1627197265625, 7230611.26568603515625 ], [ 2067380.3428955078125, 7230629.243896484375 ], [ 2067389.8717041015625, 7230625.4459228515625 ], [ 2067391.34112548828125, 7230629.28192138671875 ], [ 2067396.92950439453125, 7230627.049072265625 ] ] ], [ [ [ 2066441.49652099609375, 7230630.96148681640625 ], [ 2066450.01251220703125, 7230626.2664794921875 ], [ 2066458.5841064453125, 7230621.5142822265625 ], [ 2066457.14788818359375, 7230618.91888427734375 ], [ 2066461.07769775390625, 7230616.7623291015625 ], [ 2066454.3538818359375, 7230604.4716796875 ], [ 2066441.8416748046875, 7230611.361328125 ], [ 2066429.32928466796875, 7230618.28912353515625 ], [ 2066436.09747314453125, 7230630.598876953125 ], [ 2066440.0938720703125, 7230628.423095703125 ], [ 2066441.49652099609375, 7230630.96148681640625 ] ] ], [ [ [ 2074352.4384765625, 7230609.83447265625 ], [ 2074339.83709716796875, 7230609.5863037109375 ], [ 2074339.436279296875, 7230631.34307861328125 ], [ 2074352.0042724609375, 7230631.57208251953125 ], [ 2074352.4384765625, 7230609.83447265625 ] ] ], [ [ [ 2074257.2379150390625, 7230633.53790283203125 ], [ 2074257.48291015625, 7230623.2510986328125 ], [ 2074251.671875, 7230623.07928466796875 ], [ 2074251.57171630859375, 7230626.457275390625 ], [ 2074245.18212890625, 7230626.28570556640625 ], [ 2074245.01507568359375, 7230633.23248291015625 ], [ 2074257.2379150390625, 7230633.53790283203125 ] ] ], [ [ [ 2073741.038330078125, 7230633.919677734375 ], [ 2073741.14971923828125, 7230613.25067138671875 ], [ 2073714.93389892578125, 7230613.097900390625 ], [ 2073714.8782958984375, 7230622.0869140625 ], [ 2073711.8726806640625, 7230622.06787109375 ], [ 2073711.8948974609375, 7230617.8883056640625 ], [ 2073679.69012451171875, 7230617.7354736328125 ], [ 2073679.6123046875, 7230633.61431884765625 ], [ 2073714.8115234375, 7230633.785888671875 ], [ 2073741.038330078125, 7230633.919677734375 ] ] ], [ [ [ 2068448.75390625, 7230638.00372314453125 ], [ 2068459.1956787109375, 7230631.64849853515625 ], [ 2068460.4425048828125, 7230633.8623046875 ], [ 2068473.90087890625, 7230626.24749755859375 ], [ 2068469.2589111328125, 7230618.3272705078125 ], [ 2068467.255126953125, 7230619.5487060546875 ], [ 2068465.451904296875, 7230616.4569091796875 ], [ 2068467.45550537109375, 7230615.273681640625 ], [ 2068461.2216796875, 7230604.58612060546875 ], [ 2068459.2291259765625, 7230605.78851318359375 ], [ 2068454.52032470703125, 7230597.60107421875 ], [ 2068456.490478515625, 7230596.417724609375 ], [ 2068453.71868896484375, 7230591.6846923828125 ], [ 2068456.17889404296875, 7230590.23431396484375 ], [ 2068441.6295166015625, 7230565.29052734375 ], [ 2068428.34912109375, 7230573.1724853515625 ], [ 2068429.4844970703125, 7230575.08087158203125 ], [ 2068418.9312744140625, 7230581.2645263671875 ], [ 2068431.91131591796875, 7230603.59368896484375 ], [ 2068429.406494140625, 7230605.1395263671875 ], [ 2068441.0728759765625, 7230624.89251708984375 ], [ 2068442.90948486328125, 7230623.7855224609375 ], [ 2068445.85968017578125, 7230628.78570556640625 ], [ 2068444.04510498046875, 7230629.87347412109375 ], [ 2068448.75390625, 7230638.00372314453125 ] ] ], [ [ [ 2074760.91412353515625, 7230636.2479248046875 ], [ 2074759.70068359375, 7230632.37371826171875 ], [ 2074764.264892578125, 7230630.94232177734375 ], [ 2074758.67669677734375, 7230612.9071044921875 ], [ 2074743.29229736328125, 7230617.62109375 ], [ 2074748.86932373046875, 7230635.80908203125 ], [ 2074753.0994873046875, 7230634.5302734375 ], [ 2074754.21270751953125, 7230638.3472900390625 ], [ 2074760.91412353515625, 7230636.2479248046875 ] ] ], [ [ [ 2073917.95849609375, 7230635.00750732421875 ], [ 2073922.21087646484375, 7230634.1295166015625 ], [ 2073922.32208251953125, 7230634.6448974609375 ], [ 2073929.1348876953125, 7230633.2896728515625 ], [ 2073926.88629150390625, 7230622.1251220703125 ], [ 2073925.873291015625, 7230622.3350830078125 ], [ 2073907.97308349609375, 7230533.323486328125 ], [ 2073908.9970703125, 7230533.094482421875 ], [ 2073905.4014892578125, 7230515.36492919921875 ], [ 2073893.23431396484375, 7230517.84588623046875 ], [ 2073894.05810546875, 7230521.79632568359375 ], [ 2073882.49188232421875, 7230524.105712890625 ], [ 2073884.96331787109375, 7230536.31988525390625 ], [ 2073890.99688720703125, 7230535.136474609375 ], [ 2073892.3660888671875, 7230542.06427001953125 ], [ 2073889.839111328125, 7230542.59869384765625 ], [ 2073893.13409423828125, 7230558.76348876953125 ], [ 2073895.64990234375, 7230558.30548095703125 ], [ 2073897.063720703125, 7230565.2523193359375 ], [ 2073891.4866943359375, 7230566.3782958984375 ], [ 2073892.9227294921875, 7230573.53509521484375 ], [ 2073893.4346923828125, 7230573.42047119140625 ], [ 2073896.97467041015625, 7230590.90228271484375 ], [ 2073896.49609375, 7230591.0740966796875 ], [ 2073897.9208984375, 7230598.19268798828125 ], [ 2073903.4757080078125, 7230597.085693359375 ], [ 2073904.8895263671875, 7230604.01348876953125 ], [ 2073902.36248779296875, 7230604.54791259765625 ], [ 2073905.61309814453125, 7230620.712890625 ], [ 2073908.12890625, 7230620.27392578125 ], [ 2073909.542724609375, 7230627.20172119140625 ], [ 2073904.4998779296875, 7230628.25128173828125 ], [ 2073906.11407470703125, 7230635.00750732421875 ], [ 2073909.49810791015625, 7230634.32049560546875 ], [ 2073910.39990234375, 7230639.20611572265625 ], [ 2073918.481689453125, 7230637.54571533203125 ], [ 2073917.95849609375, 7230635.00750732421875 ] ] ], [ [ [ 2074501.294677734375, 7230615.78887939453125 ], [ 2074485.42071533203125, 7230615.044677734375 ], [ 2074484.19610595703125, 7230638.69091796875 ], [ 2074500.1480712890625, 7230639.511474609375 ], [ 2074501.294677734375, 7230615.78887939453125 ] ] ], [ [ [ 2070193.65350341796875, 7230635.14111328125 ], [ 2070193.74267578125, 7230633.7479248046875 ], [ 2070197.87249755859375, 7230633.7479248046875 ], [ 2070197.87249755859375, 7230626.66729736328125 ], [ 2070198.82989501953125, 7230626.66729736328125 ], [ 2070198.91888427734375, 7230622.43048095703125 ], [ 2070190.13592529296875, 7230622.4114990234375 ], [ 2070190.13592529296875, 7230621.38092041015625 ], [ 2070181.97607421875, 7230621.38092041015625 ], [ 2070181.8870849609375, 7230640.59930419921875 ], [ 2070187.5198974609375, 7230640.6185302734375 ], [ 2070189.9130859375, 7230638.4998779296875 ], [ 2070189.9130859375, 7230635.3319091796875 ], [ 2070193.65350341796875, 7230635.14111328125 ] ] ], [ [ [ 2066526.923095703125, 7230628.9766845703125 ], [ 2066520.1326904296875, 7230616.6668701171875 ], [ 2066516.15850830078125, 7230618.88067626953125 ], [ 2066514.75592041015625, 7230616.36151123046875 ], [ 2066506.2288818359375, 7230621.07550048828125 ], [ 2066497.723876953125, 7230625.77032470703125 ], [ 2066499.115478515625, 7230628.3466796875 ], [ 2066495.1636962890625, 7230630.54150390625 ], [ 2066501.92071533203125, 7230642.81329345703125 ], [ 2066514.43310546875, 7230635.86627197265625 ], [ 2066526.923095703125, 7230628.9766845703125 ] ] ], [ [ [ 2065718.66571044921875, 7230629.11029052734375 ], [ 2065698.6727294921875, 7230614.39569091796875 ], [ 2065688.1085205078125, 7230628.7476806640625 ], [ 2065708.10150146484375, 7230643.46209716796875 ], [ 2065718.66571044921875, 7230629.11029052734375 ] ] ], [ [ [ 2074381.89349365234375, 7230629.91168212890625 ], [ 2074365.6185302734375, 7230629.1292724609375 ], [ 2074365.12872314453125, 7230638.82452392578125 ], [ 2074378.79888916015625, 7230639.72149658203125 ], [ 2074378.60968017578125, 7230644.64532470703125 ], [ 2074394.12750244140625, 7230645.1414794921875 ], [ 2074394.2833251953125, 7230640.17950439453125 ], [ 2074391.6116943359375, 7230640.0076904296875 ], [ 2074391.84552001953125, 7230635.19830322265625 ], [ 2074389.73028564453125, 7230635.08367919921875 ], [ 2074389.80828857421875, 7230634.09130859375 ], [ 2074386.20147705078125, 7230630.99969482421875 ], [ 2074381.89349365234375, 7230629.91168212890625 ] ] ], [ [ [ 2069918.5718994140625, 7230630.007080078125 ], [ 2069907.52911376953125, 7230621.49530029296875 ], [ 2069897.7996826171875, 7230634.20587158203125 ], [ 2069912.27130126953125, 7230645.35150146484375 ], [ 2069915.7332763671875, 7230640.7520751953125 ], [ 2069912.3936767578125, 7230638.1373291015625 ], [ 2069918.5718994140625, 7230630.007080078125 ] ] ], [ [ [ 2074643.56109619140625, 7230645.82867431640625 ], [ 2074643.63909912109375, 7230645.38970947265625 ], [ 2074653.1790771484375, 7230645.38970947265625 ], [ 2074653.26812744140625, 7230630.69427490234375 ], [ 2074635.43487548828125, 7230630.69427490234375 ], [ 2074635.345703125, 7230645.82867431640625 ], [ 2074643.56109619140625, 7230645.82867431640625 ] ] ], [ [ [ 2074417.1038818359375, 7230642.10711669921875 ], [ 2074410.19091796875, 7230641.72528076171875 ], [ 2074409.9127197265625, 7230646.32489013671875 ], [ 2074416.8701171875, 7230646.70648193359375 ], [ 2074417.1038818359375, 7230642.10711669921875 ] ] ], [ [ [ 2074705.90008544921875, 7230648.40509033203125 ], [ 2074706.37872314453125, 7230641.4390869140625 ], [ 2074706.935302734375, 7230641.4390869140625 ], [ 2074707.647705078125, 7230630.71331787109375 ], [ 2074706.590087890625, 7230630.69427490234375 ], [ 2074706.8572998046875, 7230626.6865234375 ], [ 2074704.85369873046875, 7230626.5718994140625 ], [ 2074705.1207275390625, 7230623.060302734375 ], [ 2074689.0797119140625, 7230622.0869140625 ], [ 2074687.88848876953125, 7230640.351318359375 ], [ 2074693.2874755859375, 7230640.71392822265625 ], [ 2074692.853271484375, 7230647.58447265625 ], [ 2074705.90008544921875, 7230648.40509033203125 ] ] ], [ [ [ 2066786.1417236328125, 7230651.1724853515625 ], [ 2066794.657470703125, 7230646.401123046875 ], [ 2066803.273681640625, 7230641.5916748046875 ], [ 2066801.91571044921875, 7230639.1298828125 ], [ 2066805.86749267578125, 7230636.877685546875 ], [ 2066798.8876953125, 7230624.51068115234375 ], [ 2066786.36431884765625, 7230631.4384765625 ], [ 2066773.84088134765625, 7230638.4237060546875 ], [ 2066780.6759033203125, 7230650.847900390625 ], [ 2066784.69451904296875, 7230648.71051025390625 ], [ 2066786.1417236328125, 7230651.1724853515625 ] ] ], [ [ [ 2074409.8125, 7230652.73748779296875 ], [ 2074409.68988037109375, 7230649.16851806640625 ], [ 2074406.3726806640625, 7230649.2830810546875 ], [ 2074406.472900390625, 7230652.8328857421875 ], [ 2074409.8125, 7230652.73748779296875 ] ] ], [ [ [ 2065134.1270751953125, 7230653.9014892578125 ], [ 2065175.1483154296875, 7230537.65570068359375 ], [ 2064981.36328125, 7230469.294677734375 ], [ 2064960.8804931640625, 7230527.33087158203125 ], [ 2064945.00628662109375, 7230521.73907470703125 ], [ 2064928.74249267578125, 7230515.99468994140625 ], [ 2064899.59912109375, 7230598.593505859375 ], [ 2065001.9462890625, 7230634.70208740234375 ], [ 2065010.55133056640625, 7230610.3115234375 ], [ 2065134.1270751953125, 7230653.9014892578125 ] ] ], [ [ [ 2066885.3385009765625, 7230633.00347900390625 ], [ 2066874.23992919921875, 7230624.186279296875 ], [ 2066871.56829833984375, 7230627.58349609375 ], [ 2066869.28607177734375, 7230625.77032470703125 ], [ 2066863.0634765625, 7230633.65252685546875 ], [ 2066857.285888671875, 7230640.9810791015625 ], [ 2066859.53448486328125, 7230642.75592041015625 ], [ 2066856.62908935546875, 7230646.43927001953125 ], [ 2066867.77227783203125, 7230655.25653076171875 ], [ 2066876.444091796875, 7230644.263671875 ], [ 2066885.3385009765625, 7230633.00347900390625 ] ] ], [ [ [ 2066395.0872802734375, 7230656.6116943359375 ], [ 2066403.614501953125, 7230651.897705078125 ], [ 2066412.1527099609375, 7230647.1837158203125 ], [ 2066410.77227783203125, 7230644.64532470703125 ], [ 2066414.7799072265625, 7230642.4697265625 ], [ 2066408.011474609375, 7230630.159912109375 ], [ 2066395.47711181640625, 7230637.0687255859375 ], [ 2066382.9425048828125, 7230643.97747802734375 ], [ 2066389.67730712890625, 7230656.26812744140625 ], [ 2066393.6737060546875, 7230654.03509521484375 ], [ 2066395.0872802734375, 7230656.6116943359375 ] ] ], [ [ [ 2074366.4312744140625, 7230657.47052001953125 ], [ 2074366.6204833984375, 7230652.8328857421875 ], [ 2074370.561279296875, 7230653.0618896484375 ], [ 2074370.794921875, 7230647.1837158203125 ], [ 2074349.96710205078125, 7230646.26751708984375 ], [ 2074349.521728515625, 7230656.70709228515625 ], [ 2074366.4312744140625, 7230657.47052001953125 ] ] ], [ [ [ 2074802.7034912109375, 7230654.6649169921875 ], [ 2074801.25628662109375, 7230648.04248046875 ], [ 2074799.2078857421875, 7230648.4622802734375 ], [ 2074797.03729248046875, 7230638.3472900390625 ], [ 2074785.2041015625, 7230640.86651611328125 ], [ 2074786.42852783203125, 7230646.47747802734375 ], [ 2074783.76788330078125, 7230647.069091796875 ], [ 2074786.13909912109375, 7230658.23388671875 ], [ 2074802.7034912109375, 7230654.6649169921875 ] ] ], [ [ [ 2067271.93988037109375, 7230659.74151611328125 ], [ 2067272.66351318359375, 7230652.355712890625 ], [ 2067273.509521484375, 7230652.43212890625 ], [ 2067274.04388427734375, 7230645.9049072265625 ], [ 2067273.09771728515625, 7230645.77130126953125 ], [ 2067273.843505859375, 7230638.40447998046875 ], [ 2067266.273681640625, 7230637.77471923828125 ], [ 2067266.50750732421875, 7230632.39288330078125 ], [ 2067254.96368408203125, 7230631.11407470703125 ], [ 2067254.37371826171875, 7230636.49609375 ], [ 2067246.8485107421875, 7230635.828125 ], [ 2067246.21392822265625, 7230643.19488525390625 ], [ 2067245.367919921875, 7230643.04229736328125 ], [ 2067244.80029296875, 7230649.62652587890625 ], [ 2067245.63507080078125, 7230649.702880859375 ], [ 2067244.989501953125, 7230656.97430419921875 ], [ 2067271.93988037109375, 7230659.74151611328125 ] ] ], [ [ [ 2069249.61968994140625, 7230661.3638916015625 ], [ 2069263.25628662109375, 7230630.52252197265625 ], [ 2069252.88128662109375, 7230625.8848876953125 ], [ 2069252.43609619140625, 7230626.8582763671875 ], [ 2069244.031494140625, 7230623.060302734375 ], [ 2069244.42108154296875, 7230622.1060791015625 ], [ 2069234.7808837890625, 7230617.544677734375 ], [ 2069220.3983154296875, 7230648.3861083984375 ], [ 2069230.78448486328125, 7230653.023681640625 ], [ 2069231.2742919921875, 7230651.99310302734375 ], [ 2069233.2335205078125, 7230653.0045166015625 ], [ 2069232.83270263671875, 7230653.9014892578125 ], [ 2069237.0850830078125, 7230655.84832763671875 ], [ 2069237.5302734375, 7230654.8939208984375 ], [ 2069239.667724609375, 7230655.69549560546875 ], [ 2069239.17791748046875, 7230656.72607421875 ], [ 2069249.61968994140625, 7230661.3638916015625 ] ] ], [ [ [ 2069707.94427490234375, 7230661.68829345703125 ], [ 2069715.01312255859375, 7230644.9888916015625 ], [ 2069709.2244873046875, 7230642.45068359375 ], [ 2069713.41009521484375, 7230632.37371826171875 ], [ 2069697.05731201171875, 7230625.3695068359375 ], [ 2069694.22967529296875, 7230632.06829833984375 ], [ 2069692.971923828125, 7230631.5531005859375 ], [ 2069690.28912353515625, 7230637.79388427734375 ], [ 2069691.55810546875, 7230638.32830810546875 ], [ 2069688.8197021484375, 7230645.027099609375 ], [ 2069694.6417236328125, 7230647.48907470703125 ], [ 2069693.99591064453125, 7230649.13031005859375 ], [ 2069698.62689208984375, 7230651.09613037109375 ], [ 2069699.328125, 7230649.5311279296875 ], [ 2069700.02947998046875, 7230649.79827880859375 ], [ 2069696.9014892578125, 7230656.955078125 ], [ 2069707.94427490234375, 7230661.68829345703125 ] ] ], [ [ [ 2069946.5687255859375, 7230650.9625244140625 ], [ 2069939.87847900390625, 7230646.99267578125 ], [ 2069932.67608642578125, 7230658.4437255859375 ], [ 2069939.3218994140625, 7230662.33709716796875 ], [ 2069946.5687255859375, 7230650.9625244140625 ] ] ], [ [ [ 2066582.71649169921875, 7230663.04327392578125 ], [ 2066585.45489501953125, 7230659.455322265625 ], [ 2066587.75927734375, 7230661.11572265625 ], [ 2066593.65911865234375, 7230653.15728759765625 ], [ 2066599.54791259765625, 7230645.1796875 ], [ 2066597.25469970703125, 7230643.50030517578125 ], [ 2066599.98211669921875, 7230639.7786865234375 ], [ 2066588.4716796875, 7230631.22869873046875 ], [ 2066579.877685546875, 7230642.851318359375 ], [ 2066571.228271484375, 7230654.55047607421875 ], [ 2066582.71649169921875, 7230663.04327392578125 ] ] ], [ [ [ 2066489.842529296875, 7230649.492919921875 ], [ 2066483.02972412109375, 7230637.240478515625 ], [ 2066479.06689453125, 7230639.45428466796875 ], [ 2066477.653076171875, 7230636.9158935546875 ], [ 2066469.10369873046875, 7230641.64910888671875 ], [ 2066460.610107421875, 7230646.36309814453125 ], [ 2066462.023681640625, 7230648.90130615234375 ], [ 2066458.03851318359375, 7230651.1151123046875 ], [ 2066464.81787109375, 7230663.38690185546875 ], [ 2066477.319091796875, 7230656.45892333984375 ], [ 2066489.842529296875, 7230649.492919921875 ] ] ], [ [ [ 2077109.62188720703125, 7230583.84088134765625 ], [ 2077092.66790771484375, 7230580.48187255859375 ], [ 2077076.64892578125, 7230660.6195068359375 ], [ 2077093.52508544921875, 7230664.0546875 ], [ 2077109.62188720703125, 7230583.84088134765625 ] ] ], [ [ [ 2074410.41351318359375, 7230656.0963134765625 ], [ 2074383.45208740234375, 7230654.760498046875 ], [ 2074383.21807861328125, 7230659.01629638671875 ], [ 2074388.917724609375, 7230659.32171630859375 ], [ 2074388.69512939453125, 7230662.85247802734375 ], [ 2074392.19049072265625, 7230664.93267822265625 ], [ 2074414.43212890625, 7230666.21148681640625 ], [ 2074414.755126953125, 7230660.67669677734375 ], [ 2074410.1796875, 7230660.4287109375 ], [ 2074410.41351318359375, 7230656.0963134765625 ] ] ], [ [ [ 2074096.06951904296875, 7230663.88311767578125 ], [ 2074063.285888671875, 7230662.757080078125 ], [ 2074063.085693359375, 7230668.119873046875 ], [ 2074095.86907958984375, 7230669.32232666015625 ], [ 2074096.06951904296875, 7230663.88311767578125 ] ] ], [ [ [ 2074709.97430419921875, 7230670.5054931640625 ], [ 2074710.10791015625, 7230669.45587158203125 ], [ 2074716.3529052734375, 7230669.45587158203125 ], [ 2074716.44207763671875, 7230662.24169921875 ], [ 2074718.49029541015625, 7230662.2034912109375 ], [ 2074718.49029541015625, 7230655.60009765625 ], [ 2074695.88128662109375, 7230655.60009765625 ], [ 2074695.79229736328125, 7230669.45587158203125 ], [ 2074704.5753173828125, 7230669.45587158203125 ], [ 2074704.5753173828125, 7230670.5054931640625 ], [ 2074709.97430419921875, 7230670.5054931640625 ] ] ], [ [ [ 2069048.74371337890625, 7230651.13427734375 ], [ 2069035.1514892578125, 7230644.569091796875 ], [ 2069028.95111083984375, 7230657.45147705078125 ], [ 2069042.54327392578125, 7230664.0167236328125 ], [ 2069056.29107666015625, 7230670.67730712890625 ], [ 2069062.502685546875, 7230657.77587890625 ], [ 2069048.74371337890625, 7230651.13427734375 ] ] ], [ [ [ 2070363.4381103515625, 7230664.799072265625 ], [ 2070360.77752685546875, 7230653.38629150390625 ], [ 2070350.335693359375, 7230655.77191162109375 ], [ 2070350.0797119140625, 7230654.6649169921875 ], [ 2070331.55609130859375, 7230659.073486328125 ], [ 2070334.840087890625, 7230672.5474853515625 ], [ 2070353.35247802734375, 7230668.2344970703125 ], [ 2070353.0853271484375, 7230667.1082763671875 ], [ 2070363.4381103515625, 7230664.799072265625 ] ] ], [ [ [ 2074594.9700927734375, 7230670.085693359375 ], [ 2074598.198486328125, 7230666.84112548828125 ], [ 2074595.10369873046875, 7230663.5584716796875 ], [ 2074595.28192138671875, 7230657.92852783203125 ], [ 2074580.93267822265625, 7230657.718505859375 ], [ 2074580.7435302734375, 7230664.818115234375 ], [ 2074581.66748046875, 7230664.8372802734375 ], [ 2074581.5784912109375, 7230667.451904296875 ], [ 2074580.7100830078125, 7230667.451904296875 ], [ 2074580.57647705078125, 7230674.72332763671875 ], [ 2074594.881103515625, 7230675.08587646484375 ], [ 2074594.9700927734375, 7230670.085693359375 ] ] ], [ [ [ 2073787.30267333984375, 7230668.08172607421875 ], [ 2073786.5123291015625, 7230661.00128173828125 ], [ 2073763.72528076171875, 7230663.84490966796875 ], [ 2073764.56011962890625, 7230670.7344970703125 ], [ 2073764.73828125, 7230670.7344970703125 ], [ 2073765.305908203125, 7230675.69671630859375 ], [ 2073784.25250244140625, 7230673.1583251953125 ], [ 2073783.77392578125, 7230668.44427490234375 ], [ 2073787.30267333984375, 7230668.08172607421875 ] ] ], [ [ [ 2074383.91949462890625, 7230676.4791259765625 ], [ 2074384.00848388671875, 7230663.27227783203125 ], [ 2074372.876708984375, 7230663.27227783203125 ], [ 2074372.7987060546875, 7230664.0928955078125 ], [ 2074360.69830322265625, 7230664.32208251953125 ], [ 2074360.88751220703125, 7230675.58209228515625 ], [ 2074372.83209228515625, 7230675.4102783203125 ], [ 2074372.83209228515625, 7230676.4600830078125 ], [ 2074383.91949462890625, 7230676.4791259765625 ] ] ], [ [ [ 2069756.60211181640625, 7230676.8798828125 ], [ 2069767.58929443359375, 7230651.1724853515625 ], [ 2069749.58892822265625, 7230643.5574951171875 ], [ 2069746.20489501953125, 7230651.668701171875 ], [ 2069735.28448486328125, 7230646.91650390625 ], [ 2069729.4290771484375, 7230660.6959228515625 ], [ 2069735.12847900390625, 7230663.215087890625 ], [ 2069733.5142822265625, 7230666.9556884765625 ], [ 2069756.60211181640625, 7230676.8798828125 ] ] ], [ [ [ 2069352.08929443359375, 7230662.2799072265625 ], [ 2069329.6251220703125, 7230651.30609130859375 ], [ 2069328.0443115234375, 7230654.6649169921875 ], [ 2069324.35968017578125, 7230652.87091064453125 ], [ 2069320.66387939453125, 7230660.7720947265625 ], [ 2069318.70452880859375, 7230659.81787109375 ], [ 2069316.61187744140625, 7230664.41748046875 ], [ 2069344.59747314453125, 7230678.06329345703125 ], [ 2069352.08929443359375, 7230662.2799072265625 ] ] ], [ [ [ 2068414.92388916015625, 7230670.94451904296875 ], [ 2068424.77569580078125, 7230665.1044921875 ], [ 2068424.86468505859375, 7230665.257080078125 ], [ 2068425.42132568359375, 7230664.95172119140625 ], [ 2068420.74591064453125, 7230656.9168701171875 ], [ 2068418.90911865234375, 7230657.9857177734375 ], [ 2068415.9146728515625, 7230652.90911865234375 ], [ 2068417.75128173828125, 7230651.8212890625 ], [ 2068406.24090576171875, 7230632.18292236328125 ], [ 2068403.64727783203125, 7230633.709716796875 ], [ 2068390.57830810546875, 7230611.13232421875 ], [ 2068380.169921875, 7230617.25848388671875 ], [ 2068378.95648193359375, 7230615.2354736328125 ], [ 2068365.67608642578125, 7230623.21307373046875 ], [ 2068369.205078125, 7230629.243896484375 ], [ 2068371.19769287109375, 7230628.09869384765625 ], [ 2068372.95648193359375, 7230631.22869873046875 ], [ 2068371.03070068359375, 7230632.4500732421875 ], [ 2068380.37030029296875, 7230648.3096923828125 ], [ 2068383.01971435546875, 7230646.74468994140625 ], [ 2068385.66912841796875, 7230651.59228515625 ], [ 2068387.66168212890625, 7230650.4281005859375 ], [ 2068391.3240966796875, 7230656.802490234375 ], [ 2068392.32611083984375, 7230658.48187255859375 ], [ 2068390.33349609375, 7230659.7034912109375 ], [ 2068396.5894775390625, 7230670.37188720703125 ], [ 2068398.5264892578125, 7230669.2269287109375 ], [ 2068400.35211181640625, 7230672.280517578125 ], [ 2068398.448486328125, 7230673.5208740234375 ], [ 2068402.85687255859375, 7230680.964111328125 ], [ 2068416.23748779296875, 7230673.1392822265625 ], [ 2068414.92388916015625, 7230670.94451904296875 ] ] ], [ [ [ 2066348.77850341796875, 7230682.30010986328125 ], [ 2066357.2720947265625, 7230677.6051025390625 ], [ 2066365.75469970703125, 7230672.9102783203125 ], [ 2066364.34088134765625, 7230670.33367919921875 ], [ 2066368.3372802734375, 7230668.10089111328125 ], [ 2066361.51348876953125, 7230655.79107666015625 ], [ 2066349.02349853515625, 7230662.7379150390625 ], [ 2066336.52227783203125, 7230669.70391845703125 ], [ 2066343.39068603515625, 7230682.013671875 ], [ 2066347.3980712890625, 7230679.7808837890625 ], [ 2066348.77850341796875, 7230682.30010986328125 ] ] ], [ [ [ 2066452.8623046875, 7230670.0665283203125 ], [ 2066446.04949951171875, 7230657.7376708984375 ], [ 2066442.06427001953125, 7230659.98968505859375 ], [ 2066440.66168212890625, 7230657.45147705078125 ], [ 2066432.24591064453125, 7230662.14630126953125 ], [ 2066423.7410888671875, 7230666.8792724609375 ], [ 2066425.11029052734375, 7230669.43670654296875 ], [ 2066421.0916748046875, 7230671.669677734375 ], [ 2066427.90447998046875, 7230683.92230224609375 ], [ 2066440.38330078125, 7230676.9945068359375 ], [ 2066452.8623046875, 7230670.0665283203125 ] ] ], [ [ [ 2074515.532470703125, 7230684.0750732421875 ], [ 2074515.65509033203125, 7230677.872314453125 ], [ 2074518.05950927734375, 7230677.96771240234375 ], [ 2074518.21527099609375, 7230668.71148681640625 ], [ 2074520.831298828125, 7230668.71148681640625 ], [ 2074520.95391845703125, 7230662.470703125 ], [ 2074518.2821044921875, 7230662.3563232421875 ], [ 2074518.47149658203125, 7230653.481689453125 ], [ 2074501.68450927734375, 7230653.17633056640625 ], [ 2074501.27252197265625, 7230677.643310546875 ], [ 2074504.0220947265625, 7230677.73870849609375 ], [ 2074503.7548828125, 7230683.84588623046875 ], [ 2074515.532470703125, 7230684.0750732421875 ] ] ], [ [ [ 2065767.59051513671875, 7230685.35369873046875 ], [ 2065776.65191650390625, 7230672.051513671875 ], [ 2065767.7799072265625, 7230666.0205078125 ], [ 2065769.92828369140625, 7230662.87152099609375 ], [ 2065750.080078125, 7230649.34027099609375 ], [ 2065737.5120849609375, 7230667.79547119140625 ], [ 2065757.159912109375, 7230681.174072265625 ], [ 2065758.52911376953125, 7230679.1890869140625 ], [ 2065767.59051513671875, 7230685.35369873046875 ] ] ], [ [ [ 2066645.62310791015625, 7230665.2952880859375 ], [ 2066634.09027099609375, 7230656.64990234375 ], [ 2066631.38531494140625, 7230660.3140869140625 ], [ 2066629.0364990234375, 7230658.55828857421875 ], [ 2066623.136474609375, 7230666.478515625 ], [ 2066617.2476806640625, 7230674.43707275390625 ], [ 2066619.60772705078125, 7230676.2310791015625 ], [ 2066616.8134765625, 7230679.85711669921875 ], [ 2066628.40191650390625, 7230688.48370361328125 ], [ 2066637.02911376953125, 7230676.8798828125 ], [ 2066645.62310791015625, 7230665.2952880859375 ] ] ], [ [ [ 2065850.94647216796875, 7230663.005126953125 ], [ 2065838.18927001953125, 7230648.50048828125 ], [ 2065821.19091796875, 7230663.46307373046875 ], [ 2065827.88128662109375, 7230671.078125 ], [ 2065819.97747802734375, 7230678.02508544921875 ], [ 2065830.163330078125, 7230689.60968017578125 ], [ 2065845.3472900390625, 7230676.2501220703125 ], [ 2065841.228271484375, 7230671.57427978515625 ], [ 2065850.94647216796875, 7230663.005126953125 ] ] ], [ [ [ 2074724.913330078125, 7230690.29669189453125 ], [ 2074723.2880859375, 7230680.0098876953125 ], [ 2074711.343505859375, 7230681.72747802734375 ], [ 2074711.16552734375, 7230681.11688232421875 ], [ 2074697.55108642578125, 7230680.6204833984375 ], [ 2074697.28387451171875, 7230691.4227294921875 ], [ 2074712.94647216796875, 7230691.9381103515625 ], [ 2074724.913330078125, 7230690.29669189453125 ] ] ], [ [ [ 2066828.74371337890625, 7230678.7310791015625 ], [ 2066821.97528076171875, 7230666.17327880859375 ], [ 2066817.889892578125, 7230668.348876953125 ], [ 2066816.53192138671875, 7230665.848876953125 ], [ 2066807.88232421875, 7230670.63909912109375 ], [ 2066799.3328857421875, 7230675.35308837890625 ], [ 2066800.69110107421875, 7230677.81512451171875 ], [ 2066796.761474609375, 7230680.06707763671875 ], [ 2066803.77471923828125, 7230692.644287109375 ], [ 2066816.2200927734375, 7230685.69732666015625 ], [ 2066828.74371337890625, 7230678.7310791015625 ] ] ], [ [ [ 2073986.09710693359375, 7230687.12847900390625 ], [ 2073934.27789306640625, 7230686.05987548828125 ], [ 2073934.0775146484375, 7230695.83148193359375 ], [ 2073985.896728515625, 7230696.9193115234375 ], [ 2073986.09710693359375, 7230687.12847900390625 ] ] ], [ [ [ 2069136.34088134765625, 7230673.48272705078125 ], [ 2069110.65948486328125, 7230662.22271728515625 ], [ 2069104.06951904296875, 7230677.43328857421875 ], [ 2069128.52630615234375, 7230688.40728759765625 ], [ 2069153.32830810546875, 7230698.67510986328125 ], [ 2069160.18572998046875, 7230684.18951416015625 ], [ 2069136.34088134765625, 7230673.48272705078125 ] ] ], [ [ [ 2069029.0067138671875, 7230688.17828369140625 ], [ 2069022.24969482421875, 7230684.68572998046875 ], [ 2069016.62811279296875, 7230695.50689697265625 ], [ 2069023.38507080078125, 7230699.0186767578125 ], [ 2069029.0067138671875, 7230688.17828369140625 ] ] ], [ [ [ 2069541.81109619140625, 7230699.09490966796875 ], [ 2069540.97607421875, 7230683.826904296875 ], [ 2069532.58270263671875, 7230684.2467041015625 ], [ 2069533.41748046875, 7230699.53387451171875 ], [ 2069541.81109619140625, 7230699.09490966796875 ] ] ], [ [ [ 2074108.147705078125, 7230700.9271240234375 ], [ 2074108.2257080078125, 7230698.98052978515625 ], [ 2074117.7880859375, 7230699.4384765625 ], [ 2074119.1016845703125, 7230667.83367919921875 ], [ 2074104.630126953125, 7230667.37548828125 ], [ 2074104.095703125, 7230686.82330322265625 ], [ 2074108.43707275390625, 7230686.994873046875 ], [ 2074108.54852294921875, 7230690.926513671875 ], [ 2074066.91510009765625, 7230690.33489990234375 ], [ 2074067.10430908203125, 7230700.18267822265625 ], [ 2074108.147705078125, 7230700.9271240234375 ] ] ], [ [ [ 2069426.8848876953125, 7230696.423095703125 ], [ 2069401.8936767578125, 7230685.01007080078125 ], [ 2069399.68951416015625, 7230689.91510009765625 ], [ 2069424.63629150390625, 7230701.327880859375 ], [ 2069426.8848876953125, 7230696.423095703125 ] ] ], [ [ [ 2069650.95989990234375, 7230685.39190673828125 ], [ 2069640.66290283203125, 7230681.05950927734375 ], [ 2069637.84649658203125, 7230687.52947998046875 ], [ 2069641.64251708984375, 7230689.1514892578125 ], [ 2069637.59027099609375, 7230698.63690185546875 ], [ 2069644.1470947265625, 7230701.48052978515625 ], [ 2069650.95989990234375, 7230685.39190673828125 ] ] ], [ [ [ 2073942.45989990234375, 7230696.4613037109375 ], [ 2073916.934326171875, 7230696.25128173828125 ], [ 2073917.0010986328125, 7230702.74029541015625 ], [ 2073942.23712158203125, 7230702.89288330078125 ], [ 2073942.45989990234375, 7230696.4613037109375 ] ] ], [ [ [ 2066415.7705078125, 7230690.62109375 ], [ 2066409.0023193359375, 7230678.311279296875 ], [ 2066405.01708984375, 7230680.58251953125 ], [ 2066403.614501953125, 7230678.00592041015625 ], [ 2066395.0872802734375, 7230682.700927734375 ], [ 2066386.57147216796875, 7230687.3958740234375 ], [ 2066387.962890625, 7230689.9722900390625 ], [ 2066383.95550537109375, 7230692.205322265625 ], [ 2066390.74591064453125, 7230704.51507568359375 ], [ 2066403.236083984375, 7230697.5872802734375 ], [ 2066415.7705078125, 7230690.62109375 ] ] ], [ [ [ 2070000.7034912109375, 7230699.8582763671875 ], [ 2069992.10968017578125, 7230695.373291015625 ], [ 2069988.98150634765625, 7230701.30889892578125 ], [ 2069997.5418701171875, 7230705.73651123046875 ], [ 2070000.7034912109375, 7230699.8582763671875 ] ] ], [ [ [ 2073956.7310791015625, 7230696.4613037109375 ], [ 2073942.99407958984375, 7230696.25128173828125 ], [ 2073942.8494873046875, 7230706.51910400390625 ], [ 2073956.5863037109375, 7230706.70989990234375 ], [ 2073956.7310791015625, 7230696.4613037109375 ] ] ], [ [ [ 2073731.21990966796875, 7230684.85748291015625 ], [ 2073730.4296875, 7230662.90972900390625 ], [ 2073713.24188232421875, 7230663.5205078125 ], [ 2073714.0211181640625, 7230685.4873046875 ], [ 2073714.8115234375, 7230707.43511962890625 ], [ 2073731.99908447265625, 7230706.82427978515625 ], [ 2073731.21990966796875, 7230684.85748291015625 ] ] ], [ [ [ 2066302.3804931640625, 7230708.1220703125 ], [ 2066310.84088134765625, 7230703.4080810546875 ], [ 2066319.32330322265625, 7230698.7322998046875 ], [ 2066317.89849853515625, 7230696.21307373046875 ], [ 2066321.96173095703125, 7230693.9801025390625 ], [ 2066315.10430908203125, 7230681.651123046875 ], [ 2066302.647705078125, 7230688.5791015625 ], [ 2066290.146484375, 7230695.526123046875 ], [ 2066296.9481201171875, 7230707.83587646484375 ], [ 2066300.9556884765625, 7230705.54571533203125 ], [ 2066302.3804931640625, 7230708.1220703125 ] ] ], [ [ [ 2066547.27227783203125, 7230710.8704833984375 ], [ 2066555.99969482421875, 7230706.0418701171875 ], [ 2066564.6492919921875, 7230701.21331787109375 ], [ 2066563.28009033203125, 7230698.71331787109375 ], [ 2066567.198486328125, 7230696.49932861328125 ], [ 2066560.27447509765625, 7230683.92230224609375 ], [ 2066547.65069580078125, 7230690.926513671875 ], [ 2066535.027099609375, 7230697.94989013671875 ], [ 2066541.9622802734375, 7230710.50787353515625 ], [ 2066545.91412353515625, 7230708.37030029296875 ], [ 2066547.27227783203125, 7230710.8704833984375 ] ] ], [ [ [ 2074327.01287841796875, 7230704.97308349609375 ], [ 2074321.80328369140625, 7230704.85870361328125 ], [ 2074321.68072509765625, 7230711.74847412109375 ], [ 2074326.8905029296875, 7230711.82470703125 ], [ 2074327.01287841796875, 7230704.97308349609375 ] ] ], [ [ [ 2068368.57049560546875, 7230682.98712158203125 ], [ 2068367.457275390625, 7230681.021484375 ], [ 2068365.31988525390625, 7230682.30010986328125 ], [ 2068357.88372802734375, 7230669.43670654296875 ], [ 2068333.57171630859375, 7230683.61688232421875 ], [ 2068335.619873046875, 7230687.1859130859375 ], [ 2068350.403076171875, 7230712.39727783203125 ], [ 2068374.38128662109375, 7230698.0452880859375 ], [ 2068368.21429443359375, 7230687.24310302734375 ], [ 2068370.2958984375, 7230686.04071044921875 ], [ 2068368.57049560546875, 7230682.98712158203125 ] ] ], [ [ [ 2068618.64971923828125, 7230712.45452880859375 ], [ 2068633.68890380859375, 7230690.37310791015625 ], [ 2068618.994873046875, 7230680.3153076171875 ], [ 2068617.04669189453125, 7230683.02532958984375 ], [ 2068586.24468994140625, 7230661.707275390625 ], [ 2068581.35772705078125, 7230636.43890380859375 ], [ 2068602.7642822265625, 7230605.464111328125 ], [ 2068605.669921875, 7230607.48712158203125 ], [ 2068615.73309326171875, 7230592.848876953125 ], [ 2068593.714111328125, 7230577.6383056640625 ], [ 2068585.064697265625, 7230590.23431396484375 ], [ 2068584.36328125, 7230589.757080078125 ], [ 2068582.68231201171875, 7230592.2000732421875 ], [ 2068581.01251220703125, 7230594.64288330078125 ], [ 2068581.71392822265625, 7230595.1201171875 ], [ 2068571.171875, 7230610.4832763671875 ], [ 2068570.481689453125, 7230610.00628662109375 ], [ 2068569.1458740234375, 7230611.952880859375 ], [ 2068566.99749755859375, 7230615.0828857421875 ], [ 2068567.68768310546875, 7230615.55987548828125 ], [ 2068555.89892578125, 7230632.77447509765625 ], [ 2068557.16790771484375, 7230639.72149658203125 ], [ 2068559.38330078125, 7230651.70672607421875 ], [ 2068557.94708251953125, 7230651.95489501953125 ], [ 2068558.67071533203125, 7230655.8673095703125 ], [ 2068560.095703125, 7230655.60009765625 ], [ 2068562.2886962890625, 7230667.37548828125 ], [ 2068563.62451171875, 7230674.551513671875 ], [ 2068580.845703125, 7230686.4033203125 ], [ 2068580.35589599609375, 7230687.12847900390625 ], [ 2068582.626708984375, 7230688.67449951171875 ], [ 2068585.3428955078125, 7230690.544921875 ], [ 2068585.8438720703125, 7230689.85772705078125 ], [ 2068601.094482421875, 7230700.37371826171875 ], [ 2068600.61590576171875, 7230701.07989501953125 ], [ 2068603.05389404296875, 7230702.7783203125 ], [ 2068605.65869140625, 7230704.57232666015625 ], [ 2068606.15972900390625, 7230703.8660888671875 ], [ 2068618.64971923828125, 7230712.45452880859375 ] ] ], [ [ [ 2069340.13348388671875, 7230698.36968994140625 ], [ 2069315.27587890625, 7230687.834716796875 ], [ 2069308.71929931640625, 7230703.4844970703125 ], [ 2069333.58807373046875, 7230713.86688232421875 ], [ 2069340.13348388671875, 7230698.36968994140625 ] ] ], [ [ [ 2074553.40350341796875, 7230711.38568115234375 ], [ 2074548.78369140625, 7230696.4039306640625 ], [ 2074534.523681640625, 7230700.96527099609375 ], [ 2074539.15447998046875, 7230715.8707275390625 ], [ 2074553.40350341796875, 7230711.38568115234375 ] ] ], [ [ [ 2079617.839111328125, 7230705.927490234375 ], [ 2079606.96331787109375, 7230698.44610595703125 ], [ 2079597.7125244140625, 7230711.92010498046875 ], [ 2079608.59967041015625, 7230719.38250732421875 ], [ 2079617.839111328125, 7230705.927490234375 ] ] ], [ [ [ 2080623.10968017578125, 7230705.2974853515625 ], [ 2080616.285888671875, 7230700.81268310546875 ], [ 2080615.03912353515625, 7230702.835693359375 ], [ 2080609.80712890625, 7230699.34307861328125 ], [ 2080611.0985107421875, 7230697.39630126953125 ], [ 2080602.63812255859375, 7230691.8616943359375 ], [ 2080592.81988525390625, 7230706.67169189453125 ], [ 2080613.3804931640625, 7230720.126708984375 ], [ 2080623.10968017578125, 7230705.2974853515625 ] ] ], [ [ [ 2074797.6051025390625, 7230702.74029541015625 ], [ 2074778.31329345703125, 7230702.41571044921875 ], [ 2074778.01287841796875, 7230720.06951904296875 ], [ 2074797.30450439453125, 7230720.3939208984375 ], [ 2074797.6051025390625, 7230702.74029541015625 ] ] ], [ [ [ 2073972.57171630859375, 7230721.15728759765625 ], [ 2073972.5828857421875, 7230713.59967041015625 ], [ 2073976.69049072265625, 7230713.59967041015625 ], [ 2073976.70172119140625, 7230704.419677734375 ], [ 2073961.31732177734375, 7230704.40069580078125 ], [ 2073961.29510498046875, 7230721.1383056640625 ], [ 2073972.57171630859375, 7230721.15728759765625 ] ] ], [ [ [ 2074604.710693359375, 7230721.74908447265625 ], [ 2074604.7996826171875, 7230719.97412109375 ], [ 2074620.45111083984375, 7230720.794677734375 ], [ 2074621.40850830078125, 7230702.89288330078125 ], [ 2074604.8331298828125, 7230702.014892578125 ], [ 2074604.74407958984375, 7230702.41571044921875 ], [ 2074603.9647216796875, 7230702.41571044921875 ], [ 2074603.19671630859375, 7230703.12188720703125 ], [ 2074602.97412109375, 7230707.95050048828125 ], [ 2074603.70867919921875, 7230708.90472412109375 ], [ 2074604.45452880859375, 7230708.90472412109375 ], [ 2074604.3209228515625, 7230711.53851318359375 ], [ 2074595.3262939453125, 7230711.0994873046875 ], [ 2074594.83648681640625, 7230721.15728759765625 ], [ 2074604.710693359375, 7230721.74908447265625 ] ] ], [ [ [ 2068149.7720947265625, 7230721.787109375 ], [ 2068149.11529541015625, 7230689.953125 ], [ 2068121.4522705078125, 7230690.79290771484375 ], [ 2068122.1646728515625, 7230722.3406982421875 ], [ 2068149.7720947265625, 7230721.787109375 ] ] ], [ [ [ 2074667.21649169921875, 7230708.27490234375 ], [ 2074667.21649169921875, 7230707.41607666015625 ], [ 2074661.728515625, 7230707.16790771484375 ], [ 2074661.6282958984375, 7230707.95050048828125 ], [ 2074654.98248291015625, 7230707.68328857421875 ], [ 2074654.2811279296875, 7230722.35968017578125 ], [ 2074673.14990234375, 7230723.2567138671875 ], [ 2074673.85107421875, 7230708.56109619140625 ], [ 2074667.21649169921875, 7230708.27490234375 ] ] ], [ [ [ 2073910.12152099609375, 7230721.50091552734375 ], [ 2073907.0045166015625, 7230699.4766845703125 ], [ 2073888.39190673828125, 7230702.1104736328125 ], [ 2073891.5089111328125, 7230724.13470458984375 ], [ 2073910.12152099609375, 7230721.50091552734375 ] ] ], [ [ [ 2074469.07891845703125, 7230724.19189453125 ], [ 2074469.1680908203125, 7230722.8369140625 ], [ 2074475.11248779296875, 7230723.00848388671875 ], [ 2074475.21270751953125, 7230720.47027587890625 ], [ 2074469.43511962890625, 7230720.29852294921875 ], [ 2074469.5242919921875, 7230718.523681640625 ], [ 2074456.3773193359375, 7230718.294677734375 ], [ 2074456.22149658203125, 7230724.02008056640625 ], [ 2074469.07891845703125, 7230724.19189453125 ] ] ], [ [ [ 2066378.7235107421875, 7230711.1759033203125 ], [ 2066371.921875, 7230698.8848876953125 ], [ 2066367.89208984375, 7230701.1370849609375 ], [ 2066366.50048828125, 7230698.5797119140625 ], [ 2066357.98468017578125, 7230703.31268310546875 ], [ 2066349.5020751953125, 7230708.0076904296875 ], [ 2066350.9158935546875, 7230710.54608154296875 ], [ 2066346.8861083984375, 7230712.798095703125 ], [ 2066353.70989990234375, 7230725.08892822265625 ], [ 2066366.21112060546875, 7230718.160888671875 ], [ 2066378.7235107421875, 7230711.1759033203125 ] ] ], [ [ [ 2069122.45947265625, 7230703.59912109375 ], [ 2069114.39990234375, 7230700.18267822265625 ], [ 2069104.94891357421875, 7230722.4932861328125 ], [ 2069113.01947021484375, 7230725.90948486328125 ], [ 2069122.45947265625, 7230703.59912109375 ] ] ], [ [ [ 2077081.29107666015625, 7230728.61968994140625 ], [ 2077082.21490478515625, 7230724.66888427734375 ], [ 2077090.87548828125, 7230726.46307373046875 ], [ 2077091.576904296875, 7230722.89410400390625 ], [ 2077087.35791015625, 7230721.9970703125 ], [ 2077090.4525146484375, 7230707.60687255859375 ], [ 2077073.05328369140625, 7230703.9425048828125 ], [ 2077069.3018798828125, 7230721.90167236328125 ], [ 2077076.03668212890625, 7230723.39031982421875 ], [ 2077075.16827392578125, 7230727.34088134765625 ], [ 2077081.29107666015625, 7230728.61968994140625 ] ] ], [ [ [ 2069712.3748779296875, 7230729.59307861328125 ], [ 2069717.05029296875, 7230718.7144775390625 ], [ 2069713.755126953125, 7230717.34027099609375 ], [ 2069707.23187255859375, 7230714.53472900390625 ], [ 2069708.0111083984375, 7230712.58807373046875 ], [ 2069697.6138916015625, 7230708.14129638671875 ], [ 2069698.4932861328125, 7230706.3472900390625 ], [ 2069690.9346923828125, 7230703.04547119140625 ], [ 2069687.63970947265625, 7230710.6414794921875 ], [ 2069688.552490234375, 7230711.080322265625 ], [ 2069685.16827392578125, 7230719.05792236328125 ], [ 2069702.15570068359375, 7230726.310302734375 ], [ 2069702.5565185546875, 7230725.33709716796875 ], [ 2069712.3748779296875, 7230729.59307861328125 ] ] ], [ [ [ 2066510.1138916015625, 7230731.50152587890625 ], [ 2066518.64093017578125, 7230726.71112060546875 ], [ 2066527.22369384765625, 7230721.90167236328125 ], [ 2066526.01031494140625, 7230719.439697265625 ], [ 2066529.93988037109375, 7230717.20672607421875 ], [ 2066522.94891357421875, 7230704.6104736328125 ], [ 2066510.34747314453125, 7230711.61468505859375 ], [ 2066497.712890625, 7230718.63812255859375 ], [ 2066504.71490478515625, 7230731.1771240234375 ], [ 2066508.7000732421875, 7230729.07769775390625 ], [ 2066510.1138916015625, 7230731.50152587890625 ] ] ], [ [ [ 2065858.49407958984375, 7230718.58087158203125 ], [ 2065852.9390869140625, 7230708.6182861328125 ], [ 2065847.95208740234375, 7230711.4049072265625 ], [ 2065846.2266845703125, 7230708.2366943359375 ], [ 2065827.97027587890625, 7230718.9434814453125 ], [ 2065835.08349609375, 7230731.5587158203125 ], [ 2065858.49407958984375, 7230718.58087158203125 ] ] ], [ [ [ 2074717.7445068359375, 7230732.035888671875 ], [ 2074717.83349609375, 7230729.6884765625 ], [ 2074735.622314453125, 7230729.78387451171875 ], [ 2074735.7113037109375, 7230719.11529541015625 ], [ 2074729.277099609375, 7230719.11529541015625 ], [ 2074729.277099609375, 7230716.29071044921875 ], [ 2074723.46630859375, 7230716.271484375 ], [ 2074723.33270263671875, 7230719.11529541015625 ], [ 2074706.13372802734375, 7230719.11529541015625 ], [ 2074706.055908203125, 7230729.5546875 ], [ 2074711.69970703125, 7230729.5546875 ], [ 2074711.62188720703125, 7230731.825927734375 ], [ 2074717.7445068359375, 7230732.035888671875 ] ] ], [ [ [ 2069199.347900390625, 7230702.1104736328125 ], [ 2069177.85211181640625, 7230693.044921875 ], [ 2069168.20068359375, 7230713.943115234375 ], [ 2069179.07647705078125, 7230719.05792236328125 ], [ 2069176.10430908203125, 7230727.436279296875 ], [ 2069188.32708740234375, 7230732.09307861328125 ], [ 2069199.347900390625, 7230702.1104736328125 ] ] ], [ [ [ 2066618.561279296875, 7230711.93927001953125 ], [ 2066608.54248046875, 7230701.70947265625 ], [ 2066605.26971435546875, 7230704.85870361328125 ], [ 2066603.2103271484375, 7230702.7974853515625 ], [ 2066596.1414794921875, 7230709.706298828125 ], [ 2066589.07269287109375, 7230716.6151123046875 ], [ 2066591.12109375, 7230718.6953125 ], [ 2066587.8817138671875, 7230721.90167236328125 ], [ 2066597.86688232421875, 7230732.1884765625 ], [ 2066608.23089599609375, 7230722.0543212890625 ], [ 2066618.561279296875, 7230711.93927001953125 ] ] ], [ [ [ 2069224.005126953125, 7230715.8516845703125 ], [ 2069210.6912841796875, 7230709.68707275390625 ], [ 2069202.89892578125, 7230726.25311279296875 ], [ 2069216.35748291015625, 7230732.493896484375 ], [ 2069224.005126953125, 7230715.8516845703125 ] ] ], [ [ [ 2066257.0067138671875, 7230733.25732421875 ], [ 2066265.511474609375, 7230728.58148193359375 ], [ 2066274.01629638671875, 7230723.86749267578125 ], [ 2066272.60247802734375, 7230721.34808349609375 ], [ 2066276.63232421875, 7230719.11529541015625 ], [ 2066269.87530517578125, 7230706.8052978515625 ], [ 2066257.3629150390625, 7230713.69512939453125 ], [ 2066244.8616943359375, 7230720.6229248046875 ], [ 2066251.6298828125, 7230732.93292236328125 ], [ 2066255.63751220703125, 7230730.69989013671875 ], [ 2066257.0067138671875, 7230733.25732421875 ] ] ], [ [ [ 2070029.4127197265625, 7230733.39093017578125 ], [ 2070030.726318359375, 7230730.48992919921875 ], [ 2070035.51312255859375, 7230732.5703125 ], [ 2070042.6708984375, 7230716.48150634765625 ], [ 2070026.5853271484375, 7230709.38189697265625 ], [ 2070019.38287353515625, 7230725.394287109375 ], [ 2070020.86328125, 7230726.06231689453125 ], [ 2070019.59429931640625, 7230728.9822998046875 ], [ 2070029.4127197265625, 7230733.39093017578125 ] ] ], [ [ [ 2066884.49249267578125, 7230732.20770263671875 ], [ 2066882.0098876953125, 7230728.37152099609375 ], [ 2066877.37908935546875, 7230731.367919921875 ], [ 2066879.86151123046875, 7230735.2041015625 ], [ 2066884.49249267578125, 7230732.20770263671875 ] ] ], [ [ [ 2069416.79931640625, 7230720.05047607421875 ], [ 2069391.32928466796875, 7230708.48492431640625 ], [ 2069383.94891357421875, 7230724.80267333984375 ], [ 2069409.3297119140625, 7230736.2918701171875 ], [ 2069416.79931640625, 7230720.05047607421875 ] ] ], [ [ [ 2073790.90948486328125, 7230732.34130859375 ], [ 2073785.154296875, 7230700.81268310546875 ], [ 2073763.68072509765625, 7230704.7633056640625 ], [ 2073769.346923828125, 7230736.2918701171875 ], [ 2073790.90948486328125, 7230732.34130859375 ] ] ], [ [ [ 2069137.48748779296875, 7230699.41949462890625 ], [ 2069127.4130859375, 7230695.08709716796875 ], [ 2069110.87109375, 7230733.543701171875 ], [ 2069120.94549560546875, 7230737.87591552734375 ], [ 2069137.48748779296875, 7230699.41949462890625 ] ] ], [ [ [ 2068097.50750732421875, 7230738.16229248046875 ], [ 2068096.8062744140625, 7230706.51910400390625 ], [ 2068069.15447998046875, 7230707.0343017578125 ], [ 2068069.90032958984375, 7230738.84930419921875 ], [ 2068097.50750732421875, 7230738.16229248046875 ] ] ], [ [ [ 2068872.44708251953125, 7230719.2489013671875 ], [ 2068867.092529296875, 7230716.3861083984375 ], [ 2068862.26129150390625, 7230725.50872802734375 ], [ 2068867.5712890625, 7230728.33331298828125 ], [ 2068865.111083984375, 7230732.9901123046875 ], [ 2068877.56768798828125, 7230739.63189697265625 ], [ 2068885.21527099609375, 7230725.77587890625 ], [ 2068872.44708251953125, 7230719.2489013671875 ] ] ], [ [ [ 2069647.44207763671875, 7230724.3826904296875 ], [ 2069639.87249755859375, 7230722.0543212890625 ], [ 2069639.29351806640625, 7230723.98187255859375 ], [ 2069627.13751220703125, 7230720.203125 ], [ 2069621.9832763671875, 7230736.2918701171875 ], [ 2069641.28607177734375, 7230742.2655029296875 ], [ 2069647.44207763671875, 7230724.3826904296875 ] ] ], [ [ [ 2069579.5819091796875, 7230743.2388916015625 ], [ 2069581.18487548828125, 7230738.84930419921875 ], [ 2069587.88629150390625, 7230740.9296875 ], [ 2069591.7379150390625, 7230728.77227783203125 ], [ 2069572.7357177734375, 7230722.5123291015625 ], [ 2069570.865478515625, 7230728.0089111328125 ], [ 2069567.73748779296875, 7230726.978271484375 ], [ 2069565.23272705078125, 7230734.4979248046875 ], [ 2069568.3275146484375, 7230735.5474853515625 ], [ 2069567.19189453125, 7230739.04010009765625 ], [ 2069579.5819091796875, 7230743.2388916015625 ] ] ], [ [ [ 2068320.17987060546875, 7230727.131103515625 ], [ 2068315.43768310546875, 7230719.11529541015625 ], [ 2068313.62310791015625, 7230720.1458740234375 ], [ 2068310.67327880859375, 7230715.202880859375 ], [ 2068312.565673828125, 7230714.153076171875 ], [ 2068300.86590576171875, 7230694.2091064453125 ], [ 2068298.327880859375, 7230695.6978759765625 ], [ 2068285.2589111328125, 7230673.42547607421875 ], [ 2068278.61328125, 7230677.35711669921875 ], [ 2068277.388671875, 7230675.27667236328125 ], [ 2068273.4813232421875, 7230677.58612060546875 ], [ 2068272.25689697265625, 7230675.50567626953125 ], [ 2068267.24749755859375, 7230678.44488525390625 ], [ 2068268.44970703125, 7230680.52508544921875 ], [ 2068260.1787109375, 7230685.39190673828125 ], [ 2068275.485107421875, 7230711.50030517578125 ], [ 2068277.35528564453125, 7230714.6875 ], [ 2068281.94171142578125, 7230712.22552490234375 ], [ 2068286.8062744140625, 7230720.565673828125 ], [ 2068284.802490234375, 7230721.69171142578125 ], [ 2068297.48187255859375, 7230743.41070556640625 ], [ 2068311.02947998046875, 7230735.4713134765625 ], [ 2068309.7269287109375, 7230733.23828125 ], [ 2068320.17987060546875, 7230727.131103515625 ] ] ], [ [ [ 2066045.822509765625, 7230733.41009521484375 ], [ 2066045.9227294921875, 7230729.82208251953125 ], [ 2066024.83868408203125, 7230729.8983154296875 ], [ 2066024.5938720703125, 7230744.2313232421875 ], [ 2066040.72412109375, 7230745.03289794921875 ], [ 2066051.3438720703125, 7230744.55572509765625 ], [ 2066051.5665283203125, 7230733.5054931640625 ], [ 2066045.822509765625, 7230733.41009521484375 ] ] ], [ [ [ 2066341.59832763671875, 7230731.7686767578125 ], [ 2066334.79669189453125, 7230719.45867919921875 ], [ 2066330.76708984375, 7230721.69171142578125 ], [ 2066329.37548828125, 7230719.13427734375 ], [ 2066320.90411376953125, 7230723.84832763671875 ], [ 2066312.4215087890625, 7230728.58148193359375 ], [ 2066313.8131103515625, 7230731.1007080078125 ], [ 2066309.79449462890625, 7230733.35272216796875 ], [ 2066316.60711669921875, 7230745.6627197265625 ], [ 2066329.07489013671875, 7230738.7156982421875 ], [ 2066341.59832763671875, 7230731.7686767578125 ] ] ], [ [ [ 2066102.78472900390625, 7230734.32611083984375 ], [ 2066102.8848876953125, 7230730.7191162109375 ], [ 2066081.7786865234375, 7230730.7952880859375 ], [ 2066081.544921875, 7230745.16650390625 ], [ 2066096.7510986328125, 7230746.00628662109375 ], [ 2066108.3394775390625, 7230745.52911376953125 ], [ 2066108.5286865234375, 7230734.440673828125 ], [ 2066102.78472900390625, 7230734.32611083984375 ] ] ], [ [ [ 2066159.57989501953125, 7230746.57867431640625 ], [ 2066159.82489013671875, 7230731.73052978515625 ], [ 2066139.11932373046875, 7230731.90228271484375 ], [ 2066138.90789794921875, 7230745.8726806640625 ], [ 2066159.57989501953125, 7230746.57867431640625 ] ] ], [ [ [ 2069267.1414794921875, 7230736.92169189453125 ], [ 2069246.44708251953125, 7230726.8065185546875 ], [ 2069240.35791015625, 7230739.32647705078125 ], [ 2069261.05230712890625, 7230749.4415283203125 ], [ 2069267.1414794921875, 7230736.92169189453125 ] ] ], [ [ [ 2074450.04327392578125, 7230727.98992919921875 ], [ 2074449.943115234375, 7230723.12310791015625 ], [ 2074444.5775146484375, 7230723.2376708984375 ], [ 2074444.811279296875, 7230716.72967529296875 ], [ 2074429.80548095703125, 7230716.1953125 ], [ 2074428.7144775390625, 7230748.46832275390625 ], [ 2074428.93707275390625, 7230748.71630859375 ], [ 2074452.915283203125, 7230749.460693359375 ], [ 2074453.11572265625, 7230744.4794921875 ], [ 2074449.609130859375, 7230744.30767822265625 ], [ 2074449.776123046875, 7230729.631103515625 ], [ 2074444.35491943359375, 7230729.631103515625 ], [ 2074444.455078125, 7230728.0853271484375 ], [ 2074450.04327392578125, 7230727.98992919921875 ] ] ], [ [ [ 2066471.0963134765625, 7230750.22412109375 ], [ 2066479.73468017578125, 7230745.4146728515625 ], [ 2066488.37310791015625, 7230740.6051025390625 ], [ 2066486.981689453125, 7230738.0477294921875 ], [ 2066490.92230224609375, 7230735.8529052734375 ], [ 2066483.97607421875, 7230723.294921875 ], [ 2066471.35247802734375, 7230730.31829833984375 ], [ 2066458.7620849609375, 7230737.2843017578125 ], [ 2066465.686279296875, 7230749.86151123046875 ], [ 2066469.6715087890625, 7230747.66668701171875 ], [ 2066471.0963134765625, 7230750.22412109375 ] ] ], [ [ [ 2074559.62628173828125, 7230749.70867919921875 ], [ 2074557.6558837890625, 7230734.440673828125 ], [ 2074545.04327392578125, 7230736.00567626953125 ], [ 2074547.013671875, 7230751.35009765625 ], [ 2074559.62628173828125, 7230749.70867919921875 ] ] ], [ [ [ 2074470.848876953125, 7230745.6436767578125 ], [ 2074470.848876953125, 7230741.922119140625 ], [ 2074476.5819091796875, 7230741.922119140625 ], [ 2074476.6708984375, 7230726.8638916015625 ], [ 2074466.15130615234375, 7230726.8638916015625 ], [ 2074466.15130615234375, 7230751.99908447265625 ], [ 2074475.66912841796875, 7230751.99908447265625 ], [ 2074475.75811767578125, 7230745.6627197265625 ], [ 2074470.848876953125, 7230745.6436767578125 ] ] ], [ [ [ 2070066.98309326171875, 7230727.28369140625 ], [ 2070053.1126708984375, 7230721.15728759765625 ], [ 2070041.83587646484375, 7230746.21612548828125 ], [ 2070055.94012451171875, 7230752.39990234375 ], [ 2070066.98309326171875, 7230727.28369140625 ] ] ], [ [ [ 2066215.16168212890625, 7230752.5333251953125 ], [ 2066223.62188720703125, 7230747.8385009765625 ], [ 2066232.1044921875, 7230743.14349365234375 ], [ 2066230.71307373046875, 7230740.56707763671875 ], [ 2066234.69830322265625, 7230738.3341064453125 ], [ 2066227.896728515625, 7230726.0048828125 ], [ 2066215.40667724609375, 7230733.00927734375 ], [ 2066202.905517578125, 7230740.01348876953125 ], [ 2066209.72930908203125, 7230752.26629638671875 ], [ 2066213.73687744140625, 7230750.0712890625 ], [ 2066215.16168212890625, 7230752.5333251953125 ] ] ], [ [ [ 2066552.07012939453125, 7230737.7423095703125 ], [ 2066560.41912841796875, 7230752.87689208984375 ], [ 2066573.03167724609375, 7230745.8917236328125 ], [ 2066566.09649658203125, 7230733.35272216796875 ], [ 2066562.17791748046875, 7230735.49029541015625 ], [ 2066560.686279296875, 7230732.89471435546875 ], [ 2066552.07012939453125, 7230737.7423095703125 ] ] ], [ [ [ 2069149.97772216796875, 7230734.02069091796875 ], [ 2069143.8328857421875, 7230730.757080078125 ], [ 2069137.96630859375, 7230741.82647705078125 ], [ 2069144.111083984375, 7230745.090087890625 ], [ 2069142.9644775390625, 7230747.26593017578125 ], [ 2069155.25408935546875, 7230753.77392578125 ], [ 2069158.17071533203125, 7230748.2965087890625 ], [ 2069145.881103515625, 7230741.78851318359375 ], [ 2069149.97772216796875, 7230734.02069091796875 ] ] ], [ [ [ 2073924.71551513671875, 7230753.37310791015625 ], [ 2073921.29791259765625, 7230729.97467041015625 ], [ 2073906.2476806640625, 7230732.1884765625 ], [ 2073909.67633056640625, 7230755.56787109375 ], [ 2073924.71551513671875, 7230753.37310791015625 ] ] ], [ [ [ 2074743.169677734375, 7230755.93048095703125 ], [ 2074743.0806884765625, 7230743.3153076171875 ], [ 2074725.70367431640625, 7230743.4296875 ], [ 2074725.79290771484375, 7230747.89569091796875 ], [ 2074722.419921875, 7230747.89569091796875 ], [ 2074722.55328369140625, 7230753.7930908203125 ], [ 2074725.748291015625, 7230753.69769287109375 ], [ 2074725.8372802734375, 7230756.02587890625 ], [ 2074743.169677734375, 7230755.93048095703125 ] ] ], [ [ [ 2073734.08087158203125, 7230756.57952880859375 ], [ 2073731.9324951171875, 7230730.69989013671875 ], [ 2073717.5054931640625, 7230731.74969482421875 ], [ 2073718.10650634765625, 7230739.36468505859375 ], [ 2073715.4124755859375, 7230739.57452392578125 ], [ 2073716.24749755859375, 7230750.30047607421875 ], [ 2073718.98590087890625, 7230750.10968017578125 ], [ 2073719.59808349609375, 7230757.7626953125 ], [ 2073734.08087158203125, 7230756.57952880859375 ] ] ], [ [ [ 2069775.325927734375, 7230744.2122802734375 ], [ 2069754.24212646484375, 7230735.18487548828125 ], [ 2069749.3441162109375, 7230746.65509033203125 ], [ 2069776.339111328125, 7230758.22088623046875 ], [ 2069780.9365234375, 7230747.41851806640625 ], [ 2069775.0477294921875, 7230744.80389404296875 ], [ 2069775.325927734375, 7230744.2122802734375 ] ] ], [ [ [ 2074634.455078125, 7230758.9268798828125 ], [ 2074635.81329345703125, 7230734.688720703125 ], [ 2074611.63470458984375, 7230733.33367919921875 ], [ 2074611.0001220703125, 7230744.6702880859375 ], [ 2074599.10009765625, 7230744.0023193359375 ], [ 2074598.37652587890625, 7230756.8848876953125 ], [ 2074634.455078125, 7230758.9268798828125 ] ] ], [ [ [ 2069987.48968505859375, 7230743.84967041015625 ], [ 2069973.31890869140625, 7230736.21551513671875 ], [ 2069966.673095703125, 7230748.58270263671875 ], [ 2069973.43011474609375, 7230752.17071533203125 ], [ 2069971.74932861328125, 7230755.05267333984375 ], [ 2069979.18548583984375, 7230759.11767578125 ], [ 2069987.48968505859375, 7230743.84967041015625 ] ] ], [ [ [ 2066552.07012939453125, 7230737.7423095703125 ], [ 2066543.43170166015625, 7230742.590087890625 ], [ 2066544.82330322265625, 7230745.10931396484375 ], [ 2066540.9049072265625, 7230747.34228515625 ], [ 2066547.80670166015625, 7230759.88128662109375 ], [ 2066560.41912841796875, 7230752.8961181640625 ], [ 2066552.07012939453125, 7230737.7423095703125 ] ] ], [ [ [ 2065895.2294921875, 7230738.009521484375 ], [ 2065892.1458740234375, 7230732.8375244140625 ], [ 2065879.55572509765625, 7230739.80352783203125 ], [ 2065889.1959228515625, 7230757.5718994140625 ], [ 2065892.602294921875, 7230763.25927734375 ], [ 2065902.40948486328125, 7230757.81988525390625 ], [ 2065899.64892578125, 7230752.8197021484375 ], [ 2065902.7435302734375, 7230751.10211181640625 ], [ 2065895.2294921875, 7230738.009521484375 ] ] ], [ [ [ 2069201.69671630859375, 7230748.7545166015625 ], [ 2069192.91351318359375, 7230744.861083984375 ], [ 2069185.611083984375, 7230761.27447509765625 ], [ 2069194.39410400390625, 7230765.1868896484375 ], [ 2069201.69671630859375, 7230748.7545166015625 ] ] ], [ [ [ 2065984.45208740234375, 7230769.88189697265625 ], [ 2065989.47247314453125, 7230767.1527099609375 ], [ 2065989.717529296875, 7230767.6298828125 ], [ 2066003.1536865234375, 7230760.16748046875 ], [ 2066002.90887451171875, 7230759.70947265625 ], [ 2066007.8958740234375, 7230756.94207763671875 ], [ 2066002.5302734375, 7230747.20867919921875 ], [ 2065997.5321044921875, 7230749.9951171875 ], [ 2065995.82891845703125, 7230746.8651123046875 ], [ 2065982.33709716796875, 7230754.289306640625 ], [ 2065982.5706787109375, 7230754.7091064453125 ], [ 2065977.561279296875, 7230757.457275390625 ], [ 2065984.45208740234375, 7230769.88189697265625 ] ] ], [ [ [ 2073822.34613037109375, 7230754.3275146484375 ], [ 2073821.28851318359375, 7230748.88812255859375 ], [ 2073815.72247314453125, 7230749.93768310546875 ], [ 2073813.462890625, 7230738.31488037109375 ], [ 2073796.5089111328125, 7230741.3685302734375 ], [ 2073802.08587646484375, 7230770.51171875 ], [ 2073819.17352294921875, 7230767.53448486328125 ], [ 2073816.86907958984375, 7230755.3770751953125 ], [ 2073822.34613037109375, 7230754.3275146484375 ] ] ], [ [ [ 2066698.0098876953125, 7230757.01849365234375 ], [ 2066690.9857177734375, 7230744.32672119140625 ], [ 2066686.94488525390625, 7230746.57867431640625 ], [ 2066685.54229736328125, 7230744.021484375 ], [ 2066676.8704833984375, 7230748.83087158203125 ], [ 2066668.17633056640625, 7230753.67852783203125 ], [ 2066669.5791015625, 7230756.19769287109375 ], [ 2066665.58270263671875, 7230758.44989013671875 ], [ 2066672.573486328125, 7230771.16070556640625 ], [ 2066685.252685546875, 7230764.09912109375 ], [ 2066698.0098876953125, 7230757.01849365234375 ] ] ], [ [ [ 2068869.66412353515625, 7230752.68609619140625 ], [ 2068857.930908203125, 7230746.0634765625 ], [ 2068850.160888671875, 7230759.3087158203125 ], [ 2068847.28887939453125, 7230764.78607177734375 ], [ 2068859.2222900390625, 7230771.4468994140625 ], [ 2068862.294677734375, 7230765.9312744140625 ], [ 2068869.66412353515625, 7230752.68609619140625 ] ] ], [ [ [ 2069286.22149658203125, 7230760.68267822265625 ], [ 2069276.53668212890625, 7230755.873291015625 ], [ 2069270.7147216796875, 7230767.5916748046875 ], [ 2069280.1768798828125, 7230772.53472900390625 ], [ 2069286.22149658203125, 7230760.68267822265625 ] ] ], [ [ [ 2073683.330322265625, 7230676.040283203125 ], [ 2073682.8961181640625, 7230663.88311767578125 ], [ 2073657.34832763671875, 7230664.799072265625 ], [ 2073657.782470703125, 7230676.93707275390625 ], [ 2073658.2166748046875, 7230689.09429931640625 ], [ 2073658.65087890625, 7230701.23248291015625 ], [ 2073659.08489990234375, 7230713.38970947265625 ], [ 2073659.51910400390625, 7230725.52789306640625 ], [ 2073659.95330810546875, 7230737.68511962890625 ], [ 2073660.3873291015625, 7230749.82330322265625 ], [ 2073660.82147216796875, 7230761.96148681640625 ], [ 2073661.25567626953125, 7230774.118896484375 ], [ 2073686.79229736328125, 7230773.20269775390625 ], [ 2073686.3582763671875, 7230761.06451416015625 ], [ 2073685.924072265625, 7230748.90728759765625 ], [ 2073685.48992919921875, 7230736.76910400390625 ], [ 2073685.05572509765625, 7230724.6116943359375 ], [ 2073684.6326904296875, 7230712.47369384765625 ], [ 2073684.198486328125, 7230700.3162841796875 ], [ 2073683.7645263671875, 7230688.17828369140625 ], [ 2073683.330322265625, 7230676.040283203125 ] ] ], [ [ [ 2068237.87030029296875, 7230775.473876953125 ], [ 2068248.25628662109375, 7230769.36651611328125 ], [ 2068249.56988525390625, 7230771.5994873046875 ], [ 2068263.11749267578125, 7230763.66009521484375 ], [ 2068260.2454833984375, 7230758.7742919921875 ], [ 2068250.43829345703125, 7230741.998291015625 ], [ 2068248.43450927734375, 7230743.10528564453125 ], [ 2068243.65887451171875, 7230734.917724609375 ], [ 2068248.14508056640625, 7230732.32208251953125 ], [ 2068246.05230712890625, 7230728.7532958984375 ], [ 2068230.85711669921875, 7230702.7783203125 ], [ 2068222.6082763671875, 7230707.62591552734375 ], [ 2068221.3839111328125, 7230705.54571533203125 ], [ 2068216.3187255859375, 7230708.580322265625 ], [ 2068217.54327392578125, 7230710.58428955078125 ], [ 2068213.580322265625, 7230712.81707763671875 ], [ 2068214.793701171875, 7230714.89752197265625 ], [ 2068208.103515625, 7230718.84808349609375 ], [ 2068221.15008544921875, 7230741.0631103515625 ], [ 2068218.62310791015625, 7230742.5709228515625 ], [ 2068230.31170654296875, 7230762.49591064453125 ], [ 2068232.07049560546875, 7230761.4462890625 ], [ 2068235.06488037109375, 7230766.427490234375 ], [ 2068233.19488525390625, 7230767.4581298828125 ], [ 2068237.87030029296875, 7230775.473876953125 ] ] ], [ [ [ 2073931.82867431640625, 7230775.16851806640625 ], [ 2073929.35748291015625, 7230760.549072265625 ], [ 2073912.848876953125, 7230763.335693359375 ], [ 2073915.32012939453125, 7230777.95489501953125 ], [ 2073931.82867431640625, 7230775.16851806640625 ] ] ], [ [ [ 2067024.231689453125, 7230701.8240966796875 ], [ 2066994.665283203125, 7230701.70947265625 ], [ 2066994.331298828125, 7230778.33673095703125 ], [ 2067023.89788818359375, 7230778.47027587890625 ], [ 2067024.231689453125, 7230701.8240966796875 ] ] ], [ [ [ 2068507.97589111328125, 7230765.072509765625 ], [ 2068495.50811767578125, 7230743.86871337890625 ], [ 2068493.78271484375, 7230744.8228759765625 ], [ 2068489.85308837890625, 7230738.20050048828125 ], [ 2068467.4779052734375, 7230751.44549560546875 ], [ 2068483.6859130859375, 7230779.34808349609375 ], [ 2068507.97589111328125, 7230765.072509765625 ] ] ], [ [ [ 2073957.14288330078125, 7230773.2598876953125 ], [ 2073940.68988037109375, 7230773.1837158203125 ], [ 2073940.64532470703125, 7230780.93231201171875 ], [ 2073957.1094970703125, 7230781.00848388671875 ], [ 2073957.14288330078125, 7230773.2598876953125 ] ] ], [ [ [ 2074372.7987060546875, 7230777.26788330078125 ], [ 2074368.27911376953125, 7230777.03887939453125 ], [ 2074368.0452880859375, 7230781.40948486328125 ], [ 2074372.56488037109375, 7230781.657470703125 ], [ 2074372.7987060546875, 7230777.26788330078125 ] ] ], [ [ [ 2066533.1458740234375, 7230767.95428466796875 ], [ 2066526.28851318359375, 7230755.52972412109375 ], [ 2066522.2921142578125, 7230757.59088134765625 ], [ 2066520.87847900390625, 7230755.03350830078125 ], [ 2066512.2401123046875, 7230759.86212158203125 ], [ 2066503.6016845703125, 7230764.65252685546875 ], [ 2066504.99310302734375, 7230767.171875 ], [ 2066501.11907958984375, 7230769.34747314453125 ], [ 2066507.9876708984375, 7230781.9437255859375 ], [ 2066520.5333251953125, 7230774.97772216796875 ], [ 2066533.1458740234375, 7230767.95428466796875 ] ] ], [ [ [ 2069489.5133056640625, 7230782.74530029296875 ], [ 2069497.2833251953125, 7230764.93890380859375 ], [ 2069480.78570556640625, 7230757.6483154296875 ], [ 2069482.4888916015625, 7230753.7548828125 ], [ 2069466.55908203125, 7230746.597900390625 ], [ 2069455.0487060546875, 7230772.840087890625 ], [ 2069455.7166748046875, 7230773.1837158203125 ], [ 2069471.03411865234375, 7230779.97808837890625 ], [ 2069472.9600830078125, 7230775.5120849609375 ], [ 2069489.5133056640625, 7230782.74530029296875 ] ] ], [ [ [ 2066954.06707763671875, 7230782.82171630859375 ], [ 2066952.56427001953125, 7230692.07171630859375 ], [ 2066921.9403076171875, 7230692.56787109375 ], [ 2066923.443115234375, 7230783.33709716796875 ], [ 2066954.06707763671875, 7230782.82171630859375 ] ] ], [ [ [ 2074263.8726806640625, 7230781.98187255859375 ], [ 2074260.87811279296875, 7230781.79107666015625 ], [ 2074260.67767333984375, 7230785.22650146484375 ], [ 2074263.7166748046875, 7230785.3983154296875 ], [ 2074263.8726806640625, 7230781.98187255859375 ] ] ], [ [ [ 2068170.16571044921875, 7230784.73028564453125 ], [ 2068169.5089111328125, 7230753.02947998046875 ], [ 2068141.76812744140625, 7230753.69769287109375 ], [ 2068142.469482421875, 7230785.41729736328125 ], [ 2068170.16571044921875, 7230784.73028564453125 ] ] ], [ [ [ 2065852.159912109375, 7230785.70367431640625 ], [ 2065861.989501953125, 7230780.20709228515625 ], [ 2065852.43829345703125, 7230762.6104736328125 ], [ 2065848.93170166015625, 7230756.8275146484375 ], [ 2065836.4083251953125, 7230763.7554931640625 ], [ 2065846.2489013671875, 7230782.40191650390625 ], [ 2065849.38812255859375, 7230780.66510009765625 ], [ 2065852.159912109375, 7230785.70367431640625 ] ] ], [ [ [ 2069960.39471435546875, 7230768.164306640625 ], [ 2069950.53167724609375, 7230762.91571044921875 ], [ 2069943.88592529296875, 7230775.13031005859375 ], [ 2069964.402099609375, 7230786.10430908203125 ], [ 2069969.2222900390625, 7230777.1724853515625 ], [ 2069958.736083984375, 7230771.35150146484375 ], [ 2069960.39471435546875, 7230768.164306640625 ] ] ], [ [ [ 2074407.730712890625, 7230779.88250732421875 ], [ 2074403.4227294921875, 7230779.863525390625 ], [ 2074403.51171875, 7230787.63128662109375 ], [ 2074407.81988525390625, 7230787.63128662109375 ], [ 2074407.730712890625, 7230779.88250732421875 ] ] ], [ [ [ 2065973.6875, 7230775.87469482421875 ], [ 2065968.35528564453125, 7230766.1793212890625 ], [ 2065963.35711669921875, 7230768.96588134765625 ], [ 2065961.63153076171875, 7230765.81671142578125 ], [ 2065943.3416748046875, 7230776.33270263671875 ], [ 2065950.2435302734375, 7230788.81451416015625 ], [ 2065958.74847412109375, 7230784.8065185546875 ], [ 2065966.17327880859375, 7230780.68408203125 ], [ 2065973.6875, 7230775.87469482421875 ] ] ], [ [ [ 2074546.79107666015625, 7230782.66912841796875 ], [ 2074547.22528076171875, 7230774.29052734375 ], [ 2074547.74847412109375, 7230774.29052734375 ], [ 2074550.39788818359375, 7230772.00030517578125 ], [ 2074550.70947265625, 7230768.75592041015625 ], [ 2074548.1937255859375, 7230766.33209228515625 ], [ 2074533.66650390625, 7230765.4541015625 ], [ 2074533.35467529296875, 7230770.56890869140625 ], [ 2074529.48089599609375, 7230770.45452880859375 ], [ 2074527.4437255859375, 7230772.01947021484375 ], [ 2074527.343505859375, 7230774.67230224609375 ], [ 2074529.1802978515625, 7230776.08447265625 ], [ 2074528.4456787109375, 7230788.7000732421875 ], [ 2074553.0916748046875, 7230790.188720703125 ], [ 2074553.49249267578125, 7230783.184326171875 ], [ 2074546.79107666015625, 7230782.66912841796875 ] ] ], [ [ [ 2073983.01348876953125, 7230783.1270751953125 ], [ 2073955.7069091796875, 7230782.5355224609375 ], [ 2073955.59552001953125, 7230788.1846923828125 ], [ 2073965.49188232421875, 7230788.39471435546875 ], [ 2073965.45849609375, 7230789.8450927734375 ], [ 2073982.868896484375, 7230790.2266845703125 ], [ 2073983.01348876953125, 7230783.1270751953125 ] ] ], [ [ [ 2074481.3350830078125, 7230789.71148681640625 ], [ 2074479.88812255859375, 7230760.701904296875 ], [ 2074463.40167236328125, 7230761.54168701171875 ], [ 2074464.8043212890625, 7230790.5321044921875 ], [ 2074481.3350830078125, 7230789.71148681640625 ] ] ], [ [ [ 2074611.5791015625, 7230790.28411865234375 ], [ 2074611.18927001953125, 7230770.5308837890625 ], [ 2074595.79388427734375, 7230770.79791259765625 ], [ 2074596.1947021484375, 7230790.5703125 ], [ 2074611.5791015625, 7230790.28411865234375 ] ] ], [ [ [ 2074652.3331298828125, 7230774.4622802734375 ], [ 2074631.16009521484375, 7230772.82110595703125 ], [ 2074629.66851806640625, 7230789.44427490234375 ], [ 2074651.0640869140625, 7230791.085693359375 ], [ 2074652.3331298828125, 7230774.4622802734375 ] ] ], [ [ [ 2074359.674072265625, 7230786.4478759765625 ], [ 2074356.4124755859375, 7230786.276123046875 ], [ 2074356.21209716796875, 7230791.48651123046875 ], [ 2074359.507080078125, 7230791.6580810546875 ], [ 2074359.674072265625, 7230786.4478759765625 ] ] ], [ [ [ 2074289.00848388671875, 7230791.56268310546875 ], [ 2074288.8861083984375, 7230787.535888671875 ], [ 2074286.0584716796875, 7230787.65032958984375 ], [ 2074286.19207763671875, 7230791.67730712890625 ], [ 2074289.00848388671875, 7230791.56268310546875 ] ] ], [ [ [ 2074435.28228759765625, 7230790.5894775390625 ], [ 2074434.614501953125, 7230779.2908935546875 ], [ 2074415.10009765625, 7230780.39788818359375 ], [ 2074415.76812744140625, 7230791.8109130859375 ], [ 2074435.28228759765625, 7230790.5894775390625 ] ] ], [ [ [ 2074349.098876953125, 7230786.14251708984375 ], [ 2074332.27850341796875, 7230785.8372802734375 ], [ 2074332.1558837890625, 7230791.543701171875 ], [ 2074348.94287109375, 7230791.94451904296875 ], [ 2074349.098876953125, 7230786.14251708984375 ] ] ], [ [ [ 2069662.347900390625, 7230760.91168212890625 ], [ 2069648.35491943359375, 7230756.27410888671875 ], [ 2069644.247314453125, 7230768.56488037109375 ], [ 2069654.0211181640625, 7230771.84771728515625 ], [ 2069651.65008544921875, 7230779.176513671875 ], [ 2069691.61370849609375, 7230792.19268798828125 ], [ 2069696.97930908203125, 7230776.1226806640625 ], [ 2069661.134521484375, 7230764.40447998046875 ], [ 2069662.347900390625, 7230760.91168212890625 ] ] ], [ [ [ 2066264.88812255859375, 7230778.565673828125 ], [ 2066257.93072509765625, 7230765.89312744140625 ], [ 2066253.9788818359375, 7230768.0687255859375 ], [ 2066252.63189697265625, 7230765.530517578125 ], [ 2066243.8040771484375, 7230770.26348876953125 ], [ 2066235.09912109375, 7230775.244873046875 ], [ 2066236.53509521484375, 7230777.7830810546875 ], [ 2066232.52752685546875, 7230779.9970703125 ], [ 2066239.5518798828125, 7230792.65069580078125 ], [ 2066252.17547607421875, 7230785.589111328125 ], [ 2066264.88812255859375, 7230778.565673828125 ] ] ], [ [ [ 2066033.510498046875, 7230793.18511962890625 ], [ 2066046.690673828125, 7230785.34088134765625 ], [ 2066046.89111328125, 7230785.79888916015625 ], [ 2066051.6890869140625, 7230782.61187744140625 ], [ 2066044.776123046875, 7230770.11090087890625 ], [ 2066026.0966796875, 7230779.8253173828125 ], [ 2066026.4083251953125, 7230780.3406982421875 ], [ 2066021.4324951171875, 7230783.08892822265625 ], [ 2066026.78692626953125, 7230792.80328369140625 ], [ 2066031.79632568359375, 7230790.0740966796875 ], [ 2066033.510498046875, 7230793.18511962890625 ] ] ], [ [ [ 2074295.2200927734375, 7230794.02471923828125 ], [ 2074295.0308837890625, 7230787.89849853515625 ], [ 2074291.21270751953125, 7230788.01287841796875 ], [ 2074291.3685302734375, 7230794.19647216796875 ], [ 2074295.2200927734375, 7230794.02471923828125 ] ] ], [ [ [ 2069323.39111328125, 7230794.23468017578125 ], [ 2069328.68988037109375, 7230781.81011962890625 ], [ 2069336.3375244140625, 7230785.07373046875 ], [ 2069342.8052978515625, 7230769.88189697265625 ], [ 2069326.1072998046875, 7230762.74407958984375 ], [ 2069319.63970947265625, 7230777.9359130859375 ], [ 2069318.31488037109375, 7230781.06591796875 ], [ 2069313.73968505859375, 7230779.11907958984375 ], [ 2069309.77667236328125, 7230788.451904296875 ], [ 2069323.39111328125, 7230794.23468017578125 ] ] ], [ [ [ 2073795.340087890625, 7230793.5477294921875 ], [ 2073794.9503173828125, 7230784.52032470703125 ], [ 2073815.04351806640625, 7230783.64227294921875 ], [ 2073814.38671875, 7230773.4127197265625 ], [ 2073789.86309814453125, 7230776.92431640625 ], [ 2073789.77410888671875, 7230774.3096923828125 ], [ 2073770.8162841796875, 7230777.8212890625 ], [ 2073771.294921875, 7230785.45550537109375 ], [ 2073769.847900390625, 7230785.4744873046875 ], [ 2073770.42669677734375, 7230791.830078125 ], [ 2073778.296875, 7230791.39111328125 ], [ 2073778.5640869140625, 7230794.7501220703125 ], [ 2073795.340087890625, 7230793.5477294921875 ] ] ], [ [ [ 2077076.49310302734375, 7230742.64727783203125 ], [ 2077058.88232421875, 7230738.830322265625 ], [ 2077049.8876953125, 7230780.68408203125 ], [ 2077125.3623046875, 7230796.69671630859375 ], [ 2077128.54608154296875, 7230781.6956787109375 ], [ 2077070.76007080078125, 7230769.309326171875 ], [ 2077076.49310302734375, 7230742.64727783203125 ] ] ], [ [ [ 2066651.478515625, 7230782.82171630859375 ], [ 2066644.48748779296875, 7230770.1298828125 ], [ 2066640.4801025390625, 7230772.3629150390625 ], [ 2066639.13311767578125, 7230769.82470703125 ], [ 2066630.4500732421875, 7230774.67230224609375 ], [ 2066621.76727294921875, 7230779.50091552734375 ], [ 2066623.11431884765625, 7230782.0010986328125 ], [ 2066619.15130615234375, 7230784.15771484375 ], [ 2066626.17547607421875, 7230796.92572021484375 ], [ 2066638.8212890625, 7230789.88330078125 ], [ 2066651.478515625, 7230782.82171630859375 ] ] ], [ [ [ 2066142.4923095703125, 7230797.11669921875 ], [ 2066151.0863037109375, 7230792.11627197265625 ], [ 2066159.9249267578125, 7230787.40228271484375 ], [ 2066158.577880859375, 7230784.8447265625 ], [ 2066162.5076904296875, 7230782.64990234375 ], [ 2066155.4832763671875, 7230770.0155029296875 ], [ 2066142.77069091796875, 7230777.09613037109375 ], [ 2066130.11370849609375, 7230784.04327392578125 ], [ 2066137.17132568359375, 7230796.71588134765625 ], [ 2066141.0897216796875, 7230794.54010009765625 ], [ 2066142.4923095703125, 7230797.11669921875 ] ] ], [ [ [ 2069367.6295166015625, 7230797.288330078125 ], [ 2069371.45892333984375, 7230788.7952880859375 ], [ 2069376.54608154296875, 7230791.16192626953125 ], [ 2069381.577880859375, 7230780.97052001953125 ], [ 2069376.44610595703125, 7230778.50848388671875 ], [ 2069377.236328125, 7230776.79071044921875 ], [ 2069363.143310546875, 7230770.435302734375 ], [ 2069353.50311279296875, 7230790.856689453125 ], [ 2069367.6295166015625, 7230797.288330078125 ] ] ], [ [ [ 2068414.22247314453125, 7230781.0277099609375 ], [ 2068401.02008056640625, 7230758.39251708984375 ], [ 2068394.36328125, 7230762.3623046875 ], [ 2068393.37249755859375, 7230760.56829833984375 ], [ 2068372.255126953125, 7230772.97369384765625 ], [ 2068386.44830322265625, 7230797.3074951171875 ], [ 2068414.22247314453125, 7230781.0277099609375 ] ] ], [ [ [ 2074432.71087646484375, 7230801.6207275390625 ], [ 2074432.78887939453125, 7230801.06732177734375 ], [ 2074445.56829833984375, 7230801.29632568359375 ], [ 2074445.67950439453125, 7230793.52850341796875 ], [ 2074432.7777099609375, 7230793.356689453125 ], [ 2074432.6884765625, 7230795.990478515625 ], [ 2074405.40411376953125, 7230795.74249267578125 ], [ 2074405.31512451171875, 7230801.3917236328125 ], [ 2074432.71087646484375, 7230801.6207275390625 ] ] ], [ [ [ 2066389.0872802734375, 7230802.68951416015625 ], [ 2066397.80352783203125, 7230797.8228759765625 ], [ 2066406.56451416015625, 7230792.99407958984375 ], [ 2066405.1395263671875, 7230790.398681640625 ], [ 2066409.09149169921875, 7230788.222900390625 ], [ 2066402.10052490234375, 7230775.5311279296875 ], [ 2066389.38787841796875, 7230782.573486328125 ], [ 2066376.70849609375, 7230789.6160888671875 ], [ 2066383.69927978515625, 7230802.30792236328125 ], [ 2066387.64007568359375, 7230800.132080078125 ], [ 2066389.0872802734375, 7230802.68951416015625 ] ] ], [ [ [ 2065917.08148193359375, 7230777.61151123046875 ], [ 2065914.17608642578125, 7230772.82110595703125 ], [ 2065901.719482421875, 7230779.71087646484375 ], [ 2065904.94769287109375, 7230786.0853271484375 ], [ 2065914.576904296875, 7230803.223876953125 ], [ 2065924.4619140625, 7230797.78448486328125 ], [ 2065921.69012451171875, 7230792.7843017578125 ], [ 2065924.7958984375, 7230791.0474853515625 ], [ 2065917.08148193359375, 7230777.61151123046875 ] ] ], [ [ [ 2066492.95947265625, 7230790.3795166015625 ], [ 2066485.97967529296875, 7230777.80230712890625 ], [ 2066482.02789306640625, 7230779.95892333984375 ], [ 2066480.54730224609375, 7230777.42047119140625 ], [ 2066471.92010498046875, 7230782.21087646484375 ], [ 2066463.259521484375, 7230787.00128173828125 ], [ 2066464.5841064453125, 7230789.5396728515625 ], [ 2066460.65447998046875, 7230791.79168701171875 ], [ 2066467.5675048828125, 7230804.40728759765625 ], [ 2066480.302490234375, 7230797.3839111328125 ], [ 2066492.95947265625, 7230790.3795166015625 ] ] ], [ [ [ 2074739.462890625, 7230805.24688720703125 ], [ 2074739.64093017578125, 7230801.639892578125 ], [ 2074744.81732177734375, 7230801.639892578125 ], [ 2074745.0399169921875, 7230797.89910888671875 ], [ 2074755.3927001953125, 7230798.08990478515625 ], [ 2074756.04949951171875, 7230781.2567138671875 ], [ 2074741.56671142578125, 7230780.13067626953125 ], [ 2074741.12152099609375, 7230785.79888916015625 ], [ 2074733.3291015625, 7230785.436279296875 ], [ 2074732.50531005859375, 7230804.88427734375 ], [ 2074739.462890625, 7230805.24688720703125 ] ] ], [ [ [ 2068833.68548583984375, 7230805.62872314453125 ], [ 2068841.2996826171875, 7230790.28411865234375 ], [ 2068842.82489013671875, 7230791.00927734375 ], [ 2068850.2833251953125, 7230776.1990966796875 ], [ 2068821.162109375, 7230761.7135009765625 ], [ 2068813.82611083984375, 7230776.61907958984375 ], [ 2068816.8651123046875, 7230778.10772705078125 ], [ 2068809.173095703125, 7230793.39508056640625 ], [ 2068833.68548583984375, 7230805.62872314453125 ] ] ], [ [ [ 2074298.5374755859375, 7230809.23590087890625 ], [ 2074298.41510009765625, 7230805.13250732421875 ], [ 2074294.45208740234375, 7230805.3043212890625 ], [ 2074294.585693359375, 7230809.331298828125 ], [ 2074298.5374755859375, 7230809.23590087890625 ] ] ], [ [ [ 2066226.18231201171875, 7230796.16229248046875 ], [ 2066219.1693115234375, 7230783.470703125 ], [ 2066215.206298828125, 7230785.64630126953125 ], [ 2066213.79248046875, 7230783.10809326171875 ], [ 2066205.05389404296875, 7230787.9556884765625 ], [ 2066196.34869384765625, 7230792.80328369140625 ], [ 2066197.7178955078125, 7230795.3798828125 ], [ 2066193.77728271484375, 7230797.55548095703125 ], [ 2066200.84588623046875, 7230810.2091064453125 ], [ 2066213.50311279296875, 7230803.223876953125 ], [ 2066226.18231201171875, 7230796.16229248046875 ] ] ], [ [ [ 2069151.92572021484375, 7230793.2423095703125 ], [ 2069133.2686767578125, 7230784.82568359375 ], [ 2069125.42047119140625, 7230802.26971435546875 ], [ 2069144.07769775390625, 7230810.686279296875 ], [ 2069151.92572021484375, 7230793.2423095703125 ] ] ], [ [ [ 2069631.222900390625, 7230757.19012451171875 ], [ 2069614.2244873046875, 7230752.113525390625 ], [ 2069608.869873046875, 7230770.03448486328125 ], [ 2069603.5155029296875, 7230787.97467041015625 ], [ 2069598.14990234375, 7230805.8958740234375 ], [ 2069615.1483154296875, 7230810.97247314453125 ], [ 2069620.5029296875, 7230793.051513671875 ], [ 2069625.8572998046875, 7230775.13031005859375 ], [ 2069631.222900390625, 7230757.19012451171875 ] ] ], [ [ [ 2074402.68792724609375, 7230812.7664794921875 ], [ 2074402.92169189453125, 7230808.281494140625 ], [ 2074407.2633056640625, 7230808.510498046875 ], [ 2074407.46368408203125, 7230804.33087158203125 ], [ 2074402.7213134765625, 7230804.1019287109375 ], [ 2074402.64349365234375, 7230798.37628173828125 ], [ 2074401.95330810546875, 7230792.38348388671875 ], [ 2074398.034912109375, 7230792.4979248046875 ], [ 2074398.15728759765625, 7230798.7197265625 ], [ 2074398.6470947265625, 7230798.7388916015625 ], [ 2074398.72509765625, 7230804.08270263671875 ], [ 2074399.12567138671875, 7230804.12091064453125 ], [ 2074398.72509765625, 7230812.59490966796875 ], [ 2074402.68792724609375, 7230812.7664794921875 ] ] ], [ [ [ 2068122.12030029296875, 7230813.03387451171875 ], [ 2068121.41888427734375, 7230781.218505859375 ], [ 2068093.8450927734375, 7230781.81011962890625 ], [ 2068094.457275390625, 7230813.68267822265625 ], [ 2068122.12030029296875, 7230813.03387451171875 ] ] ], [ [ [ 2079512.57550048828125, 7230804.38812255859375 ], [ 2079488.39691162109375, 7230784.32952880859375 ], [ 2079480.1702880859375, 7230794.23468017578125 ], [ 2079504.348876953125, 7230814.3125 ], [ 2079512.57550048828125, 7230804.38812255859375 ] ] ], [ [ [ 2073939.5321044921875, 7230813.339111328125 ], [ 2073934.2445068359375, 7230788.43267822265625 ], [ 2073918.37030029296875, 7230791.8109130859375 ], [ 2073920.47430419921875, 7230803.12847900390625 ], [ 2073923.6802978515625, 7230816.869873046875 ], [ 2073939.5321044921875, 7230813.339111328125 ] ] ], [ [ [ 2073688.36187744140625, 7230804.63629150390625 ], [ 2073687.00390625, 7230792.80328369140625 ], [ 2073670.22808837890625, 7230794.6737060546875 ], [ 2073671.58612060546875, 7230806.6593017578125 ], [ 2073672.88848876953125, 7230818.22509765625 ], [ 2073689.7200927734375, 7230816.43109130859375 ], [ 2073688.36187744140625, 7230804.63629150390625 ] ] ], [ [ [ 2066012.2041015625, 7230804.4453125 ], [ 2066005.29107666015625, 7230791.6962890625 ], [ 2066001.27252197265625, 7230793.8720703125 ], [ 2065999.88092041015625, 7230791.2764892578125 ], [ 2065991.15350341796875, 7230796.12408447265625 ], [ 2065991.17572021484375, 7230796.16229248046875 ], [ 2065982.4149169921875, 7230800.99090576171875 ], [ 2065983.8175048828125, 7230803.5675048828125 ], [ 2065979.89910888671875, 7230805.705078125 ], [ 2065986.91229248046875, 7230818.43487548828125 ], [ 2065999.546875, 7230811.43072509765625 ], [ 2066012.2041015625, 7230804.4453125 ] ] ], [ [ [ 2069768.71368408203125, 7230773.43170166015625 ], [ 2069749.15472412109375, 7230763.9462890625 ], [ 2069726.3009033203125, 7230811.04888916015625 ], [ 2069745.85968017578125, 7230820.6107177734375 ], [ 2069758.5947265625, 7230794.330078125 ], [ 2069768.71368408203125, 7230773.43170166015625 ] ] ], [ [ [ 2066607.17327880859375, 7230807.44189453125 ], [ 2066600.126708984375, 7230794.7880859375 ], [ 2066596.16387939453125, 7230797.040283203125 ], [ 2066594.79449462890625, 7230794.46368408203125 ], [ 2066586.10052490234375, 7230799.25408935546875 ], [ 2066577.41748046875, 7230804.063720703125 ], [ 2066578.79791259765625, 7230806.62109375 ], [ 2066574.779296875, 7230808.81591796875 ], [ 2066581.7479248046875, 7230821.5076904296875 ], [ 2066594.460693359375, 7230814.48431396484375 ], [ 2066607.17327880859375, 7230807.44189453125 ] ] ], [ [ [ 2073742.4967041015625, 7230807.3272705078125 ], [ 2073741.160888671875, 7230794.9791259765625 ], [ 2073724.28472900390625, 7230796.830322265625 ], [ 2073725.542724609375, 7230809.14031982421875 ], [ 2073716.62591552734375, 7230810.0947265625 ], [ 2073717.9061279296875, 7230821.5076904296875 ], [ 2073743.7322998046875, 7230818.68310546875 ], [ 2073742.4967041015625, 7230807.3272705078125 ] ] ], [ [ [ 2068528.65911865234375, 7230801.0098876953125 ], [ 2068516.480712890625, 7230780.01611328125 ], [ 2068492.50250244140625, 7230793.9866943359375 ], [ 2068508.56591796875, 7230821.75592041015625 ], [ 2068530.7852783203125, 7230808.75872802734375 ], [ 2068526.9334716796875, 7230802.04071044921875 ], [ 2068528.65911865234375, 7230801.0098876953125 ] ] ], [ [ [ 2069418.8031005859375, 7230800.28472900390625 ], [ 2069409.37432861328125, 7230796.08587646484375 ], [ 2069408.62847900390625, 7230797.8037109375 ], [ 2069400.75811767578125, 7230794.2918701171875 ], [ 2069391.5966796875, 7230814.94232177734375 ], [ 2069409.1182861328125, 7230822.7100830078125 ], [ 2069418.8031005859375, 7230800.28472900390625 ] ] ], [ [ [ 2074358.7056884765625, 7230807.53729248046875 ], [ 2074329.91851806640625, 7230806.02947998046875 ], [ 2074329.12811279296875, 7230821.37408447265625 ], [ 2074357.95989990234375, 7230822.80548095703125 ], [ 2074358.7056884765625, 7230807.53729248046875 ] ] ], [ [ [ 2068370.26251220703125, 7230806.90728759765625 ], [ 2068356.013671875, 7230782.47808837890625 ], [ 2068334.89630126953125, 7230794.9027099609375 ], [ 2068335.9873046875, 7230796.67767333984375 ], [ 2068329.30810546875, 7230800.5518798828125 ], [ 2068342.54388427734375, 7230823.0916748046875 ], [ 2068370.26251220703125, 7230806.90728759765625 ] ] ], [ [ [ 2066095.3262939453125, 7230823.26348876953125 ], [ 2066104.06488037109375, 7230818.377685546875 ], [ 2066112.8369140625, 7230813.568115234375 ], [ 2066111.43408203125, 7230810.99169921875 ], [ 2066115.35272216796875, 7230808.81591796875 ], [ 2066108.3507080078125, 7230796.12408447265625 ], [ 2066095.64910888671875, 7230803.14752197265625 ], [ 2066082.99212646484375, 7230810.17108154296875 ], [ 2066090.00531005859375, 7230822.88189697265625 ], [ 2066093.96807861328125, 7230820.68707275390625 ], [ 2066095.3262939453125, 7230823.26348876953125 ] ] ], [ [ [ 2066351.78411865234375, 7230823.35888671875 ], [ 2066360.511474609375, 7230818.51129150390625 ], [ 2066369.294677734375, 7230813.75909423828125 ], [ 2066368.626708984375, 7230812.3466796875 ], [ 2066367.84747314453125, 7230811.1060791015625 ], [ 2066371.81048583984375, 7230808.91131591796875 ], [ 2066364.8084716796875, 7230796.219482421875 ], [ 2066352.073486328125, 7230803.2811279296875 ], [ 2066339.38311767578125, 7230810.3046875 ], [ 2066346.41851806640625, 7230822.99627685546875 ], [ 2066350.35931396484375, 7230820.801513671875 ], [ 2066351.78411865234375, 7230823.35888671875 ] ] ], [ [ [ 2074547.22528076171875, 7230815.3623046875 ], [ 2074547.35888671875, 7230808.94952392578125 ], [ 2074548.5277099609375, 7230808.94952392578125 ], [ 2074548.75030517578125, 7230800.3992919921875 ], [ 2074527.9224853515625, 7230799.9794921875 ], [ 2074527.74432373046875, 7230808.49151611328125 ], [ 2074530.1376953125, 7230808.510498046875 ], [ 2074530.0487060546875, 7230816.0302734375 ], [ 2074532.096923828125, 7230816.0302734375 ], [ 2074531.96331787109375, 7230823.45428466796875 ], [ 2074547.882080078125, 7230823.81707763671875 ], [ 2074548.0045166015625, 7230815.38128662109375 ], [ 2074547.22528076171875, 7230815.3623046875 ] ] ], [ [ [ 2074420.6439208984375, 7230818.20587158203125 ], [ 2074416.29132080078125, 7230818.09149169921875 ], [ 2074416.16888427734375, 7230823.9315185546875 ], [ 2074420.52130126953125, 7230823.9315185546875 ], [ 2074420.6439208984375, 7230818.20587158203125 ] ] ], [ [ [ 2073812.21588134765625, 7230817.480712890625 ], [ 2073811.1251220703125, 7230807.65167236328125 ], [ 2073805.4700927734375, 7230808.14788818359375 ], [ 2073805.1248779296875, 7230804.21630859375 ], [ 2073777.46209716796875, 7230806.9647216796875 ], [ 2073779.38787841796875, 7230824.790283203125 ], [ 2073806.828125, 7230822.32830810546875 ], [ 2073806.38287353515625, 7230817.99609375 ], [ 2073812.21588134765625, 7230817.480712890625 ] ] ], [ [ [ 2065874.23468017578125, 7230825.66827392578125 ], [ 2065884.0531005859375, 7230820.17169189453125 ], [ 2065874.65771484375, 7230802.8231201171875 ], [ 2065870.99530029296875, 7230796.75408935546875 ], [ 2065858.44952392578125, 7230803.681884765625 ], [ 2065868.3125, 7230822.36651611328125 ], [ 2065871.46270751953125, 7230820.6298828125 ], [ 2065874.23468017578125, 7230825.66827392578125 ] ] ], [ [ [ 2066454.25372314453125, 7230811.81231689453125 ], [ 2066447.21832275390625, 7230799.25408935546875 ], [ 2066443.32208251953125, 7230801.410888671875 ], [ 2066441.85272216796875, 7230798.91070556640625 ], [ 2066433.203125, 7230803.7200927734375 ], [ 2066424.60931396484375, 7230808.52972412109375 ], [ 2066425.93408203125, 7230811.01068115234375 ], [ 2066421.98211669921875, 7230813.32012939453125 ], [ 2066428.97308349609375, 7230825.840087890625 ], [ 2066441.630126953125, 7230818.81671142578125 ], [ 2066454.25372314453125, 7230811.81231689453125 ] ] ], [ [ [ 2074458.18072509765625, 7230809.48388671875 ], [ 2074429.89447021484375, 7230809.102294921875 ], [ 2074429.705322265625, 7230826.01190185546875 ], [ 2074457.7689208984375, 7230826.31732177734375 ], [ 2074458.18072509765625, 7230809.48388671875 ] ] ], [ [ [ 2066189.03509521484375, 7230816.736328125 ], [ 2066182.0665283203125, 7230804.044677734375 ], [ 2066178.11468505859375, 7230806.25848388671875 ], [ 2066176.689697265625, 7230803.70111083984375 ], [ 2066167.9844970703125, 7230808.6060791015625 ], [ 2066159.279296875, 7230813.339111328125 ], [ 2066160.64849853515625, 7230815.95391845703125 ], [ 2066156.7078857421875, 7230818.1104736328125 ], [ 2066163.63189697265625, 7230830.80230712890625 ], [ 2066176.311279296875, 7230823.7598876953125 ], [ 2066189.03509521484375, 7230816.736328125 ] ] ], [ [ [ 2074082.91168212890625, 7230822.44287109375 ], [ 2074052.69952392578125, 7230820.114501953125 ], [ 2074051.9312744140625, 7230830.09613037109375 ], [ 2074082.14349365234375, 7230832.42449951171875 ], [ 2074082.91168212890625, 7230822.44287109375 ] ] ], [ [ [ 2073722.06951904296875, 7230831.87109375 ], [ 2073721.4127197265625, 7230825.763671875 ], [ 2073711.0155029296875, 7230826.8707275390625 ], [ 2073711.68328857421875, 7230832.92071533203125 ], [ 2073722.06951904296875, 7230831.87109375 ] ] ], [ [ [ 2081126.90850830078125, 7230832.00469970703125 ], [ 2081117.50189208984375, 7230801.8306884765625 ], [ 2081110.4998779296875, 7230804.063720703125 ], [ 2081109.186279296875, 7230799.9603271484375 ], [ 2081103.33087158203125, 7230801.9071044921875 ], [ 2081104.58892822265625, 7230805.93408203125 ], [ 2081097.6759033203125, 7230808.1671142578125 ], [ 2081107.21612548828125, 7230838.28387451171875 ], [ 2081126.90850830078125, 7230832.00469970703125 ] ] ], [ [ [ 2079641.1160888671875, 7230802.53692626953125 ], [ 2079625.60931396484375, 7230791.8873291015625 ], [ 2079600.8629150390625, 7230827.9202880859375 ], [ 2079616.35870361328125, 7230838.57012939453125 ], [ 2079641.1160888671875, 7230802.53692626953125 ] ] ], [ [ [ 2066884.8153076171875, 7230832.4437255859375 ], [ 2066888.01007080078125, 7230831.58489990234375 ], [ 2066888.956298828125, 7230835.19189453125 ], [ 2066899.13092041015625, 7230832.46270751953125 ], [ 2066893.89892578125, 7230812.78570556640625 ], [ 2066892.12890625, 7230813.26287841796875 ], [ 2066883.7354736328125, 7230781.7529296875 ], [ 2066885.5164794921875, 7230781.27587890625 ], [ 2066880.28448486328125, 7230761.617919921875 ], [ 2066870.08770751953125, 7230764.34710693359375 ], [ 2066871.01171875, 7230767.95428466796875 ], [ 2066867.827880859375, 7230768.79412841796875 ], [ 2066866.8817138671875, 7230765.20587158203125 ], [ 2066856.6737060546875, 7230767.91607666015625 ], [ 2066861.91668701171875, 7230787.59307861328125 ], [ 2066863.7091064453125, 7230787.11590576171875 ], [ 2066872.10247802734375, 7230818.62591552734375 ], [ 2066870.35491943359375, 7230819.1029052734375 ], [ 2066875.5869140625, 7230838.76092529296875 ], [ 2066885.761474609375, 7230836.05072021484375 ], [ 2066884.8153076171875, 7230832.4437255859375 ] ] ], [ [ [ 2079068.68890380859375, 7230824.943115234375 ], [ 2079026.81048583984375, 7230791.9635009765625 ], [ 2079021.68988037109375, 7230798.4716796875 ], [ 2079037.28570556640625, 7230810.7626953125 ], [ 2079031.35247802734375, 7230818.30133056640625 ], [ 2079057.6239013671875, 7230838.98992919921875 ], [ 2079068.68890380859375, 7230824.943115234375 ] ] ], [ [ [ 2069433.7532958984375, 7230808.8350830078125 ], [ 2069427.9312744140625, 7230806.25848388671875 ], [ 2069422.55450439453125, 7230818.47308349609375 ], [ 2069424.22430419921875, 7230819.19830322265625 ], [ 2069416.74371337890625, 7230836.2034912109375 ], [ 2069427.65289306640625, 7230841.0321044921875 ], [ 2069435.3228759765625, 7230823.58807373046875 ], [ 2069426.9293212890625, 7230819.885498046875 ], [ 2069427.6085205078125, 7230818.3394775390625 ], [ 2069430.04632568359375, 7230817.251708984375 ], [ 2069433.7532958984375, 7230808.8350830078125 ] ] ], [ [ [ 2068074.1527099609375, 7230841.16571044921875 ], [ 2068073.40692138671875, 7230809.46490478515625 ], [ 2068045.66607666015625, 7230809.99932861328125 ], [ 2068046.54547119140625, 7230841.85272216796875 ], [ 2068074.1527099609375, 7230841.16571044921875 ] ] ], [ [ [ 2069484.38128662109375, 7230842.67352294921875 ], [ 2069485.739501953125, 7230839.5625 ], [ 2069487.2200927734375, 7230840.21148681640625 ], [ 2069492.46307373046875, 7230827.63409423828125 ], [ 2069473.38311767578125, 7230819.35107421875 ], [ 2069467.91729736328125, 7230832.08111572265625 ], [ 2069481.4425048828125, 7230837.74932861328125 ], [ 2069480.12890625, 7230840.9556884765625 ], [ 2069484.38128662109375, 7230842.67352294921875 ] ] ], [ [ [ 2066314.3250732421875, 7230844.085693359375 ], [ 2066323.07489013671875, 7230839.27630615234375 ], [ 2066331.8466796875, 7230834.4666748046875 ], [ 2066330.421875, 7230831.87109375 ], [ 2066334.37371826171875, 7230829.6571044921875 ], [ 2066327.38287353515625, 7230816.9844970703125 ], [ 2066314.6702880859375, 7230824.04608154296875 ], [ 2066301.99090576171875, 7230831.05047607421875 ], [ 2066308.981689453125, 7230843.76129150390625 ], [ 2066312.9337158203125, 7230841.5665283203125 ], [ 2066313.4569091796875, 7230842.654296875 ], [ 2066314.3250732421875, 7230844.085693359375 ] ] ], [ [ [ 2065965.0712890625, 7230830.51611328125 ], [ 2065958.05828857421875, 7230817.80511474609375 ], [ 2065954.1063232421875, 7230820.0380859375 ], [ 2065952.6815185546875, 7230817.42352294921875 ], [ 2065943.9541015625, 7230822.309326171875 ], [ 2065935.193115234375, 7230827.09967041015625 ], [ 2065936.6737060546875, 7230829.7335205078125 ], [ 2065932.721923828125, 7230831.87109375 ], [ 2065939.71270751953125, 7230844.56292724609375 ], [ 2065952.39208984375, 7230837.53948974609375 ], [ 2065965.0712890625, 7230830.51611328125 ] ] ], [ [ [ 2066563.22430419921875, 7230831.87109375 ], [ 2066556.2000732421875, 7230819.19830322265625 ], [ 2066552.1702880859375, 7230821.45050048828125 ], [ 2066550.83447265625, 7230818.89288330078125 ], [ 2066542.1514892578125, 7230823.7025146484375 ], [ 2066533.49090576171875, 7230828.5120849609375 ], [ 2066534.9158935546875, 7230830.955078125 ], [ 2066530.85272216796875, 7230833.20709228515625 ], [ 2066537.832275390625, 7230845.8798828125 ], [ 2066550.52288818359375, 7230838.89447021484375 ], [ 2066563.22430419921875, 7230831.87109375 ] ] ], [ [ [ 2066417.20648193359375, 7230832.46270751953125 ], [ 2066410.1934814453125, 7230819.79010009765625 ], [ 2066406.29730224609375, 7230821.94671630859375 ], [ 2066404.88348388671875, 7230819.3892822265625 ], [ 2066396.1561279296875, 7230824.23687744140625 ], [ 2066387.3729248046875, 7230829.10369873046875 ], [ 2066388.74212646484375, 7230831.66107177734375 ], [ 2066384.8682861328125, 7230833.7987060546875 ], [ 2066391.859130859375, 7230846.50970458984375 ], [ 2066404.52728271484375, 7230839.50531005859375 ], [ 2066417.20648193359375, 7230832.46270751953125 ] ] ], [ [ [ 2068298.6953125, 7230848.9716796875 ], [ 2068326.35809326171875, 7230832.55810546875 ], [ 2068312.13153076171875, 7230808.281494140625 ], [ 2068291.02532958984375, 7230820.7633056640625 ], [ 2068292.11627197265625, 7230822.5574951171875 ], [ 2068285.45928955078125, 7230826.43170166015625 ], [ 2068292.0938720703125, 7230837.80670166015625 ], [ 2068292.13848876953125, 7230837.73028564453125 ], [ 2068293.6968994140625, 7230840.40228271484375 ], [ 2068293.6746826171875, 7230840.45947265625 ], [ 2068298.6953125, 7230848.9716796875 ] ] ], [ [ [ 2074827.1602783203125, 7230842.84527587890625 ], [ 2074821.3604736328125, 7230827.25250244140625 ], [ 2074804.6627197265625, 7230833.455078125 ], [ 2074810.4625244140625, 7230849.04791259765625 ], [ 2074827.1602783203125, 7230842.84527587890625 ] ] ], [ [ [ 2068116.476318359375, 7230846.85308837890625 ], [ 2068113.3594970703125, 7230841.5474853515625 ], [ 2068109.5189208984375, 7230843.8184814453125 ], [ 2068112.62469482421875, 7230849.12432861328125 ], [ 2068116.476318359375, 7230846.85308837890625 ] ] ], [ [ [ 2066048.2269287109375, 7230849.37249755859375 ], [ 2066056.909912109375, 7230844.54388427734375 ], [ 2066065.65972900390625, 7230839.7532958984375 ], [ 2066064.26812744140625, 7230837.1768798828125 ], [ 2066068.19769287109375, 7230835.0010986328125 ], [ 2066061.2291259765625, 7230822.2711181640625 ], [ 2066048.50531005859375, 7230829.29449462890625 ], [ 2066035.8037109375, 7230836.29888916015625 ], [ 2066042.827880859375, 7230849.0289306640625 ], [ 2066046.7799072265625, 7230846.872314453125 ], [ 2066048.2269287109375, 7230849.37249755859375 ] ] ], [ [ [ 2066151.99908447265625, 7230837.31048583984375 ], [ 2066144.96368408203125, 7230824.6376953125 ], [ 2066141.0452880859375, 7230826.83251953125 ], [ 2066139.609130859375, 7230824.27508544921875 ], [ 2066130.91510009765625, 7230829.1990966796875 ], [ 2066122.132080078125, 7230833.95147705078125 ], [ 2066123.52349853515625, 7230836.52789306640625 ], [ 2066119.57171630859375, 7230838.72271728515625 ], [ 2066126.59588623046875, 7230851.37628173828125 ], [ 2066139.28631591796875, 7230844.39111328125 ], [ 2066151.99908447265625, 7230837.31048583984375 ] ] ], [ [ [ 2069349.406494140625, 7230827.93951416015625 ], [ 2069348.7943115234375, 7230826.69891357421875 ], [ 2069347.79229736328125, 7230825.32489013671875 ], [ 2069346.089111328125, 7230824.7523193359375 ], [ 2069344.497314453125, 7230825.1912841796875 ], [ 2069343.39532470703125, 7230825.70648193359375 ], [ 2069342.91650390625, 7230826.77532958984375 ], [ 2069337.74029541015625, 7230824.54229736328125 ], [ 2069329.13531494140625, 7230844.54388427734375 ], [ 2069345.2655029296875, 7230851.52911376953125 ], [ 2069353.8704833984375, 7230831.52752685546875 ], [ 2069349.16168212890625, 7230829.4854736328125 ], [ 2069349.406494140625, 7230827.93951416015625 ] ] ], [ [ [ 2073693.3936767578125, 7230840.2877197265625 ], [ 2073692.78131103515625, 7230828.5885009765625 ], [ 2073672.242919921875, 7230829.67633056640625 ], [ 2073672.8551025390625, 7230841.37567138671875 ], [ 2073673.46728515625, 7230853.0750732421875 ], [ 2073694.00592041015625, 7230851.98712158203125 ], [ 2073693.3936767578125, 7230840.2877197265625 ] ] ], [ [ [ 2074051.5750732421875, 7230835.59271240234375 ], [ 2074043.63812255859375, 7230829.39007568359375 ], [ 2074029.5894775390625, 7230847.311279296875 ], [ 2074037.5155029296875, 7230853.5330810546875 ], [ 2074051.5750732421875, 7230835.59271240234375 ] ] ], [ [ [ 2073747.10528564453125, 7230841.68109130859375 ], [ 2073746.45947265625, 7230829.3516845703125 ], [ 2073727.8914794921875, 7230830.3250732421875 ], [ 2073728.537109375, 7230842.654296875 ], [ 2073729.18267822265625, 7230855.002685546875 ], [ 2073747.75091552734375, 7230854.029296875 ], [ 2073747.10528564453125, 7230841.68109130859375 ] ] ], [ [ [ 2068450.37908935546875, 7230842.6160888671875 ], [ 2068437.2435302734375, 7230820.20989990234375 ], [ 2068430.60888671875, 7230824.08428955078125 ], [ 2068429.54010009765625, 7230822.34747314453125 ], [ 2068408.58990478515625, 7230834.63848876953125 ], [ 2068422.8052978515625, 7230858.95330810546875 ], [ 2068450.37908935546875, 7230842.6160888671875 ] ] ], [ [ [ 2069514.593505859375, 7230837.7874755859375 ], [ 2069503.172119140625, 7230832.10009765625 ], [ 2069492.21832275390625, 7230854.5255126953125 ], [ 2069503.65087890625, 7230860.11749267578125 ], [ 2069514.593505859375, 7230837.7874755859375 ] ] ], [ [ [ 2069729.15069580078125, 7230848.13189697265625 ], [ 2069713.365478515625, 7230841.0321044921875 ], [ 2069706.11871337890625, 7230857.27392578125 ], [ 2069721.814697265625, 7230864.52630615234375 ], [ 2069729.15069580078125, 7230848.13189697265625 ] ] ], [ [ [ 2066276.944091796875, 7230864.9080810546875 ], [ 2066285.6492919921875, 7230860.0220947265625 ], [ 2066294.39892578125, 7230855.1934814453125 ], [ 2066292.97412109375, 7230852.6361083984375 ], [ 2066296.95928955078125, 7230850.422119140625 ], [ 2066289.94610595703125, 7230837.73028564453125 ], [ 2066277.26690673828125, 7230844.77288818359375 ], [ 2066264.57647705078125, 7230851.8153076171875 ], [ 2066271.5784912109375, 7230864.50732421875 ], [ 2066275.5302734375, 7230862.33148193359375 ], [ 2066276.944091796875, 7230864.9080810546875 ] ] ], [ [ [ 2069788.71771240234375, 7230850.1549072265625 ], [ 2069779.64508056640625, 7230845.51727294921875 ], [ 2069772.131103515625, 7230861.0145263671875 ], [ 2069781.03668212890625, 7230865.49969482421875 ], [ 2069788.71771240234375, 7230850.1549072265625 ] ] ], [ [ [ 2069479.01568603515625, 7230860.07928466796875 ], [ 2069467.85052490234375, 7230855.28887939453125 ], [ 2069465.0897216796875, 7230861.8353271484375 ], [ 2069476.26629638671875, 7230866.68292236328125 ], [ 2069479.01568603515625, 7230860.07928466796875 ] ] ], [ [ [ 2066380.1260986328125, 7230853.0177001953125 ], [ 2066373.1129150390625, 7230840.325927734375 ], [ 2066369.16107177734375, 7230842.48248291015625 ], [ 2066367.76947021484375, 7230839.92510986328125 ], [ 2066359.0308837890625, 7230844.77288818359375 ], [ 2066350.27008056640625, 7230849.63970947265625 ], [ 2066351.69512939453125, 7230852.19708251953125 ], [ 2066347.7655029296875, 7230854.39190673828125 ], [ 2066354.7119140625, 7230867.14111328125 ], [ 2066367.44671630859375, 7230860.060302734375 ], [ 2066380.1260986328125, 7230853.0177001953125 ] ] ], [ [ [ 2074783.2003173828125, 7230869.4312744140625 ], [ 2074782.77728271484375, 7230854.58270263671875 ], [ 2074762.06072998046875, 7230855.17449951171875 ], [ 2074762.494873046875, 7230870.0421142578125 ], [ 2074783.2003173828125, 7230869.4312744140625 ] ] ], [ [ [ 2068025.9290771484375, 7230869.37408447265625 ], [ 2068025.48388671875, 7230837.73028564453125 ], [ 2067997.87652587890625, 7230838.3983154296875 ], [ 2067998.577880859375, 7230870.06109619140625 ], [ 2068025.9290771484375, 7230869.37408447265625 ] ] ], [ [ [ 2066519.4425048828125, 7230856.147705078125 ], [ 2066512.44049072265625, 7230843.49407958984375 ], [ 2066508.41070556640625, 7230845.72711181640625 ], [ 2066507.052490234375, 7230843.188720703125 ], [ 2066498.36968994140625, 7230847.9791259765625 ], [ 2066489.70892333984375, 7230852.76971435546875 ], [ 2066491.1339111328125, 7230855.28887939453125 ], [ 2066487.0819091796875, 7230857.52191162109375 ], [ 2066494.0615234375, 7230870.1947021484375 ], [ 2066506.72967529296875, 7230863.152099609375 ], [ 2066519.4425048828125, 7230856.147705078125 ] ] ], [ [ [ 2065857.45867919921875, 7230865.117919921875 ], [ 2065857.13592529296875, 7230849.2197265625 ], [ 2065856.74627685546875, 7230843.627685546875 ], [ 2065842.51971435546875, 7230843.93310546875 ], [ 2065842.3638916015625, 7230849.8494873046875 ], [ 2065842.50848388671875, 7230865.098876953125 ], [ 2065846.01507568359375, 7230865.00347900390625 ], [ 2065846.17108154296875, 7230870.7100830078125 ], [ 2065857.34747314453125, 7230870.4237060546875 ], [ 2065857.45867919921875, 7230865.117919921875 ] ] ], [ [ [ 2068548.863525390625, 7230864.44989013671875 ], [ 2068548.863525390625, 7230864.430908203125 ], [ 2068548.9970703125, 7230864.50732421875 ], [ 2068548.9970703125, 7230864.430908203125 ], [ 2068549.54248046875, 7230864.1636962890625 ], [ 2068549.49810791015625, 7230864.06829833984375 ], [ 2068549.60931396484375, 7230864.12548828125 ], [ 2068549.60931396484375, 7230864.0872802734375 ], [ 2068561.5205078125, 7230856.83489990234375 ], [ 2068549.2642822265625, 7230835.707275390625 ], [ 2068547.5277099609375, 7230836.75689697265625 ], [ 2068543.59808349609375, 7230830.13427734375 ], [ 2068521.1226806640625, 7230843.26507568359375 ], [ 2068537.43109130859375, 7230871.18707275390625 ], [ 2068548.863525390625, 7230864.44989013671875 ] ] ], [ [ [ 2066114.89630126953125, 7230857.9227294921875 ], [ 2066107.9052734375, 7230845.21173095703125 ], [ 2066103.89788818359375, 7230847.44488525390625 ], [ 2066102.484130859375, 7230844.84912109375 ], [ 2066093.7454833984375, 7230849.6968994140625 ], [ 2066085.00689697265625, 7230854.50653076171875 ], [ 2066086.50970458984375, 7230857.06390380859375 ], [ 2066082.51348876953125, 7230859.27789306640625 ], [ 2066089.47088623046875, 7230871.98870849609375 ], [ 2066102.1724853515625, 7230864.96527099609375 ], [ 2066114.89630126953125, 7230857.9227294921875 ] ] ], [ [ [ 2073998.353271484375, 7230869.56488037109375 ], [ 2073997.34027099609375, 7230857.54107666015625 ], [ 2073983.6815185546875, 7230858.7432861328125 ], [ 2073983.36968994140625, 7230855.61328125 ], [ 2073974.8538818359375, 7230856.37689208984375 ], [ 2073975.154296875, 7230859.50689697265625 ], [ 2073965.77008056640625, 7230860.3275146484375 ], [ 2073967.00567626953125, 7230872.54229736328125 ], [ 2073998.353271484375, 7230869.56488037109375 ] ] ], [ [ [ 2068625.0283203125, 7230831.126708984375 ], [ 2068586.3447265625, 7230767.93511962890625 ], [ 2068579.62109375, 7230772.03851318359375 ], [ 2068549.6317138671875, 7230790.34130859375 ], [ 2068573.72113037109375, 7230829.4854736328125 ], [ 2068566.1514892578125, 7230834.12310791015625 ], [ 2068590.4412841796875, 7230873.8782958984375 ], [ 2068597.81072998046875, 7230869.5076904296875 ], [ 2068587.9810791015625, 7230853.7811279296875 ], [ 2068625.0283203125, 7230831.126708984375 ] ] ], [ [ [ 2074078.247314453125, 7230873.64910888671875 ], [ 2074078.1361083984375, 7230869.10687255859375 ], [ 2074071.044921875, 7230869.259521484375 ], [ 2074071.16748046875, 7230873.8782958984375 ], [ 2074078.247314453125, 7230873.64910888671875 ] ] ], [ [ [ 2066001.09429931640625, 7230875.576904296875 ], [ 2066009.79949951171875, 7230870.7291259765625 ], [ 2066018.5380859375, 7230865.8623046875 ], [ 2066017.135498046875, 7230863.28570556640625 ], [ 2066021.0985107421875, 7230861.09088134765625 ], [ 2066014.10748291015625, 7230848.456298828125 ], [ 2066001.3948974609375, 7230855.460693359375 ], [ 2065988.67108154296875, 7230862.465087890625 ], [ 2065995.63970947265625, 7230875.17608642578125 ], [ 2065999.6583251953125, 7230873.00030517578125 ], [ 2066001.09429931640625, 7230875.576904296875 ] ] ], [ [ [ 2073729.71710205078125, 7230866.91192626953125 ], [ 2073714.51092529296875, 7230866.396728515625 ], [ 2073714.277099609375, 7230872.5994873046875 ], [ 2073716.06927490234375, 7230872.6185302734375 ], [ 2073716.68170166015625, 7230877.7144775390625 ], [ 2073730.117919921875, 7230877.1226806640625 ], [ 2073729.71710205078125, 7230866.91192626953125 ] ] ], [ [ [ 2073796.13031005859375, 7230877.3516845703125 ], [ 2073793.55889892578125, 7230850.13592529296875 ], [ 2073775.469482421875, 7230851.77728271484375 ], [ 2073777.951904296875, 7230879.29852294921875 ], [ 2073796.13031005859375, 7230877.3516845703125 ] ] ], [ [ [ 2066824.8363037109375, 7230872.80950927734375 ], [ 2066828.109130859375, 7230871.9315185546875 ], [ 2066829.2335205078125, 7230876.0731201171875 ], [ 2066839.34130859375, 7230873.34368896484375 ], [ 2066833.9979248046875, 7230853.81927490234375 ], [ 2066832.19451904296875, 7230854.2965087890625 ], [ 2066823.7786865234375, 7230822.61468505859375 ], [ 2066825.58209228515625, 7230822.1185302734375 ], [ 2066820.372314453125, 7230802.61328125 ], [ 2066810.29791259765625, 7230805.32330322265625 ], [ 2066811.41107177734375, 7230809.4456787109375 ], [ 2066808.1160888671875, 7230810.32373046875 ], [ 2066807.01409912109375, 7230806.22027587890625 ], [ 2066796.8729248046875, 7230808.91131591796875 ], [ 2066802.1270751953125, 7230828.43572998046875 ], [ 2066803.94171142578125, 7230827.95867919921875 ], [ 2066812.44647216796875, 7230859.62127685546875 ], [ 2066810.60968017578125, 7230860.11749267578125 ], [ 2066815.8416748046875, 7230879.6802978515625 ], [ 2066825.94952392578125, 7230876.950927734375 ], [ 2066824.8363037109375, 7230872.80950927734375 ] ] ], [ [ [ 2065907.1072998046875, 7230874.43170166015625 ], [ 2065906.26129150390625, 7230853.361328125 ], [ 2065891.9678955078125, 7230853.70489501953125 ], [ 2065891.83428955078125, 7230859.0869140625 ], [ 2065892.21270751953125, 7230874.92791748046875 ], [ 2065892.59130859375, 7230880.481689453125 ], [ 2065903.7677001953125, 7230880.19549560546875 ], [ 2065903.54510498046875, 7230874.50811767578125 ], [ 2065907.1072998046875, 7230874.43170166015625 ] ] ], [ [ [ 2081141.2686767578125, 7230875.55767822265625 ], [ 2081133.36492919921875, 7230851.853515625 ], [ 2081113.50567626953125, 7230857.9036865234375 ], [ 2081121.5205078125, 7230882.046875 ], [ 2081141.2686767578125, 7230875.55767822265625 ] ] ], [ [ [ 2073950.9647216796875, 7230850.53668212890625 ], [ 2073949.94049072265625, 7230845.0208740234375 ], [ 2073928.0994873046875, 7230847.12030029296875 ], [ 2073935.3018798828125, 7230882.16131591796875 ], [ 2073954.8385009765625, 7230880.1383056640625 ], [ 2073948.96087646484375, 7230850.91827392578125 ], [ 2073950.9647216796875, 7230850.53668212890625 ] ] ], [ [ [ 2066957.217529296875, 7230883.44012451171875 ], [ 2066953.5994873046875, 7230811.01068115234375 ], [ 2066938.52691650390625, 7230811.77410888671875 ], [ 2066936.968505859375, 7230824.69488525390625 ], [ 2066926.0703125, 7230832.405517578125 ], [ 2066928.7974853515625, 7230884.85247802734375 ], [ 2066957.217529296875, 7230883.44012451171875 ] ] ], [ [ [ 2069813.85369873046875, 7230877.80987548828125 ], [ 2069804.69207763671875, 7230872.88568115234375 ], [ 2069800.82928466796875, 7230880.08087158203125 ], [ 2069809.99090576171875, 7230885.02410888671875 ], [ 2069813.85369873046875, 7230877.80987548828125 ] ] ], [ [ [ 2068406.39691162109375, 7230868.78228759765625 ], [ 2068392.3704833984375, 7230844.4293212890625 ], [ 2068371.21990966796875, 7230856.8538818359375 ], [ 2068372.255126953125, 7230858.64788818359375 ], [ 2068365.698486328125, 7230862.5032958984375 ], [ 2068378.722900390625, 7230885.234130859375 ], [ 2068406.39691162109375, 7230868.78228759765625 ] ] ], [ [ [ 2066239.5518798828125, 7230885.69207763671875 ], [ 2066248.24591064453125, 7230880.76812744140625 ], [ 2066256.9622802734375, 7230875.93951416015625 ], [ 2066255.5928955078125, 7230873.401123046875 ], [ 2066259.52252197265625, 7230871.18707275390625 ], [ 2066252.55389404296875, 7230858.5142822265625 ], [ 2066239.852294921875, 7230865.53790283203125 ], [ 2066227.173095703125, 7230872.561279296875 ], [ 2066234.15289306640625, 7230885.234130859375 ], [ 2066238.12689208984375, 7230883.0775146484375 ], [ 2066239.5518798828125, 7230885.69207763671875 ] ] ], [ [ [ 2067026.146484375, 7230809.5220947265625 ], [ 2066996.580078125, 7230809.38848876953125 ], [ 2066996.24609375, 7230886.0164794921875 ], [ 2067025.8125, 7230886.15008544921875 ], [ 2067026.146484375, 7230809.5220947265625 ] ] ], [ [ [ 2066343.03448486328125, 7230873.611083984375 ], [ 2066336.065673828125, 7230860.91912841796875 ], [ 2066332.05828857421875, 7230863.11407470703125 ], [ 2066330.63348388671875, 7230860.5374755859375 ], [ 2066321.9058837890625, 7230865.404296875 ], [ 2066313.16748046875, 7230870.21368408203125 ], [ 2066314.21368408203125, 7230872.19873046875 ], [ 2066314.62567138671875, 7230872.77130126953125 ], [ 2066310.59588623046875, 7230874.985107421875 ], [ 2066317.63128662109375, 7230887.65789794921875 ], [ 2066330.3551025390625, 7230880.615478515625 ], [ 2066343.03448486328125, 7230873.611083984375 ] ] ], [ [ [ 2069907.51788330078125, 7230875.13787841796875 ], [ 2069895.8739013671875, 7230868.78228759765625 ], [ 2069890.22991943359375, 7230879.18408203125 ], [ 2069892.801513671875, 7230880.615478515625 ], [ 2069891.53228759765625, 7230883.2301025390625 ], [ 2069900.82769775390625, 7230887.867919921875 ], [ 2069907.51788330078125, 7230875.13787841796875 ] ] ], [ [ [ 2066077.70428466796875, 7230878.53509521484375 ], [ 2066070.74688720703125, 7230865.8240966796875 ], [ 2066066.78387451171875, 7230868.0380859375 ], [ 2066065.38128662109375, 7230865.48052978515625 ], [ 2066056.6317138671875, 7230870.30908203125 ], [ 2066047.89312744140625, 7230875.0806884765625 ], [ 2066049.36248779296875, 7230877.6953125 ], [ 2066045.39947509765625, 7230879.8328857421875 ], [ 2066052.334716796875, 7230892.50567626953125 ], [ 2066064.99169921875, 7230885.53948974609375 ], [ 2066077.70428466796875, 7230878.53509521484375 ] ] ], [ [ [ 2074610.0985107421875, 7230893.82269287109375 ], [ 2074610.7996826171875, 7230876.702880859375 ], [ 2074614.36187744140625, 7230876.81732177734375 ], [ 2074614.62908935546875, 7230869.8892822265625 ], [ 2074611.055908203125, 7230869.75567626953125 ], [ 2074611.3228759765625, 7230863.53387451171875 ], [ 2074593.93487548828125, 7230862.8848876953125 ], [ 2074592.7103271484375, 7230893.23089599609375 ], [ 2074610.0985107421875, 7230893.82269287109375 ] ] ], [ [ [ 2066474.56951904296875, 7230880.9970703125 ], [ 2066467.5452880859375, 7230868.36248779296875 ], [ 2066463.54888916015625, 7230870.59552001953125 ], [ 2066462.14630126953125, 7230868.11431884765625 ], [ 2066453.46331787109375, 7230872.943115234375 ], [ 2066444.83612060546875, 7230877.7335205078125 ], [ 2066446.19427490234375, 7230880.23370361328125 ], [ 2066442.18670654296875, 7230882.4666748046875 ], [ 2066449.19989013671875, 7230895.1204833984375 ], [ 2066461.90130615234375, 7230888.0587158203125 ], [ 2066474.56951904296875, 7230880.9970703125 ] ] ], [ [ [ 2074138.58251953125, 7230878.03887939453125 ], [ 2074130.0665283203125, 7230875.90130615234375 ], [ 2074132.415283203125, 7230895.75030517578125 ], [ 2074140.330078125, 7230894.81512451171875 ], [ 2074138.58251953125, 7230878.03887939453125 ] ] ], [ [ [ 2069842.986083984375, 7230880.634521484375 ], [ 2069831.1082763671875, 7230874.5653076171875 ], [ 2069822.91510009765625, 7230890.61627197265625 ], [ 2069834.79290771484375, 7230896.66632080078125 ], [ 2069842.986083984375, 7230880.634521484375 ] ] ], [ [ [ 2068248.85748291015625, 7230883.0010986328125 ], [ 2068236.423095703125, 7230861.797119140625 ], [ 2068234.664306640625, 7230862.8466796875 ], [ 2068230.7235107421875, 7230856.22412109375 ], [ 2068208.281494140625, 7230869.37408447265625 ], [ 2068221.62872314453125, 7230892.2576904296875 ], [ 2068224.5230712890625, 7230897.21990966796875 ], [ 2068248.85748291015625, 7230883.0010986328125 ] ] ], [ [ [ 2074780.03887939453125, 7230878.28692626953125 ], [ 2074757.585693359375, 7230877.9052734375 ], [ 2074757.251708984375, 7230897.277099609375 ], [ 2074779.71588134765625, 7230897.65887451171875 ], [ 2074780.03887939453125, 7230878.28692626953125 ] ] ], [ [ [ 2067978.18408203125, 7230897.58251953125 ], [ 2067977.43829345703125, 7230865.9005126953125 ], [ 2067949.90887451171875, 7230866.5875244140625 ], [ 2067950.69927978515625, 7230898.326904296875 ], [ 2067978.18408203125, 7230897.58251953125 ] ] ], [ [ [ 2080954.58587646484375, 7230890.65447998046875 ], [ 2080947.2498779296875, 7230885.4058837890625 ], [ 2080940.3369140625, 7230895.0631103515625 ], [ 2080947.728515625, 7230900.38812255859375 ], [ 2080954.58587646484375, 7230890.65447998046875 ] ] ], [ [ [ 2069636.91131591796875, 7230882.810302734375 ], [ 2069620.95928955078125, 7230876.14947509765625 ], [ 2069615.19287109375, 7230890.6925048828125 ], [ 2069618.06488037109375, 7230891.79949951171875 ], [ 2069616.71807861328125, 7230895.23492431640625 ], [ 2069629.67547607421875, 7230900.6934814453125 ], [ 2069636.91131591796875, 7230882.810302734375 ] ] ], [ [ [ 2074104.66351318359375, 7230899.85369873046875 ], [ 2074100.1217041015625, 7230859.831298828125 ], [ 2074091.1602783203125, 7230860.86187744140625 ], [ 2074095.7022705078125, 7230900.8651123046875 ], [ 2074104.66351318359375, 7230899.85369873046875 ] ] ], [ [ [ 2065953.9058837890625, 7230901.647705078125 ], [ 2065962.611083984375, 7230896.83807373046875 ], [ 2065971.38311767578125, 7230892.0477294921875 ], [ 2065969.98052978515625, 7230889.45208740234375 ], [ 2065973.876708984375, 7230887.257080078125 ], [ 2065966.9080810546875, 7230874.62249755859375 ], [ 2065954.20648193359375, 7230881.6461181640625 ], [ 2065941.52728271484375, 7230888.63128662109375 ], [ 2065948.49591064453125, 7230901.34228515625 ], [ 2065952.4810791015625, 7230899.07110595703125 ], [ 2065953.9058837890625, 7230901.647705078125 ] ] ], [ [ [ 2069377.8040771484375, 7230904.0142822265625 ], [ 2069382.3905029296875, 7230893.669921875 ], [ 2069386.9879150390625, 7230895.71209716796875 ], [ 2069394.34613037109375, 7230879.10772705078125 ], [ 2069389.03631591796875, 7230876.7410888671875 ], [ 2069389.98248291015625, 7230874.62249755859375 ], [ 2069381.13250732421875, 7230870.69091796875 ], [ 2069380.2864990234375, 7230872.5994873046875 ], [ 2069374.90972900390625, 7230870.21368408203125 ], [ 2069367.58489990234375, 7230886.78009033203125 ], [ 2069371.6593017578125, 7230888.59307861328125 ], [ 2069366.96148681640625, 7230899.2047119140625 ], [ 2069377.8040771484375, 7230904.0142822265625 ] ] ], [ [ [ 2073757.29107666015625, 7230903.51812744140625 ], [ 2073756.64532470703125, 7230892.96368408203125 ], [ 2073756.81231689453125, 7230892.96368408203125 ], [ 2073755.431884765625, 7230879.45111083984375 ], [ 2073741.5615234375, 7230880.844482421875 ], [ 2073741.8065185546875, 7230885.5584716796875 ], [ 2073737.7655029296875, 7230885.76849365234375 ], [ 2073737.63189697265625, 7230881.8369140625 ], [ 2073732.36651611328125, 7230881.95147705078125 ], [ 2073732.51129150390625, 7230885.7113037109375 ], [ 2073723.89508056640625, 7230885.978515625 ], [ 2073723.80609130859375, 7230883.24908447265625 ], [ 2073716.87091064453125, 7230883.4591064453125 ], [ 2073716.95989990234375, 7230894.032470703125 ], [ 2073728.6373291015625, 7230893.76531982421875 ], [ 2073728.98248291015625, 7230904.0333251953125 ], [ 2073757.29107666015625, 7230903.51812744140625 ] ] ], [ [ [ 2074852.97528076171875, 7230898.4412841796875 ], [ 2074850.25909423828125, 7230886.97088623046875 ], [ 2074825.30133056640625, 7230892.8682861328125 ], [ 2074828.01751708984375, 7230904.33868408203125 ], [ 2074852.97528076171875, 7230898.4412841796875 ] ] ], [ [ [ 2069895.1724853515625, 7230894.8914794921875 ], [ 2069882.6602783203125, 7230887.867919921875 ], [ 2069876.7047119140625, 7230898.57489013671875 ], [ 2069889.261474609375, 7230905.5220947265625 ], [ 2069895.1724853515625, 7230894.8914794921875 ] ] ], [ [ [ 2069446.27667236328125, 7230905.8275146484375 ], [ 2069447.1116943359375, 7230903.97607421875 ], [ 2069450.94110107421875, 7230905.712890625 ], [ 2069457.52008056640625, 7230891.169677734375 ], [ 2069459.30108642578125, 7230891.990478515625 ], [ 2069461.95050048828125, 7230886.15008544921875 ], [ 2069460.06927490234375, 7230885.29132080078125 ], [ 2069462.56268310546875, 7230879.794677734375 ], [ 2069458.67767333984375, 7230878.01971435546875 ], [ 2069459.56829833984375, 7230876.0731201171875 ], [ 2069453.94671630859375, 7230873.51568603515625 ], [ 2069453.05609130859375, 7230875.4813232421875 ], [ 2069448.3917236328125, 7230873.3629150390625 ], [ 2069443.71630859375, 7230883.66912841796875 ], [ 2069441.8685302734375, 7230882.82928466796875 ], [ 2069438.3062744140625, 7230890.67352294921875 ], [ 2069437.2598876953125, 7230891.09332275390625 ], [ 2069436.0242919921875, 7230892.10491943359375 ], [ 2069435.48992919921875, 7230893.49810791015625 ], [ 2069435.256103515625, 7230895.2730712890625 ], [ 2069435.65692138671875, 7230896.53271484375 ], [ 2069434.85528564453125, 7230898.30767822265625 ], [ 2069441.5123291015625, 7230901.34228515625 ], [ 2069440.6439208984375, 7230903.25091552734375 ], [ 2069446.27667236328125, 7230905.8275146484375 ] ] ], [ [ [ 2066202.0928955078125, 7230906.40008544921875 ], [ 2066210.85369873046875, 7230901.5330810546875 ], [ 2066219.58111572265625, 7230896.70452880859375 ], [ 2066218.16729736328125, 7230894.1470947265625 ], [ 2066222.10809326171875, 7230891.95208740234375 ], [ 2066215.08367919921875, 7230879.27947998046875 ], [ 2066202.37109375, 7230886.30291748046875 ], [ 2066189.72528076171875, 7230893.2880859375 ], [ 2066196.727294921875, 7230905.9801025390625 ], [ 2066200.7235107421875, 7230903.7852783203125 ], [ 2066202.0928955078125, 7230906.40008544921875 ] ] ], [ [ [ 2066305.93170166015625, 7230894.16607666015625 ], [ 2066298.90728759765625, 7230881.47430419921875 ], [ 2066295.02227783203125, 7230883.65008544921875 ], [ 2066293.6085205078125, 7230881.13067626953125 ], [ 2066284.82550048828125, 7230885.978515625 ], [ 2066276.09808349609375, 7230890.82611083984375 ], [ 2066277.478271484375, 7230893.364501953125 ], [ 2066273.5487060546875, 7230895.559326171875 ], [ 2066280.5618896484375, 7230908.28948974609375 ], [ 2066293.2523193359375, 7230901.20867919921875 ], [ 2066305.93170166015625, 7230894.16607666015625 ] ] ], [ [ [ 2066659.549072265625, 7230907.06787109375 ], [ 2066657.623291015625, 7230903.21270751953125 ], [ 2066652.14630126953125, 7230905.96112060546875 ], [ 2066654.08331298828125, 7230909.8544921875 ], [ 2066659.549072265625, 7230907.06787109375 ] ] ], [ [ [ 2067851.85888671875, 7230909.24371337890625 ], [ 2067851.157470703125, 7230877.542724609375 ], [ 2067823.5947265625, 7230878.13427734375 ], [ 2067824.25152587890625, 7230909.87347412109375 ], [ 2067851.85888671875, 7230909.24371337890625 ] ] ], [ [ [ 2077071.56170654296875, 7230910.75152587890625 ], [ 2077075.01251220703125, 7230892.7156982421875 ], [ 2077059.572509765625, 7230889.71929931640625 ], [ 2077058.9603271484375, 7230893.364501953125 ], [ 2077056.6558837890625, 7230892.9447021484375 ], [ 2077058.0919189453125, 7230885.32952880859375 ], [ 2077044.3551025390625, 7230882.63848876953125 ], [ 2077042.87469482421875, 7230890.3870849609375 ], [ 2077040.35888671875, 7230889.87188720703125 ], [ 2077038.3438720703125, 7230900.97967529296875 ], [ 2077055.6875, 7230904.18609619140625 ], [ 2077055.03070068359375, 7230907.54510498046875 ], [ 2077071.56170654296875, 7230910.75152587890625 ] ] ], [ [ [ 2068362.6483154296875, 7230894.54791259765625 ], [ 2068348.39947509765625, 7230870.23291015625 ], [ 2068327.3043212890625, 7230882.63848876953125 ], [ 2068328.25048828125, 7230884.5850830078125 ], [ 2068321.60467529296875, 7230888.45947265625 ], [ 2068334.8516845703125, 7230910.99969482421875 ], [ 2068362.6483154296875, 7230894.54791259765625 ] ] ], [ [ [ 2068763.810302734375, 7230911.45770263671875 ], [ 2068771.13507080078125, 7230887.1044921875 ], [ 2068771.380126953125, 7230887.180908203125 ], [ 2068771.60272216796875, 7230886.53192138671875 ], [ 2068736.82647705078125, 7230875.9202880859375 ], [ 2068736.9822998046875, 7230875.44329833984375 ], [ 2068736.31427001953125, 7230875.21429443359375 ], [ 2068736.14752197265625, 7230875.71051025390625 ], [ 2068722.07672119140625, 7230871.435302734375 ], [ 2068722.23248291015625, 7230870.9390869140625 ], [ 2068721.597900390625, 7230870.74810791015625 ], [ 2068721.419921875, 7230871.2445068359375 ], [ 2068711.14508056640625, 7230868.190673828125 ], [ 2068710.9447021484375, 7230868.801513671875 ], [ 2068711.17852783203125, 7230868.91607666015625 ], [ 2068703.94268798828125, 7230893.2119140625 ], [ 2068703.68670654296875, 7230893.135498046875 ], [ 2068703.49749755859375, 7230893.78448486328125 ], [ 2068718.64788818359375, 7230898.42230224609375 ], [ 2068718.46990966796875, 7230898.9375 ], [ 2068719.1044921875, 7230899.14752197265625 ], [ 2068719.3046875, 7230898.5938720703125 ], [ 2068723.56829833984375, 7230899.910888671875 ], [ 2068723.40130615234375, 7230900.4644775390625 ], [ 2068724.02471923828125, 7230900.6552734375 ], [ 2068724.247314453125, 7230900.12091064453125 ], [ 2068733.353271484375, 7230902.8883056640625 ], [ 2068733.197509765625, 7230903.365478515625 ], [ 2068733.87652587890625, 7230903.5753173828125 ], [ 2068734.02130126953125, 7230903.09808349609375 ], [ 2068743.07147216796875, 7230905.84649658203125 ], [ 2068742.9600830078125, 7230906.228271484375 ], [ 2068743.61688232421875, 7230906.457275390625 ], [ 2068743.75048828125, 7230906.07550048828125 ], [ 2068748.11431884765625, 7230907.39251708984375 ], [ 2068748.01409912109375, 7230907.81231689453125 ], [ 2068748.648681640625, 7230908.0032958984375 ], [ 2068748.7598876953125, 7230907.58331298828125 ], [ 2068763.85491943359375, 7230912.16387939453125 ], [ 2068764.0662841796875, 7230911.53411865234375 ], [ 2068763.810302734375, 7230911.45770263671875 ] ] ], [ [ [ 2070081.24310302734375, 7230897.277099609375 ], [ 2070071.63629150390625, 7230892.4102783203125 ], [ 2070063.73248291015625, 7230907.6787109375 ], [ 2070073.294921875, 7230912.7554931640625 ], [ 2070081.24310302734375, 7230897.277099609375 ] ] ], [ [ [ 2066040.82427978515625, 7230899.013916015625 ], [ 2066033.7999267578125, 7230886.30291748046875 ], [ 2066029.8037109375, 7230888.45947265625 ], [ 2066028.45672607421875, 7230885.978515625 ], [ 2066019.72930908203125, 7230890.7880859375 ], [ 2066010.9794921875, 7230895.5784912109375 ], [ 2066012.393310546875, 7230898.174072265625 ], [ 2066008.4302978515625, 7230900.31170654296875 ], [ 2066015.43231201171875, 7230913.04168701171875 ], [ 2066028.1339111328125, 7230906.0374755859375 ], [ 2066040.82427978515625, 7230899.013916015625 ] ] ], [ [ [ 2068582.771484375, 7230892.98291015625 ], [ 2068568.86767578125, 7230869.33587646484375 ], [ 2068568.77850341796875, 7230869.488525390625 ], [ 2068570.2479248046875, 7230872.00787353515625 ], [ 2068557.61328125, 7230879.18408203125 ], [ 2068557.07891845703125, 7230878.80230712890625 ], [ 2068557.0343017578125, 7230878.897705078125 ], [ 2068557.3682861328125, 7230879.22210693359375 ], [ 2068545.98028564453125, 7230885.84490966796875 ], [ 2068553.761474609375, 7230899.18572998046875 ], [ 2068555.83209228515625, 7230902.79290771484375 ], [ 2068562.34429931640625, 7230913.76708984375 ], [ 2068584.8084716796875, 7230900.61712646484375 ], [ 2068580.9791259765625, 7230894.05169677734375 ], [ 2068582.771484375, 7230892.98291015625 ] ] ], [ [ [ 2074055.24871826171875, 7230914.64508056640625 ], [ 2074056.46209716796875, 7230867.38909912109375 ], [ 2074025.3372802734375, 7230866.6448974609375 ], [ 2074025.13690185546875, 7230874.4888916015625 ], [ 2074046.5546875, 7230874.6417236328125 ], [ 2074046.4766845703125, 7230881.16888427734375 ], [ 2074023.76751708984375, 7230880.8062744140625 ], [ 2074023.57830810546875, 7230891.990478515625 ], [ 2074036.68072509765625, 7230892.162109375 ], [ 2074036.48028564453125, 7230898.72747802734375 ], [ 2074048.62530517578125, 7230898.994873046875 ], [ 2074048.45831298828125, 7230914.47308349609375 ], [ 2074055.24871826171875, 7230914.64508056640625 ] ] ], [ [ [ 2070050.7081298828125, 7230908.90008544921875 ], [ 2070027.83209228515625, 7230898.84210205078125 ], [ 2070029.8914794921875, 7230894.1470947265625 ], [ 2070018.759521484375, 7230889.20391845703125 ], [ 2070016.71112060546875, 7230893.89892578125 ], [ 2070010.71112060546875, 7230891.2269287109375 ], [ 2070005.85748291015625, 7230902.75469970703125 ], [ 2070023.89129638671875, 7230910.388916015625 ], [ 2070025.8616943359375, 7230905.61749267578125 ], [ 2070047.75811767578125, 7230915.29388427734375 ], [ 2070050.7081298828125, 7230908.90008544921875 ] ] ], [ [ [ 2066880.72967529296875, 7230910.159912109375 ], [ 2066885.8839111328125, 7230908.78570556640625 ], [ 2066886.485107421875, 7230911.0186767578125 ], [ 2066897.53912353515625, 7230908.02227783203125 ], [ 2066889.10107421875, 7230876.6837158203125 ], [ 2066862.0615234375, 7230883.9935302734375 ], [ 2066870.2213134765625, 7230915.427490234375 ], [ 2066881.33087158203125, 7230912.39288330078125 ], [ 2066880.72967529296875, 7230910.159912109375 ] ] ], [ [ [ 2080982.5048828125, 7230904.43408203125 ], [ 2080973.2987060546875, 7230897.84967041015625 ], [ 2080963.39129638671875, 7230911.8394775390625 ], [ 2080972.64190673828125, 7230918.42388916015625 ], [ 2080982.5048828125, 7230904.43408203125 ] ] ], [ [ [ 2065858.3604736328125, 7230918.4049072265625 ], [ 2065858.51629638671875, 7230912.96551513671875 ], [ 2065858.18231201171875, 7230897.21990966796875 ], [ 2065857.78167724609375, 7230891.5894775390625 ], [ 2065843.56610107421875, 7230891.87591552734375 ], [ 2065843.42132568359375, 7230898.4794921875 ], [ 2065843.54388427734375, 7230913.07989501953125 ], [ 2065847.08367919921875, 7230913.00372314453125 ], [ 2065847.228515625, 7230918.7103271484375 ], [ 2065858.3604736328125, 7230918.4049072265625 ] ] ], [ [ [ 2066764.79052734375, 7230913.63348388671875 ], [ 2066768.07452392578125, 7230912.73651123046875 ], [ 2066769.19891357421875, 7230916.8970947265625 ], [ 2066779.2620849609375, 7230914.20611572265625 ], [ 2066774.05230712890625, 7230894.6815185546875 ], [ 2066772.21551513671875, 7230895.15869140625 ], [ 2066763.86669921875, 7230863.4766845703125 ], [ 2066765.669921875, 7230862.98028564453125 ], [ 2066760.33770751953125, 7230843.47509765625 ], [ 2066750.2410888671875, 7230846.18511962890625 ], [ 2066751.34307861328125, 7230850.32672119140625 ], [ 2066748.1260986328125, 7230851.18548583984375 ], [ 2066747.01287841796875, 7230847.04388427734375 ], [ 2066736.9384765625, 7230849.7733154296875 ], [ 2066742.17047119140625, 7230869.259521484375 ], [ 2066743.973876953125, 7230868.78228759765625 ], [ 2066752.37847900390625, 7230900.4835205078125 ], [ 2066750.6085205078125, 7230900.99871826171875 ], [ 2066755.81829833984375, 7230920.48529052734375 ], [ 2066765.9149169921875, 7230917.77508544921875 ], [ 2066764.79052734375, 7230913.63348388671875 ] ] ], [ [ [ 2066427.75970458984375, 7230906.9534912109375 ], [ 2066420.74652099609375, 7230894.261474609375 ], [ 2066416.7166748046875, 7230896.47552490234375 ], [ 2066415.3253173828125, 7230893.93707275390625 ], [ 2066406.64227294921875, 7230898.76568603515625 ], [ 2066397.97052001953125, 7230903.5753173828125 ], [ 2066399.35089111328125, 7230906.0947265625 ], [ 2066395.3544921875, 7230908.3466796875 ], [ 2066402.34552001953125, 7230921.0386962890625 ], [ 2066415.05810546875, 7230913.9769287109375 ], [ 2066427.75970458984375, 7230906.9534912109375 ] ] ], [ [ [ 2069806.6959228515625, 7230899.85369873046875 ], [ 2069785.53387451171875, 7230889.89093017578125 ], [ 2069779.12188720703125, 7230903.51812744140625 ], [ 2069800.28387451171875, 7230913.46173095703125 ], [ 2069821.4456787109375, 7230923.42431640625 ], [ 2069827.85772705078125, 7230909.79730224609375 ], [ 2069806.6959228515625, 7230899.85369873046875 ] ] ], [ [ [ 2074779.927490234375, 7230923.99688720703125 ], [ 2074780.0164794921875, 7230919.93170166015625 ], [ 2074803.872314453125, 7230921.1912841796875 ], [ 2074804.4844970703125, 7230910.369873046875 ], [ 2074780.51751708984375, 7230909.110107421875 ], [ 2074780.1724853515625, 7230915.33209228515625 ], [ 2074769.6304931640625, 7230915.33209228515625 ], [ 2074769.70831298828125, 7230911.76312255859375 ], [ 2074766.27972412109375, 7230911.76312255859375 ], [ 2074766.36871337890625, 7230909.09112548828125 ], [ 2074761.0142822265625, 7230908.9957275390625 ], [ 2074760.92529296875, 7230911.74407958984375 ], [ 2074762.9512939453125, 7230911.76312255859375 ], [ 2074762.6395263671875, 7230922.3175048828125 ], [ 2074769.49688720703125, 7230922.431884765625 ], [ 2074769.49688720703125, 7230923.88250732421875 ], [ 2074779.927490234375, 7230923.99688720703125 ] ] ], [ [ [ 2065914.63250732421875, 7230909.1865234375 ], [ 2065893.5596923828125, 7230908.7667236328125 ], [ 2065892.98089599609375, 7230923.17633056640625 ], [ 2065912.45068359375, 7230924.14971923828125 ], [ 2065919.7642822265625, 7230924.1304931640625 ], [ 2065920.18731689453125, 7230912.96551513671875 ], [ 2065914.4876708984375, 7230912.77447509765625 ], [ 2065914.63250732421875, 7230909.1865234375 ] ] ], [ [ [ 2074048.44708251953125, 7230916.7445068359375 ], [ 2074039.5972900390625, 7230916.6680908203125 ], [ 2074039.530517578125, 7230924.4168701171875 ], [ 2074048.36907958984375, 7230924.49310302734375 ], [ 2074048.44708251953125, 7230916.7445068359375 ] ] ], [ [ [ 2074078.62591552734375, 7230915.656494140625 ], [ 2074052.9779052734375, 7230914.9312744140625 ], [ 2074052.6884765625, 7230925.218505859375 ], [ 2074085.8726806640625, 7230926.1536865234375 ], [ 2074086.0618896484375, 7230919.47369384765625 ], [ 2074078.52569580078125, 7230919.263671875 ], [ 2074078.62591552734375, 7230915.656494140625 ] ] ], [ [ [ 2067929.5264892578125, 7230926.24908447265625 ], [ 2067928.8250732421875, 7230894.5286865234375 ], [ 2067901.29571533203125, 7230895.1395263671875 ], [ 2067901.9525146484375, 7230926.85968017578125 ], [ 2067929.5264892578125, 7230926.24908447265625 ] ] ], [ [ [ 2066164.67828369140625, 7230927.1461181640625 ], [ 2066173.40570068359375, 7230922.29827880859375 ], [ 2066182.155517578125, 7230917.45050048828125 ], [ 2066180.74169921875, 7230914.89312744140625 ], [ 2066184.6824951171875, 7230912.71728515625 ], [ 2066177.70269775390625, 7230900.04449462890625 ], [ 2066164.9901123046875, 7230907.06787109375 ], [ 2066152.2996826171875, 7230914.05328369140625 ], [ 2066159.26812744140625, 7230926.74530029296875 ], [ 2066163.2645263671875, 7230924.60772705078125 ], [ 2066164.67828369140625, 7230927.1461181640625 ] ] ], [ [ [ 2069698.83831787109375, 7230928.63470458984375 ], [ 2069706.363525390625, 7230912.62188720703125 ], [ 2069685.9365234375, 7230903.13629150390625 ], [ 2069677.119873046875, 7230921.91668701171875 ], [ 2069685.023681640625, 7230925.58111572265625 ], [ 2069686.3704833984375, 7230922.83270263671875 ], [ 2069698.83831787109375, 7230928.63470458984375 ] ] ], [ [ [ 2066268.83990478515625, 7230914.740478515625 ], [ 2066261.80450439453125, 7230902.0675048828125 ], [ 2066257.8638916015625, 7230904.2432861328125 ], [ 2066256.4835205078125, 7230901.70489501953125 ], [ 2066247.73388671875, 7230906.57171630859375 ], [ 2066238.95068359375, 7230911.3623046875 ], [ 2066240.37548828125, 7230913.93890380859375 ], [ 2066236.43487548828125, 7230916.13372802734375 ], [ 2066243.4368896484375, 7230928.82568359375 ], [ 2066256.16070556640625, 7230921.763916015625 ], [ 2066268.83990478515625, 7230914.740478515625 ] ] ], [ [ [ 2074874.44891357421875, 7230928.40570068359375 ], [ 2074873.4359130859375, 7230919.70269775390625 ], [ 2074860.9569091796875, 7230921.1912841796875 ], [ 2074859.8770751953125, 7230912.24029541015625 ], [ 2074844.09210205078125, 7230914.1104736328125 ], [ 2074846.18487548828125, 7230931.6884765625 ], [ 2074874.44891357421875, 7230928.40570068359375 ] ] ], [ [ [ 2073800.9951171875, 7230930.276123046875 ], [ 2073798.37908935546875, 7230902.85009765625 ], [ 2073780.2451171875, 7230904.64410400390625 ], [ 2073782.8165283203125, 7230932.07012939453125 ], [ 2073800.9951171875, 7230930.276123046875 ] ] ], [ [ [ 2068188.36651611328125, 7230918.50030517578125 ], [ 2068175.94329833984375, 7230897.37249755859375 ], [ 2068174.20672607421875, 7230898.326904296875 ], [ 2068170.24371337890625, 7230891.7041015625 ], [ 2068147.82391357421875, 7230904.94952392578125 ], [ 2068164.13232421875, 7230932.62371826171875 ], [ 2068188.36651611328125, 7230918.50030517578125 ] ] ], [ [ [ 2069648.57769775390625, 7230907.6978759765625 ], [ 2069635.55328369140625, 7230901.8958740234375 ], [ 2069624.15411376953125, 7230927.5850830078125 ], [ 2069637.17852783203125, 7230933.3870849609375 ], [ 2069648.57769775390625, 7230907.6978759765625 ] ] ], [ [ [ 2081823.89093017578125, 7230922.5465087890625 ], [ 2081817.85748291015625, 7230908.9193115234375 ], [ 2081792.8773193359375, 7230920.00811767578125 ], [ 2081798.910888671875, 7230933.6160888671875 ], [ 2081823.89093017578125, 7230922.5465087890625 ] ] ], [ [ [ 2066003.6658935546875, 7230919.5499267578125 ], [ 2065996.73052978515625, 7230906.8770751953125 ], [ 2065992.7119140625, 7230909.07208251953125 ], [ 2065991.32049560546875, 7230906.476318359375 ], [ 2065982.6041259765625, 7230911.3240966796875 ], [ 2065973.84332275390625, 7230916.171875 ], [ 2065975.268310546875, 7230918.74847412109375 ], [ 2065971.27191162109375, 7230920.9622802734375 ], [ 2065978.29608154296875, 7230933.654296875 ], [ 2065990.98651123046875, 7230926.592529296875 ], [ 2066003.6658935546875, 7230919.5499267578125 ] ] ], [ [ [ 2073750.90130615234375, 7230930.028076171875 ], [ 2073750.0662841796875, 7230918.74847412109375 ], [ 2073687.6273193359375, 7230923.36712646484375 ], [ 2073688.46209716796875, 7230934.646728515625 ], [ 2073750.90130615234375, 7230930.028076171875 ] ] ], [ [ [ 2069600.83270263671875, 7230937.051513671875 ], [ 2069605.6195068359375, 7230926.21087646484375 ], [ 2069606.73272705078125, 7230926.70709228515625 ], [ 2069613.26708984375, 7230911.95391845703125 ], [ 2069614.65850830078125, 7230912.564697265625 ], [ 2069616.65130615234375, 7230908.07952880859375 ], [ 2069614.13531494140625, 7230906.97247314453125 ], [ 2069607.7122802734375, 7230904.10968017578125 ], [ 2069599.26312255859375, 7230923.1953125 ], [ 2069593.40771484375, 7230920.61871337890625 ], [ 2069595.355712890625, 7230916.2291259765625 ], [ 2069588.643310546875, 7230913.251708984375 ], [ 2069581.83050537109375, 7230928.6539306640625 ], [ 2069600.83270263671875, 7230937.051513671875 ] ] ], [ [ [ 2069732.59051513671875, 7230925.73370361328125 ], [ 2069716.91668701171875, 7230918.69110107421875 ], [ 2069710.76068115234375, 7230932.43267822265625 ], [ 2069726.43450927734375, 7230939.4945068359375 ], [ 2069732.59051513671875, 7230925.73370361328125 ] ] ], [ [ [ 2068271.978515625, 7230922.37469482421875 ], [ 2068259.477294921875, 7230901.17047119140625 ], [ 2068235.198486328125, 7230915.44647216796875 ], [ 2068239.19488525390625, 7230922.221923828125 ], [ 2068251.51788330078125, 7230943.368896484375 ], [ 2068274.060302734375, 7230930.14251708984375 ], [ 2068270.20849609375, 7230923.42431640625 ], [ 2068271.978515625, 7230922.37469482421875 ] ] ], [ [ [ 2074118.74530029296875, 7230927.92852783203125 ], [ 2074078.3253173828125, 7230926.5352783203125 ], [ 2074077.701904296875, 7230944.876708984375 ], [ 2074118.11090087890625, 7230946.25091552734375 ], [ 2074118.74530029296875, 7230927.92852783203125 ] ] ], [ [ [ 2069156.1781005859375, 7230946.44171142578125 ], [ 2069159.3729248046875, 7230940.06707763671875 ], [ 2069161.67730712890625, 7230939.32269287109375 ], [ 2069163.0465087890625, 7230936.42169189453125 ], [ 2069162.23388671875, 7230934.26507568359375 ], [ 2069165.4954833984375, 7230927.546875 ], [ 2069147.96270751953125, 7230918.57672119140625 ], [ 2069137.25390625, 7230940.353271484375 ], [ 2069144.13330078125, 7230943.78887939453125 ], [ 2069145.2576904296875, 7230941.76568603515625 ], [ 2069145.60272216796875, 7230941.9375 ], [ 2069146.3262939453125, 7230940.63970947265625 ], [ 2069148.54168701171875, 7230941.7467041015625 ], [ 2069148.9757080078125, 7230942.700927734375 ], [ 2069148.66412353515625, 7230943.31170654296875 ], [ 2069149.43212890625, 7230943.7125244140625 ], [ 2069149.69927978515625, 7230943.31170654296875 ], [ 2069156.1781005859375, 7230946.44171142578125 ] ] ], [ [ [ 2074135.743896484375, 7230923.7489013671875 ], [ 2074119.72491455078125, 7230923.042724609375 ], [ 2074118.689697265625, 7230946.09808349609375 ], [ 2074134.70867919921875, 7230946.8043212890625 ], [ 2074135.743896484375, 7230923.7489013671875 ] ] ], [ [ [ 2066381.3394775390625, 7230932.7000732421875 ], [ 2066374.382080078125, 7230920.027099609375 ], [ 2066370.32989501953125, 7230922.202880859375 ], [ 2066368.8717041015625, 7230919.6072998046875 ], [ 2066360.17767333984375, 7230924.4168701171875 ], [ 2066351.51690673828125, 7230929.22650146484375 ], [ 2066352.99749755859375, 7230931.84112548828125 ], [ 2066348.92327880859375, 7230934.1123046875 ], [ 2066355.936279296875, 7230946.823486328125 ], [ 2066368.63787841796875, 7230939.76171875 ], [ 2066381.3394775390625, 7230932.7000732421875 ] ] ], [ [ [ 2073980.57568359375, 7230932.07012939453125 ], [ 2073999.71148681640625, 7230931.82208251953125 ], [ 2074007.0806884765625, 7230932.0321044921875 ], [ 2074007.2811279296875, 7230934.57049560546875 ], [ 2074008.07147216796875, 7230934.57049560546875 ], [ 2074024.24627685546875, 7230934.57049560546875 ], [ 2074024.36871337890625, 7230929.28369140625 ], [ 2074016.95489501953125, 7230929.28369140625 ], [ 2074010.7655029296875, 7230926.74530029296875 ], [ 2074007.514892578125, 7230926.592529296875 ], [ 2074007.62628173828125, 7230925.77191162109375 ], [ 2073996.78369140625, 7230925.79107666015625 ], [ 2073991.473876953125, 7230925.676513671875 ], [ 2073980.24169921875, 7230925.69549560546875 ], [ 2073980.31951904296875, 7230923.0045166015625 ], [ 2073991.2510986328125, 7230923.252685546875 ], [ 2073991.44049072265625, 7230910.77069091796875 ], [ 2073988.55731201171875, 7230911.0950927734375 ], [ 2073988.0897216796875, 7230907.43072509765625 ], [ 2073988.534912109375, 7230907.43072509765625 ], [ 2073988.63507080078125, 7230906.32373046875 ], [ 2073974.59771728515625, 7230905.865478515625 ], [ 2073954.96087646484375, 7230906.7626953125 ], [ 2073954.74951171875, 7230904.89227294921875 ], [ 2073952.0333251953125, 7230905.14031982421875 ], [ 2073953.02410888671875, 7230912.43109130859375 ], [ 2073941.702880859375, 7230913.40447998046875 ], [ 2073943.71771240234375, 7230923.787109375 ], [ 2073945.565673828125, 7230923.59613037109375 ], [ 2073945.59912109375, 7230923.72967529296875 ], [ 2073956.00750732421875, 7230922.64190673828125 ], [ 2073974.24151611328125, 7230922.94732666015625 ], [ 2073974.36407470703125, 7230928.52032470703125 ], [ 2073975.0875244140625, 7230931.89849853515625 ], [ 2073975.59967041015625, 7230936.80352783203125 ], [ 2073975.95587158203125, 7230947.33868408203125 ], [ 2073980.92071533203125, 7230947.22430419921875 ], [ 2073980.57568359375, 7230932.07012939453125 ] ] ], [ [ [ 2066127.24151611328125, 7230947.93048095703125 ], [ 2066135.99127197265625, 7230943.04449462890625 ], [ 2066144.71868896484375, 7230938.19671630859375 ], [ 2066143.33831787109375, 7230935.6392822265625 ], [ 2066147.30133056640625, 7230933.4635009765625 ], [ 2066140.277099609375, 7230920.7523193359375 ], [ 2066127.57550048828125, 7230927.794921875 ], [ 2066114.88507080078125, 7230934.8184814453125 ], [ 2066121.87591552734375, 7230947.510498046875 ], [ 2066125.827880859375, 7230945.3538818359375 ], [ 2066127.24151611328125, 7230947.93048095703125 ] ] ], [ [ [ 2066231.6702880859375, 7230935.3529052734375 ], [ 2066224.72412109375, 7230922.660888671875 ], [ 2066220.7498779296875, 7230924.77947998046875 ], [ 2066219.3585205078125, 7230922.29827880859375 ], [ 2066210.64208984375, 7230927.1270751953125 ], [ 2066201.88128662109375, 7230931.993896484375 ], [ 2066203.28387451171875, 7230934.55133056640625 ], [ 2066199.35430908203125, 7230936.74609375 ], [ 2066206.3228759765625, 7230949.41912841796875 ], [ 2066218.9688720703125, 7230942.3955078125 ], [ 2066231.6702880859375, 7230935.3529052734375 ] ] ], [ [ [ 2070115.7520751953125, 7230936.21173095703125 ], [ 2070112.2789306640625, 7230929.894287109375 ], [ 2070115.89691162109375, 7230927.87127685546875 ], [ 2070103.99688720703125, 7230906.2664794921875 ], [ 2070100.39007568359375, 7230908.28948974609375 ], [ 2070096.671875, 7230901.34228515625 ], [ 2070081.7996826171875, 7230901.2279052734375 ], [ 2070081.6104736328125, 7230911.53411865234375 ], [ 2070086.31927490234375, 7230911.53411865234375 ], [ 2070086.2191162109375, 7230913.17547607421875 ], [ 2070089.70330810546875, 7230913.17547607421875 ], [ 2070093.26568603515625, 7230919.70269775390625 ], [ 2070092.56427001953125, 7230920.08447265625 ], [ 2070098.19708251953125, 7230930.40972900390625 ], [ 2070098.98748779296875, 7230929.98992919921875 ], [ 2070102.49407958984375, 7230936.49810791015625 ], [ 2070096.872314453125, 7230945.773681640625 ], [ 2070106.46807861328125, 7230951.67108154296875 ], [ 2070115.7520751953125, 7230936.21173095703125 ] ] ], [ [ [ 2080956.45611572265625, 7230935.37188720703125 ], [ 2080948.50787353515625, 7230929.83709716796875 ], [ 2080947.65069580078125, 7230931.0966796875 ], [ 2080941.32769775390625, 7230926.573486328125 ], [ 2080942.19610595703125, 7230925.31390380859375 ], [ 2080934.2476806640625, 7230919.70269775390625 ], [ 2080922.42572021484375, 7230936.593505859375 ], [ 2080944.64508056640625, 7230952.20550537109375 ], [ 2080956.45611572265625, 7230935.37188720703125 ] ] ], [ [ [ 2068724.57012939453125, 7230952.30108642578125 ], [ 2068734.98968505859375, 7230918.1376953125 ], [ 2068734.3441162109375, 7230917.9468994140625 ], [ 2068734.2548828125, 7230918.19488525390625 ], [ 2068685.50811767578125, 7230903.30810546875 ], [ 2068685.58612060546875, 7230903.06011962890625 ], [ 2068684.9293212890625, 7230902.85009765625 ], [ 2068674.47650146484375, 7230936.95611572265625 ], [ 2068675.09991455078125, 7230937.16607666015625 ], [ 2068675.21112060546875, 7230936.91790771484375 ], [ 2068723.99127197265625, 7230951.86212158203125 ], [ 2068723.90228271484375, 7230952.09112548828125 ], [ 2068724.57012939453125, 7230952.30108642578125 ] ] ], [ [ [ 2068446.52752685546875, 7230935.94451904296875 ], [ 2068437.88909912109375, 7230921.51568603515625 ], [ 2068436.1636962890625, 7230922.56549072265625 ], [ 2068432.18951416015625, 7230915.9237060546875 ], [ 2068409.881103515625, 7230929.37908935546875 ], [ 2068426.4788818359375, 7230957.072509765625 ], [ 2068448.74267578125, 7230943.61688232421875 ], [ 2068444.77972412109375, 7230937.051513671875 ], [ 2068446.52752685546875, 7230935.94451904296875 ] ] ], [ [ [ 2074032.7510986328125, 7230946.28887939453125 ], [ 2074031.09228515625, 7230944.74310302734375 ], [ 2074024.4688720703125, 7230944.97210693359375 ], [ 2074024.3131103515625, 7230938.25390625 ], [ 2074016.342529296875, 7230938.08209228515625 ], [ 2074016.5540771484375, 7230951.09869384765625 ], [ 2074019.88250732421875, 7230957.58770751953125 ], [ 2074020.0048828125, 7230957.81671142578125 ], [ 2074024.4801025390625, 7230957.68310546875 ], [ 2074024.52447509765625, 7230952.09112548828125 ], [ 2074031.12567138671875, 7230951.728515625 ], [ 2074032.8623046875, 7230950.220703125 ], [ 2074032.7510986328125, 7230946.28887939453125 ] ] ], [ [ [ 2067876.694091796875, 7230957.35870361328125 ], [ 2067875.992919921875, 7230925.77191162109375 ], [ 2067848.43011474609375, 7230926.363525390625 ], [ 2067849.26507568359375, 7230957.988525390625 ], [ 2067876.694091796875, 7230957.35870361328125 ] ] ], [ [ [ 2069874.478271484375, 7230959.28631591796875 ], [ 2069886.0333251953125, 7230939.1890869140625 ], [ 2069880.46728515625, 7230936.00189208984375 ], [ 2069877.294677734375, 7230941.4412841796875 ], [ 2069868.48931884765625, 7230936.42169189453125 ], [ 2069872.22967529296875, 7230930.0089111328125 ], [ 2069868.36688232421875, 7230927.75689697265625 ], [ 2069864.648681640625, 7230934.13153076171875 ], [ 2069859.76190185546875, 7230931.34490966796875 ], [ 2069864.2147216796875, 7230923.5198974609375 ], [ 2069856.8563232421875, 7230919.24468994140625 ], [ 2069855.119873046875, 7230922.2410888671875 ], [ 2069852.7598876953125, 7230920.98150634765625 ], [ 2069848.26251220703125, 7230928.69207763671875 ], [ 2069852.02508544921875, 7230930.84869384765625 ], [ 2069845.35711669921875, 7230942.56732177734375 ], [ 2069855.48712158203125, 7230948.4456787109375 ], [ 2069853.27191162109375, 7230952.03387451171875 ], [ 2069856.61151123046875, 7230953.92327880859375 ], [ 2069858.78228759765625, 7230950.4114990234375 ], [ 2069874.478271484375, 7230959.28631591796875 ] ] ], [ [ [ 2074927.537109375, 7230958.5421142578125 ], [ 2074926.3682861328125, 7230930.35247802734375 ], [ 2074899.60711669921875, 7230931.40228271484375 ], [ 2074900.75372314453125, 7230959.64910888671875 ], [ 2074927.537109375, 7230958.5421142578125 ] ] ], [ [ [ 2066534.7598876953125, 7230954.74407958984375 ], [ 2066540.08111572265625, 7230953.3125 ], [ 2066540.68212890625, 7230955.54547119140625 ], [ 2066551.59149169921875, 7230952.5872802734375 ], [ 2066543.2091064453125, 7230921.2677001953125 ], [ 2066516.13629150390625, 7230928.55828857421875 ], [ 2066524.3961181640625, 7230959.8970947265625 ], [ 2066535.361083984375, 7230956.97711181640625 ], [ 2066534.7598876953125, 7230954.74407958984375 ] ] ], [ [ [ 2069687.46148681640625, 7230960.85150146484375 ], [ 2069693.7510986328125, 7230947.35791015625 ], [ 2069690.53387451171875, 7230945.86907958984375 ], [ 2069688.763916015625, 7230949.6671142578125 ], [ 2069671.70989990234375, 7230941.68927001953125 ], [ 2069667.15692138671875, 7230951.28948974609375 ], [ 2069687.46148681640625, 7230960.85150146484375 ] ] ], [ [ [ 2066704.65570068359375, 7230954.6295166015625 ], [ 2066707.939697265625, 7230953.73248291015625 ], [ 2066709.04168701171875, 7230957.87408447265625 ], [ 2066719.1273193359375, 7230955.18292236328125 ], [ 2066713.950927734375, 7230935.6392822265625 ], [ 2066712.14752197265625, 7230936.11627197265625 ], [ 2066703.698486328125, 7230904.4722900390625 ], [ 2066705.50189208984375, 7230903.99530029296875 ], [ 2066700.2808837890625, 7230884.470703125 ], [ 2066690.20648193359375, 7230887.16168212890625 ], [ 2066691.3084716796875, 7230891.30328369140625 ], [ 2066688.01348876953125, 7230892.2003173828125 ], [ 2066686.8892822265625, 7230888.0587158203125 ], [ 2066676.8037109375, 7230890.7689208984375 ], [ 2066682.05792236328125, 7230910.25531005859375 ], [ 2066683.87249755859375, 7230909.73992919921875 ], [ 2066692.32147216796875, 7230941.4794921875 ], [ 2066690.54052734375, 7230941.9757080078125 ], [ 2066695.7056884765625, 7230961.46209716796875 ], [ 2066705.78009033203125, 7230958.7711181640625 ], [ 2066704.65570068359375, 7230954.6295166015625 ] ] ], [ [ [ 2065877.08447265625, 7230961.519287109375 ], [ 2065883.48529052734375, 7230952.20550537109375 ], [ 2065861.455078125, 7230936.91790771484375 ], [ 2065853.22869873046875, 7230948.88470458984375 ], [ 2065870.3385009765625, 7230961.2520751953125 ], [ 2065872.37548828125, 7230958.27490234375 ], [ 2065877.08447265625, 7230961.519287109375 ] ] ], [ [ [ 2073757.12408447265625, 7230960.10711669921875 ], [ 2073754.6527099609375, 7230935.5819091796875 ], [ 2073738.934326171875, 7230937.22332763671875 ], [ 2073741.42791748046875, 7230961.672119140625 ], [ 2073757.12408447265625, 7230960.10711669921875 ] ] ], [ [ [ 2070007.9390869140625, 7230965.8519287109375 ], [ 2070010.46612548828125, 7230960.54608154296875 ], [ 2070015.5869140625, 7230963.00811767578125 ], [ 2070020.27349853515625, 7230953.1217041015625 ], [ 2070015.1414794921875, 7230950.6405029296875 ], [ 2070015.96527099609375, 7230948.865478515625 ], [ 2070011.31207275390625, 7230946.68988037109375 ], [ 2070011.8798828125, 7230945.50653076171875 ], [ 2070002.40667724609375, 7230941.25048828125 ], [ 2069999.06707763671875, 7230948.2357177734375 ], [ 2069998.22088623046875, 7230947.87310791015625 ], [ 2069996.239501953125, 7230948.69390869140625 ], [ 2069994.99267578125, 7230951.194091796875 ], [ 2069995.71630859375, 7230953.25531005859375 ], [ 2069996.51788330078125, 7230953.598876953125 ], [ 2069993.8572998046875, 7230959.11468505859375 ], [ 2070007.9390869140625, 7230965.8519287109375 ] ] ], [ [ [ 2069702.06671142578125, 7230950.65972900390625 ], [ 2069695.66571044921875, 7230947.75848388671875 ], [ 2069688.4522705078125, 7230963.75250244140625 ], [ 2069694.85308837890625, 7230966.63427734375 ], [ 2069702.06671142578125, 7230950.65972900390625 ] ] ], [ [ [ 2066089.83831787109375, 7230968.657470703125 ], [ 2066098.576904296875, 7230963.82867431640625 ], [ 2066107.33770751953125, 7230958.9619140625 ], [ 2066105.93511962890625, 7230956.42352294921875 ], [ 2066109.86468505859375, 7230954.20947265625 ], [ 2066102.806884765625, 7230941.55572509765625 ], [ 2066090.09429931640625, 7230948.59832763671875 ], [ 2066077.470703125, 7230955.564697265625 ], [ 2066084.43927001953125, 7230968.2567138671875 ], [ 2066088.42449951171875, 7230966.11907958984375 ], [ 2066089.83831787109375, 7230968.657470703125 ] ] ], [ [ [ 2066339.61688232421875, 7230955.8319091796875 ], [ 2066332.61492919921875, 7230943.139892578125 ], [ 2066328.6185302734375, 7230945.41107177734375 ], [ 2066327.2047119140625, 7230942.79632568359375 ], [ 2066318.52191162109375, 7230947.6248779296875 ], [ 2066309.83892822265625, 7230952.45367431640625 ], [ 2066311.28607177734375, 7230955.0302734375 ], [ 2066307.21173095703125, 7230957.20611572265625 ], [ 2066314.22491455078125, 7230969.9171142578125 ], [ 2066326.915283203125, 7230962.87451171875 ], [ 2066339.61688232421875, 7230955.8319091796875 ] ] ], [ [ [ 2066194.61212158203125, 7230955.92730712890625 ], [ 2066187.62127685546875, 7230943.23529052734375 ], [ 2066183.6470947265625, 7230945.41107177734375 ], [ 2066182.2667236328125, 7230942.8726806640625 ], [ 2066173.539306640625, 7230947.7012939453125 ], [ 2066164.75628662109375, 7230952.56829833984375 ], [ 2066166.18109130859375, 7230955.106689453125 ], [ 2066162.22930908203125, 7230957.3397216796875 ], [ 2066169.24249267578125, 7230970.01251220703125 ], [ 2066181.92169189453125, 7230962.96990966796875 ], [ 2066194.61212158203125, 7230955.92730712890625 ] ] ], [ [ [ 2074051.59747314453125, 7230964.47772216796875 ], [ 2074031.448486328125, 7230963.40887451171875 ], [ 2074031.12567138671875, 7230969.47808837890625 ], [ 2074051.27471923828125, 7230970.546875 ], [ 2074051.59747314453125, 7230964.47772216796875 ] ] ], [ [ [ 2065923.88311767578125, 7230971.1768798828125 ], [ 2065924.08349609375, 7230967.60772705078125 ], [ 2065929.8052978515625, 7230967.85589599609375 ], [ 2065930.29510498046875, 7230956.5380859375 ], [ 2065903.51171875, 7230955.2974853515625 ], [ 2065902.85491943359375, 7230969.7645263671875 ], [ 2065923.88311767578125, 7230971.1768798828125 ] ] ], [ [ [ 2074074.9857177734375, 7230966.13812255859375 ], [ 2074051.7755126953125, 7230964.66851806640625 ], [ 2074051.4080810546875, 7230970.48968505859375 ], [ 2074074.6182861328125, 7230971.95928955078125 ], [ 2074074.9857177734375, 7230966.13812255859375 ] ] ], [ [ [ 2073962.5640869140625, 7230972.66552734375 ], [ 2073958.85711669921875, 7230935.314697265625 ], [ 2073949.16131591796875, 7230936.364501953125 ], [ 2073949.472900390625, 7230940.12432861328125 ], [ 2073947.75872802734375, 7230941.4794921875 ], [ 2073948.70489501953125, 7230946.4224853515625 ], [ 2073950.0850830078125, 7230947.0142822265625 ], [ 2073951.34307861328125, 7230962.74090576171875 ], [ 2073950.20770263671875, 7230964.305908203125 ], [ 2073951.04248046875, 7230969.59271240234375 ], [ 2073952.077880859375, 7230970.10809326171875 ], [ 2073952.44512939453125, 7230973.33349609375 ], [ 2073962.5640869140625, 7230972.66552734375 ] ] ], [ [ [ 2074016.30908203125, 7230971.38671875 ], [ 2074015.12908935546875, 7230955.3739013671875 ], [ 2073975.49951171875, 7230958.14129638671875 ], [ 2073976.69049072265625, 7230974.077880859375 ], [ 2074016.30908203125, 7230971.38671875 ] ] ], [ [ [ 2074124.36688232421875, 7230975.2802734375 ], [ 2074125.15728759765625, 7230957.05328369140625 ], [ 2074127.9293212890625, 7230957.1868896484375 ], [ 2074128.37451171875, 7230946.91888427734375 ], [ 2074107.6912841796875, 7230946.0408935546875 ], [ 2074107.268310546875, 7230955.7554931640625 ], [ 2074083.7799072265625, 7230954.74407958984375 ], [ 2074082.95611572265625, 7230973.867919921875 ], [ 2074091.02691650390625, 7230974.21148681640625 ], [ 2074091.09368896484375, 7230972.74188232421875 ], [ 2074098.84149169921875, 7230973.0662841796875 ], [ 2074098.49627685546875, 7230974.17327880859375 ], [ 2074124.36688232421875, 7230975.2802734375 ] ] ], [ [ [ 2069754.197509765625, 7230964.22967529296875 ], [ 2069759.42950439453125, 7230953.46527099609375 ], [ 2069768.29071044921875, 7230957.7977294921875 ], [ 2069774.59130859375, 7230944.9910888671875 ], [ 2069759.1956787109375, 7230937.96771240234375 ], [ 2069743.3328857421875, 7230970.52789306640625 ], [ 2069753.2958984375, 7230975.3184814453125 ], [ 2069757.893310546875, 7230966.08087158203125 ], [ 2069754.197509765625, 7230964.22967529296875 ] ] ], [ [ [ 2068835.67828369140625, 7230976.13909912109375 ], [ 2068843.01409912109375, 7230965.10748291015625 ], [ 2068836.9027099609375, 7230961.19488525390625 ], [ 2068838.42767333984375, 7230958.6182861328125 ], [ 2068822.2864990234375, 7230947.8541259765625 ], [ 2068820.627685546875, 7230950.43048095703125 ], [ 2068814.42730712890625, 7230946.44171142578125 ], [ 2068807.21368408203125, 7230957.43511962890625 ], [ 2068816.01910400390625, 7230963.27532958984375 ], [ 2068814.93927001953125, 7230964.95489501953125 ], [ 2068825.715087890625, 7230972.07391357421875 ], [ 2068826.8394775390625, 7230970.3751220703125 ], [ 2068835.67828369140625, 7230976.13909912109375 ] ] ], [ [ [ 2069735.340087890625, 7230960.92767333984375 ], [ 2069718.4083251953125, 7230952.930908203125 ], [ 2069715.99267578125, 7230958.06488037109375 ], [ 2069713.332275390625, 7230956.8052978515625 ], [ 2069711.23931884765625, 7230961.2520751953125 ], [ 2069713.888671875, 7230962.51190185546875 ], [ 2069712.80908203125, 7230964.8021240234375 ], [ 2069720.06707763671875, 7230968.218505859375 ], [ 2069717.3397216796875, 7230974.00152587890625 ], [ 2069727.04669189453125, 7230978.58209228515625 ], [ 2069735.340087890625, 7230960.92767333984375 ] ] ], [ [ [ 2068211.276123046875, 7230957.7786865234375 ], [ 2068198.99749755859375, 7230936.72711181640625 ], [ 2068174.852294921875, 7230951.00311279296875 ], [ 2068191.1270751953125, 7230978.69647216796875 ], [ 2068213.50250244140625, 7230965.5465087890625 ], [ 2068209.5283203125, 7230958.84747314453125 ], [ 2068211.276123046875, 7230957.7786865234375 ] ] ], [ [ [ 2074865.28729248046875, 7230978.75390625 ], [ 2074864.7529296875, 7230964.6304931640625 ], [ 2074840.14007568359375, 7230965.5465087890625 ], [ 2074840.67449951171875, 7230979.6890869140625 ], [ 2074865.28729248046875, 7230978.75390625 ] ] ], [ [ [ 2080974.779296875, 7230980.20428466796875 ], [ 2080977.29510498046875, 7230976.4635009765625 ], [ 2080982.12628173828125, 7230979.44091796875 ], [ 2081004.55712890625, 7230944.03692626953125 ], [ 2080986.25628662109375, 7230932.4136962890625 ], [ 2080963.81427001953125, 7230967.97027587890625 ], [ 2080970.9052734375, 7230972.360107421875 ], [ 2080968.51190185546875, 7230975.94830322265625 ], [ 2080974.779296875, 7230980.20428466796875 ] ] ], [ [ [ 2073813.95269775390625, 7230978.3720703125 ], [ 2073812.08251953125, 7230959.80169677734375 ], [ 2073785.28790283203125, 7230962.6455078125 ], [ 2073786.9910888671875, 7230981.06329345703125 ], [ 2073813.95269775390625, 7230978.3720703125 ] ] ], [ [ [ 2071855.5311279296875, 7230981.2730712890625 ], [ 2071855.31951904296875, 7230958.06488037109375 ], [ 2071844.6884765625, 7230958.1602783203125 ], [ 2071834.0574951171875, 7230958.25567626953125 ], [ 2071823.426513671875, 7230958.35107421875 ], [ 2071812.78448486328125, 7230958.44647216796875 ], [ 2071802.1533203125, 7230958.5421142578125 ], [ 2071791.52227783203125, 7230958.63751220703125 ], [ 2071780.89129638671875, 7230958.73291015625 ], [ 2071770.24908447265625, 7230958.82830810546875 ], [ 2071759.6182861328125, 7230958.9237060546875 ], [ 2071748.98712158203125, 7230959.019287109375 ], [ 2071738.3450927734375, 7230959.11468505859375 ], [ 2071727.714111328125, 7230959.2100830078125 ], [ 2071727.92547607421875, 7230982.4375 ], [ 2071738.5565185546875, 7230982.3419189453125 ], [ 2071749.19873046875, 7230982.22747802734375 ], [ 2071759.8297119140625, 7230982.132080078125 ], [ 2071770.460693359375, 7230982.03668212890625 ], [ 2071781.0916748046875, 7230981.94110107421875 ], [ 2071791.73388671875, 7230981.845703125 ], [ 2071802.36492919921875, 7230981.75030517578125 ], [ 2071812.99591064453125, 7230981.6549072265625 ], [ 2071823.62689208984375, 7230981.55950927734375 ], [ 2071834.26910400390625, 7230981.464111328125 ], [ 2071844.90008544921875, 7230981.3685302734375 ], [ 2071855.5311279296875, 7230981.2730712890625 ] ] ], [ [ [ 2068544.110107421875, 7230968.60028076171875 ], [ 2068529.81671142578125, 7230944.47589111328125 ], [ 2068508.7996826171875, 7230956.90069580078125 ], [ 2068509.83489990234375, 7230958.6947021484375 ], [ 2068503.23370361328125, 7230962.6455078125 ], [ 2068516.51409912109375, 7230985.013916015625 ], [ 2068544.110107421875, 7230968.60028076171875 ] ] ], [ [ [ 2065973.876708984375, 7230986.38812255859375 ], [ 2065975.2125244140625, 7230983.06732177734375 ], [ 2065980.48907470703125, 7230985.16668701171875 ], [ 2065984.6968994140625, 7230974.51690673828125 ], [ 2065959.75030517578125, 7230964.64947509765625 ], [ 2065954.4403076171875, 7230978.10491943359375 ], [ 2065973.876708984375, 7230986.38812255859375 ] ] ], [ [ [ 2066050.6536865234375, 7230986.44549560546875 ], [ 2066059.4368896484375, 7230981.59771728515625 ], [ 2066068.164306640625, 7230976.7689208984375 ], [ 2066066.77288818359375, 7230974.19232177734375 ], [ 2066070.73590087890625, 7230971.978271484375 ], [ 2066063.73388671875, 7230959.30548095703125 ], [ 2066051.03228759765625, 7230966.3291015625 ], [ 2066038.28607177734375, 7230973.39068603515625 ], [ 2066045.29931640625, 7230986.0828857421875 ], [ 2066049.2623291015625, 7230983.9071044921875 ], [ 2066050.6536865234375, 7230986.44549560546875 ] ] ], [ [ [ 2069815.935302734375, 7230967.8748779296875 ], [ 2069802.888671875, 7230960.69873046875 ], [ 2069792.41351318359375, 7230979.80352783203125 ], [ 2069805.4600830078125, 7230986.960693359375 ], [ 2069815.935302734375, 7230967.8748779296875 ] ] ], [ [ [ 2074790.847900390625, 7230932.28009033203125 ], [ 2074637.02667236328125, 7230928.5775146484375 ], [ 2074637.02667236328125, 7230948.88470458984375 ], [ 2074655.4945068359375, 7230948.88470458984375 ], [ 2074653.646728515625, 7230967.97027587890625 ], [ 2074669.0308837890625, 7230983.33447265625 ], [ 2074785.3153076171875, 7230988.88848876953125 ], [ 2074790.847900390625, 7230932.28009033203125 ] ] ], [ [ [ 2066157.48712158203125, 7230976.48272705078125 ], [ 2066150.49627685546875, 7230963.8096923828125 ], [ 2066146.5443115234375, 7230965.9854736328125 ], [ 2066145.15289306640625, 7230963.46612548828125 ], [ 2066136.414306640625, 7230968.294921875 ], [ 2066127.67572021484375, 7230973.12347412109375 ], [ 2066129.07830810546875, 7230975.7000732421875 ], [ 2066125.09307861328125, 7230977.856689453125 ], [ 2066132.08392333984375, 7230990.54888916015625 ], [ 2066144.77447509765625, 7230983.52532958984375 ], [ 2066157.48712158203125, 7230976.48272705078125 ] ] ], [ [ [ 2069950.5985107421875, 7230974.764892578125 ], [ 2069926.2974853515625, 7230959.61090087890625 ], [ 2069916.07830810546875, 7230975.96728515625 ], [ 2069940.3795166015625, 7230991.1405029296875 ], [ 2069950.5985107421875, 7230974.764892578125 ] ] ], [ [ [ 2071709.75811767578125, 7230952.9688720703125 ], [ 2071683.4534912109375, 7230952.75909423828125 ], [ 2071683.37548828125, 7230962.340087890625 ], [ 2071683.2974853515625, 7230971.92108154296875 ], [ 2071683.2197265625, 7230981.52130126953125 ], [ 2071683.1417236328125, 7230991.102294921875 ], [ 2071709.44647216796875, 7230991.31231689453125 ], [ 2071709.52447509765625, 7230981.7313232421875 ], [ 2071709.602294921875, 7230972.15008544921875 ], [ 2071709.6802978515625, 7230962.55010986328125 ], [ 2071709.75811767578125, 7230952.9688720703125 ] ] ], [ [ [ 2074184.10107421875, 7230977.5897216796875 ], [ 2074156.11529541015625, 7230976.17730712890625 ], [ 2074155.436279296875, 7230990.12890625 ], [ 2074183.5111083984375, 7230991.71307373046875 ], [ 2074184.10107421875, 7230977.5897216796875 ] ] ], [ [ [ 2074195.9788818359375, 7230977.53228759765625 ], [ 2074184.846923828125, 7230977.07427978515625 ], [ 2074184.25689697265625, 7230991.8466796875 ], [ 2074198.361083984375, 7230992.45751953125 ], [ 2074195.9788818359375, 7230977.53228759765625 ] ] ], [ [ [ 2066473.31170654296875, 7230988.9647216796875 ], [ 2066478.59930419921875, 7230987.5333251953125 ], [ 2066479.18927001953125, 7230989.76629638671875 ], [ 2066490.0875244140625, 7230986.8463134765625 ], [ 2066481.77191162109375, 7230955.48828125 ], [ 2066454.632080078125, 7230962.798095703125 ], [ 2066463.0145263671875, 7230994.1370849609375 ], [ 2066473.9014892578125, 7230991.1978759765625 ], [ 2066473.31170654296875, 7230988.9647216796875 ] ] ], [ [ [ 2073688.7626953125, 7230969.707275390625 ], [ 2073668.66949462890625, 7230969.59271240234375 ], [ 2073667.97930908203125, 7230999.2711181640625 ], [ 2073688.28411865234375, 7230999.36651611328125 ], [ 2073688.7626953125, 7230969.707275390625 ] ] ], [ [ [ 2066896.90447998046875, 7230968.90570068359375 ], [ 2066888.44427490234375, 7230951.7664794921875 ], [ 2066872.8817138671875, 7230959.4581298828125 ], [ 2066857.59771728515625, 7230967.37872314453125 ], [ 2066841.8125, 7230974.89849853515625 ], [ 2066826.2611083984375, 7230982.590087890625 ], [ 2066834.72149658203125, 7230999.7291259765625 ], [ 2066849.52691650390625, 7230992.20928955078125 ], [ 2066865.76849365234375, 7230984.2122802734375 ], [ 2066881.35308837890625, 7230976.59710693359375 ], [ 2066896.90447998046875, 7230968.90570068359375 ] ] ], [ [ [ 2068478.44268798828125, 7230971.1959228515625 ], [ 2068462.23468017578125, 7230966.76788330078125 ], [ 2068461.7003173828125, 7230968.7147216796875 ], [ 2068454.2642822265625, 7230966.69171142578125 ], [ 2068447.49591064453125, 7230991.94207763671875 ], [ 2068478.45391845703125, 7231000.37811279296875 ], [ 2068485.355712890625, 7230975.146728515625 ], [ 2068477.90850830078125, 7230973.12347412109375 ], [ 2068478.44268798828125, 7230971.1959228515625 ] ] ], [ [ [ 2074040.3206787109375, 7230984.2122802734375 ], [ 2074027.218505859375, 7230983.6207275390625 ], [ 2074026.55047607421875, 7230998.259521484375 ], [ 2074028.3651123046875, 7231000.58807373046875 ], [ 2074039.55267333984375, 7231001.103271484375 ], [ 2074040.3206787109375, 7230984.2122802734375 ] ] ], [ [ [ 2066644.8883056640625, 7230995.49212646484375 ], [ 2066648.07208251953125, 7230994.65228271484375 ], [ 2066649.15191650390625, 7230998.75567626953125 ], [ 2066659.32647705078125, 7230996.0264892578125 ], [ 2066654.08331298828125, 7230976.40631103515625 ], [ 2066652.30230712890625, 7230976.86431884765625 ], [ 2066643.9644775390625, 7230945.3729248046875 ], [ 2066645.73431396484375, 7230944.9149169921875 ], [ 2066640.4688720703125, 7230925.25653076171875 ], [ 2066630.26092529296875, 7230928.0048828125 ], [ 2066631.37408447265625, 7230932.12750244140625 ], [ 2066628.223876953125, 7230932.9481201171875 ], [ 2066627.1107177734375, 7230928.8638916015625 ], [ 2066616.969482421875, 7230931.61212158203125 ], [ 2066622.1903076171875, 7230951.21307373046875 ], [ 2066623.9381103515625, 7230950.755126953125 ], [ 2066632.33148193359375, 7230982.28472900390625 ], [ 2066630.58367919921875, 7230982.74267578125 ], [ 2066635.8046875, 7231002.32489013671875 ], [ 2066645.990478515625, 7230999.59552001953125 ], [ 2066644.8883056640625, 7230995.49212646484375 ] ] ], [ [ [ 2074073.10430908203125, 7230985.94927978515625 ], [ 2074040.6768798828125, 7230984.26971435546875 ], [ 2074039.81988525390625, 7231000.9124755859375 ], [ 2074072.247314453125, 7231002.5728759765625 ], [ 2074073.10430908203125, 7230985.94927978515625 ] ] ], [ [ [ 2074104.75250244140625, 7230986.78887939453125 ], [ 2074073.26031494140625, 7230985.7200927734375 ], [ 2074072.6812744140625, 7231002.51568603515625 ], [ 2074104.18487548828125, 7231003.58447265625 ], [ 2074104.75250244140625, 7230986.78887939453125 ] ] ], [ [ [ 2073748.207275390625, 7231004.53887939453125 ], [ 2073747.85107421875, 7230993.659912109375 ], [ 2073706.39569091796875, 7230994.53790283203125 ], [ 2073706.30670166015625, 7230996.27447509765625 ], [ 2073695.39727783203125, 7230997.91607666015625 ], [ 2073695.486328125, 7231003.3363037109375 ], [ 2073706.54052734375, 7231002.00030517578125 ], [ 2073706.64068603515625, 7231005.5120849609375 ], [ 2073748.207275390625, 7231004.53887939453125 ] ] ], [ [ [ 2069986.6104736328125, 7231005.56927490234375 ], [ 2069989.1373291015625, 7231001.256103515625 ], [ 2069991.44171142578125, 7231002.53472900390625 ], [ 2069994.58087158203125, 7230998.98468017578125 ], [ 2069996.1727294921875, 7230994.44232177734375 ], [ 2069993.91290283203125, 7230993.06829833984375 ], [ 2069997.631103515625, 7230986.59808349609375 ], [ 2069976.869873046875, 7230974.55487060546875 ], [ 2069973.14068603515625, 7230980.94873046875 ], [ 2069970.84747314453125, 7230979.65087890625 ], [ 2069968.82147216796875, 7230981.97930908203125 ], [ 2069967.007080078125, 7230985.14752197265625 ], [ 2069966.09429931640625, 7230987.87689208984375 ], [ 2069968.3538818359375, 7230989.15570068359375 ], [ 2069965.81591796875, 7230993.48809814453125 ], [ 2069986.6104736328125, 7231005.56927490234375 ] ] ], [ [ [ 2074862.3707275390625, 7230989.3272705078125 ], [ 2074841.7877197265625, 7230988.7166748046875 ], [ 2074841.2423095703125, 7231007.47808837890625 ], [ 2074861.8253173828125, 7231008.08868408203125 ], [ 2074862.3707275390625, 7230989.3272705078125 ] ] ], [ [ [ 2073831.1737060546875, 7231007.15350341796875 ], [ 2073830.69512939453125, 7230997.3052978515625 ], [ 2073820.11968994140625, 7230998.2022705078125 ], [ 2073820.34228515625, 7231000.664306640625 ], [ 2073815.55548095703125, 7231001.02691650390625 ], [ 2073816.16790771484375, 7231008.3369140625 ], [ 2073831.1737060546875, 7231007.15350341796875 ] ] ], [ [ [ 2066120.3955078125, 7230997.11431884765625 ], [ 2066113.41571044921875, 7230984.4033203125 ], [ 2066109.46392822265625, 7230986.59808349609375 ], [ 2066108.05010986328125, 7230984.04071044921875 ], [ 2066099.3115234375, 7230988.86932373046875 ], [ 2066090.55072021484375, 7230993.75531005859375 ], [ 2066091.95330810546875, 7230996.293701171875 ], [ 2066088.023681640625, 7230998.469482421875 ], [ 2066094.9810791015625, 7231011.14251708984375 ], [ 2066107.705078125, 7231004.118896484375 ], [ 2066120.3955078125, 7230997.11431884765625 ] ] ], [ [ [ 2066227.7852783203125, 7231012.8983154296875 ], [ 2066230.345703125, 7231009.13848876953125 ], [ 2066232.7501220703125, 7231010.7799072265625 ], [ 2066238.39410400390625, 7231002.53472900390625 ], [ 2066244.0380859375, 7230994.27069091796875 ], [ 2066241.64471435546875, 7230992.62908935546875 ], [ 2066244.20489501953125, 7230988.907470703125 ], [ 2066232.293701171875, 7230980.7197265625 ], [ 2066224.0894775390625, 7230992.6865234375 ], [ 2066215.87408447265625, 7231004.67230224609375 ], [ 2066227.7852783203125, 7231012.8983154296875 ] ] ], [ [ [ 2074104.117919921875, 7231003.77532958984375 ], [ 2074080.30670166015625, 7231002.85931396484375 ], [ 2074079.9171142578125, 7231013.05108642578125 ], [ 2074103.728271484375, 7231013.96728515625 ], [ 2074104.117919921875, 7231003.77532958984375 ] ] ], [ [ [ 2066018.04827880859375, 7231014.02447509765625 ], [ 2066025.11712646484375, 7231005.626708984375 ], [ 2066020.35247802734375, 7231001.12249755859375 ], [ 2066004.86810302734375, 7230988.1630859375 ], [ 2065995.65087890625, 7230999.09930419921875 ], [ 2066011.335693359375, 7231012.9556884765625 ], [ 2066013.651123046875, 7231010.32171630859375 ], [ 2066018.04827880859375, 7231014.02447509765625 ] ] ], [ [ [ 2074120.3817138671875, 7230987.189697265625 ], [ 2074105.119873046875, 7230986.61712646484375 ], [ 2074104.08447265625, 7231014.10089111328125 ], [ 2074119.35772705078125, 7231014.67327880859375 ], [ 2074120.3817138671875, 7230987.189697265625 ] ] ], [ [ [ 2074131.31329345703125, 7230987.91510009765625 ], [ 2074121.0496826171875, 7230987.47607421875 ], [ 2074119.89190673828125, 7231014.27252197265625 ], [ 2074130.14447021484375, 7231014.71148681640625 ], [ 2074131.31329345703125, 7230987.91510009765625 ] ] ], [ [ [ 2073738.90087890625, 7231012.9365234375 ], [ 2073738.722900390625, 7231006.1229248046875 ], [ 2073723.58349609375, 7231006.39007568359375 ], [ 2073723.80609130859375, 7231013.24188232421875 ], [ 2073726.1326904296875, 7231015.93310546875 ], [ 2073736.99749755859375, 7231015.646728515625 ], [ 2073738.90087890625, 7231012.9365234375 ] ] ], [ [ [ 2068866.91448974609375, 7231017.7843017578125 ], [ 2068882.49908447265625, 7230982.83807373046875 ], [ 2068870.6771240234375, 7230977.5897216796875 ], [ 2068868.59527587890625, 7230982.28472900390625 ], [ 2068852.72113037109375, 7230975.2802734375 ], [ 2068845.8416748046875, 7230990.7589111328125 ], [ 2068852.309326171875, 7230993.6217041015625 ], [ 2068852.69891357421875, 7230992.66748046875 ], [ 2068855.0142822265625, 7230993.659912109375 ], [ 2068854.62469482421875, 7230994.63330078125 ], [ 2068859.50048828125, 7230996.7899169921875 ], [ 2068857.34088134765625, 7231001.5233154296875 ], [ 2068854.546875, 7231000.2445068359375 ], [ 2068850.10528564453125, 7231010.207275390625 ], [ 2068866.91448974609375, 7231017.7843017578125 ] ] ], [ [ [ 2071911.1129150390625, 7230950.83148193359375 ], [ 2071884.49627685546875, 7230950.62152099609375 ], [ 2071884.40728759765625, 7230962.47369384765625 ], [ 2071884.30712890625, 7230974.3450927734375 ], [ 2071884.2069091796875, 7230986.19732666015625 ], [ 2071884.117919921875, 7230998.0496826171875 ], [ 2071884.0177001953125, 7231009.90191650390625 ], [ 2071883.9287109375, 7231021.7733154296875 ], [ 2071910.54510498046875, 7231021.9832763671875 ], [ 2071910.63427734375, 7231010.13092041015625 ], [ 2071910.7344970703125, 7230998.259521484375 ], [ 2071910.83447265625, 7230986.40728759765625 ], [ 2071910.9237060546875, 7230974.55487060546875 ], [ 2071911.02392578125, 7230962.70269775390625 ], [ 2071911.1129150390625, 7230950.83148193359375 ] ] ], [ [ [ 2073810.52392578125, 7231007.74530029296875 ], [ 2073808.9208984375, 7230994.69049072265625 ], [ 2073787.06890869140625, 7230997.38153076171875 ], [ 2073788.671875, 7231010.41729736328125 ], [ 2073790.27490234375, 7231023.452880859375 ], [ 2073812.12689208984375, 7231020.7808837890625 ], [ 2073810.52392578125, 7231007.74530029296875 ] ] ], [ [ [ 2066298.12811279296875, 7231000.33990478515625 ], [ 2066285.938720703125, 7230992.59112548828125 ], [ 2066283.48968505859375, 7230996.4080810546875 ], [ 2066281.02947998046875, 7230994.91949462890625 ], [ 2066275.70831298828125, 7231003.20269775390625 ], [ 2066270.29827880859375, 7231011.61968994140625 ], [ 2066272.72509765625, 7231013.20367431640625 ], [ 2066270.287109375, 7231017.0972900390625 ], [ 2066282.53228759765625, 7231024.86529541015625 ], [ 2066290.335693359375, 7231012.631103515625 ], [ 2066298.12811279296875, 7231000.33990478515625 ] ] ], [ [ [ 2067821.813720703125, 7231024.76971435546875 ], [ 2067820.934326171875, 7230992.9346923828125 ], [ 2067793.505126953125, 7230993.6217041015625 ], [ 2067794.2620849609375, 7231025.3804931640625 ], [ 2067821.813720703125, 7231024.76971435546875 ] ] ], [ [ [ 2081054.5618896484375, 7231000.22528076171875 ], [ 2080996.3416748046875, 7230963.160888671875 ], [ 2080977.99627685546875, 7230992.36212158203125 ], [ 2081036.21649169921875, 7231029.2166748046875 ], [ 2081054.5618896484375, 7231000.22528076171875 ] ] ], [ [ [ 2074065.33428955078125, 7231022.65130615234375 ], [ 2074049.181884765625, 7231021.0863037109375 ], [ 2074045.152099609375, 7231021.6204833984375 ], [ 2074045.50830078125, 7231028.10992431640625 ], [ 2074064.49932861328125, 7231029.8084716796875 ], [ 2074065.33428955078125, 7231022.65130615234375 ] ] ], [ [ [ 2069739.25848388671875, 7231010.226318359375 ], [ 2069729.90771484375, 7231005.626708984375 ], [ 2069719.94451904296875, 7231025.85772705078125 ], [ 2069729.3065185546875, 7231030.457275390625 ], [ 2069739.25848388671875, 7231010.226318359375 ] ] ], [ [ [ 2074627.39752197265625, 7230929.68450927734375 ], [ 2074607.23748779296875, 7230928.67291259765625 ], [ 2074602.21710205078125, 7231029.46490478515625 ], [ 2074622.38812255859375, 7231030.47650146484375 ], [ 2074627.39752197265625, 7230929.68450927734375 ] ] ], [ [ [ 2066203.91851806640625, 7231028.663330078125 ], [ 2066203.79608154296875, 7231014.1771240234375 ], [ 2066189.31329345703125, 7231014.27252197265625 ], [ 2066174.8306884765625, 7231014.42529296875 ], [ 2066174.919677734375, 7231028.94970703125 ], [ 2066179.4171142578125, 7231028.94970703125 ], [ 2066179.51727294921875, 7231031.8125 ], [ 2066189.4581298828125, 7231031.71710205078125 ], [ 2066199.33209228515625, 7231031.6217041015625 ], [ 2066199.41009521484375, 7231028.75872802734375 ], [ 2066203.91851806640625, 7231028.663330078125 ] ] ], [ [ [ 2069086.0023193359375, 7231008.4130859375 ], [ 2069084.72210693359375, 7231004.88232421875 ], [ 2069084.132080078125, 7231004.92047119140625 ], [ 2069083.8983154296875, 7230995.98828125 ], [ 2069083.72027587890625, 7230987.1514892578125 ], [ 2069084.59967041015625, 7230987.05609130859375 ], [ 2069085.67950439453125, 7230982.74267578125 ], [ 2069085.59051513671875, 7230978.08587646484375 ], [ 2069084.46612548828125, 7230974.38330078125 ], [ 2069084.3770751953125, 7230969.40191650390625 ], [ 2069083.36407470703125, 7230969.4591064453125 ], [ 2069083.1746826171875, 7230960.25970458984375 ], [ 2069062.65869140625, 7230960.6796875 ], [ 2069062.847900390625, 7230969.64990234375 ], [ 2069061.90167236328125, 7230969.707275390625 ], [ 2069062.2467041015625, 7230987.47607421875 ], [ 2069063.19287109375, 7230987.47607421875 ], [ 2069063.37109375, 7230996.4080810546875 ], [ 2069063.48248291015625, 7231005.30230712890625 ], [ 2069062.53607177734375, 7231005.3594970703125 ], [ 2069062.95928955078125, 7231023.223876953125 ], [ 2069063.86090087890625, 7231023.242919921875 ], [ 2069064.08349609375, 7231032.117919921875 ], [ 2069084.7554931640625, 7231031.6217041015625 ], [ 2069084.5775146484375, 7231022.76568603515625 ], [ 2069085.2786865234375, 7231022.70849609375 ], [ 2069085.189697265625, 7231017.49810791015625 ], [ 2069086.1470947265625, 7231014.48248291015625 ], [ 2069086.0023193359375, 7231008.4130859375 ] ] ], [ [ [ 2068799.09869384765625, 7231019.67388916015625 ], [ 2068801.38067626953125, 7231016.2003173828125 ], [ 2068801.84808349609375, 7231016.50567626953125 ], [ 2068806.89093017578125, 7231008.94769287109375 ], [ 2068789.81451416015625, 7230997.78228759765625 ], [ 2068785.41748046875, 7231004.576904296875 ], [ 2068784.33770751953125, 7231003.83270263671875 ], [ 2068783.98150634765625, 7231004.42431640625 ], [ 2068782.9014892578125, 7231003.67987060546875 ], [ 2068774.83087158203125, 7231016.085693359375 ], [ 2068783.9591064453125, 7231022.04052734375 ], [ 2068783.44708251953125, 7231022.95672607421875 ], [ 2068797.72930908203125, 7231032.1561279296875 ], [ 2068802.10430908203125, 7231025.5712890625 ], [ 2068797.79608154296875, 7231022.7467041015625 ], [ 2068799.56610107421875, 7231020.07470703125 ], [ 2068799.09869384765625, 7231019.67388916015625 ] ] ], [ [ [ 2073709.200927734375, 7231025.74310302734375 ], [ 2073708.93389892578125, 7231018.490478515625 ], [ 2073692.06890869140625, 7231019.21588134765625 ], [ 2073692.7257080078125, 7231034.73272705078125 ], [ 2073710.414306640625, 7231033.98828125 ], [ 2073710.06927490234375, 7231025.7623291015625 ], [ 2073709.200927734375, 7231025.74310302734375 ] ] ], [ [ [ 2073831.3519287109375, 7231034.064697265625 ], [ 2073830.95111083984375, 7231028.77789306640625 ], [ 2073821.388671875, 7231029.6558837890625 ], [ 2073821.744873046875, 7231034.88531494140625 ], [ 2073831.3519287109375, 7231034.064697265625 ] ] ], [ [ [ 2068900.2213134765625, 7231034.9998779296875 ], [ 2068910.64068603515625, 7231021.84967041015625 ], [ 2068906.2880859375, 7231018.35687255859375 ], [ 2068914.94873046875, 7231007.40167236328125 ], [ 2068906.26593017578125, 7231000.3970947265625 ], [ 2068902.603515625, 7231004.93951416015625 ], [ 2068895.8240966796875, 7230999.57647705078125 ], [ 2068889.79052734375, 7231007.1724853515625 ], [ 2068888.176513671875, 7231007.9168701171875 ], [ 2068885.694091796875, 7231010.95172119140625 ], [ 2068885.43792724609375, 7231012.6693115234375 ], [ 2068879.41571044921875, 7231020.39910888671875 ], [ 2068882.43231201171875, 7231022.84210205078125 ], [ 2068884.12451171875, 7231022.61309814453125 ], [ 2068887.9873046875, 7231025.647705078125 ], [ 2068888.18768310546875, 7231027.365478515625 ], [ 2068891.20428466796875, 7231029.77032470703125 ], [ 2068892.228515625, 7231028.663330078125 ], [ 2068900.2213134765625, 7231034.9998779296875 ] ] ], [ [ [ 2070093.12091064453125, 7231035.26708984375 ], [ 2070097.52911376953125, 7231025.3040771484375 ], [ 2070098.36407470703125, 7231024.84613037109375 ], [ 2070100.690673828125, 7231019.845703125 ], [ 2070101.63690185546875, 7231020.2655029296875 ], [ 2070100.6126708984375, 7231017.8416748046875 ], [ 2070102.1376953125, 7231014.577880859375 ], [ 2070101.3363037109375, 7231012.7266845703125 ], [ 2070094.2896728515625, 7231009.32928466796875 ], [ 2070102.994873046875, 7230991.40771484375 ], [ 2070106.690673828125, 7230993.20172119140625 ], [ 2070109.09527587890625, 7230992.381103515625 ], [ 2070109.4403076171875, 7230991.8084716796875 ], [ 2070107.75927734375, 7230990.9114990234375 ], [ 2070111.488525390625, 7230983.41070556640625 ], [ 2070110.2974853515625, 7230980.75787353515625 ], [ 2070101.28070068359375, 7230976.65447998046875 ], [ 2070098.65350341796875, 7230977.551513671875 ], [ 2070092.263671875, 7230974.42132568359375 ], [ 2070091.039306640625, 7230971.95928955078125 ], [ 2070088.3341064453125, 7230973.54351806640625 ], [ 2070089.669921875, 7230975.9290771484375 ], [ 2070086.46392822265625, 7230982.609130859375 ], [ 2070085.5067138671875, 7230982.1702880859375 ], [ 2070082.9462890625, 7230983.21990966796875 ], [ 2070075.1317138671875, 7230999.2711181640625 ], [ 2070076.06671142578125, 7231001.84771728515625 ], [ 2070083.7811279296875, 7231005.49310302734375 ], [ 2070079.13909912109375, 7231015.398681640625 ], [ 2070079.7069091796875, 7231016.8873291015625 ], [ 2070075.09832763671875, 7231026.71649169921875 ], [ 2070075.81072998046875, 7231028.47247314453125 ], [ 2070082.46771240234375, 7231031.60247802734375 ], [ 2070084.4268798828125, 7231031.01092529296875 ], [ 2070093.12091064453125, 7231035.26708984375 ] ] ], [ [ [ 2068105.76751708984375, 7230952.778076171875 ], [ 2068093.62249755859375, 7230934.91387939453125 ], [ 2068069.51068115234375, 7230951.27032470703125 ], [ 2068044.9647216796875, 7230967.93231201171875 ], [ 2068025.19427490234375, 7230981.33050537109375 ], [ 2068027.955078125, 7231006.19927978515625 ], [ 2068029.76947021484375, 7231035.66790771484375 ], [ 2068049.0947265625, 7231034.46551513671875 ], [ 2068047.28009033203125, 7231005.01593017578125 ], [ 2068046.5230712890625, 7230989.4227294921875 ], [ 2068057.10968017578125, 7230985.7965087890625 ], [ 2068081.65570068359375, 7230969.13470458984375 ], [ 2068105.76751708984375, 7230952.778076171875 ] ] ], [ [ [ 2066745.97747802734375, 7231021.0289306640625 ], [ 2066754.44891357421875, 7231038.18707275390625 ], [ 2066769.2545166015625, 7231030.66729736328125 ], [ 2066785.49591064453125, 7231022.65130615234375 ], [ 2066801.0806884765625, 7231015.035888671875 ], [ 2066816.632080078125, 7231007.363525390625 ], [ 2066808.16070556640625, 7230990.205322265625 ], [ 2066792.60931396484375, 7230997.89691162109375 ], [ 2066777.3250732421875, 7231005.8175048828125 ], [ 2066761.54010009765625, 7231013.35650634765625 ], [ 2066745.97747802734375, 7231021.0289306640625 ] ] ], [ [ [ 2081635.63848876953125, 7231037.17572021484375 ], [ 2081628.13568115234375, 7231017.364501953125 ], [ 2081620.52130126953125, 7231020.20831298828125 ], [ 2081628.0352783203125, 7231040.01947021484375 ], [ 2081635.63848876953125, 7231037.17572021484375 ] ] ], [ [ [ 2073767.78851318359375, 7231039.1796875 ], [ 2073763.85888671875, 7231007.21087646484375 ], [ 2073748.919677734375, 7231009.0430908203125 ], [ 2073752.84930419921875, 7231041.01190185546875 ], [ 2073767.78851318359375, 7231039.1796875 ] ] ], [ [ [ 2066584.8870849609375, 7231036.469482421875 ], [ 2066588.20452880859375, 7231035.572509765625 ], [ 2066589.3065185546875, 7231039.6759033203125 ], [ 2066599.39208984375, 7231036.98468017578125 ], [ 2066594.18231201171875, 7231017.44091796875 ], [ 2066592.356689453125, 7231017.93707275390625 ], [ 2066583.907470703125, 7230986.14007568359375 ], [ 2066585.72210693359375, 7230985.66290283203125 ], [ 2066580.53448486328125, 7230966.13812255859375 ], [ 2066570.4935302734375, 7230968.79107666015625 ], [ 2066571.606689453125, 7230972.87548828125 ], [ 2066568.30047607421875, 7230973.79150390625 ], [ 2066567.1317138671875, 7230969.78350830078125 ], [ 2066557.05731201171875, 7230972.47467041015625 ], [ 2066562.23370361328125, 7230992.0374755859375 ], [ 2066564.059326171875, 7230991.57952880859375 ], [ 2066572.486083984375, 7231023.2620849609375 ], [ 2066570.67169189453125, 7231023.75830078125 ], [ 2066575.82568359375, 7231043.30230712890625 ], [ 2066586.02252197265625, 7231040.5728759765625 ], [ 2066584.8870849609375, 7231036.469482421875 ] ] ], [ [ [ 2074536.80572509765625, 7230954.57208251953125 ], [ 2074528.75732421875, 7230954.2476806640625 ], [ 2074525.27288818359375, 7231042.48150634765625 ], [ 2074550.63153076171875, 7231043.473876953125 ], [ 2074554.10467529296875, 7230955.25927734375 ], [ 2074536.80572509765625, 7230954.57208251953125 ] ] ], [ [ [ 2066046.39031982421875, 7231044.7144775390625 ], [ 2066054.48309326171875, 7231037.309326171875 ], [ 2066050.6427001953125, 7231033.11029052734375 ], [ 2066050.96551513671875, 7231032.69049072265625 ], [ 2066036.53851318359375, 7231017.61248779296875 ], [ 2066026.04107666015625, 7231027.25091552734375 ], [ 2066039.95587158203125, 7231042.92047119140625 ], [ 2066042.52752685546875, 7231040.5728759765625 ], [ 2066046.39031982421875, 7231044.7144775390625 ] ] ], [ [ [ 2074891.23590087890625, 7231044.40911865234375 ], [ 2074890.01129150390625, 7231020.3228759765625 ], [ 2074875.41729736328125, 7231021.06707763671875 ], [ 2074876.64190673828125, 7231045.15350341796875 ], [ 2074891.23590087890625, 7231044.40911865234375 ] ] ], [ [ [ 2073742.207275390625, 7231046.2987060546875 ], [ 2073741.59490966796875, 7231036.37408447265625 ], [ 2073717.761474609375, 7231037.4810791015625 ], [ 2073718.162109375, 7231047.32928466796875 ], [ 2073742.207275390625, 7231046.2987060546875 ] ] ], [ [ [ 2069728.81671142578125, 7231037.21368408203125 ], [ 2069717.54010009765625, 7231031.8507080078125 ], [ 2069712.46392822265625, 7231042.50048828125 ], [ 2069723.740478515625, 7231047.88287353515625 ], [ 2069728.81671142578125, 7231037.21368408203125 ] ] ], [ [ [ 2070207.00067138671875, 7231031.297119140625 ], [ 2070188.5772705078125, 7231025.1514892578125 ], [ 2070181.8203125, 7231041.12628173828125 ], [ 2070198.40692138671875, 7231047.88287353515625 ], [ 2070207.00067138671875, 7231031.297119140625 ] ] ], [ [ [ 2077764.46990966796875, 7231048.37908935546875 ], [ 2077766.9967041015625, 7231039.5230712890625 ], [ 2077767.99871826171875, 7231039.714111328125 ], [ 2077769.6461181640625, 7231034.59912109375 ], [ 2077771.126708984375, 7231035.0189208984375 ], [ 2077772.54052734375, 7231029.8084716796875 ], [ 2077771.05987548828125, 7231029.4459228515625 ], [ 2077772.71868896484375, 7231024.2354736328125 ], [ 2077757.1116943359375, 7231019.5211181640625 ], [ 2077752.3917236328125, 7231035.2479248046875 ], [ 2077753.38232421875, 7231035.5343017578125 ], [ 2077750.7886962890625, 7231044.42828369140625 ], [ 2077764.46990966796875, 7231048.37908935546875 ] ] ], [ [ [ 2066745.97747802734375, 7231021.0289306640625 ], [ 2066728.99029541015625, 7231033.30108642578125 ], [ 2066740.489501953125, 7231048.56988525390625 ], [ 2066754.348876953125, 7231038.14910888671875 ], [ 2066745.97747802734375, 7231021.0289306640625 ] ] ], [ [ [ 2070033.709716796875, 7231018.490478515625 ], [ 2070020.3291015625, 7231011.4669189453125 ], [ 2070007.3826904296875, 7231035.2288818359375 ], [ 2070008.75189208984375, 7231035.97308349609375 ], [ 2070033.6875, 7231049.54327392578125 ], [ 2070041.57989501953125, 7231035.05712890625 ], [ 2070028.44427490234375, 7231027.88067626953125 ], [ 2070033.709716796875, 7231018.490478515625 ] ] ], [ [ [ 2068123.16668701171875, 7231050.7266845703125 ], [ 2068122.4208984375, 7231015.74212646484375 ], [ 2068110.42047119140625, 7231015.99029541015625 ], [ 2068110.33148193359375, 7231016.67730712890625 ], [ 2068100.55767822265625, 7231016.8682861328125 ], [ 2068100.46868896484375, 7231016.1239013671875 ], [ 2068088.34588623046875, 7231016.4293212890625 ], [ 2068089.32550048828125, 7231051.54730224609375 ], [ 2068123.16668701171875, 7231050.7266845703125 ] ] ], [ [ [ 2081128.52252197265625, 7231038.7025146484375 ], [ 2081112.22528076171875, 7231028.1671142578125 ], [ 2081103.93212890625, 7231041.05010986328125 ], [ 2081120.273681640625, 7231051.58551025390625 ], [ 2081128.52252197265625, 7231038.7025146484375 ] ] ], [ [ [ 2069870.292724609375, 7231021.41070556640625 ], [ 2069873.643310546875, 7231014.6160888671875 ], [ 2069867.99951171875, 7231011.9249267578125 ], [ 2069864.69329833984375, 7231018.70050048828125 ], [ 2069857.6912841796875, 7231015.417724609375 ], [ 2069843.70947265625, 7231044.25653076171875 ], [ 2069863.26849365234375, 7231053.6658935546875 ], [ 2069877.2056884765625, 7231024.75067138671875 ], [ 2069870.292724609375, 7231021.41070556640625 ] ] ], [ [ [ 2068932.0029296875, 7231053.30328369140625 ], [ 2068948.09967041015625, 7231048.9324951171875 ], [ 2068948.30010986328125, 7231049.65789794921875 ], [ 2068959.12030029296875, 7231046.69952392578125 ], [ 2068955.51348876953125, 7231033.91192626953125 ], [ 2068953.06451416015625, 7231034.59912109375 ], [ 2068952.1072998046875, 7231031.23992919921875 ], [ 2068938.2257080078125, 7231019.71209716796875 ], [ 2068925.802490234375, 7231035.62969970703125 ], [ 2068927.71710205078125, 7231042.576904296875 ], [ 2068917.93212890625, 7231045.3062744140625 ], [ 2068921.1492919921875, 7231057.0631103515625 ], [ 2068932.18109130859375, 7231053.99029541015625 ], [ 2068932.0029296875, 7231053.30328369140625 ] ] ], [ [ [ 2073717.41632080078125, 7231057.540283203125 ], [ 2073717.23828125, 7231047.0430908203125 ], [ 2073701.24169921875, 7231047.768310546875 ], [ 2073701.419677734375, 7231058.20831298828125 ], [ 2073717.41632080078125, 7231057.540283203125 ] ] ], [ [ [ 2074062.61810302734375, 7231058.9334716796875 ], [ 2074062.7294921875, 7231055.74627685546875 ], [ 2074081.55352783203125, 7231056.5286865234375 ], [ 2074081.64251708984375, 7231047.2720947265625 ], [ 2074064.46588134765625, 7231046.71868896484375 ], [ 2074064.5994873046875, 7231043.64569091796875 ], [ 2074060.080078125, 7231043.64569091796875 ], [ 2074059.97967529296875, 7231046.5850830078125 ], [ 2074049.549072265625, 7231046.2987060546875 ], [ 2074049.02587890625, 7231055.23089599609375 ], [ 2074057.85369873046875, 7231055.669921875 ], [ 2074058.0762939453125, 7231058.91448974609375 ], [ 2074062.61810302734375, 7231058.9334716796875 ] ] ], [ [ [ 2066739.97747802734375, 7231048.60809326171875 ], [ 2066728.47808837890625, 7231033.33929443359375 ], [ 2066714.60772705078125, 7231043.779296875 ], [ 2066726.10711669921875, 7231059.048095703125 ], [ 2066739.97747802734375, 7231048.60809326171875 ] ] ], [ [ [ 2074103.91748046875, 7231049.4669189453125 ], [ 2074087.1417236328125, 7231049.4478759765625 ], [ 2074087.05267333984375, 7231058.1129150390625 ], [ 2074112.9456787109375, 7231059.277099609375 ], [ 2074113.39093017578125, 7231050.45947265625 ], [ 2074103.91748046875, 7231049.4669189453125 ] ] ], [ [ [ 2067778.03167724609375, 7231058.68548583984375 ], [ 2067777.31927490234375, 7231026.9456787109375 ], [ 2067749.700927734375, 7231027.53729248046875 ], [ 2067750.44671630859375, 7231059.3153076171875 ], [ 2067778.03167724609375, 7231058.68548583984375 ] ] ], [ [ [ 2066274.18328857421875, 7231038.79791259765625 ], [ 2066263.5189208984375, 7231028.9114990234375 ], [ 2066260.46868896484375, 7231032.25152587890625 ], [ 2066258.2200927734375, 7231030.32373046875 ], [ 2066251.5408935546875, 7231037.57647705078125 ], [ 2066244.78387451171875, 7231044.92449951171875 ], [ 2066246.91009521484375, 7231046.90948486328125 ], [ 2066243.75970458984375, 7231050.24951171875 ], [ 2066254.46868896484375, 7231060.11688232421875 ], [ 2066264.34271240234375, 7231049.4478759765625 ], [ 2066274.18328857421875, 7231038.79791259765625 ] ] ], [ [ [ 2074854.47808837890625, 7231060.174072265625 ], [ 2074854.04388427734375, 7231024.31170654296875 ], [ 2074838.87109375, 7231024.42633056640625 ], [ 2074839.3052978515625, 7231060.3651123046875 ], [ 2074854.47808837890625, 7231060.174072265625 ] ] ], [ [ [ 2079377.2332763671875, 7231037.44287109375 ], [ 2079362.0380859375, 7231027.1937255859375 ], [ 2079347.93389892578125, 7231048.11187744140625 ], [ 2079367.9490966796875, 7231061.605712890625 ], [ 2079374.68408203125, 7231051.62371826171875 ], [ 2079369.8638916015625, 7231048.37908935546875 ], [ 2079377.2332763671875, 7231037.44287109375 ] ] ], [ [ [ 2070126.21612548828125, 7231062.61712646484375 ], [ 2070149.55987548828125, 7231015.87567138671875 ], [ 2070153.7789306640625, 7231017.95611572265625 ], [ 2070161.20391845703125, 7231003.069091796875 ], [ 2070152.5543212890625, 7230998.7366943359375 ], [ 2070153.64532470703125, 7230996.580078125 ], [ 2070141.56707763671875, 7230990.52972412109375 ], [ 2070140.42047119140625, 7230992.6865234375 ], [ 2070131.81549072265625, 7230988.3538818359375 ], [ 2070124.47967529296875, 7231003.1072998046875 ], [ 2070128.698486328125, 7231005.18768310546875 ], [ 2070105.43292236328125, 7231052.0054931640625 ], [ 2070126.21612548828125, 7231062.61712646484375 ] ] ], [ [ [ 2068790.41571044921875, 7231043.98931884765625 ], [ 2068776.85687255859375, 7231034.7708740234375 ], [ 2068773.8958740234375, 7231038.95068359375 ], [ 2068772.6824951171875, 7231038.1298828125 ], [ 2068762.8306884765625, 7231052.5396728515625 ], [ 2068777.64727783203125, 7231062.67449951171875 ], [ 2068790.41571044921875, 7231043.98931884765625 ] ] ], [ [ [ 2069903.38787841796875, 7231046.3751220703125 ], [ 2069906.28228759765625, 7231041.221923828125 ], [ 2069912.5718994140625, 7231044.80987548828125 ], [ 2069921.26593017578125, 7231029.2166748046875 ], [ 2069896.35247802734375, 7231014.97869873046875 ], [ 2069887.6251220703125, 7231030.53369140625 ], [ 2069890.5863037109375, 7231032.17510986328125 ], [ 2069879.5321044921875, 7231051.6427001953125 ], [ 2069899.61431884765625, 7231063.13250732421875 ], [ 2069907.7294921875, 7231048.8563232421875 ], [ 2069903.38787841796875, 7231046.3751220703125 ] ] ], [ [ [ 2073846.869873046875, 7231062.0828857421875 ], [ 2073846.034912109375, 7231053.9713134765625 ], [ 2073827.42230224609375, 7231055.89892578125 ], [ 2073828.268310546875, 7231064.02947998046875 ], [ 2073846.869873046875, 7231062.0828857421875 ] ] ], [ [ [ 2074757.8638916015625, 7231064.1630859375 ], [ 2074757.99749755859375, 7231047.081298828125 ], [ 2074821.57208251953125, 7231047.9591064453125 ], [ 2074821.78369140625, 7231035.8394775390625 ], [ 2074800.63287353515625, 7231035.648681640625 ], [ 2074800.63287353515625, 7231033.5111083984375 ], [ 2074775.9757080078125, 7231033.5111083984375 ], [ 2074775.9757080078125, 7231030.53369140625 ], [ 2074734.8319091796875, 7231030.2664794921875 ], [ 2074734.59808349609375, 7231064.0487060546875 ], [ 2074757.8638916015625, 7231064.1630859375 ] ] ], [ [ [ 2073813.4071044921875, 7231050.34490966796875 ], [ 2073811.85968017578125, 7231037.671875 ], [ 2073791.83349609375, 7231040.11492919921875 ], [ 2073793.39190673828125, 7231052.806884765625 ], [ 2073794.93927001953125, 7231065.49908447265625 ], [ 2073814.9656982421875, 7231063.037109375 ], [ 2073813.4071044921875, 7231050.34490966796875 ] ] ], [ [ [ 2069245.94610595703125, 7231066.77789306640625 ], [ 2069253.72747802734375, 7231050.07769775390625 ], [ 2069200.82830810546875, 7231024.80792236328125 ], [ 2069192.9246826171875, 7231041.431884765625 ], [ 2069206.14947509765625, 7231047.82568359375 ], [ 2069205.4146728515625, 7231049.69610595703125 ], [ 2069212.77288818359375, 7231053.26507568359375 ], [ 2069213.6746826171875, 7231051.4136962890625 ], [ 2069229.04791259765625, 7231058.76190185546875 ], [ 2069228.2686767578125, 7231060.555908203125 ], [ 2069235.73809814453125, 7231064.06768798828125 ], [ 2069236.52850341796875, 7231062.36907958984375 ], [ 2069245.94610595703125, 7231066.77789306640625 ] ] ], [ [ [ 2066077.62652587890625, 7231048.74169921875 ], [ 2066068.32012939453125, 7231045.3062744140625 ], [ 2066067.30712890625, 7231048.0355224609375 ], [ 2066063.032470703125, 7231046.43231201171875 ], [ 2066058.08990478515625, 7231060.04052734375 ], [ 2066071.6708984375, 7231065.0029296875 ], [ 2066085.26287841796875, 7231069.96527099609375 ], [ 2066090.20550537109375, 7231056.490478515625 ], [ 2066085.90869140625, 7231054.8873291015625 ], [ 2066086.96612548828125, 7231052.13909912109375 ], [ 2066077.62652587890625, 7231048.74169921875 ] ] ], [ [ [ 2069775.8936767578125, 7231044.80987548828125 ], [ 2069764.68389892578125, 7231039.65667724609375 ], [ 2069753.57427978515625, 7231063.18988037109375 ], [ 2069768.65789794921875, 7231070.19427490234375 ], [ 2069773.0662841796875, 7231060.63232421875 ], [ 2069769.28131103515625, 7231058.53289794921875 ], [ 2069775.8936767578125, 7231044.80987548828125 ] ] ], [ [ [ 2070237.12371826171875, 7231048.3980712890625 ], [ 2070244.4375, 7231028.47247314453125 ], [ 2070223.91009521484375, 7231020.9334716796875 ], [ 2070220.9713134765625, 7231028.75872802734375 ], [ 2070224.24407958984375, 7231029.94207763671875 ], [ 2070219.646484375, 7231042.17608642578125 ], [ 2070210.08428955078125, 7231038.68328857421875 ], [ 2070202.10272216796875, 7231060.5177001953125 ], [ 2070232.4039306640625, 7231071.6448974609375 ], [ 2070240.60809326171875, 7231049.734130859375 ], [ 2070237.12371826171875, 7231048.3980712890625 ] ] ], [ [ [ 2073772.90911865234375, 7231070.2135009765625 ], [ 2073769.63629150390625, 7231046.2987060546875 ], [ 2073756.0665283203125, 7231048.07373046875 ], [ 2073757.201904296875, 7231056.22332763671875 ], [ 2073755.109130859375, 7231056.490478515625 ], [ 2073753.294677734375, 7231058.22747802734375 ], [ 2073752.81591796875, 7231060.5750732421875 ], [ 2073753.9180908203125, 7231062.82708740234375 ], [ 2073756.0665283203125, 7231064.02947998046875 ], [ 2073758.248291015625, 7231063.7432861328125 ], [ 2073759.42828369140625, 7231071.93109130859375 ], [ 2073772.90911865234375, 7231070.2135009765625 ] ] ], [ [ [ 2066136.01348876953125, 7231061.73931884765625 ], [ 2066136.34747314453125, 7231058.819091796875 ], [ 2066126.52911376953125, 7231057.6549072265625 ], [ 2066116.66632080078125, 7231056.3760986328125 ], [ 2066116.30987548828125, 7231059.41070556640625 ], [ 2066111.73468017578125, 7231058.72369384765625 ], [ 2066110.042724609375, 7231073.09527587890625 ], [ 2066124.38067626953125, 7231074.90850830078125 ], [ 2066138.7520751953125, 7231076.74090576171875 ], [ 2066140.488525390625, 7231062.36907958984375 ], [ 2066136.01348876953125, 7231061.73931884765625 ] ] ], [ [ [ 2074662.6746826171875, 7231011.39068603515625 ], [ 2074636.8040771484375, 7231010.13092041015625 ], [ 2074633.6759033203125, 7231076.41632080078125 ], [ 2074659.5465087890625, 7231077.59967041015625 ], [ 2074662.6746826171875, 7231011.39068603515625 ] ] ], [ [ [ 2074376.227294921875, 7231061.75830078125 ], [ 2074344.51251220703125, 7231060.8040771484375 ], [ 2074344.00030517578125, 7231077.618896484375 ], [ 2074375.72650146484375, 7231078.5731201171875 ], [ 2074376.227294921875, 7231061.75830078125 ] ] ], [ [ [ 2074439.17852783203125, 7231058.87628173828125 ], [ 2074411.56011962890625, 7231057.8074951171875 ], [ 2074410.82550048828125, 7231076.77911376953125 ], [ 2074438.44390869140625, 7231077.847900390625 ], [ 2074466.06207275390625, 7231078.91668701171875 ], [ 2074466.796875, 7231059.94512939453125 ], [ 2074439.17852783203125, 7231058.87628173828125 ] ] ], [ [ [ 2066725.94012451171875, 7231059.06707763671875 ], [ 2066714.440673828125, 7231043.79852294921875 ], [ 2066700.70391845703125, 7231053.95208740234375 ], [ 2066686.8447265625, 7231064.37310791015625 ], [ 2066698.3438720703125, 7231079.64190673828125 ], [ 2066712.0806884765625, 7231069.50732421875 ], [ 2066725.94012451171875, 7231059.06707763671875 ] ] ], [ [ [ 2071898.41131591796875, 7231077.1796875 ], [ 2071897.84368896484375, 7231056.92950439453125 ], [ 2071870.26971435546875, 7231059.73529052734375 ], [ 2071850.5662841796875, 7231059.73529052734375 ], [ 2071843.25250244140625, 7231055.23089599609375 ], [ 2071837.0631103515625, 7231049.60052490234375 ], [ 2071835.93890380859375, 7231023.7200927734375 ], [ 2071816.23529052734375, 7231023.7200927734375 ], [ 2071816.23529052734375, 7231050.173095703125 ], [ 2071821.86810302734375, 7231064.81207275390625 ], [ 2071833.69012451171875, 7231072.12188720703125 ], [ 2071846.62548828125, 7231079.431884765625 ], [ 2071870.26971435546875, 7231080.0045166015625 ], [ 2071898.41131591796875, 7231077.1796875 ] ] ], [ [ [ 2074528.43450927734375, 7231063.781494140625 ], [ 2074508.00732421875, 7231062.97991943359375 ], [ 2074507.3729248046875, 7231079.1646728515625 ], [ 2074527.81109619140625, 7231079.96630859375 ], [ 2074548.23828125, 7231080.76788330078125 ], [ 2074548.8726806640625, 7231064.5831298828125 ], [ 2074528.43450927734375, 7231063.781494140625 ] ] ], [ [ [ 2081127.298095703125, 7231072.04571533203125 ], [ 2081115.09747314453125, 7231063.6668701171875 ], [ 2081108.7188720703125, 7231072.96173095703125 ], [ 2081120.96392822265625, 7231081.34051513671875 ], [ 2081127.298095703125, 7231072.04571533203125 ] ] ], [ [ [ 2066236.27911376953125, 7231071.988525390625 ], [ 2066231.5145263671875, 7231058.3037109375 ], [ 2066227.2510986328125, 7231059.8115234375 ], [ 2066226.2156982421875, 7231057.0631103515625 ], [ 2066216.86492919921875, 7231060.34588623046875 ], [ 2066207.44732666015625, 7231063.64788818359375 ], [ 2066208.41571044921875, 7231066.33892822265625 ], [ 2066204.14111328125, 7231067.8848876953125 ], [ 2066208.91668701171875, 7231081.58868408203125 ], [ 2066222.60888671875, 7231076.77911376953125 ], [ 2066236.27911376953125, 7231071.988525390625 ] ] ], [ [ [ 2070269.6959228515625, 7231051.96728515625 ], [ 2070251.87347412109375, 7231045.2489013671875 ], [ 2070240.63031005859375, 7231075.34747314453125 ], [ 2070258.45269775390625, 7231082.00848388671875 ], [ 2070269.6959228515625, 7231051.96728515625 ] ] ], [ [ [ 2066179.55047607421875, 7231068.07568359375 ], [ 2066179.89569091796875, 7231065.15570068359375 ], [ 2066170.04388427734375, 7231064.010498046875 ], [ 2066160.15869140625, 7231062.8463134765625 ], [ 2066159.813720703125, 7231065.747314453125 ], [ 2066155.3162841796875, 7231065.2510986328125 ], [ 2066153.635498046875, 7231079.6990966796875 ], [ 2066168.05133056640625, 7231081.34051513671875 ], [ 2066182.45611572265625, 7231083.02008056640625 ], [ 2066184.04791259765625, 7231068.55291748046875 ], [ 2066179.55047607421875, 7231068.07568359375 ] ] ], [ [ [ 2066525.153076171875, 7231077.12249755859375 ], [ 2066528.48150634765625, 7231076.22552490234375 ], [ 2066529.572509765625, 7231080.34808349609375 ], [ 2066539.64691162109375, 7231077.65692138671875 ], [ 2066534.44830322265625, 7231058.132080078125 ], [ 2066532.61151123046875, 7231058.609130859375 ], [ 2066524.16229248046875, 7231026.9456787109375 ], [ 2066525.9769287109375, 7231026.44927978515625 ], [ 2066520.76708984375, 7231006.905517578125 ], [ 2066510.70391845703125, 7231009.5775146484375 ], [ 2066511.805908203125, 7231013.7000732421875 ], [ 2066508.52191162109375, 7231014.59710693359375 ], [ 2066507.43109130859375, 7231010.4935302734375 ], [ 2066497.2899169921875, 7231013.20367431640625 ], [ 2066502.53289794921875, 7231032.70947265625 ], [ 2066504.3363037109375, 7231032.23248291015625 ], [ 2066512.81890869140625, 7231063.87689208984375 ], [ 2066511.0042724609375, 7231064.39227294921875 ], [ 2066516.15850830078125, 7231083.9171142578125 ], [ 2066526.255126953125, 7231081.22607421875 ], [ 2066525.153076171875, 7231077.12249755859375 ] ] ], [ [ [ 2068203.98468017578125, 7231084.165283203125 ], [ 2068212.4337158203125, 7231076.85528564453125 ], [ 2068213.78070068359375, 7231078.3441162109375 ], [ 2068217.944091796875, 7231074.6605224609375 ], [ 2068216.50811767578125, 7231073.09527587890625 ], [ 2068229.95550537109375, 7231061.12847900390625 ], [ 2068231.48052978515625, 7231062.82708740234375 ], [ 2068235.42132568359375, 7231059.3153076171875 ], [ 2068234.0408935546875, 7231057.59747314453125 ], [ 2068242.5123291015625, 7231050.34490966796875 ], [ 2068229.56591796875, 7231035.4769287109375 ], [ 2068224.3782958984375, 7231040.01947021484375 ], [ 2068222.7864990234375, 7231038.0916748046875 ], [ 2068215.35028076171875, 7231044.60009765625 ], [ 2068216.9979248046875, 7231046.47052001953125 ], [ 2068203.6060791015625, 7231058.361083984375 ], [ 2068201.8582763671875, 7231056.50970458984375 ], [ 2068194.52252197265625, 7231062.94171142578125 ], [ 2068196.136474609375, 7231064.9647216796875 ], [ 2068189.03448486328125, 7231071.07232666015625 ], [ 2068196.89349365234375, 7231080.11907958984375 ], [ 2068198.90850830078125, 7231078.4202880859375 ], [ 2068203.98468017578125, 7231084.165283203125 ] ] ], [ [ [ 2070300.6536865234375, 7231068.59112548828125 ], [ 2070282.0634765625, 7231061.43389892578125 ], [ 2070275.6737060546875, 7231078.28668212890625 ], [ 2070294.419921875, 7231085.4822998046875 ], [ 2070300.6536865234375, 7231068.59112548828125 ] ] ], [ [ [ 2070170.56591796875, 7231091.169921875 ], [ 2070173.3043212890625, 7231084.623291015625 ], [ 2070176.39892578125, 7231085.9403076171875 ], [ 2070178.09112548828125, 7231081.70330810546875 ], [ 2070184.436279296875, 7231084.394287109375 ], [ 2070192.50689697265625, 7231064.9456787109375 ], [ 2070182.176513671875, 7231060.5941162109375 ], [ 2070178.3804931640625, 7231069.6217041015625 ], [ 2070170.5546875, 7231066.28167724609375 ], [ 2070168.4619140625, 7231071.03411865234375 ], [ 2070160.7808837890625, 7231067.75128173828125 ], [ 2070153.92352294921875, 7231084.06988525390625 ], [ 2070170.56591796875, 7231091.169921875 ] ] ], [ [ [ 2069883.33929443359375, 7231077.027099609375 ], [ 2069871.005126953125, 7231070.7479248046875 ], [ 2069863.88067626953125, 7231084.8905029296875 ], [ 2069876.13690185546875, 7231091.24627685546875 ], [ 2069883.33929443359375, 7231077.027099609375 ] ] ], [ [ [ 2069757.47027587890625, 7231093.55572509765625 ], [ 2069763.10308837890625, 7231081.35968017578125 ], [ 2069763.53729248046875, 7231081.35968017578125 ], [ 2069766.28692626953125, 7231075.38568115234375 ], [ 2069760.0753173828125, 7231072.59912109375 ], [ 2069757.54827880859375, 7231078.7257080078125 ], [ 2069751.68170166015625, 7231076.03472900390625 ], [ 2069745.94873046875, 7231088.24969482421875 ], [ 2069757.47027587890625, 7231093.55572509765625 ] ] ], [ [ [ 2068952.01812744140625, 7231090.6737060546875 ], [ 2068950.21490478515625, 7231072.4083251953125 ], [ 2068944.1812744140625, 7231073.1527099609375 ], [ 2068943.947509765625, 7231070.25152587890625 ], [ 2068928.997314453125, 7231071.75927734375 ], [ 2068929.5205078125, 7231077.19891357421875 ], [ 2068926.55950927734375, 7231077.5806884765625 ], [ 2068927.8062744140625, 7231090.25372314453125 ], [ 2068930.7451171875, 7231089.94830322265625 ], [ 2068931.32391357421875, 7231095.38787841796875 ], [ 2068946.27410888671875, 7231093.880126953125 ], [ 2068945.9735107421875, 7231091.2081298828125 ], [ 2068952.01812744140625, 7231090.6737060546875 ] ] ], [ [ [ 2069984.05010986328125, 7231080.6724853515625 ], [ 2069946.40167236328125, 7231062.8463134765625 ], [ 2069937.76348876953125, 7231081.16888427734375 ], [ 2069975.45611572265625, 7231098.9951171875 ], [ 2069984.05010986328125, 7231080.6724853515625 ] ] ], [ [ [ 2067734.32769775390625, 7231099.91131591796875 ], [ 2067733.65972900390625, 7231068.17132568359375 ], [ 2067706.09710693359375, 7231068.76287841796875 ], [ 2067706.79827880859375, 7231100.560302734375 ], [ 2067734.32769775390625, 7231099.91131591796875 ] ] ], [ [ [ 2073743.8992919921875, 7231100.2930908203125 ], [ 2073743.72113037109375, 7231097.01031494140625 ], [ 2073741.23870849609375, 7231097.105712890625 ], [ 2073739.98089599609375, 7231082.90570068359375 ], [ 2073724.64093017578125, 7231083.936279296875 ], [ 2073724.5518798828125, 7231083.36370849609375 ], [ 2073747.90667724609375, 7231082.447509765625 ], [ 2073747.46148681640625, 7231074.69873046875 ], [ 2073740.43707275390625, 7231075.061279296875 ], [ 2073740.43707275390625, 7231073.55352783203125 ], [ 2073706.0950927734375, 7231074.18328857421875 ], [ 2073674.9591064453125, 7231074.1260986328125 ], [ 2073674.8701171875, 7231075.99652099609375 ], [ 2073669.02569580078125, 7231075.99652099609375 ], [ 2073668.714111328125, 7231083.87908935546875 ], [ 2073684.4547119140625, 7231084.14630126953125 ], [ 2073684.532470703125, 7231084.29888916015625 ], [ 2073698.93731689453125, 7231084.10809326171875 ], [ 2073699.20452880859375, 7231089.967529296875 ], [ 2073717.3272705078125, 7231089.1658935546875 ], [ 2073717.5164794921875, 7231090.7119140625 ], [ 2073724.9415283203125, 7231090.4447021484375 ], [ 2073725.80987548828125, 7231101.4954833984375 ], [ 2073743.8992919921875, 7231100.2930908203125 ] ] ], [ [ [ 2069942.52789306640625, 7231066.16729736328125 ], [ 2069933.12127685546875, 7231061.24310302734375 ], [ 2069914.13031005859375, 7231097.46832275390625 ], [ 2069923.53668212890625, 7231102.39251708984375 ], [ 2069942.52789306640625, 7231066.16729736328125 ] ] ], [ [ [ 2066683.115478515625, 7231092.48687744140625 ], [ 2066671.6160888671875, 7231077.21807861328125 ], [ 2066657.75689697265625, 7231087.6580810546875 ], [ 2066669.256103515625, 7231102.9268798828125 ], [ 2066683.115478515625, 7231092.48687744140625 ] ] ], [ [ [ 2080940.7489013671875, 7231103.78570556640625 ], [ 2080947.22772216796875, 7231092.65869140625 ], [ 2080949.62109375, 7231093.99468994140625 ], [ 2080952.9716796875, 7231088.2686767578125 ], [ 2080955.49871826171875, 7231089.738525390625 ], [ 2080960.396728515625, 7231081.34051513671875 ], [ 2080957.869873046875, 7231079.8519287109375 ], [ 2080961.26507568359375, 7231074.03070068359375 ], [ 2080952.25927734375, 7231068.82012939453125 ], [ 2080951.89190673828125, 7231067.59869384765625 ], [ 2080947.4503173828125, 7231065.0029296875 ], [ 2080946.34832763671875, 7231065.30828857421875 ], [ 2080945.056884765625, 7231064.62127685546875 ], [ 2080942.797119140625, 7231068.4957275390625 ], [ 2080933.1903076171875, 7231062.8463134765625 ], [ 2080925.99908447265625, 7231075.061279296875 ], [ 2080935.6727294921875, 7231080.710693359375 ], [ 2080933.41290283203125, 7231084.5850830078125 ], [ 2080935.8062744140625, 7231085.99749755859375 ], [ 2080929.3275146484375, 7231097.105712890625 ], [ 2080940.7489013671875, 7231103.78570556640625 ] ] ], [ [ [ 2071656.2802734375, 7231078.5731201171875 ], [ 2071644.71429443359375, 7231078.47772216796875 ], [ 2071644.513916015625, 7231103.48028564453125 ], [ 2071656.07989501953125, 7231103.57568359375 ], [ 2071667.6348876953125, 7231103.67132568359375 ], [ 2071679.18988037109375, 7231103.7667236328125 ], [ 2071690.75592041015625, 7231103.84307861328125 ], [ 2071702.3109130859375, 7231103.9384765625 ], [ 2071702.51129150390625, 7231078.93572998046875 ], [ 2071690.956298828125, 7231078.84027099609375 ], [ 2071679.39031982421875, 7231078.744873046875 ], [ 2071667.8353271484375, 7231078.64947509765625 ], [ 2071656.2802734375, 7231078.5731201171875 ] ] ], [ [ [ 2074815.9058837890625, 7231095.9794921875 ], [ 2074795.45648193359375, 7231095.1207275390625 ], [ 2074795.08929443359375, 7231103.9193115234375 ], [ 2074815.52752685546875, 7231104.7783203125 ], [ 2074815.9058837890625, 7231095.9794921875 ] ] ], [ [ [ 2070214.6038818359375, 7231072.46551513671875 ], [ 2070200.9114990234375, 7231066.87347412109375 ], [ 2070187.05230712890625, 7231099.35772705078125 ], [ 2070200.7000732421875, 7231105.12188720703125 ], [ 2070214.6038818359375, 7231072.46551513671875 ] ] ], [ [ [ 2068848.52447509765625, 7231105.38909912109375 ], [ 2068854.24627685546875, 7231096.2467041015625 ], [ 2068856.005126953125, 7231097.39190673828125 ], [ 2068869.56390380859375, 7231076.5308837890625 ], [ 2068867.89410400390625, 7231075.309326171875 ], [ 2068873.63812255859375, 7231066.51068115234375 ], [ 2068866.14630126953125, 7231061.529296875 ], [ 2068865.3115234375, 7231061.4910888671875 ], [ 2068865.13330078125, 7231061.0712890625 ], [ 2068865.22247314453125, 7231060.91851806640625 ], [ 2068862.16107177734375, 7231058.8955078125 ], [ 2068859.08868408203125, 7231063.5142822265625 ], [ 2068843.82672119140625, 7231053.57049560546875 ], [ 2068837.0029296875, 7231063.93408203125 ], [ 2068840.18670654296875, 7231066.07171630859375 ], [ 2068834.64288330078125, 7231074.69873046875 ], [ 2068831.3701171875, 7231072.6182861328125 ], [ 2068824.61309814453125, 7231083.09649658203125 ], [ 2068839.997314453125, 7231093.0784912109375 ], [ 2068836.91387939453125, 7231097.792724609375 ], [ 2068848.52447509765625, 7231105.38909912109375 ] ] ], [ [ [ 2071758.7498779296875, 7231028.3961181640625 ], [ 2071729.19451904296875, 7231028.14788818359375 ], [ 2071728.99407958984375, 7231053.8184814453125 ], [ 2071728.78271484375, 7231079.48931884765625 ], [ 2071728.582275390625, 7231105.14093017578125 ], [ 2071758.12652587890625, 7231105.38909912109375 ], [ 2071758.33807373046875, 7231079.71832275390625 ], [ 2071758.538330078125, 7231054.0474853515625 ], [ 2071758.7498779296875, 7231028.3961181640625 ] ] ], [ [ [ 2070246.7974853515625, 7231105.4844970703125 ], [ 2070248.89031982421875, 7231100.044921875 ], [ 2070251.138916015625, 7231100.865478515625 ], [ 2070252.686279296875, 7231096.70489501953125 ], [ 2070253.17608642578125, 7231095.42608642578125 ], [ 2070233.39447021484375, 7231088.2686767578125 ], [ 2070229.4093017578125, 7231099.205078125 ], [ 2070246.7974853515625, 7231105.4844970703125 ] ] ], [ [ [ 2068323.3970947265625, 7231108.5380859375 ], [ 2068329.14111328125, 7231103.40411376953125 ], [ 2068331.01129150390625, 7231105.4844970703125 ], [ 2068340.00592041015625, 7231097.563720703125 ], [ 2068333.66070556640625, 7231090.31109619140625 ], [ 2068335.7423095703125, 7231088.459716796875 ], [ 2068328.98529052734375, 7231080.8253173828125 ], [ 2068326.9146728515625, 7231082.58111572265625 ], [ 2068317.04071044921875, 7231071.22491455078125 ], [ 2068318.9998779296875, 7231069.37371826171875 ], [ 2068312.26507568359375, 7231061.7200927734375 ], [ 2068310.2501220703125, 7231063.41888427734375 ], [ 2068301.2445068359375, 7231053.13153076171875 ], [ 2068291.33709716796875, 7231048.68450927734375 ], [ 2068292.51708984375, 7231046.2987060546875 ], [ 2068283.34429931640625, 7231042.347900390625 ], [ 2068282.34228515625, 7231044.7144775390625 ], [ 2068276.0863037109375, 7231041.889892578125 ], [ 2068267.926513671875, 7231059.6207275390625 ], [ 2068278.49072265625, 7231064.544921875 ], [ 2068277.6668701171875, 7231066.415283203125 ], [ 2068282.0863037109375, 7231068.4193115234375 ], [ 2068282.93231201171875, 7231066.644287109375 ], [ 2068289.61151123046875, 7231069.6981201171875 ], [ 2068295.5894775390625, 7231076.58807373046875 ], [ 2068294.0421142578125, 7231077.924072265625 ], [ 2068297.659912109375, 7231082.294921875 ], [ 2068299.396484375, 7231080.88250732421875 ], [ 2068312.24267578125, 7231095.674072265625 ], [ 2068310.5618896484375, 7231097.16290283203125 ], [ 2068314.40228271484375, 7231101.53369140625 ], [ 2068316.094482421875, 7231100.12127685546875 ], [ 2068323.3970947265625, 7231108.5380859375 ] ] ], [ [ [ 2073819.7410888671875, 7231105.33172607421875 ], [ 2073814.720703125, 7231080.2908935546875 ], [ 2073798.37908935546875, 7231083.57373046875 ], [ 2073803.43292236328125, 7231108.614501953125 ], [ 2073819.7410888671875, 7231105.33172607421875 ] ] ], [ [ [ 2074593.3782958984375, 7231077.98150634765625 ], [ 2074575.9678955078125, 7231077.103515625 ], [ 2074575.14410400390625, 7231093.72747802734375 ], [ 2074574.3203125, 7231110.351318359375 ], [ 2074591.719482421875, 7231111.22930908203125 ], [ 2074592.55450439453125, 7231094.60528564453125 ], [ 2074593.3782958984375, 7231077.98150634765625 ] ] ], [ [ [ 2068009.92132568359375, 7231111.3438720703125 ], [ 2068018.31488037109375, 7231105.369873046875 ], [ 2068019.494873046875, 7231107.08770751953125 ], [ 2068024.1702880859375, 7231103.82391357421875 ], [ 2068023.00128173828125, 7231102.1824951171875 ], [ 2068036.22607421875, 7231093.0020751953125 ], [ 2068038.853271484375, 7231092.3341064453125 ], [ 2068039.34307861328125, 7231094.33807373046875 ], [ 2068045.031494140625, 7231092.98309326171875 ], [ 2068044.54168701171875, 7231090.9788818359375 ], [ 2068047.35809326171875, 7231090.31109619140625 ], [ 2068053.65869140625, 7231091.0552978515625 ], [ 2068052.8795166015625, 7231097.6019287109375 ], [ 2068063.02069091796875, 7231099.0333251953125 ], [ 2068062.78692626953125, 7231101.0374755859375 ], [ 2068068.3416748046875, 7231101.7244873046875 ], [ 2068068.6201171875, 7231099.72052001953125 ], [ 2068088.1455078125, 7231102.16351318359375 ], [ 2068087.8782958984375, 7231104.09112548828125 ], [ 2068093.56689453125, 7231104.85467529296875 ], [ 2068093.8450927734375, 7231102.85052490234375 ], [ 2068113.32611083984375, 7231105.29351806640625 ], [ 2068113.0477294921875, 7231107.3739013671875 ], [ 2068118.70269775390625, 7231108.06109619140625 ], [ 2068118.9810791015625, 7231105.980712890625 ], [ 2068129.14447021484375, 7231107.24029541015625 ], [ 2068131.47113037109375, 7231088.688720703125 ], [ 2068124.42449951171875, 7231087.848876953125 ], [ 2068124.69171142578125, 7231085.2532958984375 ], [ 2068112.95867919921875, 7231083.82171630859375 ], [ 2068112.5133056640625, 7231086.36029052734375 ], [ 2068099.1217041015625, 7231084.71868896484375 ], [ 2068099.51129150390625, 7231082.12310791015625 ], [ 2068087.82269287109375, 7231080.61529541015625 ], [ 2068087.4998779296875, 7231083.2301025390625 ], [ 2068073.76312255859375, 7231081.5123291015625 ], [ 2068074.2974853515625, 7231078.91668701171875 ], [ 2068062.64227294921875, 7231077.40887451171875 ], [ 2068062.16351318359375, 7231080.023681640625 ], [ 2068055.3284912109375, 7231079.202880859375 ], [ 2068056.33050537109375, 7231072.580078125 ], [ 2068047.135498046875, 7231071.22491455078125 ], [ 2068043.2169189453125, 7231072.35107421875 ], [ 2068042.51568603515625, 7231069.659912109375 ], [ 2068031.0386962890625, 7231072.50372314453125 ], [ 2068031.69549560546875, 7231075.1185302734375 ], [ 2068027.8770751953125, 7231076.14910888671875 ], [ 2068015.01971435546875, 7231085.10052490234375 ], [ 2068013.528076171875, 7231083.0010986328125 ], [ 2068003.76531982421875, 7231089.68109130859375 ], [ 2068005.15692138671875, 7231091.93328857421875 ], [ 2067999.23468017578125, 7231095.96051025390625 ], [ 2068009.92132568359375, 7231111.3438720703125 ] ] ], [ [ [ 2073846.00152587890625, 7231109.587890625 ], [ 2073844.29827880859375, 7231101.228271484375 ], [ 2073834.16827392578125, 7231103.40411376953125 ], [ 2073835.9158935546875, 7231111.74468994140625 ], [ 2073846.00152587890625, 7231109.587890625 ] ] ], [ [ [ 2069846.1251220703125, 7231092.73492431640625 ], [ 2069848.32928466796875, 7231088.13507080078125 ], [ 2069841.5164794921875, 7231080.95892333984375 ], [ 2069833.29010009765625, 7231089.1658935546875 ], [ 2069832.16571044921875, 7231091.47528076171875 ], [ 2069823.69427490234375, 7231087.52447509765625 ], [ 2069819.464111328125, 7231096.3231201171875 ], [ 2069818.00592041015625, 7231096.43768310546875 ], [ 2069816.62548828125, 7231099.3958740234375 ], [ 2069817.40472412109375, 7231100.69390869140625 ], [ 2069815.8350830078125, 7231104.1292724609375 ], [ 2069834.7373046875, 7231113.09967041015625 ], [ 2069842.87469482421875, 7231095.99871826171875 ], [ 2069846.1251220703125, 7231092.73492431640625 ] ] ], [ [ [ 2066668.74407958984375, 7231102.965087890625 ], [ 2066657.244873046875, 7231087.6962890625 ], [ 2066643.37432861328125, 7231098.13629150390625 ], [ 2066654.87371826171875, 7231113.40509033203125 ], [ 2066668.74407958984375, 7231102.965087890625 ] ] ], [ [ [ 2074853.93267822265625, 7231095.7122802734375 ], [ 2074837.5465087890625, 7231095.44512939453125 ], [ 2074837.23468017578125, 7231114.37847900390625 ], [ 2074857.81768798828125, 7231114.72210693359375 ], [ 2074857.9625244140625, 7231106.03790283203125 ], [ 2074853.76568603515625, 7231105.96148681640625 ], [ 2074853.93267822265625, 7231095.7122802734375 ] ] ], [ [ [ 2074391.31109619140625, 7231101.705322265625 ], [ 2074359.55169677734375, 7231100.48388671875 ], [ 2074358.92828369140625, 7231116.363525390625 ], [ 2074390.68768310546875, 7231117.5850830078125 ], [ 2074391.31109619140625, 7231101.705322265625 ] ] ], [ [ [ 2073778.07427978515625, 7231117.031494140625 ], [ 2073777.05029296875, 7231109.0916748046875 ], [ 2073777.3062744140625, 7231109.0916748046875 ], [ 2073775.859130859375, 7231097.98370361328125 ], [ 2073775.5584716796875, 7231097.98370361328125 ], [ 2073774.50091552734375, 7231089.9102783203125 ], [ 2073759.8958740234375, 7231091.685302734375 ], [ 2073761.8551025390625, 7231106.09527587890625 ], [ 2073758.28167724609375, 7231106.6104736328125 ], [ 2073759.294677734375, 7231113.5386962890625 ], [ 2073762.9014892578125, 7231113.09967041015625 ], [ 2073763.56927490234375, 7231118.74932861328125 ], [ 2073778.07427978515625, 7231117.031494140625 ] ] ], [ [ [ 2074494.90509033203125, 7231100.5220947265625 ], [ 2074442.6962890625, 7231098.4989013671875 ], [ 2074441.96148681640625, 7231117.43231201171875 ], [ 2074494.1702880859375, 7231119.45550537109375 ], [ 2074494.90509033203125, 7231100.5220947265625 ] ] ], [ [ [ 2068650.50927734375, 7231099.37689208984375 ], [ 2068637.44049072265625, 7231090.76910400390625 ], [ 2068628.02288818359375, 7231105.02630615234375 ], [ 2068632.28631591796875, 7231107.8701171875 ], [ 2068629.02471923828125, 7231112.77532958984375 ], [ 2068639.57769775390625, 7231119.76092529296875 ], [ 2068643.2958984375, 7231113.99688720703125 ], [ 2068641.69287109375, 7231112.8707275390625 ], [ 2068650.50927734375, 7231099.37689208984375 ] ] ], [ [ [ 2074535.46990966796875, 7231102.85052490234375 ], [ 2074521.1207275390625, 7231102.297119140625 ], [ 2074520.464111328125, 7231119.13092041015625 ], [ 2074534.82427978515625, 7231119.68450927734375 ], [ 2074549.17327880859375, 7231120.2379150390625 ], [ 2074549.830078125, 7231103.40411376953125 ], [ 2074535.46990966796875, 7231102.85052490234375 ] ] ], [ [ [ 2081738.55328369140625, 7231106.11431884765625 ], [ 2081733.86688232421875, 7231095.29248046875 ], [ 2081729.2025146484375, 7231097.315673828125 ], [ 2081727.03167724609375, 7231092.2958984375 ], [ 2081707.484130859375, 7231100.77008056640625 ], [ 2081716.47869873046875, 7231121.5167236328125 ], [ 2081736.2379150390625, 7231112.94708251953125 ], [ 2081734.1116943359375, 7231108.0418701171875 ], [ 2081738.55328369140625, 7231106.11431884765625 ] ] ], [ [ [ 2067651.372314453125, 7231090.57830810546875 ], [ 2067622.17327880859375, 7231090.50189208984375 ], [ 2067622.0618896484375, 7231124.856689453125 ], [ 2067651.27227783203125, 7231124.9522705078125 ], [ 2067651.372314453125, 7231090.57830810546875 ] ] ], [ [ [ 2074663.72113037109375, 7231110.46588134765625 ], [ 2074628.07647705078125, 7231108.5380859375 ], [ 2074627.263916015625, 7231123.7498779296875 ], [ 2074662.89727783203125, 7231125.677490234375 ], [ 2074663.72113037109375, 7231110.46588134765625 ] ] ], [ [ [ 2069899.81451416015625, 7231108.8626708984375 ], [ 2069875.9923095703125, 7231099.37689208984375 ], [ 2069868.84552001953125, 7231116.15350341796875 ], [ 2069893.09088134765625, 7231125.7921142578125 ], [ 2069899.81451416015625, 7231108.8626708984375 ] ] ], [ [ [ 2070078.771728515625, 7231127.10888671875 ], [ 2070086.10772705078125, 7231111.91650390625 ], [ 2070042.4149169921875, 7231090.94091796875 ], [ 2070035.3795166015625, 7231106.056884765625 ], [ 2070046.67828369140625, 7231111.43927001953125 ], [ 2070048.38153076171875, 7231107.94647216796875 ], [ 2070052.0885009765625, 7231109.72149658203125 ], [ 2070050.34088134765625, 7231113.3861083984375 ], [ 2070057.30950927734375, 7231116.70709228515625 ], [ 2070055.4281005859375, 7231120.6768798828125 ], [ 2070067.86248779296875, 7231126.51727294921875 ], [ 2070069.65472412109375, 7231122.7000732421875 ], [ 2070078.771728515625, 7231127.10888671875 ] ] ], [ [ [ 2069210.31268310546875, 7231127.37628173828125 ], [ 2069210.646728515625, 7231125.3720703125 ], [ 2069218.42791748046875, 7231126.6890869140625 ], [ 2069221.03289794921875, 7231111.07672119140625 ], [ 2069213.20709228515625, 7231109.75970458984375 ], [ 2069213.47430419921875, 7231108.080078125 ], [ 2069203.1326904296875, 7231106.34332275390625 ], [ 2069202.865478515625, 7231108.0418701171875 ], [ 2069195.45172119140625, 7231106.80133056640625 ], [ 2069188.06011962890625, 7231105.57989501953125 ], [ 2069188.33831787109375, 7231103.88128662109375 ], [ 2069177.9744873046875, 7231102.144287109375 ], [ 2069177.6962890625, 7231103.84307861328125 ], [ 2069162.5233154296875, 7231101.30450439453125 ], [ 2069162.81268310546875, 7231099.6248779296875 ], [ 2069152.44891357421875, 7231097.88812255859375 ], [ 2069152.17071533203125, 7231099.5869140625 ], [ 2069144.79010009765625, 7231098.36529541015625 ], [ 2069137.37628173828125, 7231097.105712890625 ], [ 2069137.66571044921875, 7231095.42608642578125 ], [ 2069127.3018798828125, 7231093.70831298828125 ], [ 2069127.01251220703125, 7231095.38787841796875 ], [ 2069119.16448974609375, 7231094.0709228515625 ], [ 2069116.55950927734375, 7231109.75970458984375 ], [ 2069124.3184814453125, 7231111.019287109375 ], [ 2069123.9957275390625, 7231113.06170654296875 ], [ 2069131.977294921875, 7231114.37847900390625 ], [ 2069132.311279296875, 7231112.35528564453125 ], [ 2069142.1630859375, 7231113.97772216796875 ], [ 2069149.4989013671875, 7231115.19927978515625 ], [ 2069149.16510009765625, 7231117.22247314453125 ], [ 2069157.10211181640625, 7231118.539306640625 ], [ 2069157.44708251953125, 7231116.4970703125 ], [ 2069177.529296875, 7231119.8372802734375 ], [ 2069177.18408203125, 7231121.86029052734375 ], [ 2069185.12127685546875, 7231123.21551513671875 ], [ 2069185.46630859375, 7231121.17327880859375 ], [ 2069192.82452392578125, 7231122.37567138671875 ], [ 2069202.65411376953125, 7231124.01708984375 ], [ 2069202.30889892578125, 7231126.0211181640625 ], [ 2069210.31268310546875, 7231127.37628173828125 ] ] ], [ [ [ 2074730.86907958984375, 7231114.397705078125 ], [ 2074695.6029052734375, 7231112.3936767578125 ], [ 2074694.73468017578125, 7231127.62432861328125 ], [ 2074730.00067138671875, 7231129.6282958984375 ], [ 2074730.86907958984375, 7231114.397705078125 ] ] ], [ [ [ 2070236.64508056640625, 7231115.6383056640625 ], [ 2070215.9619140625, 7231108.09930419921875 ], [ 2070210.36248779296875, 7231123.59710693359375 ], [ 2070231.0123291015625, 7231131.05987548828125 ], [ 2070236.64508056640625, 7231115.6383056640625 ] ] ], [ [ [ 2074796.146728515625, 7231118.0430908203125 ], [ 2074761.9271240234375, 7231115.8673095703125 ], [ 2074760.95867919921875, 7231131.231689453125 ], [ 2074795.17828369140625, 7231133.3883056640625 ], [ 2074796.146728515625, 7231118.0430908203125 ] ] ], [ [ [ 2073752.99407958984375, 7231132.77752685546875 ], [ 2073752.3817138671875, 7231120.92510986328125 ], [ 2073741.9844970703125, 7231121.44049072265625 ], [ 2073741.728515625, 7231114.43572998046875 ], [ 2073728.6373291015625, 7231115.02752685546875 ], [ 2073728.49267578125, 7231113.6915283203125 ], [ 2073710.8262939453125, 7231114.6649169921875 ], [ 2073711.07110595703125, 7231121.4976806640625 ], [ 2073728.48150634765625, 7231121.23052978515625 ], [ 2073728.48150634765625, 7231121.764892578125 ], [ 2073737.09771728515625, 7231121.78387451171875 ], [ 2073737.7432861328125, 7231133.4456787109375 ], [ 2073752.99407958984375, 7231132.77752685546875 ] ] ], [ [ [ 2066654.70672607421875, 7231113.42431640625 ], [ 2066643.20751953125, 7231098.13629150390625 ], [ 2066629.34808349609375, 7231108.57647705078125 ], [ 2066615.611328125, 7231118.73028564453125 ], [ 2066627.1107177734375, 7231133.99908447265625 ], [ 2066640.96990966796875, 7231123.578125 ], [ 2066654.70672607421875, 7231113.42431640625 ] ] ], [ [ [ 2068739.21990966796875, 7231118.539306640625 ], [ 2068723.45709228515625, 7231108.1373291015625 ], [ 2068719.827880859375, 7231113.67230224609375 ], [ 2068720.6962890625, 7231114.2830810546875 ], [ 2068718.7147216796875, 7231117.3751220703125 ], [ 2068715.67572021484375, 7231115.37109375 ], [ 2068710.91131591796875, 7231122.7000732421875 ], [ 2068730.62591552734375, 7231135.5640869140625 ], [ 2068734.56671142578125, 7231129.57110595703125 ], [ 2068732.7410888671875, 7231128.44488525390625 ], [ 2068739.21990966796875, 7231118.539306640625 ] ] ], [ [ [ 2069678.31109619140625, 7231131.63250732421875 ], [ 2069672.544677734375, 7231118.61572265625 ], [ 2069671.01971435546875, 7231119.2645263671875 ], [ 2069664.49627685546875, 7231104.8162841796875 ], [ 2069650.1138916015625, 7231111.611083984375 ], [ 2069651.50531005859375, 7231114.7410888671875 ], [ 2069645.07110595703125, 7231117.5850830078125 ], [ 2069650.4478759765625, 7231129.57110595703125 ], [ 2069662.7930908203125, 7231124.0552978515625 ], [ 2069668.2366943359375, 7231136.13671875 ], [ 2069678.31109619140625, 7231131.63250732421875 ] ] ], [ [ [ 2073869.02227783203125, 7231136.3466796875 ], [ 2073868.1207275390625, 7231132.31951904296875 ], [ 2073864.5584716796875, 7231133.14007568359375 ], [ 2073864.0352783203125, 7231130.8306884765625 ], [ 2073854.5509033203125, 7231133.0828857421875 ], [ 2073856.10931396484375, 7231139.51507568359375 ], [ 2073869.02227783203125, 7231136.3466796875 ] ] ], [ [ [ 2080915.46807861328125, 7231139.5531005859375 ], [ 2080922.2808837890625, 7231123.2344970703125 ], [ 2080899.148681640625, 7231113.5386962890625 ], [ 2080892.12451171875, 7231130.29632568359375 ], [ 2080892.60308837890625, 7231130.5255126953125 ], [ 2080891.55670166015625, 7231133.14007568359375 ], [ 2080897.94647216796875, 7231135.6787109375 ], [ 2080898.992919921875, 7231133.0828857421875 ], [ 2080915.46807861328125, 7231139.5531005859375 ] ] ], [ [ [ 2068936.04388427734375, 7231139.57232666015625 ], [ 2068937.1793212890625, 7231136.728515625 ], [ 2068942.84552001953125, 7231138.9425048828125 ], [ 2068949.4688720703125, 7231121.89849853515625 ], [ 2068943.780517578125, 7231119.70367431640625 ], [ 2068944.74908447265625, 7231117.18408203125 ], [ 2068930.4556884765625, 7231111.53472900390625 ], [ 2068928.57427978515625, 7231116.287109375 ], [ 2068925.75787353515625, 7231115.25653076171875 ], [ 2068920.84869384765625, 7231127.91070556640625 ], [ 2068923.59832763671875, 7231129.07489013671875 ], [ 2068921.6947021484375, 7231133.9036865234375 ], [ 2068936.04388427734375, 7231139.57232666015625 ] ] ], [ [ [ 2070265.7996826171875, 7231143.809326171875 ], [ 2070272.08929443359375, 7231126.4600830078125 ], [ 2070268.1373291015625, 7231125.10491943359375 ], [ 2070267.18011474609375, 7231127.70068359375 ], [ 2070256.34869384765625, 7231123.7498779296875 ], [ 2070251.10552978515625, 7231138.50347900390625 ], [ 2070265.7996826171875, 7231143.809326171875 ] ] ], [ [ [ 2068344.12469482421875, 7231145.71807861328125 ], [ 2068354.989501953125, 7231142.740478515625 ], [ 2068355.5126953125, 7231144.8209228515625 ], [ 2068360.94512939453125, 7231143.3704833984375 ], [ 2068360.421875, 7231141.36627197265625 ], [ 2068377.4202880859375, 7231136.8428955078125 ], [ 2068378.01031494140625, 7231138.846923828125 ], [ 2068383.59869384765625, 7231137.339111328125 ], [ 2068383.07550048828125, 7231135.31610107421875 ], [ 2068402.46728515625, 7231130.200927734375 ], [ 2068403.05731201171875, 7231132.205078125 ], [ 2068408.65667724609375, 7231130.69708251953125 ], [ 2068408.122314453125, 7231128.78851318359375 ], [ 2068418.95367431640625, 7231125.8682861328125 ], [ 2068416.94989013671875, 7231118.40570068359375 ], [ 2068419.6439208984375, 7231117.64227294921875 ], [ 2068416.52691650390625, 7231105.77069091796875 ], [ 2068407.3206787109375, 7231108.21368408203125 ], [ 2068406.5972900390625, 7231105.751708984375 ], [ 2068396.7789306640625, 7231108.36651611328125 ], [ 2068397.44671630859375, 7231110.8284912109375 ], [ 2068382.21832275390625, 7231114.83648681640625 ], [ 2068381.6060791015625, 7231112.37451171875 ], [ 2068371.73187255859375, 7231115.00848388671875 ], [ 2068372.39990234375, 7231117.47052001953125 ], [ 2068355.4346923828125, 7231121.993896484375 ], [ 2068354.7222900390625, 7231119.53167724609375 ], [ 2068344.948486328125, 7231122.08929443359375 ], [ 2068345.60528564453125, 7231124.551513671875 ], [ 2068336.31011962890625, 7231127.08990478515625 ], [ 2068339.51611328125, 7231138.92327880859375 ], [ 2068342.16552734375, 7231138.25531005859375 ], [ 2068344.12469482421875, 7231145.71807861328125 ] ] ], [ [ [ 2067693.61810302734375, 7231147.779296875 ], [ 2067693.00592041015625, 7231116.03912353515625 ], [ 2067665.443115234375, 7231116.5543212890625 ], [ 2067666.05548095703125, 7231148.63812255859375 ], [ 2067693.61810302734375, 7231147.779296875 ] ] ], [ [ [ 2070129.16607666015625, 7231148.65728759765625 ], [ 2070130.99169921875, 7231143.96209716796875 ], [ 2070135.86749267578125, 7231145.8134765625 ], [ 2070141.24432373046875, 7231131.2125244140625 ], [ 2070108.5496826171875, 7231118.52032470703125 ], [ 2070103.12847900390625, 7231133.06390380859375 ], [ 2070124.9136962890625, 7231141.55731201171875 ], [ 2070123.08807373046875, 7231146.25250244140625 ], [ 2070129.16607666015625, 7231148.65728759765625 ] ] ], [ [ [ 2068631.29547119140625, 7231129.41851806640625 ], [ 2068619.05047607421875, 7231121.40228271484375 ], [ 2068616.25628662109375, 7231125.65850830078125 ], [ 2068613.96307373046875, 7231126.32647705078125 ], [ 2068612.2711181640625, 7231128.84588623046875 ], [ 2068612.6160888671875, 7231131.1552734375 ], [ 2068609.7664794921875, 7231135.52587890625 ], [ 2068613.32867431640625, 7231137.91168212890625 ], [ 2068610.36749267578125, 7231142.45428466796875 ], [ 2068620.1746826171875, 7231148.9052734375 ], [ 2068623.81488037109375, 7231143.3704833984375 ], [ 2068622.6461181640625, 7231142.60687255859375 ], [ 2068631.29547119140625, 7231129.41851806640625 ] ] ], [ [ [ 2069956.62091064453125, 7231149.4779052734375 ], [ 2069958.8472900390625, 7231144.70648193359375 ], [ 2069960.06072998046875, 7231145.37451171875 ], [ 2069968.83270263671875, 7231126.89910888671875 ], [ 2069939.78948974609375, 7231113.3861083984375 ], [ 2069931.151123046875, 7231131.86151123046875 ], [ 2069932.42010498046875, 7231132.453125 ], [ 2069930.23828125, 7231137.1483154296875 ], [ 2069941.57049560546875, 7231142.45428466796875 ], [ 2069942.36090087890625, 7231140.9083251953125 ], [ 2069945.90087890625, 7231142.53070068359375 ], [ 2069945.15509033203125, 7231144.172119140625 ], [ 2069956.62091064453125, 7231149.4779052734375 ] ] ], [ [ [ 2068456.490478515625, 7231149.89788818359375 ], [ 2068470.9287109375, 7231146.0233154296875 ], [ 2068456.334716796875, 7231090.61627197265625 ], [ 2068441.9635009765625, 7231094.4334716796875 ], [ 2068442.6646728515625, 7231097.105712890625 ], [ 2068435.228515625, 7231099.12872314453125 ], [ 2068438.1007080078125, 7231109.9315185546875 ], [ 2068436.05230712890625, 7231110.46588134765625 ], [ 2068437.5662841796875, 7231116.19171142578125 ], [ 2068439.57012939453125, 7231115.67633056640625 ], [ 2068444.0562744140625, 7231132.52947998046875 ], [ 2068442.052490234375, 7231133.06390380859375 ], [ 2068443.52191162109375, 7231138.77069091796875 ], [ 2068445.4810791015625, 7231138.33172607421875 ], [ 2068448.35308837890625, 7231149.134521484375 ], [ 2068455.789306640625, 7231147.20672607421875 ], [ 2068456.490478515625, 7231149.89788818359375 ] ] ], [ [ [ 2069070.39532470703125, 7231147.5120849609375 ], [ 2069065.0408935546875, 7231147.01593017578125 ], [ 2069064.606689453125, 7231151.44390869140625 ], [ 2069069.96112060546875, 7231151.978271484375 ], [ 2069070.39532470703125, 7231147.5120849609375 ] ] ], [ [ [ 2079409.705078125, 7231138.6561279296875 ], [ 2079395.94610595703125, 7231129.38031005859375 ], [ 2079386.97369384765625, 7231142.7022705078125 ], [ 2079400.73272705078125, 7231151.978271484375 ], [ 2079409.705078125, 7231138.6561279296875 ] ] ], [ [ [ 2068155.83892822265625, 7231153.79150390625 ], [ 2068166.57012939453125, 7231150.68048095703125 ], [ 2068167.14892578125, 7231152.60809326171875 ], [ 2068172.6702880859375, 7231151.02392578125 ], [ 2068172.10272216796875, 7231149.0198974609375 ], [ 2068188.97869873046875, 7231144.03851318359375 ], [ 2068189.59088134765625, 7231145.96612548828125 ], [ 2068195.05670166015625, 7231144.401123046875 ], [ 2068194.48907470703125, 7231142.45428466796875 ], [ 2068205.24249267578125, 7231139.2476806640625 ], [ 2068203.1051025390625, 7231131.86151123046875 ], [ 2068205.632080078125, 7231131.04071044921875 ], [ 2068202.1812744140625, 7231119.360107421875 ], [ 2068193.0531005859375, 7231122.0321044921875 ], [ 2068192.34051513671875, 7231119.56988525390625 ], [ 2068182.7003173828125, 7231122.41387939453125 ], [ 2068183.35711669921875, 7231124.87591552734375 ], [ 2068166.55908203125, 7231129.85748291015625 ], [ 2068165.77972412109375, 7231127.39532470703125 ], [ 2068156.08392333984375, 7231130.31549072265625 ], [ 2068156.740478515625, 7231132.77752685546875 ], [ 2068147.601318359375, 7231135.46868896484375 ], [ 2068151.0299072265625, 7231147.22589111328125 ], [ 2068153.6793212890625, 7231146.424072265625 ], [ 2068155.83892822265625, 7231153.79150390625 ] ] ], [ [ [ 2073786.6458740234375, 7231151.48211669921875 ], [ 2073781.859130859375, 7231123.0819091796875 ], [ 2073766.1630859375, 7231125.84930419921875 ], [ 2073767.33209228515625, 7231132.8538818359375 ], [ 2073762.36712646484375, 7231133.75091552734375 ], [ 2073764.78271484375, 7231147.09228515625 ], [ 2073769.4359130859375, 7231146.347900390625 ], [ 2073770.91650390625, 7231154.17327880859375 ], [ 2073786.6458740234375, 7231151.48211669921875 ] ] ], [ [ [ 2070296.0452880859375, 7231140.31671142578125 ], [ 2070297.1361083984375, 7231137.62548828125 ], [ 2070292.66107177734375, 7231135.831298828125 ], [ 2070291.61468505859375, 7231138.50347900390625 ], [ 2070280.97247314453125, 7231134.26629638671875 ], [ 2070276.11907958984375, 7231147.41668701171875 ], [ 2070297.93768310546875, 7231156.32989501953125 ], [ 2070302.880126953125, 7231143.06488037109375 ], [ 2070296.0452880859375, 7231140.31671142578125 ] ] ], [ [ [ 2070152.0089111328125, 7231159.09747314453125 ], [ 2070154.25750732421875, 7231153.35247802734375 ], [ 2070157.90887451171875, 7231154.91748046875 ], [ 2070164.6881103515625, 7231140.01129150390625 ], [ 2070146.68792724609375, 7231132.98748779296875 ], [ 2070138.706298828125, 7231153.715087890625 ], [ 2070152.0089111328125, 7231159.09747314453125 ] ] ], [ [ [ 2073836.9622802734375, 7231157.07427978515625 ], [ 2073828.602294921875, 7231122.2611083984375 ], [ 2073823.99371337890625, 7231123.44451904296875 ], [ 2073823.4146728515625, 7231121.13507080078125 ], [ 2073818.28289794921875, 7231122.2611083984375 ], [ 2073818.73931884765625, 7231124.57049560546875 ], [ 2073814.5537109375, 7231125.62030029296875 ], [ 2073819.5518798828125, 7231146.271484375 ], [ 2073812.81707763671875, 7231147.83648681640625 ], [ 2073816.1790771484375, 7231161.99847412109375 ], [ 2073836.9622802734375, 7231157.07427978515625 ] ] ], [ [ [ 2074530.12652587890625, 7231146.347900390625 ], [ 2074511.7698974609375, 7231145.4127197265625 ], [ 2074511.135498046875, 7231161.75048828125 ], [ 2074529.49212646484375, 7231162.7047119140625 ], [ 2074530.12652587890625, 7231146.347900390625 ] ] ], [ [ [ 2071611.68572998046875, 7231081.18792724609375 ], [ 2071585.05810546875, 7231080.9779052734375 ], [ 2071584.9578857421875, 7231092.67767333984375 ], [ 2071584.868896484375, 7231104.3582763671875 ], [ 2071584.77972412109375, 7231116.05810546875 ], [ 2071584.6796875, 7231127.75787353515625 ], [ 2071584.59051513671875, 7231139.438720703125 ], [ 2071584.49029541015625, 7231151.13848876953125 ], [ 2071584.40130615234375, 7231162.83831787109375 ], [ 2071611.0289306640625, 7231163.04827880859375 ], [ 2071611.117919921875, 7231151.3485107421875 ], [ 2071611.21807861328125, 7231139.667724609375 ], [ 2071611.30731201171875, 7231127.9678955078125 ], [ 2071611.39630126953125, 7231116.26812744140625 ], [ 2071611.49652099609375, 7231104.5872802734375 ], [ 2071611.58551025390625, 7231092.8876953125 ], [ 2071611.68572998046875, 7231081.18792724609375 ] ] ], [ [ [ 2070115.02850341796875, 7231154.11590576171875 ], [ 2070115.9302978515625, 7231151.7874755859375 ], [ 2070112.54608154296875, 7231150.50872802734375 ], [ 2070111.64447021484375, 7231152.818115234375 ], [ 2070099.9447021484375, 7231148.2755126953125 ], [ 2070097.5625, 7231154.44049072265625 ], [ 2070121.17327880859375, 7231163.71630859375 ], [ 2070123.60009765625, 7231157.45587158203125 ], [ 2070115.02850341796875, 7231154.11590576171875 ] ] ], [ [ [ 2068707.705322265625, 7231165.72027587890625 ], [ 2068711.2119140625, 7231160.37628173828125 ], [ 2068713.61627197265625, 7231162.0177001953125 ], [ 2068720.67388916015625, 7231151.17669677734375 ], [ 2068718.25848388671875, 7231149.573486328125 ], [ 2068721.3419189453125, 7231144.22930908203125 ], [ 2068710.9334716796875, 7231137.41552734375 ], [ 2068709.3638916015625, 7231139.8585205078125 ], [ 2068706.7257080078125, 7231138.10247802734375 ], [ 2068707.12652587890625, 7231137.339111328125 ], [ 2068699.63470458984375, 7231132.453125 ], [ 2068688.01287841796875, 7231150.35589599609375 ], [ 2068695.58270263671875, 7231155.3375244140625 ], [ 2068696.03887939453125, 7231154.61212158203125 ], [ 2068698.73291015625, 7231156.3109130859375 ], [ 2068697.118896484375, 7231158.81109619140625 ], [ 2068707.705322265625, 7231165.72027587890625 ] ] ], [ [ [ 2067584.12432861328125, 7231170.7401123046875 ], [ 2067583.467529296875, 7231139.3623046875 ], [ 2067556.29449462890625, 7231139.896728515625 ], [ 2067556.9512939453125, 7231171.388916015625 ], [ 2067584.12432861328125, 7231170.7401123046875 ] ] ], [ [ [ 2070436.47467041015625, 7231172.209716796875 ], [ 2070448.2078857421875, 7231156.578125 ], [ 2070446.15948486328125, 7231155.01287841796875 ], [ 2070451.07989501953125, 7231148.523681640625 ], [ 2070440.771728515625, 7231140.75567626953125 ], [ 2070435.7288818359375, 7231147.45489501953125 ], [ 2070424.25189208984375, 7231138.73248291015625 ], [ 2070412.65228271484375, 7231154.2113037109375 ], [ 2070417.5615234375, 7231157.9522705078125 ], [ 2070416.23687744140625, 7231159.7655029296875 ], [ 2070425.66552734375, 7231166.78912353515625 ], [ 2070426.9456787109375, 7231165.147705078125 ], [ 2070436.47467041015625, 7231172.209716796875 ] ] ], [ [ [ 2068841.6226806640625, 7231172.93487548828125 ], [ 2068847.4669189453125, 7231163.792724609375 ], [ 2068849.3037109375, 7231164.97607421875 ], [ 2068862.79547119140625, 7231144.1339111328125 ], [ 2068860.9810791015625, 7231143.0076904296875 ], [ 2068866.869873046875, 7231133.884521484375 ], [ 2068855.3817138671875, 7231126.288330078125 ], [ 2068852.33148193359375, 7231131.00250244140625 ], [ 2068836.84710693359375, 7231121.00152587890625 ], [ 2068830.0452880859375, 7231131.4989013671875 ], [ 2068833.41827392578125, 7231133.59832763671875 ], [ 2068827.89691162109375, 7231142.26348876953125 ], [ 2068824.5906982421875, 7231140.24029541015625 ], [ 2068817.811279296875, 7231150.66131591796875 ], [ 2068833.0399169921875, 7231160.64349365234375 ], [ 2068830.0452880859375, 7231165.3958740234375 ], [ 2068841.6226806640625, 7231172.93487548828125 ] ] ], [ [ [ 2074422.72552490234375, 7231152.0164794921875 ], [ 2074396.58770751953125, 7231151.0048828125 ], [ 2074395.79730224609375, 7231171.50347900390625 ], [ 2074421.92388916015625, 7231172.51507568359375 ], [ 2074448.0618896484375, 7231173.5264892578125 ], [ 2074448.85211181640625, 7231153.028076171875 ], [ 2074422.72552490234375, 7231152.0164794921875 ] ] ], [ [ [ 2071679.03387451171875, 7231152.28369140625 ], [ 2071651.76068115234375, 7231152.07373046875 ], [ 2071651.59368896484375, 7231173.83209228515625 ], [ 2071678.86712646484375, 7231174.0418701171875 ], [ 2071706.14031982421875, 7231174.2708740234375 ], [ 2071733.41351318359375, 7231174.48089599609375 ], [ 2071733.58050537109375, 7231152.72271728515625 ], [ 2071706.30731201171875, 7231152.5126953125 ], [ 2071679.03387451171875, 7231152.28369140625 ] ] ], [ [ [ 2069780.72509765625, 7231159.4791259765625 ], [ 2069773.689697265625, 7231142.60687255859375 ], [ 2069755.589111328125, 7231150.1458740234375 ], [ 2069737.488525390625, 7231157.7041015625 ], [ 2069744.52392578125, 7231174.5762939453125 ], [ 2069762.62451171875, 7231167.03729248046875 ], [ 2069780.72509765625, 7231159.4791259765625 ] ] ], [ [ [ 2074377.38507080078125, 7231145.12628173828125 ], [ 2074357.8485107421875, 7231144.3629150390625 ], [ 2074356.701904296875, 7231173.98468017578125 ], [ 2074376.238525390625, 7231174.74810791015625 ], [ 2074377.38507080078125, 7231145.12628173828125 ] ] ], [ [ [ 2068918.8673095703125, 7231175.24432373046875 ], [ 2068928.9193115234375, 7231159.727294921875 ], [ 2068923.7764892578125, 7231156.42529296875 ], [ 2068925.301513671875, 7231154.11590576171875 ], [ 2068912.5665283203125, 7231145.73712158203125 ], [ 2068909.59429931640625, 7231150.45147705078125 ], [ 2068907.13409423828125, 7231148.84808349609375 ], [ 2068900.0653076171875, 7231159.6890869140625 ], [ 2068902.5255126953125, 7231161.3115234375 ], [ 2068899.55328369140625, 7231165.87310791015625 ], [ 2068906.35491943359375, 7231170.28192138671875 ], [ 2068908.369873046875, 7231167.18988037109375 ], [ 2068910.6962890625, 7231168.6978759765625 ], [ 2068908.748291015625, 7231171.8660888671875 ], [ 2068912.3438720703125, 7231174.17547607421875 ], [ 2068913.8021240234375, 7231171.980712890625 ], [ 2068918.8673095703125, 7231175.24432373046875 ] ] ], [ [ [ 2068603.8109130859375, 7231158.06671142578125 ], [ 2068606.72747802734375, 7231153.734130859375 ], [ 2068602.486083984375, 7231150.92852783203125 ], [ 2068599.56951904296875, 7231155.2611083984375 ], [ 2068595.91827392578125, 7231152.72271728515625 ], [ 2068586.990478515625, 7231166.52191162109375 ], [ 2068602.18548583984375, 7231176.48492431640625 ], [ 2068611.0355224609375, 7231162.971923828125 ], [ 2068603.8109130859375, 7231158.06671142578125 ] ] ], [ [ [ 2070147.5894775390625, 7231166.636474609375 ], [ 2070130.55767822265625, 7231160.05169677734375 ], [ 2070126.44989013671875, 7231171.52252197265625 ], [ 2070143.43731689453125, 7231178.1837158203125 ], [ 2070147.5894775390625, 7231166.636474609375 ] ] ], [ [ [ 2070464.02630615234375, 7231160.4525146484375 ], [ 2070456.37872314453125, 7231154.84112548828125 ], [ 2070443.69927978515625, 7231172.03790283203125 ], [ 2070454.0408935546875, 7231179.8250732421875 ], [ 2070458.4603271484375, 7231173.8892822265625 ], [ 2070455.721923828125, 7231171.7896728515625 ], [ 2070464.02630615234375, 7231160.4525146484375 ] ] ], [ [ [ 2074594.502685546875, 7231180.41668701171875 ], [ 2074595.28192138671875, 7231160.83428955078125 ], [ 2074614.97430419921875, 7231161.59771728515625 ], [ 2074615.66448974609375, 7231143.790283203125 ], [ 2074595.98309326171875, 7231143.02691650390625 ], [ 2074578.0941162109375, 7231142.35888671875 ], [ 2074576.63592529296875, 7231179.71051025390625 ], [ 2074594.502685546875, 7231180.41668701171875 ] ] ], [ [ [ 2074499.29107666015625, 7231162.80010986328125 ], [ 2074472.40728759765625, 7231161.75048828125 ], [ 2074471.69488525390625, 7231180.09228515625 ], [ 2074498.57867431640625, 7231181.14208984375 ], [ 2074499.29107666015625, 7231162.80010986328125 ] ] ], [ [ [ 2074048.80328369140625, 7231182.93609619140625 ], [ 2074051.64190673828125, 7231141.0418701171875 ], [ 2074040.1204833984375, 7231140.4503173828125 ], [ 2074039.41912841796875, 7231149.97430419921875 ], [ 2074036.33551025390625, 7231149.85968017578125 ], [ 2074034.19830322265625, 7231182.134521484375 ], [ 2074048.80328369140625, 7231182.93609619140625 ] ] ], [ [ [ 2074856.66009521484375, 7231165.77752685546875 ], [ 2074840.240478515625, 7231165.37689208984375 ], [ 2074839.81732177734375, 7231183.08892822265625 ], [ 2074856.23687744140625, 7231183.48968505859375 ], [ 2074856.66009521484375, 7231165.77752685546875 ] ] ], [ [ [ 2074546.5906982421875, 7231147.68389892578125 ], [ 2074531.4735107421875, 7231147.09228515625 ], [ 2074530.83892822265625, 7231163.4490966796875 ], [ 2074530.0374755859375, 7231183.546875 ], [ 2074545.1768798828125, 7231184.1195068359375 ], [ 2074546.5906982421875, 7231147.68389892578125 ] ] ], [ [ [ 2079044.0985107421875, 7231165.30047607421875 ], [ 2079027.1890869140625, 7231154.0587158203125 ], [ 2079012.22772216796875, 7231176.54229736328125 ], [ 2079029.1370849609375, 7231187.8031005859375 ], [ 2079044.0985107421875, 7231165.30047607421875 ] ] ], [ [ [ 2078821.7489013671875, 7231171.4462890625 ], [ 2078785.13592529296875, 7231146.74871826171875 ], [ 2078773.1912841796875, 7231164.4415283203125 ], [ 2078809.81549072265625, 7231189.1392822265625 ], [ 2078821.7489013671875, 7231171.4462890625 ] ] ], [ [ [ 2069942.6614990234375, 7231163.25830078125 ], [ 2069939.01007080078125, 7231161.84588623046875 ], [ 2069936.794921875, 7231162.66650390625 ], [ 2069930.4384765625, 7231160.12811279296875 ], [ 2069923.8485107421875, 7231176.4468994140625 ], [ 2069933.19927978515625, 7231180.168701171875 ], [ 2069931.37371826171875, 7231184.8065185546875 ], [ 2069946.0120849609375, 7231190.78070068359375 ], [ 2069950.4315185546875, 7231179.74871826171875 ], [ 2069946.2125244140625, 7231177.82110595703125 ], [ 2069948.06048583984375, 7231173.39288330078125 ], [ 2069947.64849853515625, 7231173.35491943359375 ], [ 2069949.785888671875, 7231168.04888916015625 ], [ 2069943.41851806640625, 7231165.43408203125 ], [ 2069942.6614990234375, 7231163.25830078125 ] ] ], [ [ [ 2070769.542724609375, 7231167.22808837890625 ], [ 2070752.488525390625, 7231154.59307861328125 ], [ 2070744.384521484375, 7231165.56768798828125 ], [ 2070761.761474609375, 7231178.37451171875 ], [ 2070778.51507568359375, 7231190.837890625 ], [ 2070786.630126953125, 7231179.86328125 ], [ 2070769.542724609375, 7231167.22808837890625 ] ] ], [ [ [ 2074071.31207275390625, 7231191.219482421875 ], [ 2074108.44830322265625, 7231155.2802734375 ], [ 2074108.44830322265625, 7231149.87872314453125 ], [ 2074107.23492431640625, 7231146.78692626953125 ], [ 2074099.53167724609375, 7231142.91229248046875 ], [ 2074094.26629638671875, 7231147.98931884765625 ], [ 2074091.58349609375, 7231145.2216796875 ], [ 2074086.54071044921875, 7231149.87872314453125 ], [ 2074089.27911376953125, 7231152.7799072265625 ], [ 2074080.88568115234375, 7231160.87249755859375 ], [ 2074078.18048095703125, 7231157.9713134765625 ], [ 2074070.80010986328125, 7231165.09051513671875 ], [ 2074073.49407958984375, 7231167.99169921875 ], [ 2074060.44732666015625, 7231180.53131103515625 ], [ 2074071.31207275390625, 7231191.219482421875 ] ] ], [ [ [ 2073139.935302734375, 7231189.10107421875 ], [ 2073143.965087890625, 7231171.56072998046875 ], [ 2073137.2078857421875, 7231172.97308349609375 ], [ 2073134.29150390625, 7231167.81988525390625 ], [ 2073119.02947998046875, 7231183.6614990234375 ], [ 2073125.0853271484375, 7231186.3717041015625 ], [ 2073122.7476806640625, 7231193.777099609375 ], [ 2073139.935302734375, 7231189.10107421875 ] ] ], [ [ [ 2068835.1104736328125, 7231190.3607177734375 ], [ 2068831.38128662109375, 7231187.97491455078125 ], [ 2068828.50927734375, 7231192.49847412109375 ], [ 2068832.23828125, 7231194.8651123046875 ], [ 2068835.1104736328125, 7231190.3607177734375 ] ] ], [ [ [ 2068699.96868896484375, 7231177.3629150390625 ], [ 2068687.6455078125, 7231169.194091796875 ], [ 2068685.06292724609375, 7231172.97308349609375 ], [ 2068680.4989013671875, 7231169.90032958984375 ], [ 2068671.83807373046875, 7231182.955322265625 ], [ 2068691.01849365234375, 7231195.93389892578125 ], [ 2068695.2821044921875, 7231189.61627197265625 ], [ 2068693.06671142578125, 7231188.127685546875 ], [ 2068699.96868896484375, 7231177.3629150390625 ] ] ], [ [ [ 2080874.28009033203125, 7231196.50653076171875 ], [ 2080876.23907470703125, 7231192.422119140625 ], [ 2080879.9794921875, 7231194.27349853515625 ], [ 2080882.13909912109375, 7231189.5208740234375 ], [ 2080878.398681640625, 7231187.66949462890625 ], [ 2080880.49169921875, 7231183.1270751953125 ], [ 2080841.58551025390625, 7231163.33447265625 ], [ 2080838.7135009765625, 7231168.984130859375 ], [ 2080844.090087890625, 7231171.75152587890625 ], [ 2080841.440673828125, 7231176.29412841796875 ], [ 2080866.85491943359375, 7231189.48272705078125 ], [ 2080865.4635009765625, 7231192.47930908203125 ], [ 2080874.28009033203125, 7231196.50653076171875 ] ] ], [ [ [ 2069789.719482421875, 7231182.03912353515625 ], [ 2069782.673095703125, 7231165.1668701171875 ], [ 2069764.95111083984375, 7231172.57232666015625 ], [ 2069747.2178955078125, 7231179.95867919921875 ], [ 2069754.2642822265625, 7231196.83087158203125 ], [ 2069771.98651123046875, 7231189.44451904296875 ], [ 2069789.719482421875, 7231182.03912353515625 ] ] ], [ [ [ 2079388.96630859375, 7231184.29132080078125 ], [ 2079366.92510986328125, 7231169.423095703125 ], [ 2079356.47210693359375, 7231184.94012451171875 ], [ 2079378.5023193359375, 7231199.80828857421875 ], [ 2079388.96630859375, 7231184.29132080078125 ] ] ], [ [ [ 2068900.15447998046875, 7231204.08367919921875 ], [ 2068910.29571533203125, 7231188.60467529296875 ], [ 2068905.2529296875, 7231185.2454833984375 ], [ 2068906.7332763671875, 7231182.955322265625 ], [ 2068903.0487060546875, 7231180.53131103515625 ], [ 2068901.044921875, 7231183.64227294921875 ], [ 2068898.7294921875, 7231182.0963134765625 ], [ 2068900.78887939453125, 7231179.0042724609375 ], [ 2068893.965087890625, 7231174.51910400390625 ], [ 2068890.97052001953125, 7231179.118896484375 ], [ 2068888.4324951171875, 7231177.47747802734375 ], [ 2068881.27471923828125, 7231188.3184814453125 ], [ 2068883.79052734375, 7231190.01708984375 ], [ 2068880.76251220703125, 7231194.61688232421875 ], [ 2068893.55328369140625, 7231202.9766845703125 ], [ 2068895.06707763671875, 7231200.6483154296875 ], [ 2068900.15447998046875, 7231204.08367919921875 ] ] ], [ [ [ 2069687.7843017578125, 7231206.030517578125 ], [ 2069707.97772216796875, 7231197.13629150390625 ], [ 2069710.59368896484375, 7231203.07208251953125 ], [ 2069728.44927978515625, 7231195.20867919921875 ], [ 2069722.6273193359375, 7231182.02008056640625 ], [ 2069704.79388427734375, 7231189.88348388671875 ], [ 2069702.122314453125, 7231183.77587890625 ], [ 2069681.90667724609375, 7231192.68927001953125 ], [ 2069687.7843017578125, 7231206.030517578125 ] ] ], [ [ [ 2068782.65667724609375, 7231206.41229248046875 ], [ 2068788.45648193359375, 7231197.5753173828125 ], [ 2068790.32672119140625, 7231198.68231201171875 ], [ 2068803.907470703125, 7231177.72552490234375 ], [ 2068802.19329833984375, 7231176.561279296875 ], [ 2068808.0374755859375, 7231167.5145263671875 ], [ 2068796.54931640625, 7231159.97528076171875 ], [ 2068793.38787841796875, 7231164.59429931640625 ], [ 2068778.1260986328125, 7231154.7457275390625 ], [ 2068771.33551025390625, 7231165.1859130859375 ], [ 2068774.54150390625, 7231167.2852783203125 ], [ 2068768.93109130859375, 7231175.87432861328125 ], [ 2068765.75848388671875, 7231173.8701171875 ], [ 2068758.92327880859375, 7231184.32952880859375 ], [ 2068774.12969970703125, 7231194.2542724609375 ], [ 2068771.16851806640625, 7231198.94952392578125 ], [ 2068782.65667724609375, 7231206.41229248046875 ] ] ], [ [ [ 2068578.18511962890625, 7231208.18731689453125 ], [ 2068581.95867919921875, 7231202.5186767578125 ], [ 2068582.6934814453125, 7231202.9766845703125 ], [ 2068593.335693359375, 7231186.98248291015625 ], [ 2068580.13311767578125, 7231178.069091796875 ], [ 2068569.59112548828125, 7231194.19708251953125 ], [ 2068570.9271240234375, 7231195.0941162109375 ], [ 2068567.10870361328125, 7231200.81988525390625 ], [ 2068578.18511962890625, 7231208.18731689453125 ] ] ], [ [ [ 2068389.96612548828125, 7231208.62628173828125 ], [ 2068393.89569091796875, 7231202.0797119140625 ], [ 2068396.27789306640625, 7231203.5684814453125 ], [ 2068402.68988037109375, 7231193.109130859375 ], [ 2068394.60809326171875, 7231188.1085205078125 ], [ 2068395.955078125, 7231185.93267822265625 ], [ 2068387.327880859375, 7231180.60748291015625 ], [ 2068385.9697265625, 7231182.7642822265625 ], [ 2068370.986083984375, 7231173.54571533203125 ], [ 2068372.34429931640625, 7231171.33172607421875 ], [ 2068363.7169189453125, 7231165.98748779296875 ], [ 2068362.35888671875, 7231168.144287109375 ], [ 2068354.18792724609375, 7231163.1627197265625 ], [ 2068347.77587890625, 7231173.54571533203125 ], [ 2068350.11370849609375, 7231174.97711181640625 ], [ 2068346.03948974609375, 7231181.523681640625 ], [ 2068355.64630126953125, 7231187.4976806640625 ], [ 2068354.59991455078125, 7231189.19647216796875 ], [ 2068359.48687744140625, 7231192.2310791015625 ], [ 2068360.63348388671875, 7231190.51348876953125 ], [ 2068375.4722900390625, 7231199.71307373046875 ], [ 2068374.43707275390625, 7231201.507080078125 ], [ 2068379.3572998046875, 7231204.522705078125 ], [ 2068380.45947265625, 7231202.7476806640625 ], [ 2068389.96612548828125, 7231208.62628173828125 ] ] ], [ [ [ 2067979.29730224609375, 7231195.361328125 ], [ 2067967.0521240234375, 7231182.8406982421875 ], [ 2067966.4844970703125, 7231183.43231201171875 ], [ 2067959.68292236328125, 7231176.351318359375 ], [ 2067960.6846923828125, 7231175.30169677734375 ], [ 2067955.7532958984375, 7231170.3773193359375 ], [ 2067956.6326904296875, 7231169.25128173828125 ], [ 2067948.261474609375, 7231160.70068359375 ], [ 2067947.259521484375, 7231161.6549072265625 ], [ 2067943.02947998046875, 7231157.26507568359375 ], [ 2067944.03131103515625, 7231156.29168701171875 ], [ 2067936.16107177734375, 7231148.2373046875 ], [ 2067938.4208984375, 7231146.0042724609375 ], [ 2067927.7786865234375, 7231135.1251220703125 ], [ 2067919.785888671875, 7231143.02691650390625 ], [ 2067917.6041259765625, 7231140.564697265625 ], [ 2067907.88592529296875, 7231150.10791015625 ], [ 2067916.9027099609375, 7231159.421875 ], [ 2067918.60589599609375, 7231157.780517578125 ], [ 2067929.58209228515625, 7231169.04132080078125 ], [ 2067928.6693115234375, 7231169.9384765625 ], [ 2067946.2799072265625, 7231188.05133056640625 ], [ 2067945.278076171875, 7231189.02471923828125 ], [ 2067965.04852294921875, 7231209.3707275390625 ], [ 2067979.29730224609375, 7231195.361328125 ] ] ], [ [ [ 2073858.3134765625, 7231204.86627197265625 ], [ 2073850.1649169921875, 7231170.56829833984375 ], [ 2073831.251708984375, 7231175.1298828125 ], [ 2073839.40032958984375, 7231209.40887451171875 ], [ 2073858.3134765625, 7231204.86627197265625 ] ] ], [ [ [ 2074850.19232177734375, 7231195.18951416015625 ], [ 2074835.4425048828125, 7231194.75048828125 ], [ 2074834.97491455078125, 7231210.763916015625 ], [ 2074849.72467041015625, 7231211.18389892578125 ], [ 2074850.19232177734375, 7231195.18951416015625 ] ] ], [ [ [ 2068194.03271484375, 7231212.76812744140625 ], [ 2068202.34808349609375, 7231205.24810791015625 ], [ 2068203.73968505859375, 7231206.79388427734375 ], [ 2068207.99212646484375, 7231202.9766845703125 ], [ 2068206.63409423828125, 7231201.41168212890625 ], [ 2068219.69171142578125, 7231189.578125 ], [ 2068221.0499267578125, 7231191.06689453125 ], [ 2068225.29107666015625, 7231187.24969482421875 ], [ 2068223.97747802734375, 7231185.76092529296875 ], [ 2068232.2041015625, 7231178.221923828125 ], [ 2068227.16131591796875, 7231172.4769287109375 ], [ 2068229.16510009765625, 7231170.60650634765625 ], [ 2068220.94970703125, 7231161.693115234375 ], [ 2068213.94769287109375, 7231167.9534912109375 ], [ 2068212.21112060546875, 7231166.10211181640625 ], [ 2068204.69708251953125, 7231172.9158935546875 ], [ 2068206.38909912109375, 7231174.70989990234375 ], [ 2068193.342529296875, 7231186.75347900390625 ], [ 2068191.68389892578125, 7231184.82568359375 ], [ 2068184.11407470703125, 7231191.48687744140625 ], [ 2068185.81732177734375, 7231193.4334716796875 ], [ 2068178.7373046875, 7231199.8275146484375 ], [ 2068186.80810546875, 7231208.87451171875 ], [ 2068188.87847900390625, 7231207.1185302734375 ], [ 2068194.03271484375, 7231212.76812744140625 ] ] ], [ [ [ 2074812.33251953125, 7231154.7457275390625 ], [ 2074794.00927734375, 7231154.2113037109375 ], [ 2074793.15228271484375, 7231183.3560791015625 ], [ 2074792.29510498046875, 7231212.5198974609375 ], [ 2074810.6292724609375, 7231213.0543212890625 ], [ 2074811.47552490234375, 7231183.90948486328125 ], [ 2074812.33251953125, 7231154.7457275390625 ] ] ], [ [ [ 2070615.54327392578125, 7231214.046875 ], [ 2070617.50250244140625, 7231209.04608154296875 ], [ 2070624.415283203125, 7231211.50830078125 ], [ 2070629.9146728515625, 7231195.78131103515625 ], [ 2070612.0145263671875, 7231189.2918701171875 ], [ 2070606.45947265625, 7231204.9998779296875 ], [ 2070611.94769287109375, 7231207.0230712890625 ], [ 2070610.0662841796875, 7231212.17633056640625 ], [ 2070615.54327392578125, 7231214.046875 ] ] ], [ [ [ 2074718.902099609375, 7231187.70770263671875 ], [ 2074703.0947265625, 7231187.51690673828125 ], [ 2074702.76068115234375, 7231218.2266845703125 ], [ 2074718.4346923828125, 7231218.34130859375 ], [ 2074718.902099609375, 7231187.70770263671875 ] ] ], [ [ [ 2069804.77008056640625, 7231203.7783203125 ], [ 2069798.1019287109375, 7231187.8031005859375 ], [ 2069778.465087890625, 7231195.9910888671875 ], [ 2069758.8284912109375, 7231204.1790771484375 ], [ 2069765.49652099609375, 7231220.15447998046875 ], [ 2069785.13330078125, 7231211.96649169921875 ], [ 2069804.77008056640625, 7231203.7783203125 ] ] ], [ [ [ 2070449.1317138671875, 7231220.440673828125 ], [ 2070459.08367919921875, 7231207.4810791015625 ], [ 2070434.27069091796875, 7231187.99407958984375 ], [ 2070424.040283203125, 7231201.1063232421875 ], [ 2070434.1480712890625, 7231208.95068359375 ], [ 2070434.1593017578125, 7231208.95068359375 ], [ 2070438.990478515625, 7231212.6724853515625 ], [ 2070436.7864990234375, 7231215.497314453125 ], [ 2070442.34130859375, 7231219.6201171875 ], [ 2070444.467529296875, 7231216.8717041015625 ], [ 2070449.1317138671875, 7231220.440673828125 ] ] ], [ [ [ 2067614.34747314453125, 7231222.3494873046875 ], [ 2067613.73529052734375, 7231190.93328857421875 ], [ 2067586.606689453125, 7231191.448486328125 ], [ 2067587.17449951171875, 7231222.8839111328125 ], [ 2067614.34747314453125, 7231222.3494873046875 ] ] ], [ [ [ 2067556.0828857421875, 7231223.590087890625 ], [ 2067555.42608642578125, 7231192.0784912109375 ], [ 2067528.19732666015625, 7231192.68927001953125 ], [ 2067528.86529541015625, 7231224.10528564453125 ], [ 2067556.0828857421875, 7231223.590087890625 ] ] ], [ [ [ 2080900.373291015625, 7231224.46807861328125 ], [ 2080904.11370849609375, 7231217.69232177734375 ], [ 2080906.58489990234375, 7231219.0283203125 ], [ 2080914.8892822265625, 7231204.293701171875 ], [ 2080904.792724609375, 7231198.96868896484375 ], [ 2080903.17852783203125, 7231201.71710205078125 ], [ 2080896.02069091796875, 7231198.30047607421875 ], [ 2080889.7645263671875, 7231210.076904296875 ], [ 2080892.24688720703125, 7231211.48931884765625 ], [ 2080888.6846923828125, 7231218.1884765625 ], [ 2080900.373291015625, 7231224.46807861328125 ] ] ], [ [ [ 2067498.02972412109375, 7231225.25048828125 ], [ 2067497.3284912109375, 7231193.33807373046875 ], [ 2067469.75469970703125, 7231194.02532958984375 ], [ 2067470.46710205078125, 7231225.84228515625 ], [ 2067498.02972412109375, 7231225.25048828125 ] ] ], [ [ [ 2070008.84088134765625, 7231212.17633056640625 ], [ 2069995.7943115234375, 7231207.7100830078125 ], [ 2069991.46392822265625, 7231220.21173095703125 ], [ 2070011.200927734375, 7231226.8729248046875 ], [ 2070014.184326171875, 7231218.2266845703125 ], [ 2070007.52728271484375, 7231215.99371337890625 ], [ 2070008.84088134765625, 7231212.17633056640625 ] ] ], [ [ [ 2069638.1915283203125, 7231229.0869140625 ], [ 2069657.70587158203125, 7231220.4788818359375 ], [ 2069659.909912109375, 7231225.4794921875 ], [ 2069679.44647216796875, 7231216.8717041015625 ], [ 2069672.9788818359375, 7231202.21331787109375 ], [ 2069653.44232177734375, 7231210.8212890625 ], [ 2069651.49407958984375, 7231206.41229248046875 ], [ 2069631.9910888671875, 7231215.02032470703125 ], [ 2069638.1915283203125, 7231229.0869140625 ] ] ], [ [ [ 2065262.5562744140625, 7231168.3350830078125 ], [ 2065256.4224853515625, 7231163.39190673828125 ], [ 2065250.6116943359375, 7231158.69671630859375 ], [ 2065243.27569580078125, 7231167.80072021484375 ], [ 2065236.32952880859375, 7231162.20849609375 ], [ 2065261.38751220703125, 7231131.11712646484375 ], [ 2065173.36712646484375, 7231060.1361083984375 ], [ 2065214.2213134765625, 7230943.84613037109375 ], [ 2065210.046875, 7230942.37652587890625 ], [ 2065221.657470703125, 7230909.339111328125 ], [ 2065232.410888671875, 7230913.11810302734375 ], [ 2065236.952880859375, 7230900.21630859375 ], [ 2065241.6505126953125, 7230886.8563232421875 ], [ 2065230.88592529296875, 7230883.0775146484375 ], [ 2065240.20330810546875, 7230856.56768798828125 ], [ 2065242.630126953125, 7230849.65869140625 ], [ 2065246.8046875, 7230851.1282958984375 ], [ 2065287.825927734375, 7230734.38330078125 ], [ 2065319.52947998046875, 7230745.52911376953125 ], [ 2065323.58172607421875, 7230733.98248291015625 ], [ 2065332.342529296875, 7230737.0552978515625 ], [ 2065327.8341064453125, 7230749.8804931640625 ], [ 2065334.88067626953125, 7230752.3616943359375 ], [ 2065342.8065185546875, 7230755.1480712890625 ], [ 2065347.31488037109375, 7230742.3037109375 ], [ 2065385.3416748046875, 7230755.6824951171875 ], [ 2065410.1771240234375, 7230684.9910888671875 ], [ 2065227.5684814453125, 7230620.8272705078125 ], [ 2065161.74530029296875, 7230808.1671142578125 ], [ 2065061.29071044921875, 7231094.0709228515625 ], [ 2065229.69488525390625, 7231229.81207275390625 ], [ 2065257.63592529296875, 7231195.17047119140625 ], [ 2065247.50592041015625, 7231187.00152587890625 ], [ 2065262.5562744140625, 7231168.3350830078125 ] ] ], [ [ [ 2071865.24932861328125, 7231147.244873046875 ], [ 2071851.67950439453125, 7231124.761474609375 ], [ 2071825.46368408203125, 7231140.58367919921875 ], [ 2071839.03350830078125, 7231163.06732177734375 ], [ 2071852.603271484375, 7231185.5509033203125 ], [ 2071866.17327880859375, 7231208.03472900390625 ], [ 2071879.74310302734375, 7231230.518310546875 ], [ 2071905.95867919921875, 7231214.6956787109375 ], [ 2071892.388916015625, 7231192.21209716796875 ], [ 2071878.819091796875, 7231169.728515625 ], [ 2071865.24932861328125, 7231147.244873046875 ] ] ], [ [ [ 2069700.9757080078125, 7231231.51092529296875 ], [ 2069720.01129150390625, 7231223.1129150390625 ], [ 2069722.2598876953125, 7231228.18988037109375 ], [ 2069738.23431396484375, 7231221.14691162109375 ], [ 2069731.811279296875, 7231206.56488037109375 ], [ 2069715.814697265625, 7231213.60791015625 ], [ 2069712.98712158203125, 7231207.19488525390625 ], [ 2069693.9625244140625, 7231215.57373046875 ], [ 2069700.9757080078125, 7231231.51092529296875 ] ] ], [ [ [ 2068881.7310791015625, 7231233.0186767578125 ], [ 2068891.80548095703125, 7231217.3297119140625 ], [ 2068886.71807861328125, 7231214.046875 ], [ 2068888.15411376953125, 7231211.7373046875 ], [ 2068875.22991943359375, 7231203.47308349609375 ], [ 2068872.38031005859375, 7231208.03472900390625 ], [ 2068869.864501953125, 7231206.469482421875 ], [ 2068862.840087890625, 7231217.46331787109375 ], [ 2068865.2335205078125, 7231219.0283203125 ], [ 2068862.27227783203125, 7231223.64727783203125 ], [ 2068875.11871337890625, 7231231.89251708984375 ], [ 2068876.61029052734375, 7231229.73590087890625 ], [ 2068881.7310791015625, 7231233.0186767578125 ] ] ], [ [ [ 2067878.7091064453125, 7231145.50811767578125 ], [ 2067889.551513671875, 7231135.31610107421875 ], [ 2067895.54052734375, 7231141.69091796875 ], [ 2067908.21990966796875, 7231129.80010986328125 ], [ 2067885.49951171875, 7231105.61810302734375 ], [ 2067861.9998779296875, 7231127.7197265625 ], [ 2067838.6229248046875, 7231149.70709228515625 ], [ 2067815.23468017578125, 7231171.69427490234375 ], [ 2067791.84649658203125, 7231193.68170166015625 ], [ 2067768.44708251953125, 7231215.65008544921875 ], [ 2067785.14508056640625, 7231233.4384765625 ], [ 2067808.5443115234375, 7231211.47027587890625 ], [ 2067831.93267822265625, 7231189.48272705078125 ], [ 2067855.3209228515625, 7231167.49530029296875 ], [ 2067878.7091064453125, 7231145.50811767578125 ] ] ], [ [ [ 2074386.24609375, 7231205.66790771484375 ], [ 2074366.39788818359375, 7231204.73272705078125 ], [ 2074364.95068359375, 7231235.55712890625 ], [ 2074384.78790283203125, 7231236.49249267578125 ], [ 2074386.24609375, 7231205.66790771484375 ] ] ], [ [ [ 2065996.09613037109375, 7231237.48492431640625 ], [ 2066003.63250732421875, 7231219.23828125 ], [ 2065929.84991455078125, 7231188.64288330078125 ], [ 2065926.06488037109375, 7231197.823486328125 ], [ 2065923.19287109375, 7231196.62109375 ], [ 2065918.0499267578125, 7231209.0653076171875 ], [ 2065930.3397216796875, 7231214.2376708984375 ], [ 2065931.130126953125, 7231212.2908935546875 ], [ 2065935.861083984375, 7231214.2376708984375 ], [ 2065936.43988037109375, 7231212.8062744140625 ], [ 2065954.49609375, 7231220.23089599609375 ], [ 2065953.88372802734375, 7231221.64312744140625 ], [ 2065959.427490234375, 7231223.99090576171875 ], [ 2065960.0509033203125, 7231222.5020751953125 ], [ 2065977.9844970703125, 7231230.00311279296875 ], [ 2065977.405517578125, 7231231.41552734375 ], [ 2065983.0048828125, 7231233.76312255859375 ], [ 2065983.61712646484375, 7231232.2742919921875 ], [ 2065996.09613037109375, 7231237.48492431640625 ] ] ], [ [ [ 2074431.1746826171875, 7231210.2677001953125 ], [ 2074411.01470947265625, 7231209.3134765625 ], [ 2074409.67889404296875, 7231237.71392822265625 ], [ 2074429.82769775390625, 7231238.66827392578125 ], [ 2074431.1746826171875, 7231210.2677001953125 ] ] ], [ [ [ 2068555.88787841796875, 7231240.40509033203125 ], [ 2068558.848876953125, 7231235.76708984375 ], [ 2068561.36468505859375, 7231237.40850830078125 ], [ 2068568.388916015625, 7231226.51031494140625 ], [ 2068565.917724609375, 7231224.84967041015625 ], [ 2068568.86767578125, 7231220.23089599609375 ], [ 2068555.9769287109375, 7231211.9854736328125 ], [ 2068543.1304931640625, 7231232.08349609375 ], [ 2068555.88787841796875, 7231240.40509033203125 ] ] ], [ [ [ 2070519.34088134765625, 7231231.5872802734375 ], [ 2070511.826904296875, 7231226.1094970703125 ], [ 2070509.4334716796875, 7231229.46868896484375 ], [ 2070500.51690673828125, 7231223.01751708984375 ], [ 2070503.07708740234375, 7231219.5054931640625 ], [ 2070498.86932373046875, 7231216.41351318359375 ], [ 2070496.30889892578125, 7231219.92547607421875 ], [ 2070491.3441162109375, 7231216.3563232421875 ], [ 2070485.3551025390625, 7231224.6016845703125 ], [ 2070510.95867919921875, 7231243.19171142578125 ], [ 2070519.34088134765625, 7231231.5872802734375 ] ] ], [ [ [ 2070564.080322265625, 7231216.5089111328125 ], [ 2070550.69970703125, 7231211.126708984375 ], [ 2070539.84588623046875, 7231238.401123046875 ], [ 2070553.19329833984375, 7231243.78350830078125 ], [ 2070564.080322265625, 7231216.5089111328125 ] ] ], [ [ [ 2068252.1746826171875, 7231246.5509033203125 ], [ 2068257.08392333984375, 7231236.49249267578125 ], [ 2068258.96527099609375, 7231237.3704833984375 ], [ 2068261.46990966796875, 7231232.17889404296875 ], [ 2068259.644287109375, 7231231.28192138671875 ], [ 2068267.39227294921875, 7231215.45928955078125 ], [ 2068269.2288818359375, 7231216.26092529296875 ], [ 2068271.82269287109375, 7231211.14569091796875 ], [ 2068269.863525390625, 7231210.24871826171875 ], [ 2068274.81707763671875, 7231200.19012451171875 ], [ 2068267.93768310546875, 7231196.75469970703125 ], [ 2068269.11767578125, 7231194.29248046875 ], [ 2068258.219482421875, 7231188.98651123046875 ], [ 2068254.00048828125, 7231197.5562744140625 ], [ 2068251.7294921875, 7231196.44927978515625 ], [ 2068247.26568603515625, 7231205.51531982421875 ], [ 2068249.58111572265625, 7231206.71771240234375 ], [ 2068241.82208251953125, 7231222.540283203125 ], [ 2068239.47332763671875, 7231221.41412353515625 ], [ 2068235.05389404296875, 7231230.49932861328125 ], [ 2068237.3582763671875, 7231231.62530517578125 ], [ 2068233.0947265625, 7231240.19512939453125 ], [ 2068244.03729248046875, 7231245.5775146484375 ], [ 2068245.26190185546875, 7231243.115478515625 ], [ 2068252.1746826171875, 7231246.5509033203125 ] ] ], [ [ [ 2074499.40228271484375, 7231223.91448974609375 ], [ 2074451.72430419921875, 7231222.19671630859375 ], [ 2074450.95611572265625, 7231243.6116943359375 ], [ 2074498.63427734375, 7231245.3485107421875 ], [ 2074541.33648681640625, 7231246.89447021484375 ], [ 2074542.09332275390625, 7231225.4412841796875 ], [ 2074499.40228271484375, 7231223.91448974609375 ] ] ], [ [ [ 2074614.78509521484375, 7231230.0985107421875 ], [ 2074566.08270263671875, 7231228.38067626953125 ], [ 2074565.37030029296875, 7231248.0587158203125 ], [ 2074614.072509765625, 7231249.79571533203125 ], [ 2074661.728515625, 7231251.49432373046875 ], [ 2074662.4296875, 7231231.797119140625 ], [ 2074614.78509521484375, 7231230.0985107421875 ] ] ], [ [ [ 2069650.592529296875, 7231251.532470703125 ], [ 2069669.86187744140625, 7231243.03912353515625 ], [ 2069672.08831787109375, 7231248.077880859375 ], [ 2069691.1126708984375, 7231239.69891357421875 ], [ 2069684.9791259765625, 7231225.76593017578125 ], [ 2069665.9434814453125, 7231234.14471435546875 ], [ 2069664.00653076171875, 7231229.7548828125 ], [ 2069644.73712158203125, 7231238.248291015625 ], [ 2069650.592529296875, 7231251.532470703125 ] ] ], [ [ [ 2069839.13427734375, 7231227.2354736328125 ], [ 2069831.57568359375, 7231209.12249755859375 ], [ 2069815.9130859375, 7231215.66912841796875 ], [ 2069823.46051025390625, 7231233.76312255859375 ], [ 2069831.01910400390625, 7231251.8760986328125 ], [ 2069846.681884765625, 7231245.3485107421875 ], [ 2069839.13427734375, 7231227.2354736328125 ] ] ], [ [ [ 2071799.7489013671875, 7231198.07147216796875 ], [ 2071787.4146728515625, 7231177.6492919921875 ], [ 2071764.672119140625, 7231191.372314453125 ], [ 2071776.9951171875, 7231211.813720703125 ], [ 2071789.31829833984375, 7231232.236083984375 ], [ 2071801.65252685546875, 7231252.65869140625 ], [ 2071824.39508056640625, 7231238.93548583984375 ], [ 2071812.0718994140625, 7231218.493896484375 ], [ 2071799.7489013671875, 7231198.07147216796875 ] ] ], [ [ [ 2069626.22467041015625, 7231232.29327392578125 ], [ 2069618.15411376953125, 7231214.00872802734375 ], [ 2069599.6082763671875, 7231222.17767333984375 ], [ 2069603.1593017578125, 7231230.2510986328125 ], [ 2069584.8582763671875, 7231238.30548095703125 ], [ 2069591.1925048828125, 7231252.71588134765625 ], [ 2069609.5045166015625, 7231244.64227294921875 ], [ 2069607.667724609375, 7231240.48150634765625 ], [ 2069626.22467041015625, 7231232.29327392578125 ] ] ], [ [ [ 2068731.14910888671875, 7231253.0784912109375 ], [ 2068741.31268310546875, 7231237.46588134765625 ], [ 2068736.21429443359375, 7231234.0875244140625 ], [ 2068737.61688232421875, 7231231.797119140625 ], [ 2068724.8485107421875, 7231223.47552490234375 ], [ 2068721.79827880859375, 7231228.01812744140625 ], [ 2068719.41607666015625, 7231226.452880859375 ], [ 2068712.25830078125, 7231237.3704833984375 ], [ 2068714.77410888671875, 7231239.069091796875 ], [ 2068711.76849365234375, 7231243.64990234375 ], [ 2068724.52569580078125, 7231252.1051025390625 ], [ 2068726.02850341796875, 7231249.79571533203125 ], [ 2068731.14910888671875, 7231253.0784912109375 ] ] ], [ [ [ 2069858.815673828125, 7231252.94488525390625 ], [ 2069857.424072265625, 7231249.20391845703125 ], [ 2069864.06988525390625, 7231246.68450927734375 ], [ 2069862.50030517578125, 7231242.65728759765625 ], [ 2069865.22772216796875, 7231241.626708984375 ], [ 2069866.07373046875, 7231236.43511962890625 ], [ 2069862.010498046875, 7231233.285888671875 ], [ 2069859.18292236328125, 7231234.2974853515625 ], [ 2069856.8341064453125, 7231228.20892333984375 ], [ 2069855.87689208984375, 7231228.62890625 ], [ 2069853.3052978515625, 7231222.38751220703125 ], [ 2069846.13629150390625, 7231215.45928955078125 ], [ 2069838.29949951171875, 7231218.493896484375 ], [ 2069851.134521484375, 7231251.5706787109375 ], [ 2069851.43511962890625, 7231251.49432373046875 ], [ 2069852.99371337890625, 7231255.34967041015625 ], [ 2069858.815673828125, 7231252.94488525390625 ] ] ], [ [ [ 2069710.12628173828125, 7231255.57891845703125 ], [ 2069728.90570068359375, 7231247.31427001953125 ], [ 2069731.143310546875, 7231252.372314453125 ], [ 2069751.15850830078125, 7231243.5543212890625 ], [ 2069744.6796875, 7231228.85791015625 ], [ 2069724.6533203125, 7231237.67572021484375 ], [ 2069722.71649169921875, 7231233.285888671875 ], [ 2069703.9478759765625, 7231241.55029296875 ], [ 2069710.12628173828125, 7231255.57891845703125 ] ] ], [ [ [ 2074738.39410400390625, 7231238.74468994140625 ], [ 2074704.85369873046875, 7231236.81689453125 ], [ 2074703.8629150390625, 7231253.8992919921875 ], [ 2074737.40350341796875, 7231255.826904296875 ], [ 2074738.39410400390625, 7231238.74468994140625 ] ] ], [ [ [ 2068648.57232666015625, 7231256.13232421875 ], [ 2068651.53350830078125, 7231251.49432373046875 ], [ 2068654.04931640625, 7231253.13568115234375 ], [ 2068661.073486328125, 7231242.23748779296875 ], [ 2068658.602294921875, 7231240.576904296875 ], [ 2068661.55230712890625, 7231235.9578857421875 ], [ 2068648.6614990234375, 7231227.71270751953125 ], [ 2068647.32568359375, 7231230.11749267578125 ], [ 2068642.22711181640625, 7231226.73931884765625 ], [ 2068632.19732666015625, 7231242.21832275390625 ], [ 2068637.25128173828125, 7231245.50128173828125 ], [ 2068635.81512451171875, 7231247.81072998046875 ], [ 2068648.57232666015625, 7231256.13232421875 ] ] ], [ [ [ 2072687.5552978515625, 7231231.09088134765625 ], [ 2072661.90728759765625, 7231230.86187744140625 ], [ 2072661.6956787109375, 7231256.189697265625 ], [ 2072687.35491943359375, 7231256.39947509765625 ], [ 2072713.0029296875, 7231256.6094970703125 ], [ 2072738.66192626953125, 7231256.8385009765625 ], [ 2072738.8623046875, 7231231.51092529296875 ], [ 2072713.21429443359375, 7231231.3009033203125 ], [ 2072687.5552978515625, 7231231.09088134765625 ] ] ], [ [ [ 2074845.528076171875, 7231258.25091552734375 ], [ 2074845.739501953125, 7231254.96807861328125 ], [ 2074868.8272705078125, 7231256.6859130859375 ], [ 2074869.43951416015625, 7231247.46710205078125 ], [ 2074871.8773193359375, 7231247.46710205078125 ], [ 2074872.14447021484375, 7231242.67633056640625 ], [ 2074835.6207275390625, 7231240.13787841796875 ], [ 2074834.5631103515625, 7231254.14727783203125 ], [ 2074837.3572998046875, 7231254.3572998046875 ], [ 2074837.07891845703125, 7231257.5828857421875 ], [ 2074845.528076171875, 7231258.25091552734375 ] ] ], [ [ [ 2067972.57373046875, 7231259.3961181640625 ], [ 2067985.95428466796875, 7231250.3873291015625 ], [ 2067986.488525390625, 7231251.2081298828125 ], [ 2067990.5740966796875, 7231248.44049072265625 ], [ 2067994.13629150390625, 7231253.80389404296875 ], [ 2068009.7764892578125, 7231243.24908447265625 ], [ 2067990.184326171875, 7231213.989501953125 ], [ 2067979.1527099609375, 7231221.35687255859375 ], [ 2067980.978271484375, 7231224.10528564453125 ], [ 2067960.27288818359375, 7231237.9810791015625 ], [ 2067967.99847412109375, 7231249.49029541015625 ], [ 2067968.6884765625, 7231249.0321044921875 ], [ 2067970.5477294921875, 7231251.78070068359375 ], [ 2067968.4215087890625, 7231253.193115234375 ], [ 2067972.57373046875, 7231259.3961181640625 ] ] ], [ [ [ 2069059.20770263671875, 7231261.8773193359375 ], [ 2069059.89788818359375, 7231254.090087890625 ], [ 2069062.0797119140625, 7231254.319091796875 ], [ 2069062.9146728515625, 7231246.18829345703125 ], [ 2069060.755126953125, 7231245.95928955078125 ], [ 2069062.45831298828125, 7231228.6668701171875 ], [ 2069064.62890625, 7231228.91510009765625 ], [ 2069065.486083984375, 7231220.7843017578125 ], [ 2069063.32647705078125, 7231220.5552978515625 ], [ 2069065.330322265625, 7231200.228271484375 ], [ 2069067.4453125, 7231200.457275390625 ], [ 2069068.29132080078125, 7231192.36468505859375 ], [ 2069066.1094970703125, 7231192.11669921875 ], [ 2069067.90167236328125, 7231174.82452392578125 ], [ 2069070.061279296875, 7231175.01531982421875 ], [ 2069070.82952880859375, 7231166.9036865234375 ], [ 2069068.65869140625, 7231166.6937255859375 ], [ 2069069.4603271484375, 7231158.8682861328125 ], [ 2069069.9945068359375, 7231153.19970703125 ], [ 2069062.32470703125, 7231152.45550537109375 ], [ 2069062.847900390625, 7231146.8250732421875 ], [ 2069058.094482421875, 7231146.36688232421875 ], [ 2069056.82550048828125, 7231157.5894775390625 ], [ 2069053.75311279296875, 7231157.30328369140625 ], [ 2069052.96270751953125, 7231165.22412109375 ], [ 2069051.24847412109375, 7231165.05230712890625 ], [ 2069050.22430419921875, 7231175.49249267578125 ], [ 2069051.91632080078125, 7231175.664306640625 ], [ 2069050.43572998046875, 7231190.60888671875 ], [ 2069048.72149658203125, 7231190.45611572265625 ], [ 2069047.68609619140625, 7231200.89630126953125 ], [ 2069049.3892822265625, 7231201.068115234375 ], [ 2069047.86431884765625, 7231216.29888916015625 ], [ 2069046.16107177734375, 7231216.1273193359375 ], [ 2069045.12567138671875, 7231226.529296875 ], [ 2069046.81787109375, 7231226.70111083984375 ], [ 2069045.31512451171875, 7231241.6649169921875 ], [ 2069043.6229248046875, 7231241.49310302734375 ], [ 2069042.57647705078125, 7231251.914306640625 ], [ 2069044.2908935546875, 7231252.08587646484375 ], [ 2069043.46710205078125, 7231260.31231689453125 ], [ 2069059.20770263671875, 7231261.8773193359375 ] ] ], [ [ [ 2067440.58892822265625, 7231262.41168212890625 ], [ 2067439.8876953125, 7231230.5565185546875 ], [ 2067412.3582763671875, 7231231.1483154296875 ], [ 2067413.0596923828125, 7231263.00347900390625 ], [ 2067440.58892822265625, 7231262.41168212890625 ] ] ], [ [ [ 2068328.3507080078125, 7231256.51409912109375 ], [ 2068335.35272216796875, 7231253.3074951171875 ], [ 2068330.6884765625, 7231243.0963134765625 ], [ 2068332.60308837890625, 7231242.2755126953125 ], [ 2068330.1875, 7231236.9312744140625 ], [ 2068328.31732177734375, 7231237.73309326171875 ], [ 2068321.1260986328125, 7231221.77667236328125 ], [ 2068322.95172119140625, 7231220.95611572265625 ], [ 2068320.5806884765625, 7231215.68829345703125 ], [ 2068318.71051025390625, 7231216.48992919921875 ], [ 2068314.1019287109375, 7231206.2786865234375 ], [ 2068307.0552978515625, 7231209.40887451171875 ], [ 2068305.9644775390625, 7231206.94671630859375 ], [ 2068294.88812255859375, 7231211.96649169921875 ], [ 2068298.83990478515625, 7231220.68890380859375 ], [ 2068296.53570556640625, 7231221.719482421875 ], [ 2068300.69891357421875, 7231231.03369140625 ], [ 2068302.95867919921875, 7231230.00311279296875 ], [ 2068310.23907470703125, 7231246.03570556640625 ], [ 2068307.96807861328125, 7231247.0853271484375 ], [ 2068312.0869140625, 7231256.3040771484375 ], [ 2068314.40228271484375, 7231255.27349853515625 ], [ 2068318.365478515625, 7231263.9769287109375 ], [ 2068329.43048095703125, 7231258.976318359375 ], [ 2068328.3507080078125, 7231256.51409912109375 ] ] ], [ [ [ 2074804.17291259765625, 7231249.127685546875 ], [ 2074784.02410888671875, 7231248.95587158203125 ], [ 2074783.8905029296875, 7231264.4923095703125 ], [ 2074804.039306640625, 7231264.66387939453125 ], [ 2074804.17291259765625, 7231249.127685546875 ] ] ], [ [ [ 2068820.271484375, 7231265.885498046875 ], [ 2068826.984130859375, 7231262.9462890625 ], [ 2068828.23089599609375, 7231265.59930419921875 ], [ 2068845.89727783203125, 7231257.7354736328125 ], [ 2068844.6727294921875, 7231255.00628662109375 ], [ 2068851.38531494140625, 7231252.04791259765625 ], [ 2068846.09771728515625, 7231239.92791748046875 ], [ 2068836.43511962890625, 7231244.20330810546875 ], [ 2068835.577880859375, 7231242.3328857421875 ], [ 2068823.72247314453125, 7231247.6007080078125 ], [ 2068824.63531494140625, 7231249.43292236328125 ], [ 2068814.9951171875, 7231253.651123046875 ], [ 2068820.271484375, 7231265.885498046875 ] ] ], [ [ [ 2068787.710693359375, 7231269.20648193359375 ], [ 2068788.31170654296875, 7231266.32452392578125 ], [ 2068795.469482421875, 7231267.81329345703125 ], [ 2068798.297119140625, 7231254.8917236328125 ], [ 2068787.9666748046875, 7231252.6395263671875 ], [ 2068788.38970947265625, 7231250.69268798828125 ], [ 2068775.7103271484375, 7231247.9061279296875 ], [ 2068775.26507568359375, 7231249.87188720703125 ], [ 2068765.06829833984375, 7231247.638916015625 ], [ 2068762.1962890625, 7231260.57952880859375 ], [ 2068769.3651123046875, 7231262.18267822265625 ], [ 2068768.730712890625, 7231265.1029052734375 ], [ 2068787.710693359375, 7231269.20648193359375 ] ] ], [ [ [ 2070494.92852783203125, 7231258.21270751953125 ], [ 2070472.36407470703125, 7231240.5386962890625 ], [ 2070463.4697265625, 7231251.8760986328125 ], [ 2070486.03411865234375, 7231269.56927490234375 ], [ 2070494.92852783203125, 7231258.21270751953125 ] ] ], [ [ [ 2071519.74688720703125, 7231247.0853271484375 ], [ 2071514.5706787109375, 7231229.06768798828125 ], [ 2071492.39569091796875, 7231235.7288818359375 ], [ 2071474.61810302734375, 7231241.5885009765625 ], [ 2071456.87371826171875, 7231247.9061279296875 ], [ 2071440.40948486328125, 7231253.32672119140625 ], [ 2071445.57470703125, 7231271.45867919921875 ], [ 2071462.940673828125, 7231266.0380859375 ], [ 2071480.77392578125, 7231259.8350830078125 ], [ 2071498.4180908203125, 7231253.8419189453125 ], [ 2071519.74688720703125, 7231247.0853271484375 ] ] ], [ [ [ 2068434.29351806640625, 7231266.01910400390625 ], [ 2068444.8021240234375, 7231248.8795166015625 ], [ 2068446.5386962890625, 7231249.94830322265625 ], [ 2068449.611083984375, 7231244.98590087890625 ], [ 2068447.86328125, 7231243.85968017578125 ], [ 2068458.049072265625, 7231227.2545166015625 ], [ 2068459.80792236328125, 7231228.323486328125 ], [ 2068462.88031005859375, 7231223.36090087890625 ], [ 2068461.09930419921875, 7231222.23492431640625 ], [ 2068470.55029296875, 7231206.832275390625 ], [ 2068472.331298828125, 7231207.88189697265625 ], [ 2068475.4036865234375, 7231202.8623046875 ], [ 2068473.6226806640625, 7231201.8125 ], [ 2068483.80828857421875, 7231185.15008544921875 ], [ 2068485.544921875, 7231186.27630615234375 ], [ 2068488.61749267578125, 7231181.23748779296875 ], [ 2068486.88092041015625, 7231180.18768310546875 ], [ 2068492.747314453125, 7231170.64447021484375 ], [ 2068486.17950439453125, 7231166.54107666015625 ], [ 2068487.58209228515625, 7231164.231689453125 ], [ 2068477.11810302734375, 7231157.780517578125 ], [ 2068472.119873046875, 7231165.98748779296875 ], [ 2068469.9490966796875, 7231164.6514892578125 ], [ 2068464.6614990234375, 7231173.31671142578125 ], [ 2068466.832275390625, 7231174.671875 ], [ 2068458.939697265625, 7231187.6123046875 ], [ 2068456.7689208984375, 7231186.257080078125 ], [ 2068451.43670654296875, 7231194.9412841796875 ], [ 2068453.65191650390625, 7231196.3729248046875 ], [ 2068444.156494140625, 7231211.75653076171875 ], [ 2068441.9857177734375, 7231210.4202880859375 ], [ 2068436.60888671875, 7231219.10467529296875 ], [ 2068438.77972412109375, 7231220.440673828125 ], [ 2068430.80908203125, 7231233.38128662109375 ], [ 2068428.5938720703125, 7231232.0452880859375 ], [ 2068423.21728515625, 7231240.72967529296875 ], [ 2068425.38787841796875, 7231242.065673828125 ], [ 2068419.365478515625, 7231252.3914794921875 ], [ 2068401.45428466796875, 7231249.87188720703125 ], [ 2068401.82147216796875, 7231247.33349609375 ], [ 2068391.6915283203125, 7231246.0546875 ], [ 2068391.3240966796875, 7231248.59307861328125 ], [ 2068381.8062744140625, 7231247.39068603515625 ], [ 2068380.27008056640625, 7231259.6060791015625 ], [ 2068382.97528076171875, 7231259.9876708984375 ], [ 2068382.0067138671875, 7231267.52691650390625 ], [ 2068393.10528564453125, 7231269.03472900390625 ], [ 2068392.82708740234375, 7231271.01971435546875 ], [ 2068398.57110595703125, 7231271.7833251953125 ], [ 2068398.8826904296875, 7231269.77911376953125 ], [ 2068414.65667724609375, 7231271.7833251953125 ], [ 2068415.44708251953125, 7231265.44647216796875 ], [ 2068424.4083251953125, 7231266.55352783203125 ], [ 2068432.93548583984375, 7231272.06951904296875 ], [ 2068436.04107666015625, 7231267.1260986328125 ], [ 2068434.29351806640625, 7231266.01910400390625 ] ] ], [ [ [ 2070750.76312255859375, 7231189.73089599609375 ], [ 2070739.842529296875, 7231181.54290771484375 ], [ 2070727.319091796875, 7231198.18609619140625 ], [ 2070714.50628662109375, 7231215.13470458984375 ], [ 2070702.03851318359375, 7231231.8353271484375 ], [ 2070689.27008056640625, 7231248.24969482421875 ], [ 2070676.62432861328125, 7231265.1793212890625 ], [ 2070687.6226806640625, 7231273.11932373046875 ], [ 2070700.36871337890625, 7231256.43768310546875 ], [ 2070713.03692626953125, 7231239.77532958984375 ], [ 2070725.50469970703125, 7231223.07470703125 ], [ 2070738.07269287109375, 7231206.22149658203125 ], [ 2070750.76312255859375, 7231189.73089599609375 ] ] ], [ [ [ 2067377.74908447265625, 7231272.6802978515625 ], [ 2067377.13690185546875, 7231241.0540771484375 ], [ 2067349.7410888671875, 7231241.5885009765625 ], [ 2067350.364501953125, 7231273.23388671875 ], [ 2067377.74908447265625, 7231272.6802978515625 ] ] ], [ [ [ 2067861.45452880859375, 7231256.418701171875 ], [ 2067876.29351806640625, 7231241.8175048828125 ], [ 2067879.7332763671875, 7231245.310302734375 ], [ 2067883.2952880859375, 7231241.8939208984375 ], [ 2067887.8594970703125, 7231246.5126953125 ], [ 2067901.20672607421875, 7231233.45770263671875 ], [ 2067886.022705078125, 7231217.88311767578125 ], [ 2067886.72412109375, 7231217.215087890625 ], [ 2067877.206298828125, 7231207.44287109375 ], [ 2067867.4769287109375, 7231216.986083984375 ], [ 2067869.7479248046875, 7231219.29547119140625 ], [ 2067842.9866943359375, 7231245.539306640625 ], [ 2067841.68408203125, 7231244.20330810546875 ], [ 2067834.25927734375, 7231251.4180908203125 ], [ 2067835.57269287109375, 7231252.830322265625 ], [ 2067829.66168212890625, 7231258.65167236328125 ], [ 2067834.9716796875, 7231264.09149169921875 ], [ 2067834.5596923828125, 7231264.47308349609375 ], [ 2067846.29290771484375, 7231276.55487060546875 ], [ 2067863.9368896484375, 7231258.95709228515625 ], [ 2067861.45452880859375, 7231256.418701171875 ] ] ], [ [ [ 2069663.47210693359375, 7231276.80291748046875 ], [ 2069681.6173095703125, 7231268.80572509765625 ], [ 2069682.919677734375, 7231271.7451171875 ], [ 2069701.409912109375, 7231263.5950927734375 ], [ 2069695.09808349609375, 7231249.26129150390625 ], [ 2069676.5966796875, 7231257.41107177734375 ], [ 2069674.314697265625, 7231252.23870849609375 ], [ 2069656.18072509765625, 7231260.23590087890625 ], [ 2069663.47210693359375, 7231276.80291748046875 ] ] ], [ [ [ 2069890.0740966796875, 7231269.2257080078125 ], [ 2069881.869873046875, 7231250.5208740234375 ], [ 2069864.42608642578125, 7231258.1746826171875 ], [ 2069872.63031005859375, 7231276.8792724609375 ], [ 2069890.0740966796875, 7231269.2257080078125 ] ] ], [ [ [ 2069638.72589111328125, 7231255.21612548828125 ], [ 2069631.055908203125, 7231237.809326171875 ], [ 2069611.2633056640625, 7231246.53192138671875 ], [ 2069614.54730224609375, 7231253.97552490234375 ], [ 2069595.84552001953125, 7231262.22088623046875 ], [ 2069602.51348876953125, 7231277.3372802734375 ], [ 2069621.21527099609375, 7231269.111083984375 ], [ 2069618.93328857421875, 7231263.938720703125 ], [ 2069638.72589111328125, 7231255.21612548828125 ] ] ], [ [ [ 2070005.011474609375, 7231260.38848876953125 ], [ 2069997.297119140625, 7231242.80987548828125 ], [ 2069977.5045166015625, 7231251.49432373046875 ], [ 2069957.70068359375, 7231260.1787109375 ], [ 2069965.40411376953125, 7231277.75732421875 ], [ 2069985.20770263671875, 7231269.0728759765625 ], [ 2070005.011474609375, 7231260.38848876953125 ] ] ], [ [ [ 2070787.10888671875, 7231229.44952392578125 ], [ 2070770.06591796875, 7231216.81427001953125 ], [ 2070761.95068359375, 7231227.78887939453125 ], [ 2070779.32769775390625, 7231240.59588623046875 ], [ 2070796.292724609375, 7231253.1549072265625 ], [ 2070813.669677734375, 7231265.9619140625 ], [ 2070830.42327880859375, 7231278.42529296875 ], [ 2070838.53851318359375, 7231267.45068359375 ], [ 2070821.450927734375, 7231254.83447265625 ], [ 2070804.1962890625, 7231242.084716796875 ], [ 2070787.10888671875, 7231229.44952392578125 ] ] ], [ [ [ 2070045.49847412109375, 7231270.2373046875 ], [ 2070037.96209716796875, 7231253.05950927734375 ], [ 2070017.62408447265625, 7231261.97271728515625 ], [ 2070025.1602783203125, 7231279.15069580078125 ], [ 2070045.49847412109375, 7231270.2373046875 ] ] ], [ [ [ 2074852.3184814453125, 7231264.74029541015625 ], [ 2074834.61871337890625, 7231261.07568359375 ], [ 2074834.12890625, 7231280.0286865234375 ], [ 2074851.69512939453125, 7231280.54388427734375 ], [ 2074852.3184814453125, 7231264.74029541015625 ] ] ], [ [ [ 2069571.90069580078125, 7231274.5126953125 ], [ 2069561.1361083984375, 7231269.721923828125 ], [ 2069557.88568115234375, 7231276.8792724609375 ], [ 2069567.4478759765625, 7231281.07830810546875 ], [ 2069568.9619140625, 7231281.727294921875 ], [ 2069571.90069580078125, 7231274.5126953125 ] ] ], [ [ [ 2069722.159912109375, 7231282.35711669921875 ], [ 2069740.972900390625, 7231274.05450439453125 ], [ 2069743.23248291015625, 7231279.18890380859375 ], [ 2069762.3795166015625, 7231270.75250244140625 ], [ 2069755.47772216796875, 7231255.08251953125 ], [ 2069736.3306884765625, 7231263.5186767578125 ], [ 2069733.72589111328125, 7231257.56390380859375 ], [ 2069714.90167236328125, 7231265.86651611328125 ], [ 2069722.159912109375, 7231282.35711669921875 ] ] ], [ [ [ 2080734.48492431640625, 7231283.903076171875 ], [ 2080740.17327880859375, 7231275.33331298828125 ], [ 2080743.7467041015625, 7231277.7000732421875 ], [ 2080758.81927490234375, 7231254.910888671875 ], [ 2080747.698486328125, 7231247.50531005859375 ], [ 2080742.62249755859375, 7231255.23529052734375 ], [ 2080744.2698974609375, 7231256.361328125 ], [ 2080740.652099609375, 7231262.049072265625 ], [ 2080730.778076171875, 7231255.42608642578125 ], [ 2080718.78887939453125, 7231273.36749267578125 ], [ 2080734.48492431640625, 7231283.903076171875 ] ] ], [ [ [ 2068629.4365234375, 7231285.71649169921875 ], [ 2068632.397705078125, 7231281.09747314453125 ], [ 2068634.9691162109375, 7231282.8153076171875 ], [ 2068641.9932861328125, 7231271.8212890625 ], [ 2068639.51092529296875, 7231270.17987060546875 ], [ 2068642.5054931640625, 7231265.56109619140625 ], [ 2068629.71490478515625, 7231257.1630859375 ], [ 2068628.13409423828125, 7231259.54888916015625 ], [ 2068623.046875, 7231256.20867919921875 ], [ 2068612.9835205078125, 7231271.668701171875 ], [ 2068618.0709228515625, 7231275.10430908203125 ], [ 2068616.6348876953125, 7231277.31829833984375 ], [ 2068629.4365234375, 7231285.71649169921875 ] ] ], [ [ [ 2069951.2999267578125, 7231278.9979248046875 ], [ 2069944.27569580078125, 7231262.96527099609375 ], [ 2069923.18048095703125, 7231272.203125 ], [ 2069930.21588134765625, 7231288.2548828125 ], [ 2069951.2999267578125, 7231278.9979248046875 ] ] ], [ [ [ 2070268.527099609375, 7231279.53228759765625 ], [ 2070265.1875, 7231276.23028564453125 ], [ 2070262.181884765625, 7231279.18890380859375 ], [ 2070253.26507568359375, 7231270.37091064453125 ], [ 2070276.5308837890625, 7231246.95172119140625 ], [ 2070235.99951171875, 7231206.851318359375 ], [ 2070242.13311767578125, 7231200.5718994140625 ], [ 2070237.70269775390625, 7231196.1439208984375 ], [ 2070231.6580810546875, 7231202.17510986328125 ], [ 2070223.0531005859375, 7231193.68170166015625 ], [ 2070192.57373046875, 7231224.37249755859375 ], [ 2070253.09808349609375, 7231284.87652587890625 ], [ 2070259.8441162109375, 7231288.2930908203125 ], [ 2070268.527099609375, 7231279.53228759765625 ] ] ], [ [ [ 2068707.28228759765625, 7231289.74371337890625 ], [ 2068717.4346923828125, 7231274.13092041015625 ], [ 2068712.39190673828125, 7231270.79071044921875 ], [ 2068713.827880859375, 7231268.61492919921875 ], [ 2068701.1041259765625, 7231260.15948486328125 ], [ 2068698.05389404296875, 7231264.70208740234375 ], [ 2068695.58270263671875, 7231263.1370849609375 ], [ 2068688.513916015625, 7231274.11187744140625 ], [ 2068691.0740966796875, 7231275.77227783203125 ], [ 2068688.03509521484375, 7231280.31488037109375 ], [ 2068700.70330810546875, 7231288.69390869140625 ], [ 2068702.239501953125, 7231286.40350341796875 ], [ 2068707.28228759765625, 7231289.74371337890625 ] ] ], [ [ [ 2074667.4168701171875, 7231261.0374755859375 ], [ 2074649.70587158203125, 7231260.00689697265625 ], [ 2074648.002685546875, 7231289.62908935546875 ], [ 2074665.71368408203125, 7231290.65972900390625 ], [ 2074667.4168701171875, 7231261.0374755859375 ] ] ], [ [ [ 2069541.5994873046875, 7231245.21490478515625 ], [ 2069531.78131103515625, 7231239.98529052734375 ], [ 2069507.31329345703125, 7231285.88812255859375 ], [ 2069517.27630615234375, 7231291.21331787109375 ], [ 2069541.5994873046875, 7231245.21490478515625 ] ] ], [ [ [ 2074711.132080078125, 7231264.1104736328125 ], [ 2074692.78668212890625, 7231263.04168701171875 ], [ 2074691.11688232421875, 7231292.09130859375 ], [ 2074709.4622802734375, 7231293.16009521484375 ], [ 2074711.132080078125, 7231264.1104736328125 ] ] ], [ [ [ 2065909.46728515625, 7231286.002685546875 ], [ 2065926.6549072265625, 7231281.040283203125 ], [ 2065927.089111328125, 7231282.5289306640625 ], [ 2065933.0001220703125, 7231280.7921142578125 ], [ 2065932.55487060546875, 7231279.30328369140625 ], [ 2065945.39007568359375, 7231275.486083984375 ], [ 2065939.9130859375, 7231256.72412109375 ], [ 2065889.2626953125, 7231271.57330322265625 ], [ 2065891.9788818359375, 7231280.88751220703125 ], [ 2065889.0289306640625, 7231281.78448486328125 ], [ 2065892.75830078125, 7231294.66790771484375 ], [ 2065905.582275390625, 7231290.9268798828125 ], [ 2065904.9923095703125, 7231288.9039306640625 ], [ 2065909.9124755859375, 7231287.49151611328125 ], [ 2065909.46728515625, 7231286.002685546875 ] ] ], [ [ [ 2073823.73748779296875, 7231294.85888671875 ], [ 2073820.03070068359375, 7231273.82550048828125 ], [ 2073803.2103271484375, 7231276.82208251953125 ], [ 2073807.00628662109375, 7231297.8363037109375 ], [ 2073823.73748779296875, 7231294.85888671875 ] ] ], [ [ [ 2068176.9005126953125, 7231290.507080078125 ], [ 2068181.83209228515625, 7231289.53369140625 ], [ 2068182.92291259765625, 7231295.1260986328125 ], [ 2068241.1875, 7231284.38031005859375 ], [ 2068237.11328125, 7231262.60272216796875 ], [ 2068185.24951171875, 7231272.6038818359375 ], [ 2068143.33770751953125, 7231238.89727783203125 ], [ 2068141.72369384765625, 7231240.8441162109375 ], [ 2068134.89971923828125, 7231235.40447998046875 ], [ 2068121.08489990234375, 7231252.5631103515625 ], [ 2068128.6658935546875, 7231258.6708984375 ], [ 2068130.63629150390625, 7231256.26593017578125 ], [ 2068133.81988525390625, 7231258.823486328125 ], [ 2068132.0054931640625, 7231261.05670166015625 ], [ 2068138.8626708984375, 7231266.57269287109375 ], [ 2068136.7811279296875, 7231269.111083984375 ], [ 2068143.51593017578125, 7231274.6270751953125 ], [ 2068143.2708740234375, 7231275.0089111328125 ], [ 2068149.9500732421875, 7231280.60107421875 ], [ 2068149.74969482421875, 7231280.88751220703125 ], [ 2068156.42889404296875, 7231286.40350341796875 ], [ 2068156.228515625, 7231286.70892333984375 ], [ 2068162.90771484375, 7231292.30133056640625 ], [ 2068162.707275390625, 7231292.606689453125 ], [ 2068170.24371337890625, 7231298.6953125 ], [ 2068176.9005126953125, 7231290.507080078125 ] ] ], [ [ [ 2072312.7313232421875, 7231284.59027099609375 ], [ 2072294.84228515625, 7231267.29791259765625 ], [ 2072281.11669921875, 7231281.86090087890625 ], [ 2072298.76068115234375, 7231298.9625244140625 ], [ 2072312.7313232421875, 7231284.59027099609375 ] ] ], [ [ [ 2069671.832275390625, 7231300.22210693359375 ], [ 2069690.7789306640625, 7231291.8623046875 ], [ 2069693.23907470703125, 7231297.4547119140625 ], [ 2069712.10772705078125, 7231289.15191650390625 ], [ 2069705.1834716796875, 7231273.4246826171875 ], [ 2069686.32611083984375, 7231281.727294921875 ], [ 2069683.44287109375, 7231275.18072509765625 ], [ 2069664.47412109375, 7231283.54052734375 ], [ 2069671.832275390625, 7231300.22210693359375 ] ] ], [ [ [ 2069595.2332763671875, 7231283.826904296875 ], [ 2069579.6708984375, 7231277.146484375 ], [ 2069572.4462890625, 7231293.94268798828125 ], [ 2069588.0198974609375, 7231300.6229248046875 ], [ 2069595.2332763671875, 7231283.826904296875 ] ] ], [ [ [ 2070016.3660888671875, 7231284.22772216796875 ], [ 2070008.7852783203125, 7231266.95428466796875 ], [ 2069989.33770751953125, 7231275.486083984375 ], [ 2069969.89007568359375, 7231283.99847412109375 ], [ 2069977.47113037109375, 7231301.27191162109375 ], [ 2069996.91851806640625, 7231292.74029541015625 ], [ 2070016.3660888671875, 7231284.22772216796875 ] ] ], [ [ [ 2069649.7799072265625, 7231278.7880859375 ], [ 2069642.49951171875, 7231262.25909423828125 ], [ 2069624.19873046875, 7231270.3134765625 ], [ 2069627.6160888671875, 7231278.043701171875 ], [ 2069606.064697265625, 7231287.5487060546875 ], [ 2069612.51007080078125, 7231302.1881103515625 ], [ 2069634.07269287109375, 7231292.68292236328125 ], [ 2069631.50128173828125, 7231286.842529296875 ], [ 2069649.7799072265625, 7231278.7880859375 ] ] ], [ [ [ 2070766.4368896484375, 7231252.16229248046875 ], [ 2070755.4384765625, 7231244.22247314453125 ], [ 2070742.970703125, 7231260.923095703125 ], [ 2070730.1912841796875, 7231277.3372802734375 ], [ 2070717.5452880859375, 7231294.26708984375 ], [ 2070728.543701171875, 7231302.1881103515625 ], [ 2070741.3009033203125, 7231285.5255126953125 ], [ 2070753.9691162109375, 7231268.86309814453125 ], [ 2070766.4368896484375, 7231252.16229248046875 ] ] ], [ [ [ 2069875.8363037109375, 7231296.8629150390625 ], [ 2069868.19989013671875, 7231278.86431884765625 ], [ 2069864.103271484375, 7231280.60107421875 ], [ 2069856.06610107421875, 7231261.66748046875 ], [ 2069841.6834716796875, 7231267.77508544921875 ], [ 2069849.72088623046875, 7231286.70892333984375 ], [ 2069854.57427978515625, 7231284.64752197265625 ], [ 2069862.21087646484375, 7231302.6461181640625 ], [ 2069875.8363037109375, 7231296.8629150390625 ] ] ], [ [ [ 2070069.5211181640625, 7231284.80029296875 ], [ 2070062.94207763671875, 7231269.83648681640625 ], [ 2070045.81011962890625, 7231277.37548828125 ], [ 2070048.0474853515625, 7231282.49072265625 ], [ 2070029.668701171875, 7231290.58349609375 ], [ 2070035.5465087890625, 7231303.944091796875 ], [ 2070053.92529296875, 7231295.851318359375 ], [ 2070052.3779296875, 7231292.3394775390625 ], [ 2070069.5211181640625, 7231284.80029296875 ] ] ], [ [ [ 2070555.90948486328125, 7231292.5684814453125 ], [ 2070544.710693359375, 7231284.3040771484375 ], [ 2070535.2373046875, 7231296.93927001953125 ], [ 2070546.43609619140625, 7231305.28009033203125 ], [ 2070555.90948486328125, 7231292.5684814453125 ] ] ], [ [ [ 2073794.3046875, 7231287.3958740234375 ], [ 2073793.3363037109375, 7231281.36468505859375 ], [ 2073743.5430908203125, 7231290.5452880859375 ], [ 2073746.993896484375, 7231308.73468017578125 ], [ 2073792.6461181640625, 7231300.4512939453125 ], [ 2073790.47528076171875, 7231288.14031982421875 ], [ 2073794.3046875, 7231287.3958740234375 ] ] ], [ [ [ 2079211.5675048828125, 7231293.19830322265625 ], [ 2079194.88067626953125, 7231282.2808837890625 ], [ 2079183.4149169921875, 7231299.7830810546875 ], [ 2079200.1126708984375, 7231310.70068359375 ], [ 2079211.5675048828125, 7231293.19830322265625 ] ] ], [ [ [ 2069850.043701171875, 7231306.32989501953125 ], [ 2069842.95269775390625, 7231289.43829345703125 ], [ 2069838.98968505859375, 7231291.098876953125 ], [ 2069830.896728515625, 7231271.8212890625 ], [ 2069815.6458740234375, 7231278.2344970703125 ], [ 2069823.72772216796875, 7231297.49267578125 ], [ 2069828.80389404296875, 7231295.37408447265625 ], [ 2069835.8948974609375, 7231312.26568603515625 ], [ 2069850.043701171875, 7231306.32989501953125 ] ] ], [ [ [ 2074847.98828125, 7231294.66790771484375 ], [ 2074836.8563232421875, 7231294.66790771484375 ], [ 2074836.76727294921875, 7231306.21527099609375 ], [ 2074839.3720703125, 7231306.2344970703125 ], [ 2074839.3720703125, 7231313.39190673828125 ], [ 2074865.63232421875, 7231313.39190673828125 ], [ 2074865.72149658203125, 7231298.17987060546875 ], [ 2074854.67852783203125, 7231298.17987060546875 ], [ 2074854.67852783203125, 7231296.901123046875 ], [ 2074847.98828125, 7231296.901123046875 ], [ 2074847.98828125, 7231294.66790771484375 ] ] ], [ [ [ 2070362.4027099609375, 7231294.20989990234375 ], [ 2070347.7642822265625, 7231283.08251953125 ], [ 2070337.54510498046875, 7231296.53851318359375 ], [ 2070346.77349853515625, 7231303.56231689453125 ], [ 2070343.25567626953125, 7231308.31488037109375 ], [ 2070349.3560791015625, 7231312.971923828125 ], [ 2070349.34490966796875, 7231312.9910888671875 ], [ 2070350.38031005859375, 7231313.792724609375 ], [ 2070358.6624755859375, 7231302.8560791015625 ], [ 2070356.9259033203125, 7231301.52008056640625 ], [ 2070362.4027099609375, 7231294.20989990234375 ] ] ], [ [ [ 2071576.82049560546875, 7231279.761474609375 ], [ 2071571.04290771484375, 7231261.45751953125 ], [ 2071552.45269775390625, 7231268.0994873046875 ], [ 2071533.361328125, 7231274.14990234375 ], [ 2071514.7708740234375, 7231279.60870361328125 ], [ 2071497.29388427734375, 7231285.7545166015625 ], [ 2071479.83892822265625, 7231290.888916015625 ], [ 2071463.38592529296875, 7231296.3284912109375 ], [ 2071468.55108642578125, 7231314.460693359375 ], [ 2071485.9058837890625, 7231309.0211181640625 ], [ 2071502.84869384765625, 7231303.123291015625 ], [ 2071521.38330078125, 7231296.82470703125 ], [ 2071539.138671875, 7231291.2705078125 ], [ 2071559.06488037109375, 7231285.334716796875 ], [ 2071576.82049560546875, 7231279.761474609375 ] ] ], [ [ [ 2070628.3895263671875, 7231284.87652587890625 ], [ 2070614.58587646484375, 7231274.4744873046875 ], [ 2070608.98651123046875, 7231281.78448486328125 ], [ 2070611.3353271484375, 7231283.57867431640625 ], [ 2070594.47052001953125, 7231306.31072998046875 ], [ 2070605.89190673828125, 7231314.93792724609375 ], [ 2070628.3895263671875, 7231284.87652587890625 ] ] ], [ [ [ 2069578.0120849609375, 7231298.92431640625 ], [ 2069562.7169189453125, 7231292.3585205078125 ], [ 2069555.603515625, 7231308.88751220703125 ], [ 2069570.91009521484375, 7231315.4722900390625 ], [ 2069578.0120849609375, 7231298.92431640625 ] ] ], [ [ [ 2069549.247314453125, 7231311.29229736328125 ], [ 2069539.95208740234375, 7231307.30328369140625 ], [ 2069536.74609375, 7231314.67071533203125 ], [ 2069546.08587646484375, 7231318.64068603515625 ], [ 2069549.247314453125, 7231311.29229736328125 ] ] ], [ [ [ 2069960.873291015625, 7231303.19970703125 ], [ 2069953.78228759765625, 7231287.0333251953125 ], [ 2069935.548095703125, 7231295.03070068359375 ], [ 2069917.30291748046875, 7231303.02789306640625 ], [ 2069924.3939208984375, 7231319.19427490234375 ], [ 2069942.62811279296875, 7231311.1968994140625 ], [ 2069960.873291015625, 7231303.19970703125 ] ] ], [ [ [ 2069825.3529052734375, 7231316.50311279296875 ], [ 2069817.85009765625, 7231298.94329833984375 ], [ 2069814.677490234375, 7231300.29852294921875 ], [ 2069806.38409423828125, 7231280.90667724609375 ], [ 2069789.77532958984375, 7231288.0067138671875 ], [ 2069798.0684814453125, 7231307.398681640625 ], [ 2069803.57891845703125, 7231305.05108642578125 ], [ 2069811.0819091796875, 7231322.6107177734375 ], [ 2069825.3529052734375, 7231316.50311279296875 ] ] ], [ [ [ 2074052.6326904296875, 7231278.578125 ], [ 2074092.18450927734375, 7231239.5653076171875 ], [ 2074074.707275390625, 7231221.719482421875 ], [ 2074037.19268798828125, 7231258.7091064453125 ], [ 2074027.1295166015625, 7231268.61492919921875 ], [ 2073983.5145263671875, 7231224.14349365234375 ], [ 2073983.46990966796875, 7231224.21990966796875 ], [ 2074007.55950927734375, 7231323.0496826171875 ], [ 2074052.6326904296875, 7231278.578125 ] ] ], [ [ [ 2070025.438720703125, 7231307.169677734375 ], [ 2070019.082275390625, 7231292.66387939453125 ], [ 2070000.436279296875, 7231300.8328857421875 ], [ 2069981.80133056640625, 7231309.0020751953125 ], [ 2069988.15771484375, 7231323.50787353515625 ], [ 2070006.8037109375, 7231315.33868408203125 ], [ 2070025.438720703125, 7231307.169677734375 ] ] ], [ [ [ 2072232.98211669921875, 7231292.8739013671875 ], [ 2072218.31011962890625, 7231277.986328125 ], [ 2072200.743896484375, 7231295.31689453125 ], [ 2072215.40472412109375, 7231310.185302734375 ], [ 2072230.07672119140625, 7231325.0728759765625 ], [ 2072247.64288330078125, 7231307.7423095703125 ], [ 2072232.98211669921875, 7231292.8739013671875 ] ] ], [ [ [ 2069604.48388671875, 7231309.059326171875 ], [ 2069588.88812255859375, 7231302.3406982421875 ], [ 2069581.56329345703125, 7231319.38507080078125 ], [ 2069597.1702880859375, 7231326.08447265625 ], [ 2069604.48388671875, 7231309.059326171875 ] ] ], [ [ [ 2069660.18829345703125, 7231304.45947265625 ], [ 2069652.91912841796875, 7231287.96868896484375 ], [ 2069633.994873046875, 7231296.30950927734375 ], [ 2069637.022705078125, 7231303.18048095703125 ], [ 2069617.28570556640625, 7231311.88409423828125 ], [ 2069623.77569580078125, 7231326.618896484375 ], [ 2069643.523681640625, 7231317.91552734375 ], [ 2069641.263916015625, 7231312.80029296875 ], [ 2069660.18829345703125, 7231304.45947265625 ] ] ], [ [ [ 2070332.190673828125, 7231286.002685546875 ], [ 2070322.32769775390625, 7231278.67352294921875 ], [ 2070304.7169189453125, 7231302.436279296875 ], [ 2070306.58709716796875, 7231303.84869384765625 ], [ 2070292.05987548828125, 7231322.114501953125 ], [ 2070299.4071044921875, 7231328.10772705078125 ], [ 2070332.190673828125, 7231286.002685546875 ] ] ], [ [ [ 2070082.99090576171875, 7231305.60467529296875 ], [ 2070076.8682861328125, 7231291.95770263671875 ], [ 2070055.99591064453125, 7231301.32928466796875 ], [ 2070057.24267578125, 7231304.1348876953125 ], [ 2070039.342529296875, 7231312.1702880859375 ], [ 2070046.94549560546875, 7231329.10028076171875 ], [ 2070064.85687255859375, 7231321.064697265625 ], [ 2070062.1182861328125, 7231314.97607421875 ], [ 2070082.99090576171875, 7231305.60467529296875 ] ] ], [ [ [ 2074066.69232177734375, 7231292.1104736328125 ], [ 2074058.91107177734375, 7231284.39947509765625 ], [ 2074021.251708984375, 7231322.3817138671875 ], [ 2074029.0330810546875, 7231330.09271240234375 ], [ 2074066.69232177734375, 7231292.1104736328125 ] ] ], [ [ [ 2080818.78729248046875, 7231317.91552734375 ], [ 2080811.52911376953125, 7231312.9910888671875 ], [ 2080813.7332763671875, 7231309.421875 ], [ 2080810.7833251953125, 7231307.7423095703125 ], [ 2080810.5496826171875, 7231308.14312744140625 ], [ 2080805.40667724609375, 7231304.631103515625 ], [ 2080798.31549072265625, 7231315.12872314453125 ], [ 2080794.00750732421875, 7231312.3231201171875 ], [ 2080795.4434814453125, 7231310.5289306640625 ], [ 2080792.181884765625, 7231308.27667236328125 ], [ 2080790.7125244140625, 7231310.20452880859375 ], [ 2080789.77728271484375, 7231309.55548095703125 ], [ 2080784.67889404296875, 7231316.96112060546875 ], [ 2080808.50128173828125, 7231333.24188232421875 ], [ 2080818.78729248046875, 7231317.91552734375 ] ] ], [ [ [ 2065754.9669189453125, 7231333.35650634765625 ], [ 2065766.455078125, 7231326.46630859375 ], [ 2065767.2454833984375, 7231327.8212890625 ], [ 2065772.46630859375, 7231324.7103271484375 ], [ 2065771.68707275390625, 7231323.3551025390625 ], [ 2065788.40728759765625, 7231313.410888671875 ], [ 2065789.19769287109375, 7231314.70892333984375 ], [ 2065794.47430419921875, 7231311.59771728515625 ], [ 2065793.69488525390625, 7231310.26171875 ], [ 2065810.4375, 7231300.29852294921875 ], [ 2065811.20550537109375, 7231301.634521484375 ], [ 2065815.6583251953125, 7231299.01971435546875 ], [ 2065816.6934814453125, 7231300.75653076171875 ], [ 2065828.17071533203125, 7231293.885498046875 ], [ 2065821.3466796875, 7231282.35711669921875 ], [ 2065818.67510986328125, 7231284.0177001953125 ], [ 2065813.7213134765625, 7231275.56231689453125 ], [ 2065744.98150634765625, 7231316.48388671875 ], [ 2065754.9669189453125, 7231333.35650634765625 ] ] ], [ [ [ 2074807.523681640625, 7231302.32171630859375 ], [ 2074789.790283203125, 7231300.4512939453125 ], [ 2074786.47308349609375, 7231331.4669189453125 ], [ 2074804.38427734375, 7231333.39471435546875 ], [ 2074807.523681640625, 7231302.32171630859375 ] ] ], [ [ [ 2070327.70452880859375, 7231314.4224853515625 ], [ 2070321.28131103515625, 7231309.40289306640625 ], [ 2070313.589111328125, 7231319.13690185546875 ], [ 2070337.2332763671875, 7231338.03271484375 ], [ 2070344.1129150390625, 7231329.386474609375 ], [ 2070327.0142822265625, 7231315.30047607421875 ], [ 2070327.70452880859375, 7231314.4224853515625 ] ] ], [ [ [ 2071852.92608642578125, 7231280.0286865234375 ], [ 2071831.330078125, 7231266.706298828125 ], [ 2071818.87347412109375, 7231286.88067626953125 ], [ 2071806.40570068359375, 7231307.07427978515625 ], [ 2071793.93792724609375, 7231327.26788330078125 ], [ 2071815.53387451171875, 7231340.59027099609375 ], [ 2071828.001708984375, 7231320.41571044921875 ], [ 2071840.45849609375, 7231300.22210693359375 ], [ 2071852.92608642578125, 7231280.0286865234375 ] ] ], [ [ [ 2071630.99969482421875, 7231304.6693115234375 ], [ 2071626.2686767578125, 7231288.2166748046875 ], [ 2071606.865478515625, 7231293.580078125 ], [ 2071588.019287109375, 7231300.29852294921875 ], [ 2071567.0020751953125, 7231306.86431884765625 ], [ 2071546.66387939453125, 7231313.50628662109375 ], [ 2071530.11090087890625, 7231319.117919921875 ], [ 2071515.04931640625, 7231324.4810791015625 ], [ 2071520.98248291015625, 7231341.25830078125 ], [ 2071536.63409423828125, 7231335.5897216796875 ], [ 2071553.58807373046875, 7231329.90191650390625 ], [ 2071572.62371826171875, 7231323.31689453125 ], [ 2071593.54071044921875, 7231315.87310791015625 ], [ 2071612.79888916015625, 7231309.9180908203125 ], [ 2071630.99969482421875, 7231304.6693115234375 ] ] ], [ [ [ 2076202.46807861328125, 7231321.0264892578125 ], [ 2076180.58270263671875, 7231318.86968994140625 ], [ 2076178.47869873046875, 7231340.055908203125 ], [ 2076200.36407470703125, 7231342.231689453125 ], [ 2076202.46807861328125, 7231321.0264892578125 ] ] ], [ [ [ 2067462.5076904296875, 7231341.62109375 ], [ 2067461.8065185546875, 7231309.956298828125 ], [ 2067434.26593017578125, 7231310.548095703125 ], [ 2067435.01190185546875, 7231342.25091552734375 ], [ 2067462.5076904296875, 7231341.62109375 ] ] ], [ [ [ 2069019.4666748046875, 7231343.07147216796875 ], [ 2069027.01409912109375, 7231335.93328857421875 ], [ 2069028.5615234375, 7231337.498291015625 ], [ 2069032.56890869140625, 7231333.73828125 ], [ 2069031.021728515625, 7231332.11590576171875 ], [ 2069045.59332275390625, 7231318.297119140625 ], [ 2069047.0850830078125, 7231319.84307861328125 ], [ 2069051.048095703125, 7231316.02587890625 ], [ 2069049.57867431640625, 7231314.47991943359375 ], [ 2069056.97027587890625, 7231307.49407958984375 ], [ 2069064.21710205078125, 7231300.6229248046875 ], [ 2069065.74212646484375, 7231302.14990234375 ], [ 2069069.77191162109375, 7231298.3707275390625 ], [ 2069068.25787353515625, 7231296.76751708984375 ], [ 2069076.01690673828125, 7231289.43829345703125 ], [ 2069065.11871337890625, 7231277.986328125 ], [ 2069059.27447509765625, 7231283.5596923828125 ], [ 2069058.15008544921875, 7231282.37628173828125 ], [ 2069050.48028564453125, 7231289.43829345703125 ], [ 2069051.60467529296875, 7231290.65972900390625 ], [ 2069046.07208251953125, 7231295.8895263671875 ], [ 2069040.48370361328125, 7231301.2147216796875 ], [ 2069039.31488037109375, 7231300.0120849609375 ], [ 2069031.76751708984375, 7231307.169677734375 ], [ 2069032.90289306640625, 7231308.39129638671875 ], [ 2069021.87109375, 7231318.888916015625 ], [ 2069020.802490234375, 7231317.7244873046875 ], [ 2069013.16607666015625, 7231324.76751708984375 ], [ 2069014.301513671875, 7231325.98907470703125 ], [ 2069008.501708984375, 7231331.505126953125 ], [ 2069019.4666748046875, 7231343.07147216796875 ] ] ], [ [ [ 2069972.46173095703125, 7231326.98150634765625 ], [ 2069964.6470947265625, 7231309.13568115234375 ], [ 2069945.67828369140625, 7231317.457275390625 ], [ 2069926.70947265625, 7231325.7598876953125 ], [ 2069934.52410888671875, 7231343.6060791015625 ], [ 2069953.492919921875, 7231335.2843017578125 ], [ 2069972.46173095703125, 7231326.98150634765625 ] ] ], [ [ [ 2074850.0587158203125, 7231325.721923828125 ], [ 2074834.7523193359375, 7231323.56512451171875 ], [ 2074832.21429443359375, 7231341.44927978515625 ], [ 2074847.47607421875, 7231343.6251220703125 ], [ 2074850.0587158203125, 7231325.721923828125 ] ] ], [ [ [ 2072173.1812744140625, 7231326.9625244140625 ], [ 2072189.5452880859375, 7231309.51727294921875 ], [ 2072175.752685546875, 7231296.57672119140625 ], [ 2072159.377685546875, 7231314.021728515625 ], [ 2072138.85028076171875, 7231294.801513671875 ], [ 2072115.90728759765625, 7231273.31011962890625 ], [ 2072094.08868408203125, 7231252.8876953125 ], [ 2072077.4130859375, 7231270.6571044921875 ], [ 2072099.20947265625, 7231291.098876953125 ], [ 2072122.14129638671875, 7231312.60931396484375 ], [ 2072142.657470703125, 7231331.84869384765625 ], [ 2072156.44989013671875, 7231344.8084716796875 ], [ 2072173.1812744140625, 7231326.9625244140625 ] ] ], [ [ [ 2070407.10870361328125, 7231328.126708984375 ], [ 2070382.59613037109375, 7231309.8416748046875 ], [ 2070373.37890625, 7231322.26727294921875 ], [ 2070381.64990234375, 7231328.3748779296875 ], [ 2070378.299072265625, 7231333.07012939453125 ], [ 2070394.5518798828125, 7231345.1138916015625 ], [ 2070407.10870361328125, 7231328.126708984375 ] ] ], [ [ [ 2074662.97528076171875, 7231315.5487060546875 ], [ 2074644.3958740234375, 7231314.47991943359375 ], [ 2074642.65948486328125, 7231344.73211669921875 ], [ 2074661.23870849609375, 7231345.80108642578125 ], [ 2074662.97528076171875, 7231315.5487060546875 ] ] ], [ [ [ 2069861.9215087890625, 7231338.94891357421875 ], [ 2069853.38330078125, 7231319.46148681640625 ], [ 2069835.85028076171875, 7231327.13427734375 ], [ 2069844.38848876953125, 7231346.6217041015625 ], [ 2069861.9215087890625, 7231338.94891357421875 ] ] ], [ [ [ 2067699.540283203125, 7231346.77447509765625 ], [ 2067698.660888671875, 7231308.60107421875 ], [ 2067688.0966796875, 7231308.84930419921875 ], [ 2067688.0186767578125, 7231309.8798828125 ], [ 2067681.3284912109375, 7231310.03271484375 ], [ 2067681.239501953125, 7231308.98291015625 ], [ 2067670.6417236328125, 7231309.2119140625 ], [ 2067671.4766845703125, 7231347.38507080078125 ], [ 2067699.540283203125, 7231346.77447509765625 ] ] ], [ [ [ 2070816.02972412109375, 7231297.7598876953125 ], [ 2070805.03131103515625, 7231289.81988525390625 ], [ 2070792.5634765625, 7231306.52069091796875 ], [ 2070779.79510498046875, 7231322.935302734375 ], [ 2070767.1492919921875, 7231339.8651123046875 ], [ 2070778.147705078125, 7231347.785888671875 ], [ 2070790.8936767578125, 7231331.123291015625 ], [ 2070803.5618896484375, 7231314.460693359375 ], [ 2070816.02972412109375, 7231297.7598876953125 ] ] ], [ [ [ 2074708.71649169921875, 7231317.70550537109375 ], [ 2074688.9014892578125, 7231316.57928466796875 ], [ 2074687.1427001953125, 7231347.1370849609375 ], [ 2074706.95751953125, 7231348.26312255859375 ], [ 2074708.71649169921875, 7231317.70550537109375 ] ] ], [ [ [ 2070035.23468017578125, 7231332.7457275390625 ], [ 2070028.09912109375, 7231316.46490478515625 ], [ 2070009.83172607421875, 7231324.4810791015625 ], [ 2069991.5753173828125, 7231332.4976806640625 ], [ 2069998.71087646484375, 7231348.759521484375 ], [ 2070016.978271484375, 7231340.7620849609375 ], [ 2070035.23468017578125, 7231332.7457275390625 ] ] ], [ [ [ 2065988.34832763671875, 7231348.9503173828125 ], [ 2066004.3782958984375, 7231337.70831298828125 ], [ 2065974.1217041015625, 7231294.3052978515625 ], [ 2065966.12890625, 7231299.87847900390625 ], [ 2065964.381103515625, 7231297.359130859375 ], [ 2065953.41607666015625, 7231304.993896484375 ], [ 2065961.0972900390625, 7231316.0640869140625 ], [ 2065962.73370361328125, 7231314.88067626953125 ], [ 2065965.6947021484375, 7231319.04150390625 ], [ 2065966.95269775390625, 7231318.23992919921875 ], [ 2065977.1383056640625, 7231332.82208251953125 ], [ 2065975.8804931640625, 7231333.7191162109375 ], [ 2065979.47607421875, 7231338.8917236328125 ], [ 2065980.68951416015625, 7231337.9945068359375 ], [ 2065988.34832763671875, 7231348.9503173828125 ] ] ], [ [ [ 2069566.63531494140625, 7231329.82550048828125 ], [ 2069551.0283203125, 7231323.1260986328125 ], [ 2069542.77947998046875, 7231342.32708740234375 ], [ 2069558.386474609375, 7231349.02667236328125 ], [ 2069566.63531494140625, 7231329.82550048828125 ] ] ], [ [ [ 2074624.9039306640625, 7231337.55548095703125 ], [ 2074607.2821044921875, 7231336.46771240234375 ], [ 2074606.43609619140625, 7231350.19091796875 ], [ 2074624.05792236328125, 7231351.2789306640625 ], [ 2074624.9039306640625, 7231337.55548095703125 ] ] ], [ [ [ 2072709.151123046875, 7231288.4456787109375 ], [ 2072682.189697265625, 7231288.23590087890625 ], [ 2072681.9334716796875, 7231319.7476806640625 ], [ 2072681.66650390625, 7231351.2598876953125 ], [ 2072708.6279296875, 7231351.4697265625 ], [ 2072708.88409423828125, 7231319.95770263671875 ], [ 2072709.151123046875, 7231288.4456787109375 ] ] ], [ [ [ 2073626.668701171875, 7231346.52630615234375 ], [ 2073636.88787841796875, 7231344.6558837890625 ], [ 2073634.01568603515625, 7231329.2147216796875 ], [ 2073662.15728759765625, 7231324.080322265625 ], [ 2073660.0089111328125, 7231312.89569091796875 ], [ 2073606.65350341796875, 7231322.97332763671875 ], [ 2073611.06170654296875, 7231346.14447021484375 ], [ 2073616.49407958984375, 7231345.1903076171875 ], [ 2073618.24188232421875, 7231354.2755126953125 ], [ 2073623.79669189453125, 7231353.37847900390625 ], [ 2073623.36248779296875, 7231350.40087890625 ], [ 2073627.1029052734375, 7231349.73291015625 ], [ 2073626.668701171875, 7231346.52630615234375 ] ] ], [ [ [ 2072499.970703125, 7231355.1724853515625 ], [ 2072522.44610595703125, 7231354.7335205078125 ], [ 2072522.44610595703125, 7231355.68792724609375 ], [ 2072540.780517578125, 7231355.2489013671875 ], [ 2072540.39093017578125, 7231338.75811767578125 ], [ 2072540.0791015625, 7231337.727294921875 ], [ 2072539.6339111328125, 7231336.96392822265625 ], [ 2072537.4296875, 7231335.8187255859375 ], [ 2072535.37030029296875, 7231335.89508056640625 ], [ 2072533.71173095703125, 7231337.040283203125 ], [ 2072532.64288330078125, 7231339.15887451171875 ], [ 2072525.69671630859375, 7231339.2733154296875 ], [ 2072525.5518798828125, 7231332.8792724609375 ], [ 2072495.9854736328125, 7231333.31829833984375 ], [ 2072496.11907958984375, 7231339.9794921875 ], [ 2072489.19488525390625, 7231340.17047119140625 ], [ 2072488.2598876953125, 7231337.9945068359375 ], [ 2072486.8572998046875, 7231337.2501220703125 ], [ 2072485.2877197265625, 7231336.90667724609375 ], [ 2072483.7626953125, 7231337.17388916015625 ], [ 2072482.48248291015625, 7231338.013671875 ], [ 2072481.65869140625, 7231339.2733154296875 ], [ 2072481.33587646484375, 7231340.7811279296875 ], [ 2072481.72552490234375, 7231356.58489990234375 ], [ 2072499.970703125, 7231356.1458740234375 ], [ 2072499.970703125, 7231355.1724853515625 ] ] ], [ [ [ 2072412.29547119140625, 7231357.17669677734375 ], [ 2072434.74871826171875, 7231356.7376708984375 ], [ 2072434.74871826171875, 7231357.55828857421875 ], [ 2072453.02728271484375, 7231357.1956787109375 ], [ 2072452.7266845703125, 7231340.723876953125 ], [ 2072451.903076171875, 7231338.8917236328125 ], [ 2072450.9788818359375, 7231338.090087890625 ], [ 2072448.66351318359375, 7231337.36468505859375 ], [ 2072446.71551513671875, 7231338.22369384765625 ], [ 2072445.56890869140625, 7231339.19708251953125 ], [ 2072444.86767578125, 7231340.93389892578125 ], [ 2072437.89892578125, 7231341.2965087890625 ], [ 2072437.80987548828125, 7231334.67352294921875 ], [ 2072408.2322998046875, 7231335.18890380859375 ], [ 2072408.49951171875, 7231341.92633056640625 ], [ 2072401.51971435546875, 7231342.0408935546875 ], [ 2072400.64031982421875, 7231339.96051025390625 ], [ 2072397.56787109375, 7231338.45269775390625 ], [ 2072395.44171142578125, 7231339.34967041015625 ], [ 2072394.239501953125, 7231340.5712890625 ], [ 2072393.5380859375, 7231342.76629638671875 ], [ 2072393.9835205078125, 7231358.5126953125 ], [ 2072412.217529296875, 7231358.0928955078125 ], [ 2072412.29547119140625, 7231357.17669677734375 ] ] ], [ [ [ 2069590.20172119140625, 7231340.39947509765625 ], [ 2069575.15130615234375, 7231333.9290771484375 ], [ 2069567.347900390625, 7231352.08050537109375 ], [ 2069582.3980712890625, 7231358.5509033203125 ], [ 2069590.20172119140625, 7231340.39947509765625 ] ] ], [ [ [ 2070343.5452880859375, 7231358.76092529296875 ], [ 2070354.7996826171875, 7231340.952880859375 ], [ 2070345.3262939453125, 7231334.7498779296875 ], [ 2070341.174072265625, 7231341.20111083984375 ], [ 2070340.65087890625, 7231341.105712890625 ], [ 2070335.68609619140625, 7231349.35107421875 ], [ 2070337.845703125, 7231350.6680908203125 ], [ 2070335.8419189453125, 7231354.10369873046875 ], [ 2070343.5452880859375, 7231358.76092529296875 ] ] ], [ [ [ 2080896.90008544921875, 7231351.24072265625 ], [ 2080887.76068115234375, 7231346.01092529296875 ], [ 2080883.4193115234375, 7231353.6646728515625 ], [ 2080892.5029296875, 7231358.89447021484375 ], [ 2080896.90008544921875, 7231351.24072265625 ] ] ], [ [ [ 2073756.5562744140625, 7231357.55828857421875 ], [ 2073750.89007568359375, 7231325.28289794921875 ], [ 2073731.331298828125, 7231328.77569580078125 ], [ 2073736.986328125, 7231361.146728515625 ], [ 2073756.5562744140625, 7231357.55828857421875 ] ] ], [ [ [ 2069750.36810302734375, 7231335.66607666015625 ], [ 2069742.3197021484375, 7231316.9801025390625 ], [ 2069725.91131591796875, 7231324.04229736328125 ], [ 2069733.959716796875, 7231342.72808837890625 ], [ 2069741.99688720703125, 7231361.41387939453125 ], [ 2069758.41650390625, 7231354.33270263671875 ], [ 2069750.36810302734375, 7231335.66607666015625 ] ] ], [ [ [ 2074589.10369873046875, 7231268.9202880859375 ], [ 2074569.2999267578125, 7231267.77508544921875 ], [ 2074567.964111328125, 7231291.0797119140625 ], [ 2074566.61712646484375, 7231314.36529541015625 ], [ 2074565.28131103515625, 7231337.65087890625 ], [ 2074563.934326171875, 7231360.93670654296875 ], [ 2074583.73809814453125, 7231362.0819091796875 ], [ 2074585.07391357421875, 7231338.777099609375 ], [ 2074586.4208984375, 7231315.49151611328125 ], [ 2074587.7567138671875, 7231292.2056884765625 ], [ 2074589.10369873046875, 7231268.9202880859375 ] ] ], [ [ [ 2070430.20751953125, 7231364.27691650390625 ], [ 2070433.034912109375, 7231360.47869873046875 ], [ 2070435.99609375, 7231362.635498046875 ], [ 2070439.24652099609375, 7231358.0928955078125 ], [ 2070436.330078125, 7231356.08868408203125 ], [ 2070438.93487548828125, 7231352.51947021484375 ], [ 2070429.851318359375, 7231345.5718994140625 ], [ 2070429.99591064453125, 7231345.45751953125 ], [ 2070416.2034912109375, 7231334.959716796875 ], [ 2070407.0418701171875, 7231347.17529296875 ], [ 2070415.73590087890625, 7231353.64569091796875 ], [ 2070412.4296875, 7231358.0546875 ], [ 2070418.47430419921875, 7231362.635498046875 ], [ 2070421.903076171875, 7231357.86370849609375 ], [ 2070430.20751953125, 7231364.27691650390625 ] ] ], [ [ [ 2069925.2733154296875, 7231357.2720947265625 ], [ 2069918.89471435546875, 7231342.72808837890625 ], [ 2069897.877685546875, 7231351.9468994140625 ], [ 2069904.2451171875, 7231366.49090576171875 ], [ 2069925.2733154296875, 7231357.2720947265625 ] ] ], [ [ [ 2074039.34112548828125, 7231344.102294921875 ], [ 2074032.35028076171875, 7231336.67767333984375 ], [ 2074027.26287841796875, 7231341.563720703125 ], [ 2074029.18890380859375, 7231343.51068115234375 ], [ 2074020.9622802734375, 7231351.2598876953125 ], [ 2074036.13507080078125, 7231367.02532958984375 ], [ 2074044.606689453125, 7231358.72271728515625 ], [ 2074034.74371337890625, 7231348.5684814453125 ], [ 2074039.34112548828125, 7231344.102294921875 ] ] ], [ [ [ 2069984.50653076171875, 7231351.39349365234375 ], [ 2069977.34869384765625, 7231335.0552978515625 ], [ 2069958.20172119140625, 7231343.45330810546875 ], [ 2069939.0546875, 7231351.85150146484375 ], [ 2069946.2125244140625, 7231368.189697265625 ], [ 2069965.3594970703125, 7231359.79150390625 ], [ 2069984.50653076171875, 7231351.39349365234375 ] ] ], [ [ [ 2069615.17071533203125, 7231350.99267578125 ], [ 2069599.5302734375, 7231344.27410888671875 ], [ 2069592.0496826171875, 7231361.68109130859375 ], [ 2069607.68988037109375, 7231368.39971923828125 ], [ 2069615.17071533203125, 7231350.99267578125 ] ] ], [ [ [ 2068077.247314453125, 7231356.24127197265625 ], [ 2068077.09149169921875, 7231350.05731201171875 ], [ 2068075.978271484375, 7231350.1527099609375 ], [ 2068075.5775146484375, 7231331.86767578125 ], [ 2068071.581298828125, 7231331.96307373046875 ], [ 2068071.581298828125, 7231331.4287109375 ], [ 2068049.0947265625, 7231331.944091796875 ], [ 2068049.88507080078125, 7231368.62872314453125 ], [ 2068073.896728515625, 7231368.11328125 ], [ 2068073.6182861328125, 7231356.35589599609375 ], [ 2068077.247314453125, 7231356.24127197265625 ] ] ], [ [ [ 2068009.79888916015625, 7231350.95428466796875 ], [ 2068009.35369873046875, 7231332.53570556640625 ], [ 2068002.21807861328125, 7231332.70751953125 ], [ 2068002.14007568359375, 7231332.24951171875 ], [ 2067982.959716796875, 7231332.63128662109375 ], [ 2067983.4384765625, 7231356.08868408203125 ], [ 2067981.82427978515625, 7231356.20330810546875 ], [ 2067982.19171142578125, 7231371.09088134765625 ], [ 2067996.69647216796875, 7231370.7855224609375 ], [ 2067996.5853271484375, 7231369.83111572265625 ], [ 2068009.36468505859375, 7231369.52569580078125 ], [ 2068008.96392822265625, 7231356.94769287109375 ], [ 2068011.06787109375, 7231356.8331298828125 ], [ 2068010.86749267578125, 7231350.9735107421875 ], [ 2068009.79888916015625, 7231350.95428466796875 ] ] ], [ [ [ 2069839.07867431640625, 7231346.48809814453125 ], [ 2069831.27508544921875, 7231328.69927978515625 ], [ 2069814.28790283203125, 7231336.14312744140625 ], [ 2069822.09130859375, 7231353.931884765625 ], [ 2069829.8948974609375, 7231371.720703125 ], [ 2069846.882080078125, 7231364.27691650390625 ], [ 2069839.07867431640625, 7231346.48809814453125 ] ] ], [ [ [ 2071633.91632080078125, 7231356.89031982421875 ], [ 2071627.39288330078125, 7231338.9296875 ], [ 2071611.3406982421875, 7231344.31231689453125 ], [ 2071595.38848876953125, 7231349.90472412109375 ], [ 2071579.4365234375, 7231354.981689453125 ], [ 2071585.6593017578125, 7231372.63690185546875 ], [ 2071601.91192626953125, 7231367.86529541015625 ], [ 2071618.26470947265625, 7231361.89111328125 ], [ 2071633.91632080078125, 7231356.89031982421875 ] ] ], [ [ [ 2069726.8463134765625, 7231346.01092529296875 ], [ 2069718.3748779296875, 7231326.3134765625 ], [ 2069701.53228759765625, 7231333.5665283203125 ], [ 2069710.00372314453125, 7231353.263916015625 ], [ 2069718.486328125, 7231372.94232177734375 ], [ 2069735.32891845703125, 7231365.68927001953125 ], [ 2069726.8463134765625, 7231346.01092529296875 ] ] ], [ [ [ 2069573.2811279296875, 7231356.6041259765625 ], [ 2069559.7000732421875, 7231350.76348876953125 ], [ 2069552.597900390625, 7231367.29248046875 ], [ 2069566.17889404296875, 7231373.11407470703125 ], [ 2069573.2811279296875, 7231356.6041259765625 ] ] ], [ [ [ 2067408.4954833984375, 7231374.43109130859375 ], [ 2067407.74969482421875, 7231342.613525390625 ], [ 2067380.23150634765625, 7231343.281494140625 ], [ 2067380.988525390625, 7231375.0609130859375 ], [ 2067408.4954833984375, 7231374.43109130859375 ] ] ], [ [ [ 2074875.7291259765625, 7231369.907470703125 ], [ 2074854.7119140625, 7231367.50250244140625 ], [ 2074853.799072265625, 7231375.55712890625 ], [ 2074874.80511474609375, 7231377.96209716796875 ], [ 2074875.7291259765625, 7231369.907470703125 ] ] ], [ [ [ 2080948.8416748046875, 7231338.5863037109375 ], [ 2080927.10107421875, 7231324.6339111328125 ], [ 2080920.076904296875, 7231335.60870361328125 ], [ 2080929.605712890625, 7231341.8118896484375 ], [ 2080911.16009521484375, 7231370.594482421875 ], [ 2080923.37188720703125, 7231378.43927001953125 ], [ 2080948.8416748046875, 7231338.5863037109375 ] ] ], [ [ [ 2072375.72711181640625, 7231364.00970458984375 ], [ 2072332.51287841796875, 7231322.1527099609375 ], [ 2072316.72772216796875, 7231338.5098876953125 ], [ 2072327.22509765625, 7231348.74029541015625 ], [ 2072327.926513671875, 7231348.1868896484375 ], [ 2072350.0010986328125, 7231369.44927978515625 ], [ 2072349.34429931640625, 7231370.11749267578125 ], [ 2072359.74151611328125, 7231380.25250244140625 ], [ 2072375.72711181640625, 7231364.00970458984375 ] ] ], [ [ [ 2071967.32928466796875, 7231319.91949462890625 ], [ 2071945.71087646484375, 7231306.577880859375 ], [ 2071933.06512451171875, 7231327.05792236328125 ], [ 2071920.41912841796875, 7231347.53790283203125 ], [ 2071907.7733154296875, 7231368.01788330078125 ], [ 2071929.3914794921875, 7231381.3594970703125 ], [ 2071942.0374755859375, 7231360.8795166015625 ], [ 2071954.68328857421875, 7231340.39947509765625 ], [ 2071967.32928466796875, 7231319.91949462890625 ] ] ], [ [ [ 2066013.5286865234375, 7231381.74127197265625 ], [ 2066024.39349365234375, 7231373.91571044921875 ], [ 2066025.3062744140625, 7231375.19451904296875 ], [ 2066030.2376708984375, 7231371.644287109375 ], [ 2066029.33612060546875, 7231370.365478515625 ], [ 2066045.16571044921875, 7231359.028076171875 ], [ 2066046.0562744140625, 7231360.2877197265625 ], [ 2066051.065673828125, 7231356.718505859375 ], [ 2066050.16387939453125, 7231355.45892333984375 ], [ 2066066.00469970703125, 7231344.102294921875 ], [ 2066066.88409423828125, 7231345.36187744140625 ], [ 2066071.09210205078125, 7231342.384521484375 ], [ 2066072.2720947265625, 7231344.02587890625 ], [ 2066083.12567138671875, 7231336.219482421875 ], [ 2066075.35552978515625, 7231325.3018798828125 ], [ 2066072.8397216796875, 7231327.1724853515625 ], [ 2066067.1846923828125, 7231319.19427490234375 ], [ 2066002.15191650390625, 7231365.76568603515625 ], [ 2066013.5286865234375, 7231381.74127197265625 ] ] ], [ [ [ 2065224.70770263671875, 7231343.6251220703125 ], [ 2065200.88531494140625, 7231323.603271484375 ], [ 2065168.68048095703125, 7231361.89111328125 ], [ 2065192.49188232421875, 7231381.93212890625 ], [ 2065224.70770263671875, 7231343.6251220703125 ] ] ], [ [ [ 2069598.7620849609375, 7231366.9490966796875 ], [ 2069583.75628662109375, 7231360.4976806640625 ], [ 2069576.91009521484375, 7231376.43511962890625 ], [ 2069591.91607666015625, 7231382.886474609375 ], [ 2069598.7620849609375, 7231366.9490966796875 ] ] ], [ [ [ 2069702.80133056640625, 7231357.5010986328125 ], [ 2069693.90692138671875, 7231336.88751220703125 ], [ 2069677.298095703125, 7231344.04510498046875 ], [ 2069686.1812744140625, 7231364.65869140625 ], [ 2069694.30767822265625, 7231383.55450439453125 ], [ 2069710.96112060546875, 7231376.3779296875 ], [ 2069702.80133056640625, 7231357.5010986328125 ] ] ], [ [ [ 2079177.526123046875, 7231344.560302734375 ], [ 2079162.16387939453125, 7231334.501708984375 ], [ 2079136.6273193359375, 7231373.514892578125 ], [ 2079151.97808837890625, 7231383.573486328125 ], [ 2079177.526123046875, 7231344.560302734375 ] ] ], [ [ [ 2070404.12530517578125, 7231386.035888671875 ], [ 2070408.48907470703125, 7231380.48150634765625 ], [ 2070403.04547119140625, 7231375.86248779296875 ], [ 2070389.40887451171875, 7231365.632080078125 ], [ 2070391.93572998046875, 7231361.91009521484375 ], [ 2070385.59051513671875, 7231356.8140869140625 ], [ 2070382.76312255859375, 7231360.535888671875 ], [ 2070368.23590087890625, 7231349.31292724609375 ], [ 2070370.76287841796875, 7231345.95367431640625 ], [ 2070366.8109130859375, 7231342.88067626953125 ], [ 2070364.25067138671875, 7231346.22088623046875 ], [ 2070358.5399169921875, 7231341.83087158203125 ], [ 2070353.5972900390625, 7231348.81671142578125 ], [ 2070359.77569580078125, 7231353.244873046875 ], [ 2070361.02227783203125, 7231351.527099609375 ], [ 2070369.51611328125, 7231357.462890625 ], [ 2070366.57708740234375, 7231361.73828125 ], [ 2070396.73370361328125, 7231384.5850830078125 ], [ 2070398.8153076171875, 7231381.8748779296875 ], [ 2070404.12530517578125, 7231386.035888671875 ] ] ], [ [ [ 2080886.79229736328125, 7231373.53387451171875 ], [ 2080873.667724609375, 7231365.09771728515625 ], [ 2080865.32989501953125, 7231377.96209716796875 ], [ 2080878.45452880859375, 7231386.493896484375 ], [ 2080886.79229736328125, 7231373.53387451171875 ] ] ], [ [ [ 2070430.41888427734375, 7231373.68670654296875 ], [ 2070421.51348876953125, 7231367.4071044921875 ], [ 2070412.30731201171875, 7231381.3212890625 ], [ 2070421.16827392578125, 7231387.60089111328125 ], [ 2070430.41888427734375, 7231373.68670654296875 ] ] ], [ [ [ 2065857.28070068359375, 7231382.962890625 ], [ 2065843.13189697265625, 7231332.11590576171875 ], [ 2065833.7811279296875, 7231334.71173095703125 ], [ 2065832.92388916015625, 7231331.7532958984375 ], [ 2065819.98870849609375, 7231335.30328369140625 ], [ 2065823.56207275390625, 7231348.167724609375 ], [ 2065825.58807373046875, 7231347.61431884765625 ], [ 2065826.93487548828125, 7231352.5386962890625 ], [ 2065828.42669677734375, 7231352.11871337890625 ], [ 2065833.15771484375, 7231369.37310791015625 ], [ 2065831.6549072265625, 7231369.79290771484375 ], [ 2065833.3134765625, 7231375.7288818359375 ], [ 2065834.8052978515625, 7231375.30908203125 ], [ 2065838.44549560546875, 7231388.19268798828125 ], [ 2065857.28070068359375, 7231382.962890625 ] ] ], [ [ [ 2070467.91131591796875, 7231390.1395263671875 ], [ 2070480.12310791015625, 7231373.68670654296875 ], [ 2070468.43450927734375, 7231364.94488525390625 ], [ 2070463.69232177734375, 7231371.205322265625 ], [ 2070451.60308837890625, 7231362.043701171875 ], [ 2070444.04449462890625, 7231372.2169189453125 ], [ 2070452.48248291015625, 7231378.630126953125 ], [ 2070449.4769287109375, 7231382.886474609375 ], [ 2070456.82391357421875, 7231388.34527587890625 ], [ 2070461.29888916015625, 7231382.61932373046875 ], [ 2070457.84808349609375, 7231379.660888671875 ], [ 2070458.90570068359375, 7231378.2103271484375 ], [ 2070464.09307861328125, 7231382.218505859375 ], [ 2070461.6107177734375, 7231385.50128173828125 ], [ 2070467.91131591796875, 7231390.1395263671875 ] ] ], [ [ [ 2072672.57147216796875, 7231351.9468994140625 ], [ 2072649.33929443359375, 7231351.85150146484375 ], [ 2072649.18328857421875, 7231390.42572021484375 ], [ 2072672.41571044921875, 7231390.5211181640625 ], [ 2072672.57147216796875, 7231351.9468994140625 ] ] ], [ [ [ 2067511.9447021484375, 7231390.559326171875 ], [ 2067511.19891357421875, 7231358.7799072265625 ], [ 2067483.68072509765625, 7231359.46710205078125 ], [ 2067484.43768310546875, 7231391.22747802734375 ], [ 2067511.9447021484375, 7231390.559326171875 ] ] ], [ [ [ 2071247.00311279296875, 7231380.53887939453125 ], [ 2071200.326904296875, 7231261.76287841796875 ], [ 2071193.3582763671875, 7231264.51129150390625 ], [ 2071191.0985107421875, 7231258.7091064453125 ], [ 2071172.54150390625, 7231266.01910400390625 ], [ 2071182.2930908203125, 7231290.736083984375 ], [ 2071182.78289794921875, 7231290.6217041015625 ], [ 2071185.365478515625, 7231297.263671875 ], [ 2071184.88671875, 7231297.47369384765625 ], [ 2071208.7091064453125, 7231358.07373046875 ], [ 2071209.132080078125, 7231357.88287353515625 ], [ 2071211.7147216796875, 7231364.50592041015625 ], [ 2071211.30291748046875, 7231364.6395263671875 ], [ 2071221.32171630859375, 7231390.21588134765625 ], [ 2071224.972900390625, 7231393.04071044921875 ], [ 2071229.4478759765625, 7231387.52447509765625 ], [ 2071247.00311279296875, 7231380.53887939453125 ] ] ], [ [ [ 2069624.2877197265625, 7231376.530517578125 ], [ 2069608.75872802734375, 7231369.85028076171875 ], [ 2069601.18890380859375, 7231387.486328125 ], [ 2069616.7069091796875, 7231394.147705078125 ], [ 2069624.2877197265625, 7231376.530517578125 ] ] ], [ [ [ 2074124.13330078125, 7231380.710693359375 ], [ 2074117.67669677734375, 7231374.9844970703125 ], [ 2074105.5872802734375, 7231388.57427978515625 ], [ 2074112.03289794921875, 7231394.31951904296875 ], [ 2074124.13330078125, 7231380.710693359375 ] ] ], [ [ [ 2080694.242919921875, 7231379.79449462890625 ], [ 2080689.52288818359375, 7231376.5687255859375 ], [ 2080684.74749755859375, 7231383.707275390625 ], [ 2080689.22247314453125, 7231386.7611083984375 ], [ 2080687.48590087890625, 7231389.37591552734375 ], [ 2080694.52130126953125, 7231394.31951904296875 ], [ 2080698.940673828125, 7231388.001708984375 ], [ 2080691.94989013671875, 7231383.1536865234375 ], [ 2080694.242919921875, 7231379.79449462890625 ] ] ], [ [ [ 2067894.5386962890625, 7231394.49127197265625 ], [ 2067910.59088134765625, 7231378.99267578125 ], [ 2067913.3516845703125, 7231381.41668701171875 ], [ 2067925.29632568359375, 7231369.52569580078125 ], [ 2067922.82489013671875, 7231366.2047119140625 ], [ 2067938.83270263671875, 7231351.4124755859375 ], [ 2067919.89727783203125, 7231330.16912841796875 ], [ 2067903.58892822265625, 7231346.9080810546875 ], [ 2067900.61669921875, 7231343.56787109375 ], [ 2067917.79327392578125, 7231327.68768310546875 ], [ 2067903.5111083984375, 7231312.9146728515625 ], [ 2067888.18231201171875, 7231327.7830810546875 ], [ 2067886.51251220703125, 7231325.7598876953125 ], [ 2067870.181884765625, 7231342.02191162109375 ], [ 2067872.39727783203125, 7231343.68231201171875 ], [ 2067857.703125, 7231357.768310546875 ], [ 2067873.0540771484375, 7231373.228515625 ], [ 2067887.09149169921875, 7231358.207275390625 ], [ 2067889.23992919921875, 7231360.51690673828125 ], [ 2067874.6458740234375, 7231375.44268798828125 ], [ 2067894.5386962890625, 7231394.49127197265625 ] ] ], [ [ [ 2074660.25909423828125, 7231363.72332763671875 ], [ 2074641.34588623046875, 7231362.61627197265625 ], [ 2074639.564697265625, 7231393.49871826171875 ], [ 2074658.48907470703125, 7231394.605712890625 ], [ 2074660.25909423828125, 7231363.72332763671875 ] ] ], [ [ [ 2074017.52252197265625, 7231394.83489990234375 ], [ 2074033.43011474609375, 7231380.78692626953125 ], [ 2074028.1646728515625, 7231374.81268310546875 ], [ 2074030.07928466796875, 7231372.7322998046875 ], [ 2074027.007080078125, 7231369.2012939453125 ], [ 2074024.95867919921875, 7231371.186279296875 ], [ 2074023.4224853515625, 7231369.37310791015625 ], [ 2074025.3817138671875, 7231367.521728515625 ], [ 2074022.06427001953125, 7231363.761474609375 ], [ 2074019.993896484375, 7231365.51751708984375 ], [ 2074011.34429931640625, 7231355.9168701171875 ], [ 2073995.39227294921875, 7231369.9647216796875 ], [ 2074006.16790771484375, 7231381.97027587890625 ], [ 2074006.00091552734375, 7231382.1038818359375 ], [ 2074009.14007568359375, 7231385.6348876953125 ], [ 2074009.34051513671875, 7231385.5587158203125 ], [ 2074017.52252197265625, 7231394.83489990234375 ] ] ], [ [ [ 2069935.78192138671875, 7231380.42431640625 ], [ 2069928.31231689453125, 7231363.4180908203125 ], [ 2069910.25628662109375, 7231371.33892822265625 ], [ 2069892.1890869140625, 7231379.2598876953125 ], [ 2069899.647705078125, 7231396.26629638671875 ], [ 2069917.7147216796875, 7231388.34527587890625 ], [ 2069935.78192138671875, 7231380.42431640625 ] ] ], [ [ [ 2070305.41827392578125, 7231398.9384765625 ], [ 2070315.49267578125, 7231383.0010986328125 ], [ 2070299.5850830078125, 7231373.075927734375 ], [ 2070291.6815185546875, 7231385.80670166015625 ], [ 2070297.8485107421875, 7231389.6051025390625 ], [ 2070295.5443115234375, 7231393.25048828125 ], [ 2070299.25128173828125, 7231395.59832763671875 ], [ 2070299.38470458984375, 7231395.35009765625 ], [ 2070305.41827392578125, 7231398.9384765625 ] ] ], [ [ [ 2074790.636474609375, 7231400.04547119140625 ], [ 2074799.4083251953125, 7231364.964111328125 ], [ 2074777.96832275390625, 7231361.0703125 ], [ 2074773.10369873046875, 7231379.58447265625 ], [ 2074743.0806884765625, 7231376.75970458984375 ], [ 2074714.68310546875, 7231374.46929931640625 ], [ 2074686.2855224609375, 7231372.17889404296875 ], [ 2074685.67327880859375, 7231391.72369384765625 ], [ 2074713.614501953125, 7231394.01409912109375 ], [ 2074741.54449462890625, 7231396.30450439453125 ], [ 2074769.4857177734375, 7231398.59490966796875 ], [ 2074790.636474609375, 7231400.04547119140625 ] ] ], [ [ [ 2067743.14410400390625, 7231399.5872802734375 ], [ 2067749.9346923828125, 7231399.41571044921875 ], [ 2067749.9346923828125, 7231400.54168701171875 ], [ 2067760.54327392578125, 7231400.31268310546875 ], [ 2067759.66387939453125, 7231356.546875 ], [ 2067749.18890380859375, 7231356.77587890625 ], [ 2067749.1220703125, 7231357.29107666015625 ], [ 2067742.27587890625, 7231357.462890625 ], [ 2067742.27587890625, 7231356.92852783203125 ], [ 2067731.6226806640625, 7231357.157470703125 ], [ 2067732.5020751953125, 7231400.9425048828125 ], [ 2067743.0662841796875, 7231400.69451904296875 ], [ 2067743.14410400390625, 7231399.5872802734375 ] ] ], [ [ [ 2074841.7655029296875, 7231365.880126953125 ], [ 2074823.24188232421875, 7231362.578125 ], [ 2074816.49591064453125, 7231400.4462890625 ], [ 2074835.00830078125, 7231403.748291015625 ], [ 2074841.7655029296875, 7231365.880126953125 ] ] ], [ [ [ 2070043.2720947265625, 7231404.16827392578125 ], [ 2070063.56549072265625, 7231394.9302978515625 ], [ 2070057.42071533203125, 7231381.41668701171875 ], [ 2070037.1270751953125, 7231390.65472412109375 ], [ 2070043.2720947265625, 7231404.16827392578125 ] ] ], [ [ [ 2074048.17987060546875, 7231404.96990966796875 ], [ 2074053.74591064453125, 7231399.014892578125 ], [ 2074055.83868408203125, 7231400.9425048828125 ], [ 2074062.61810302734375, 7231393.6514892578125 ], [ 2074066.0133056640625, 7231396.78167724609375 ], [ 2074071.568115234375, 7231390.69287109375 ], [ 2074068.35107421875, 7231387.63909912109375 ], [ 2074075.04132080078125, 7231380.32891845703125 ], [ 2074064.18768310546875, 7231370.15570068359375 ], [ 2074062.35089111328125, 7231372.08331298828125 ], [ 2074055.738525390625, 7231365.9757080078125 ], [ 2074032.88470458984375, 7231390.48309326171875 ], [ 2074040.18707275390625, 7231397.4114990234375 ], [ 2074038.45068359375, 7231399.41571044921875 ], [ 2074040.743896484375, 7231402.77490234375 ], [ 2074044.22808837890625, 7231404.62628173828125 ], [ 2074045.9647216796875, 7231402.8895263671875 ], [ 2074048.17987060546875, 7231404.96990966796875 ] ] ], [ [ [ 2080896.09869384765625, 7231396.80072021484375 ], [ 2080891.06689453125, 7231393.72772216796875 ], [ 2080885.9462890625, 7231401.97332763671875 ], [ 2080890.98907470703125, 7231405.1226806640625 ], [ 2080896.09869384765625, 7231396.80072021484375 ] ] ], [ [ [ 2069785.0665283203125, 7231380.63427734375 ], [ 2069776.10528564453125, 7231362.46368408203125 ], [ 2069758.0380859375, 7231371.66351318359375 ], [ 2069767.7896728515625, 7231389.6812744140625 ], [ 2069776.94012451171875, 7231407.1649169921875 ], [ 2069794.22808837890625, 7231398.11767578125 ], [ 2069785.0665283203125, 7231380.63427734375 ] ] ], [ [ [ 2080694.242919921875, 7231404.263671875 ], [ 2080682.64349365234375, 7231396.476318359375 ], [ 2080677.61187744140625, 7231403.76751708984375 ], [ 2080689.25592041015625, 7231411.45947265625 ], [ 2080694.242919921875, 7231404.263671875 ] ] ], [ [ [ 2070443.33209228515625, 7231405.82867431640625 ], [ 2070438.16668701171875, 7231401.7633056640625 ], [ 2070436.69732666015625, 7231403.9390869140625 ], [ 2070427.15728759765625, 7231396.705322265625 ], [ 2070422.94927978515625, 7231402.10687255859375 ], [ 2070437.88848876953125, 7231413.42529296875 ], [ 2070443.33209228515625, 7231405.82867431640625 ] ] ], [ [ [ 2071151.6912841796875, 7231414.07427978515625 ], [ 2071187.04632568359375, 7231400.21728515625 ], [ 2071192.17828369140625, 7231413.25347900390625 ], [ 2071207.60711669921875, 7231407.203125 ], [ 2071173.36529541015625, 7231319.5377197265625 ], [ 2071119.3419189453125, 7231298.5042724609375 ], [ 2071102.57708740234375, 7231341.8883056640625 ], [ 2071127.14532470703125, 7231351.4315185546875 ], [ 2071124.184326171875, 7231359.1044921875 ], [ 2071131.25311279296875, 7231361.87188720703125 ], [ 2071151.6912841796875, 7231414.07427978515625 ] ] ], [ [ [ 2069760.0418701171875, 7231390.998291015625 ], [ 2069750.7689208984375, 7231374.3165283203125 ], [ 2069735.74072265625, 7231382.218505859375 ], [ 2069744.43487548828125, 7231399.396484375 ], [ 2069753.819091796875, 7231416.8419189453125 ], [ 2069769.4149169921875, 7231408.4437255859375 ], [ 2069760.0418701171875, 7231390.998291015625 ] ] ], [ [ [ 2072209.4713134765625, 7231363.15087890625 ], [ 2072190.702880859375, 7231344.57952880859375 ], [ 2072172.7025146484375, 7231362.5972900390625 ], [ 2072191.64910888671875, 7231380.9779052734375 ], [ 2072210.595703125, 7231399.3582763671875 ], [ 2072229.54229736328125, 7231417.75811767578125 ], [ 2072246.986083984375, 7231400.31268310546875 ], [ 2072228.22869873046875, 7231381.7222900390625 ], [ 2072209.4713134765625, 7231363.15087890625 ] ] ], [ [ [ 2069591.6376953125, 7231398.7476806640625 ], [ 2069575.85247802734375, 7231391.9716796875 ], [ 2069567.30328369140625, 7231411.86029052734375 ], [ 2069583.08831787109375, 7231418.65509033203125 ], [ 2069591.6376953125, 7231398.7476806640625 ] ] ], [ [ [ 2079239.77587890625, 7231401.43890380859375 ], [ 2079222.2764892578125, 7231389.9866943359375 ], [ 2079210.91070556640625, 7231407.355712890625 ], [ 2079228.4102783203125, 7231418.80792236328125 ], [ 2079239.77587890625, 7231401.43890380859375 ] ] ], [ [ [ 2070490.38671875, 7231419.78131103515625 ], [ 2070494.9954833984375, 7231413.44451904296875 ], [ 2070501.6968994140625, 7231418.368896484375 ], [ 2070510.46868896484375, 7231406.3441162109375 ], [ 2070488.78369140625, 7231390.48309326171875 ], [ 2070479.96728515625, 7231402.3551025390625 ], [ 2070488.1492919921875, 7231408.46270751953125 ], [ 2070483.4071044921875, 7231414.7996826171875 ], [ 2070490.38671875, 7231419.78131103515625 ] ] ], [ [ [ 2069065.5750732421875, 7231421.53729248046875 ], [ 2069074.647705078125, 7231415.5631103515625 ], [ 2069075.03729248046875, 7231416.21209716796875 ], [ 2069080.30267333984375, 7231414.64691162109375 ], [ 2069083.93170166015625, 7231410.37152099609375 ], [ 2069083.5198974609375, 7231409.665283203125 ], [ 2069092.4810791015625, 7231403.671875 ], [ 2069088.29547119140625, 7231397.1824951171875 ], [ 2069089.09710693359375, 7231396.60992431640625 ], [ 2069086.046875, 7231392.10528564453125 ], [ 2069085.66827392578125, 7231389.7958984375 ], [ 2069084.688720703125, 7231386.951904296875 ], [ 2069082.1173095703125, 7231383.726318359375 ], [ 2069080.8704833984375, 7231382.77191162109375 ], [ 2069079.50128173828125, 7231382.1038818359375 ], [ 2069078.5885009765625, 7231382.7147216796875 ], [ 2069071.35272216796875, 7231371.93072509765625 ], [ 2069062.40252685546875, 7231377.84747314453125 ], [ 2069062.135498046875, 7231377.3895263671875 ], [ 2069058.973876953125, 7231378.11468505859375 ], [ 2069056.703125, 7231379.24090576171875 ], [ 2069054.921875, 7231380.8250732421875 ], [ 2069053.04071044921875, 7231383.344482421875 ], [ 2069053.363525390625, 7231383.9171142578125 ], [ 2069044.44671630859375, 7231389.872314453125 ], [ 2069051.760498046875, 7231400.61810302734375 ], [ 2069050.75848388671875, 7231401.28607177734375 ], [ 2069051.53790283203125, 7231404.47369384765625 ], [ 2069056.05731201171875, 7231412.12750244140625 ], [ 2069057.42669677734375, 7231411.24951171875 ], [ 2069060.44329833984375, 7231415.62030029296875 ], [ 2069061.33392333984375, 7231415.14312744140625 ], [ 2069065.5750732421875, 7231421.53729248046875 ] ] ], [ [ [ 2065956.51092529296875, 7231422.31988525390625 ], [ 2065972.1956787109375, 7231410.84869384765625 ], [ 2065925.59747314453125, 7231347.07989501953125 ], [ 2065917.68267822265625, 7231352.82489013671875 ], [ 2065915.9014892578125, 7231350.3626708984375 ], [ 2065905.22607421875, 7231358.16912841796875 ], [ 2065912.99609375, 7231368.85772705078125 ], [ 2065915.111083984375, 7231367.29248046875 ], [ 2065918.64007568359375, 7231372.14068603515625 ], [ 2065919.46368408203125, 7231371.5299072265625 ], [ 2065930.21728515625, 7231386.36029052734375 ], [ 2065929.014892578125, 7231387.25732421875 ], [ 2065932.51031494140625, 7231392.12451171875 ], [ 2065933.768310546875, 7231391.13189697265625 ], [ 2065945.044921875, 7231406.6304931640625 ], [ 2065943.79827880859375, 7231407.6038818359375 ], [ 2065947.3826904296875, 7231412.47088623046875 ], [ 2065948.64068603515625, 7231411.57391357421875 ], [ 2065956.51092529296875, 7231422.31988525390625 ] ] ], [ [ [ 2071673.90228271484375, 7231414.87591552734375 ], [ 2071675.5718994140625, 7231412.222900390625 ], [ 2071678.26593017578125, 7231413.940673828125 ], [ 2071683.19732666015625, 7231406.00048828125 ], [ 2071681.41632080078125, 7231404.81707763671875 ], [ 2071688.46270751953125, 7231393.326904296875 ], [ 2071687.594482421875, 7231392.73529052734375 ], [ 2071689.2642822265625, 7231390.1395263671875 ], [ 2071692.002685546875, 7231391.87628173828125 ], [ 2071696.8563232421875, 7231383.85992431640625 ], [ 2071695.0750732421875, 7231382.657470703125 ], [ 2071702.578125, 7231370.46087646484375 ], [ 2071705.3720703125, 7231372.2169189453125 ], [ 2071704.9158935546875, 7231373.11407470703125 ], [ 2071711.6173095703125, 7231377.25592041015625 ], [ 2071721.2908935546875, 7231361.5665283203125 ], [ 2071711.7730712890625, 7231355.592529296875 ], [ 2071713.1201171875, 7231353.43572998046875 ], [ 2071706.240478515625, 7231349.217529296875 ], [ 2071704.87127685546875, 7231351.37432861328125 ], [ 2071693.91748046875, 7231344.5985107421875 ], [ 2071684.24371337890625, 7231360.2877197265625 ], [ 2071686.41448974609375, 7231361.6239013671875 ], [ 2071681.093505859375, 7231370.09832763671875 ], [ 2071678.9227294921875, 7231368.81951904296875 ], [ 2071674.7705078125, 7231375.55712890625 ], [ 2071676.9857177734375, 7231376.98870849609375 ], [ 2071674.4810791015625, 7231380.9779052734375 ], [ 2071672.310302734375, 7231379.5653076171875 ], [ 2071668.069091796875, 7231386.3031005859375 ], [ 2071670.206298828125, 7231387.6580810546875 ], [ 2071667.735107421875, 7231391.72369384765625 ], [ 2071665.57550048828125, 7231390.3685302734375 ], [ 2071661.45672607421875, 7231397.1060791015625 ], [ 2071663.5938720703125, 7231398.5377197265625 ], [ 2071657.89447021484375, 7231408.1383056640625 ], [ 2071659.798095703125, 7231409.28350830078125 ], [ 2071657.64947509765625, 7231412.66192626953125 ], [ 2071655.80169677734375, 7231411.55487060546875 ], [ 2071655.18927001953125, 7231412.47088623046875 ], [ 2071662.58087158203125, 7231417.3955078125 ], [ 2071662.06890869140625, 7231418.21612548828125 ], [ 2071670.006103515625, 7231423.1787109375 ], [ 2071674.71490478515625, 7231415.4866943359375 ], [ 2071673.90228271484375, 7231414.87591552734375 ] ] ], [ [ [ 2068035.0684814453125, 7231422.8350830078125 ], [ 2068034.7122802734375, 7231410.0850830078125 ], [ 2068036.760498046875, 7231410.0850830078125 ], [ 2068036.5712890625, 7231404.130126953125 ], [ 2068035.535888671875, 7231404.111083984375 ], [ 2068035.0906982421875, 7231385.7686767578125 ], [ 2068027.94390869140625, 7231385.9403076171875 ], [ 2068027.84368896484375, 7231385.4058837890625 ], [ 2068008.57427978515625, 7231385.86407470703125 ], [ 2068009.09747314453125, 7231409.3980712890625 ], [ 2068007.4722900390625, 7231409.51251220703125 ], [ 2068007.87310791015625, 7231424.4766845703125 ], [ 2068022.355712890625, 7231424.09490966796875 ], [ 2068022.4447021484375, 7231423.1405029296875 ], [ 2068035.0684814453125, 7231422.8350830078125 ] ] ], [ [ [ 2067695.844482421875, 7231424.2476806640625 ], [ 2067694.965087890625, 7231385.61590576171875 ], [ 2067684.27850341796875, 7231385.86407470703125 ], [ 2067684.38970947265625, 7231386.87548828125 ], [ 2067677.57708740234375, 7231386.9901123046875 ], [ 2067677.57708740234375, 7231385.9976806640625 ], [ 2067666.9124755859375, 7231386.2266845703125 ], [ 2067667.7918701171875, 7231424.8582763671875 ], [ 2067695.844482421875, 7231424.2476806640625 ] ] ], [ [ [ 2072410.21368408203125, 7231424.4384765625 ], [ 2072439.86932373046875, 7231423.7705078125 ], [ 2072439.86932373046875, 7231424.64849853515625 ], [ 2072454.596923828125, 7231424.30487060546875 ], [ 2072454.1182861328125, 7231401.32427978515625 ], [ 2072395.10772705078125, 7231402.7366943359375 ], [ 2072395.63092041015625, 7231425.6981201171875 ], [ 2072410.21368408203125, 7231425.33551025390625 ], [ 2072410.21368408203125, 7231424.4384765625 ] ] ], [ [ [ 2074584.339111328125, 7231407.66107177734375 ], [ 2074562.9324951171875, 7231402.240478515625 ], [ 2074558.1790771484375, 7231421.0029296875 ], [ 2074579.58587646484375, 7231426.42352294921875 ], [ 2074584.339111328125, 7231407.66107177734375 ] ] ], [ [ [ 2070049.07171630859375, 7231416.95648193359375 ], [ 2070043.2720947265625, 7231404.16827392578125 ], [ 2070022.31048583984375, 7231413.730712890625 ], [ 2070028.12152099609375, 7231426.4998779296875 ], [ 2070049.07171630859375, 7231416.95648193359375 ] ] ], [ [ [ 2072498.234130859375, 7231426.1370849609375 ], [ 2072518.28271484375, 7231425.793701171875 ], [ 2072518.3607177734375, 7231426.67169189453125 ], [ 2072533.2996826171875, 7231426.30889892578125 ], [ 2072532.6875, 7231399.75927734375 ], [ 2072482.727294921875, 7231400.8660888671875 ], [ 2072483.20611572265625, 7231427.4923095703125 ], [ 2072498.234130859375, 7231427.12969970703125 ], [ 2072498.234130859375, 7231426.1370849609375 ] ] ], [ [ [ 2069738.490478515625, 7231401.40069580078125 ], [ 2069729.6514892578125, 7231383.268310546875 ], [ 2069712.88690185546875, 7231391.43731689453125 ], [ 2069721.95947265625, 7231409.6461181640625 ], [ 2069730.931884765625, 7231427.62591552734375 ], [ 2069747.45147705078125, 7231419.39947509765625 ], [ 2069738.490478515625, 7231401.40069580078125 ] ] ], [ [ [ 2072031.315673828125, 7231332.19207763671875 ], [ 2072005.4227294921875, 7231323.393310546875 ], [ 2072000.4801025390625, 7231348.5302734375 ], [ 2072021.1298828125, 7231354.80987548828125 ], [ 2072035.51251220703125, 7231366.75811767578125 ], [ 2072052.7000732421875, 7231381.626708984375 ], [ 2072071.15692138671875, 7231397.60247802734375 ], [ 2072088.11090087890625, 7231412.29931640625 ], [ 2072106.478515625, 7231428.198486328125 ], [ 2072121.740478515625, 7231410.54327392578125 ], [ 2072103.3616943359375, 7231394.6439208984375 ], [ 2072086.385498046875, 7231379.96630859375 ], [ 2072067.9287109375, 7231364.00970458984375 ], [ 2072050.74090576171875, 7231349.14111328125 ], [ 2072031.315673828125, 7231332.19207763671875 ] ] ], [ [ [ 2069617.19671630859375, 7231410.0850830078125 ], [ 2069601.3447265625, 7231403.2711181640625 ], [ 2069593.4744873046875, 7231421.5562744140625 ], [ 2069609.3375244140625, 7231428.37030029296875 ], [ 2069617.19671630859375, 7231410.0850830078125 ] ] ], [ [ [ 2065818.20751953125, 7231428.561279296875 ], [ 2065832.73468017578125, 7231415.65850830078125 ], [ 2065780.2808837890625, 7231356.6041259765625 ], [ 2065772.94512939453125, 7231363.07452392578125 ], [ 2065770.9412841796875, 7231360.8031005859375 ], [ 2065761.05609130859375, 7231369.5828857421875 ], [ 2065769.805908203125, 7231379.48907470703125 ], [ 2065771.76507568359375, 7231377.73309326171875 ], [ 2065775.73907470703125, 7231382.218505859375 ], [ 2065776.50732421875, 7231381.55047607421875 ], [ 2065788.618896484375, 7231395.273681640625 ], [ 2065787.50567626953125, 7231396.26629638671875 ], [ 2065791.4462890625, 7231400.7899169921875 ], [ 2065792.6041259765625, 7231399.68292236328125 ], [ 2065805.30548095703125, 7231414.0552978515625 ], [ 2065804.15911865234375, 7231415.12408447265625 ], [ 2065808.188720703125, 7231419.647705078125 ], [ 2065809.35772705078125, 7231418.61688232421875 ], [ 2065818.20751953125, 7231428.561279296875 ] ] ], [ [ [ 2067437.11572265625, 7231429.30548095703125 ], [ 2067436.35888671875, 7231397.5640869140625 ], [ 2067408.8516845703125, 7231398.1558837890625 ], [ 2067409.59747314453125, 7231429.8782958984375 ], [ 2067437.11572265625, 7231429.30548095703125 ] ] ], [ [ [ 2070049.07171630859375, 7231416.95648193359375 ], [ 2070054.9716796875, 7231429.91632080078125 ], [ 2070072.8494873046875, 7231421.76629638671875 ], [ 2070066.9384765625, 7231408.8062744140625 ], [ 2070049.07171630859375, 7231416.95648193359375 ] ] ], [ [ [ 2074092.16229248046875, 7231418.3115234375 ], [ 2074069.965087890625, 7231396.83892822265625 ], [ 2074057.2191162109375, 7231410.0089111328125 ], [ 2074079.41607666015625, 7231431.48150634765625 ], [ 2074092.16229248046875, 7231418.3115234375 ] ] ], [ [ [ 2080920.09912109375, 7231412.83367919921875 ], [ 2080907.1527099609375, 7231404.96990966796875 ], [ 2080894.42889404296875, 7231425.9844970703125 ], [ 2080907.3306884765625, 7231433.82928466796875 ], [ 2080920.09912109375, 7231412.83367919921875 ] ] ], [ [ [ 2071442.25750732421875, 7231424.11407470703125 ], [ 2071459.7012939453125, 7231397.65972900390625 ], [ 2071473.20428466796875, 7231376.83587646484375 ], [ 2071455.760498046875, 7231365.02130126953125 ], [ 2071442.25750732421875, 7231386.97113037109375 ], [ 2071428.27569580078125, 7231405.0653076171875 ], [ 2071412.167724609375, 7231409.60791015625 ], [ 2071396.1044921875, 7231400.4844970703125 ], [ 2071374.71990966796875, 7231386.41748046875 ], [ 2071361.77349853515625, 7231405.54248046875 ], [ 2071384.28228759765625, 7231418.4832763671875 ], [ 2071408.48309326171875, 7231434.24908447265625 ], [ 2071442.25750732421875, 7231424.11407470703125 ] ] ], [ [ [ 2070474.2899169921875, 7231429.763671875 ], [ 2070464.861083984375, 7231422.644287109375 ], [ 2070461.176513671875, 7231427.62591552734375 ], [ 2070470.60528564453125, 7231434.80267333984375 ], [ 2070474.2899169921875, 7231429.763671875 ] ] ], [ [ [ 2070378.00970458984375, 7231392.6016845703125 ], [ 2070361.7125244140625, 7231379.37451171875 ], [ 2070354.81072998046875, 7231387.8870849609375 ], [ 2070347.90887451171875, 7231396.39990234375 ], [ 2070340.99609375, 7231404.89349365234375 ], [ 2070334.0941162109375, 7231413.40631103515625 ], [ 2070327.19232177734375, 7231421.91888427734375 ], [ 2070343.489501953125, 7231435.14630126953125 ], [ 2070350.39129638671875, 7231426.63348388671875 ], [ 2070357.29327392578125, 7231418.1207275390625 ], [ 2070364.20611572265625, 7231409.6270751953125 ], [ 2070371.10791015625, 7231401.11431884765625 ], [ 2070378.00970458984375, 7231392.6016845703125 ] ] ], [ [ [ 2069639.7388916015625, 7231419.494873046875 ], [ 2069623.998291015625, 7231412.7191162109375 ], [ 2069616.1614990234375, 7231430.96612548828125 ], [ 2069631.90191650390625, 7231437.722900390625 ], [ 2069639.7388916015625, 7231419.494873046875 ] ] ], [ [ [ 2069712.69769287109375, 7231412.1082763671875 ], [ 2069703.75872802734375, 7231394.58673095703125 ], [ 2069688.051513671875, 7231402.4312744140625 ], [ 2069697.535888671875, 7231420.3538818359375 ], [ 2069706.98687744140625, 7231437.7611083984375 ], [ 2069722.13751220703125, 7231429.5155029296875 ], [ 2069712.69769287109375, 7231412.1082763671875 ] ] ], [ [ [ 2070014.551513671875, 7231422.26251220703125 ], [ 2070007.19329833984375, 7231406.49688720703125 ], [ 2069987.8905029296875, 7231415.50592041015625 ], [ 2069968.57672119140625, 7231424.5148
[truncated: 23,114,102 more chars]
