# Supplementary material for: Client-side versus server-side geographic data processing performance comparison: Data and code
Source: Data Brief. 2019 Sep 13;26:104507. doi: 10.1016/j.dib.2019.104507 (PMC6811980; doi:10.1016/j.dib.2019.104507)
Supplement: Multimedia component 1 [file mmc1.zip › Dataset 2/GdyniaBuildings.geojson]

{
"type": "FeatureCollection",
"crs": { "type": "name", "properties": { "name": "urn:ogc:def:crs:EPSG::3857" } },
"features": [
{ "type": "Feature", "properties": { }, "geometry": { "type": "MultiPolygon", "coordinates": [ [ [ [ 2058106.73907470703125, 7258559.23687744140625 ], [ 2058093.5255126953125, 7258547.82171630859375 ], [ 2058083.99652099609375, 7258559.42828369140625 ], [ 2058101.39569091796875, 7258574.310302734375 ], [ 2058107.80767822265625, 7258566.82147216796875 ], [ 2058103.455078125, 7258563.0675048828125 ], [ 2058106.73907470703125, 7258559.23687744140625 ] ] ], [ [ [ 2064937.70367431640625, 7258564.12091064453125 ], [ 2064924.14508056640625, 7258561.2288818359375 ], [ 2064921.88531494140625, 7258571.8779296875 ], [ 2064935.44390869140625, 7258574.75091552734375 ], [ 2064937.70367431640625, 7258564.12091064453125 ] ] ], [ [ [ 2059247.207275390625, 7258567.10870361328125 ], [ 2059242.62091064453125, 7258557.35992431640625 ], [ 2059225.90069580078125, 7258565.27008056640625 ], [ 2059232.68011474609375, 7258579.673095703125 ], [ 2059246.67291259765625, 7258573.04608154296875 ], [ 2059244.47991943359375, 7258568.41107177734375 ], [ 2059247.207275390625, 7258567.10870361328125 ] ] ], [ [ [ 2059126.08050537109375, 7258574.77008056640625 ], [ 2059121.5164794921875, 7258564.96368408203125 ], [ 2059114.3363037109375, 7258568.277099609375 ], [ 2059118.9227294921875, 7258578.06427001953125 ], [ 2059121.2269287109375, 7258583.04412841796875 ], [ 2059128.36248779296875, 7258579.74969482421875 ], [ 2059126.08050537109375, 7258574.77008056640625 ] ] ], [ [ [ 2059173.76971435546875, 7258581.81829833984375 ], [ 2059164.32989501953125, 7258561.9757080078125 ], [ 2059155.25732421875, 7258566.323486328125 ], [ 2059164.6749267578125, 7258586.14691162109375 ], [ 2059173.76971435546875, 7258581.81829833984375 ] ] ], [ [ [ 2058635.88507080078125, 7258584.25067138671875 ], [ 2058634.84991455078125, 7258577.79608154296875 ], [ 2058640.01507568359375, 7258576.9534912109375 ], [ 2058638.222900390625, 7258565.97869873046875 ], [ 2058632.65692138671875, 7258566.8980712890625 ], [ 2058633.52508544921875, 7258572.28009033203125 ], [ 2058628.4713134765625, 7258573.10369873046875 ], [ 2058627.6029052734375, 7258567.970703125 ], [ 2058620.77911376953125, 7258569.0048828125 ], [ 2058621.6138916015625, 7258574.0994873046875 ], [ 2058617.4061279296875, 7258574.80828857421875 ], [ 2058613.07568359375, 7258575.4976806640625 ], [ 2058612.16290283203125, 7258570.3839111328125 ], [ 2058605.31689453125, 7258571.513916015625 ], [ 2058606.16290283203125, 7258576.685302734375 ], [ 2058601.09771728515625, 7258577.3939208984375 ], [ 2058600.251708984375, 7258572.3375244140625 ], [ 2058594.7081298828125, 7258573.25689697265625 ], [ 2058596.4556884765625, 7258584.07830810546875 ], [ 2058601.632080078125, 7258583.2357177734375 ], [ 2058602.67852783203125, 7258589.67108154296875 ], [ 2058619.3541259765625, 7258586.97052001953125 ], [ 2058635.88507080078125, 7258584.25067138671875 ] ] ], [ [ [ 2058005.9058837890625, 7258590.93511962890625 ], [ 2058019.58709716796875, 7258566.45751953125 ], [ 2057900.99847412109375, 7258500.15008544921875 ], [ 2057896.0001220703125, 7258509.0753173828125 ], [ 2057880.87188720703125, 7258500.60968017578125 ], [ 2057882.34130859375, 7258497.98590087890625 ], [ 2057872.61187744140625, 7258492.5465087890625 ], [ 2057871.06451416015625, 7258495.30450439453125 ], [ 2057858.8751220703125, 7258488.486083984375 ], [ 2057857.9622802734375, 7258490.11407470703125 ], [ 2057856.69329833984375, 7258492.393310546875 ], [ 2057855.71368408203125, 7258494.1552734375 ], [ 2057854.1217041015625, 7258496.98992919921875 ], [ 2057853.25347900390625, 7258498.54132080078125 ], [ 2057857.47247314453125, 7258500.91632080078125 ], [ 2057853.73211669921875, 7258507.61968994140625 ], [ 2057860.16632080078125, 7258511.22052001953125 ], [ 2057861.8585205078125, 7258512.15887451171875 ], [ 2057860.36669921875, 7258514.8021240234375 ], [ 2057870.1072998046875, 7258520.24151611328125 ], [ 2057871.65447998046875, 7258517.4835205078125 ], [ 2057873.43572998046875, 7258518.4794921875 ], [ 2057885.11309814453125, 7258524.99127197265625 ], [ 2057886.80511474609375, 7258525.9490966796875 ], [ 2057885.335693359375, 7258528.5728759765625 ], [ 2057895.07611083984375, 7258534.01251220703125 ], [ 2057896.62347412109375, 7258531.2545166015625 ], [ 2057898.6160888671875, 7258532.36529541015625 ], [ 2057909.67010498046875, 7258538.55169677734375 ], [ 2057911.77410888671875, 7258539.7200927734375 ], [ 2057910.31591796875, 7258542.3438720703125 ], [ 2057920.04510498046875, 7258547.78350830078125 ], [ 2057921.592529296875, 7258545.02532958984375 ], [ 2057923.71868896484375, 7258546.212890625 ], [ 2057935.2069091796875, 7258552.62908935546875 ], [ 2057937.18829345703125, 7258553.73992919921875 ], [ 2057935.7188720703125, 7258556.3638916015625 ], [ 2057945.45947265625, 7258561.80328369140625 ], [ 2057947.0067138671875, 7258559.0452880859375 ], [ 2057948.832275390625, 7258560.06048583984375 ], [ 2057960.58770751953125, 7258566.6298828125 ], [ 2057962.15728759765625, 7258567.51092529296875 ], [ 2057960.68792724609375, 7258570.1348876953125 ], [ 2057970.42828369140625, 7258575.57427978515625 ], [ 2057971.9757080078125, 7258572.8162841796875 ], [ 2057974.380126953125, 7258574.1571044921875 ], [ 2057985.56768798828125, 7258580.40087890625 ], [ 2057987.12628173828125, 7258581.2821044921875 ], [ 2057985.65692138671875, 7258583.9058837890625 ], [ 2057995.2191162109375, 7258589.24969482421875 ], [ 2057997.044921875, 7258585.9744873046875 ], [ 2057998.948486328125, 7258587.047119140625 ], [ 2058005.9058837890625, 7258590.93511962890625 ] ] ], [ [ [ 2058578.13250732421875, 7258567.74090576171875 ], [ 2058582.986083984375, 7258558.29827880859375 ], [ 2058577.6204833984375, 7258555.55950927734375 ], [ 2058573.51287841796875, 7258563.14410400390625 ], [ 2058571.77630615234375, 7258562.28228759765625 ], [ 2058555.42327880859375, 7258535.31488037109375 ], [ 2058537.0111083984375, 7258546.4810791015625 ], [ 2058567.0562744140625, 7258596.2789306640625 ], [ 2058585.3572998046875, 7258584.59552001953125 ], [ 2058577.197509765625, 7258571.28411865234375 ], [ 2058578.13250732421875, 7258567.74090576171875 ] ] ], [ [ [ 2059142.32208251953125, 7258596.68109130859375 ], [ 2059135.4202880859375, 7258581.97149658203125 ], [ 2059127.81707763671875, 7258585.57232666015625 ], [ 2059134.70770263671875, 7258600.2626953125 ], [ 2059142.32208251953125, 7258596.68109130859375 ] ] ], [ [ [ 2059441.48211669921875, 7258600.396728515625 ], [ 2059436.20550537109375, 7258589.76690673828125 ], [ 2059430.11627197265625, 7258592.6207275390625 ], [ 2059427.04388427734375, 7258586.7022705078125 ], [ 2059428.39093017578125, 7258585.9171142578125 ], [ 2059424.2720947265625, 7258577.719482421875 ], [ 2059417.8043212890625, 7258581.013916015625 ], [ 2059413.819091796875, 7258573.04608154296875 ], [ 2059413.3626708984375, 7258573.276123046875 ], [ 2059410.90252685546875, 7258572.49072265625 ], [ 2059410.62432861328125, 7258571.97369384765625 ], [ 2059401.28448486328125, 7258576.64691162109375 ], [ 2059409.065673828125, 7258592.2567138671875 ], [ 2059409.55548095703125, 7258592.04608154296875 ], [ 2059411.14752197265625, 7258592.5631103515625 ], [ 2059411.42572021484375, 7258593.0418701171875 ], [ 2059414.67633056640625, 7258591.43310546875 ], [ 2059420.153076171875, 7258593.1376953125 ], [ 2059422.46868896484375, 7258597.581298828125 ], [ 2059425.68572998046875, 7258595.95330810546875 ], [ 2059430.69512939453125, 7258605.81707763671875 ], [ 2059441.48211669921875, 7258600.396728515625 ] ] ], [ [ [ 2059196.02252197265625, 7258601.06707763671875 ], [ 2059187.00567626953125, 7258583.810302734375 ], [ 2059174.27069091796875, 7258590.47552490234375 ], [ 2059183.26531982421875, 7258607.77069091796875 ], [ 2059196.02252197265625, 7258601.06707763671875 ] ] ], [ [ [ 2058663.3253173828125, 7258606.1427001953125 ], [ 2058666.59808349609375, 7258611.48651123046875 ], [ 2058672.353271484375, 7258608.05810546875 ], [ 2058673.72271728515625, 7258610.3563232421875 ], [ 2058680.8804931640625, 7258609.16888427734375 ], [ 2058679.80072021484375, 7258603.65289306640625 ], [ 2058678.28668212890625, 7258591.7012939453125 ], [ 2058673.18829345703125, 7258592.48651123046875 ], [ 2058659.852294921875, 7258600.396728515625 ], [ 2058663.3253173828125, 7258606.1427001953125 ] ] ], [ [ [ 2059262.05731201171875, 7258596.04888916015625 ], [ 2059259.185302734375, 7258589.55609130859375 ], [ 2059242.10888671875, 7258597.14068603515625 ], [ 2059248.60992431640625, 7258611.888671875 ], [ 2059262.869873046875, 7258605.54888916015625 ], [ 2059259.21868896484375, 7258597.3131103515625 ], [ 2059262.05731201171875, 7258596.04888916015625 ] ] ], [ [ [ 2058294.79107666015625, 7258585.59149169921875 ], [ 2058289.73712158203125, 7258581.74169921875 ], [ 2058289.44769287109375, 7258582.12469482421875 ], [ 2058282.30108642578125, 7258576.60870361328125 ], [ 2058275.14312744140625, 7258571.092529296875 ], [ 2058275.4437255859375, 7258570.61370849609375 ], [ 2058270.434326171875, 7258566.8406982421875 ], [ 2058265.3582763671875, 7258563.01007080078125 ], [ 2058265.0352783203125, 7258563.3165283203125 ], [ 2058257.43231201171875, 7258557.5706787109375 ], [ 2058244.40789794921875, 7258574.731689453125 ], [ 2058256.98687744140625, 7258584.4039306640625 ], [ 2058269.165283203125, 7258593.78887939453125 ], [ 2058281.34368896484375, 7258603.1549072265625 ], [ 2058293.978515625, 7258612.88470458984375 ], [ 2058307.10308837890625, 7258595.70428466796875 ], [ 2058299.5333251953125, 7258589.82427978515625 ], [ 2058299.82269287109375, 7258589.422119140625 ], [ 2058294.79107666015625, 7258585.59149169921875 ] ] ], [ [ [ 2059340.826904296875, 7258614.07208251953125 ], [ 2059341.02728271484375, 7258613.976318359375 ], [ 2059341.06072998046875, 7258614.05291748046875 ], [ 2059350.9124755859375, 7258609.32208251953125 ], [ 2059345.8363037109375, 7258598.7686767578125 ], [ 2059335.8175048828125, 7258603.59527587890625 ], [ 2059340.826904296875, 7258614.07208251953125 ] ] ], [ [ [ 2058663.3253173828125, 7258606.1427001953125 ], [ 2058656.6129150390625, 7258595.1104736328125 ], [ 2058643.47711181640625, 7258603.17388916015625 ], [ 2058646.861328125, 7258608.80487060546875 ], [ 2058650.1229248046875, 7258614.148681640625 ], [ 2058663.3253173828125, 7258606.1427001953125 ] ] ], [ [ [ 2059379.73309326171875, 7258610.43310546875 ], [ 2059391.310302734375, 7258605.22332763671875 ], [ 2059386.00030517578125, 7258593.0418701171875 ], [ 2059378.92047119140625, 7258596.298095703125 ], [ 2059377.751708984375, 7258593.7122802734375 ], [ 2059362.56768798828125, 7258600.60748291015625 ], [ 2059366.28570556640625, 7258608.95831298828125 ], [ 2059367.76629638671875, 7258608.28790283203125 ], [ 2059371.20611572265625, 7258616.02569580078125 ], [ 2059380.40087890625, 7258611.96527099609375 ], [ 2059379.73309326171875, 7258610.43310546875 ] ] ], [ [ [ 2058646.861328125, 7258608.80487060546875 ], [ 2058640.18212890625, 7258597.75372314453125 ], [ 2058627.01287841796875, 7258605.7786865234375 ], [ 2058630.47509765625, 7258611.582275390625 ], [ 2058633.70330810546875, 7258616.8685302734375 ], [ 2058646.861328125, 7258608.80487060546875 ] ] ], [ [ [ 2058630.47509765625, 7258611.582275390625 ], [ 2058623.806884765625, 7258600.49249267578125 ], [ 2058610.59332275390625, 7258608.5177001953125 ], [ 2058613.99969482421875, 7258614.20611572265625 ], [ 2058617.261474609375, 7258619.569091796875 ], [ 2058630.47509765625, 7258611.582275390625 ] ] ], [ [ [ 2058613.99969482421875, 7258614.20611572265625 ], [ 2058607.30950927734375, 7258603.13568115234375 ], [ 2058594.10687255859375, 7258611.160888671875 ], [ 2058597.5020751953125, 7258616.7918701171875 ], [ 2058600.8306884765625, 7258622.2313232421875 ], [ 2058613.99969482421875, 7258614.20611572265625 ] ] ], [ [ [ 2059153.3203125, 7258618.055908203125 ], [ 2059148.32208251953125, 7258603.23150634765625 ], [ 2059135.31988525390625, 7258607.63671875 ], [ 2059140.32928466796875, 7258622.46112060546875 ], [ 2059153.3203125, 7258618.055908203125 ] ] ], [ [ [ 2058597.5020751953125, 7258616.7918701171875 ], [ 2058590.7896728515625, 7258605.740478515625 ], [ 2058577.6427001953125, 7258613.78472900390625 ], [ 2058584.16607666015625, 7258624.759521484375 ], [ 2058597.5020751953125, 7258616.7918701171875 ] ] ], [ [ [ 2057929.52947998046875, 7258622.48028564453125 ], [ 2057929.67431640625, 7258616.69610595703125 ], [ 2057928.5164794921875, 7258611.3140869140625 ], [ 2057924.6649169921875, 7258612.50152587890625 ], [ 2057922.3717041015625, 7258604.897705078125 ], [ 2057918.5089111328125, 7258602.82928466796875 ], [ 2057917.64068603515625, 7258604.41888427734375 ], [ 2057915.90411376953125, 7258603.4613037109375 ], [ 2057911.79632568359375, 7258601.18212890625 ], [ 2057910.09307861328125, 7258600.2435302734375 ], [ 2057910.96148681640625, 7258598.6539306640625 ], [ 2057901.73309326171875, 7258593.55908203125 ], [ 2057900.842529296875, 7258595.12969970703125 ], [ 2057888.84228515625, 7258588.502685546875 ], [ 2057889.6771240234375, 7258586.9130859375 ], [ 2057880.47113037109375, 7258581.81829833984375 ], [ 2057879.60272216796875, 7258583.4080810546875 ], [ 2057877.96630859375, 7258582.50787353515625 ], [ 2057874.092529296875, 7258580.3626708984375 ], [ 2057872.0552978515625, 7258579.23272705078125 ], [ 2057872.92352294921875, 7258577.64288330078125 ], [ 2057863.706298828125, 7258572.56732177734375 ], [ 2057862.8046875, 7258574.13787841796875 ], [ 2057850.81549072265625, 7258567.51092529296875 ], [ 2057851.6505126953125, 7258565.902099609375 ], [ 2057842.39971923828125, 7258560.8074951171875 ], [ 2057841.52032470703125, 7258562.3779296875 ], [ 2057839.761474609375, 7258561.401123046875 ], [ 2057835.67608642578125, 7258559.1602783203125 ], [ 2057833.972900390625, 7258558.20269775390625 ], [ 2057834.84112548828125, 7258556.632080078125 ], [ 2057830.86712646484375, 7258554.42950439453125 ], [ 2057830.087890625, 7258552.3416748046875 ], [ 2057826.28070068359375, 7258551.939697265625 ], [ 2057822.59613037109375, 7258552.32269287109375 ], [ 2057819.33447265625, 7258553.05047607421875 ], [ 2057820.5032958984375, 7258557.07269287109375 ], [ 2057812.009521484375, 7258559.48590087890625 ], [ 2057814.52532958984375, 7258567.35772705078125 ], [ 2057824.1990966796875, 7258572.95050048828125 ], [ 2057823.11932373046875, 7258575.2489013671875 ], [ 2057832.97113037109375, 7258580.6116943359375 ], [ 2057834.20672607421875, 7258578.42828369140625 ], [ 2057842.3328857421875, 7258582.89093017578125 ], [ 2057854.377685546875, 7258589.49871826171875 ], [ 2057862.50408935546875, 7258593.98052978515625 ], [ 2057861.29071044921875, 7258596.22149658203125 ], [ 2057871.097900390625, 7258601.58428955078125 ], [ 2057872.35589599609375, 7258599.3817138671875 ], [ 2057880.53790283203125, 7258603.8826904296875 ], [ 2057892.64947509765625, 7258610.5286865234375 ], [ 2057900.798095703125, 7258614.99151611328125 ], [ 2057899.43988037109375, 7258617.25152587890625 ], [ 2057909.14691162109375, 7258622.671875 ], [ 2057910.51611328125, 7258620.41168212890625 ], [ 2057919.78912353515625, 7258625.42987060546875 ], [ 2057929.52947998046875, 7258622.48028564453125 ] ] ], [ [ [ 2060698.89129638671875, 7258613.55487060546875 ], [ 2060700.95068359375, 7258610.50970458984375 ], [ 2060709.28851318359375, 7258616.42791748046875 ], [ 2060712.9954833984375, 7258611.103271484375 ], [ 2060704.70208740234375, 7258605.20428466796875 ], [ 2060705.6151123046875, 7258603.863525390625 ], [ 2060699.9600830078125, 7258599.84130859375 ], [ 2060696.2197265625, 7258605.127685546875 ], [ 2060692.31231689453125, 7258602.40789794921875 ], [ 2060684.5311279296875, 7258613.669921875 ], [ 2060694.0712890625, 7258620.46929931640625 ], [ 2060693.02471923828125, 7258622.0396728515625 ], [ 2060699.9822998046875, 7258627.00048828125 ], [ 2060705.91552734375, 7258618.59228515625 ], [ 2060698.89129638671875, 7258613.55487060546875 ] ] ], [ [ [ 2058174.06512451171875, 7258634.87249755859375 ], [ 2058181.79071044921875, 7258626.44512939453125 ], [ 2058183.71649169921875, 7258628.20709228515625 ], [ 2058191.11932373046875, 7258620.12451171875 ], [ 2058189.1934814453125, 7258618.36248779296875 ], [ 2058197.397705078125, 7258609.43707275390625 ], [ 2058190.49591064453125, 7258603.05908203125 ], [ 2058197.6649169921875, 7258595.12969970703125 ], [ 2058186.18768310546875, 7258584.672119140625 ], [ 2058178.37310791015625, 7258593.31011962890625 ], [ 2058180.20989990234375, 7258595.07208251953125 ], [ 2058172.80712890625, 7258603.193115234375 ], [ 2058170.88128662109375, 7258601.41192626953125 ], [ 2058163.43408203125, 7258609.4945068359375 ], [ 2058165.3043212890625, 7258611.23748779296875 ], [ 2058157.57867431640625, 7258619.68389892578125 ], [ 2058163.47869873046875, 7258625.0850830078125 ], [ 2058164.44708251953125, 7258625.52569580078125 ], [ 2058165.771728515625, 7258624.8936767578125 ], [ 2058168.209716796875, 7258627.115478515625 ], [ 2058167.78668212890625, 7258628.4945068359375 ], [ 2058168.25408935546875, 7258629.5286865234375 ], [ 2058174.06512451171875, 7258634.87249755859375 ] ] ], [ [ [ 2059184.56768798828125, 7258642.45709228515625 ], [ 2059201.82232666015625, 7258634.35528564453125 ], [ 2059202.6126708984375, 7258636.09832763671875 ], [ 2059212.74267578125, 7258631.36749267578125 ], [ 2059208.1787109375, 7258621.50347900390625 ], [ 2059198.9168701171875, 7258625.83209228515625 ], [ 2059195.677490234375, 7258618.84130859375 ], [ 2059177.53228759765625, 7258627.24951171875 ], [ 2059184.56768798828125, 7258642.45709228515625 ] ] ], [ [ [ 2059128.96368408203125, 7258641.11627197265625 ], [ 2059126.55908203125, 7258629.62451171875 ], [ 2059123.28631591796875, 7258630.31390380859375 ], [ 2059121.05987548828125, 7258619.62652587890625 ], [ 2059107.4456787109375, 7258622.48028564453125 ], [ 2059112.07647705078125, 7258644.65972900390625 ], [ 2059128.96368408203125, 7258641.11627197265625 ] ] ], [ [ [ 2059427.6561279296875, 7258645.08111572265625 ], [ 2059457.25592041015625, 7258630.67791748046875 ], [ 2059452.40252685546875, 7258620.5841064453125 ], [ 2059449.174072265625, 7258622.11651611328125 ], [ 2059446.14630126953125, 7258615.853271484375 ], [ 2059439.7677001953125, 7258618.95611572265625 ], [ 2059438.99951171875, 7258617.21331787109375 ], [ 2059431.69708251953125, 7258620.794921875 ], [ 2059432.4541015625, 7258622.5377197265625 ], [ 2059419.106689453125, 7258628.97332763671875 ], [ 2059426.832275390625, 7258644.77471923828125 ], [ 2059427.35552978515625, 7258644.4873046875 ], [ 2059427.6561279296875, 7258645.08111572265625 ] ] ], [ [ [ 2059353.662109375, 7258633.340087890625 ], [ 2059350.53387451171875, 7258627.4600830078125 ], [ 2059344.311279296875, 7258630.792724609375 ], [ 2059336.3519287109375, 7258615.5850830078125 ], [ 2059328.7821044921875, 7258619.396728515625 ], [ 2059330.49652099609375, 7258622.78668212890625 ], [ 2059322.58172607421875, 7258626.8472900390625 ], [ 2059334.28131103515625, 7258648.509521484375 ], [ 2059349.62109375, 7258640.273681640625 ], [ 2059347.63970947265625, 7258636.55792236328125 ], [ 2059353.662109375, 7258633.340087890625 ] ] ], [ [ [ 2059392.33447265625, 7258642.15069580078125 ], [ 2059388.29351806640625, 7258633.6082763671875 ], [ 2059389.65167236328125, 7258632.95709228515625 ], [ 2059385.844482421875, 7258624.8936767578125 ], [ 2059373.00927734375, 7258630.98431396484375 ], [ 2059372.07427978515625, 7258629.011474609375 ], [ 2059366.64190673828125, 7258631.578125 ], [ 2059367.57708740234375, 7258633.5509033203125 ], [ 2059367.031494140625, 7258633.819091796875 ], [ 2059370.83868408203125, 7258641.88250732421875 ], [ 2059373.15411376953125, 7258640.771484375 ], [ 2059377.20611572265625, 7258649.352294921875 ], [ 2059392.33447265625, 7258642.15069580078125 ] ] ], [ [ [ 2058112.984130859375, 7258644.98529052734375 ], [ 2058110.10089111328125, 7258633.26348876953125 ], [ 2058089.028076171875, 7258638.47332763671875 ], [ 2058091.9224853515625, 7258650.214111328125 ], [ 2058112.984130859375, 7258644.98529052734375 ] ] ], [ [ [ 2059242.665283203125, 7258656.82208251953125 ], [ 2059252.81768798828125, 7258652.11029052734375 ], [ 2059251.83807373046875, 7258650.2332763671875 ], [ 2059260.25390625, 7258646.23028564453125 ], [ 2059261.71209716796875, 7258646.61328125 ], [ 2059265.73089599609375, 7258644.71710205078125 ], [ 2059266.3096923828125, 7258643.37652587890625 ], [ 2059265.83087158203125, 7258642.3804931640625 ], [ 2059268.20208740234375, 7258641.25048828125 ], [ 2059267.7344970703125, 7258640.23529052734375 ], [ 2059271.0518798828125, 7258638.6072998046875 ], [ 2059271.55267333984375, 7258639.66070556640625 ], [ 2059274.65869140625, 7258638.205078125 ], [ 2059275.2930908203125, 7258639.5841064453125 ], [ 2059279.20050048828125, 7258637.78369140625 ], [ 2059278.543701171875, 7258636.3472900390625 ], [ 2059281.6160888671875, 7258634.87249755859375 ], [ 2059279.423095703125, 7258630.2373046875 ], [ 2059281.12628173828125, 7258629.39471435546875 ], [ 2059279.23388671875, 7258625.4490966796875 ], [ 2059277.55291748046875, 7258626.215087890625 ], [ 2059272.39892578125, 7258615.31707763671875 ], [ 2059262.3466796875, 7258620.08612060546875 ], [ 2059265.04071044921875, 7258625.851318359375 ], [ 2059261.5562744140625, 7258627.47930908203125 ], [ 2059260.565673828125, 7258625.21929931640625 ], [ 2059256.903076171875, 7258626.92388916015625 ], [ 2059256.84747314453125, 7258626.80889892578125 ], [ 2059254.56549072265625, 7258621.96307373046875 ], [ 2059246.9957275390625, 7258625.544921875 ], [ 2059241.65228271484375, 7258641.8250732421875 ], [ 2059227.49249267578125, 7258648.56689453125 ], [ 2059229.30712890625, 7258645.11932373046875 ], [ 2059227.2811279296875, 7258641.05889892578125 ], [ 2059222.8394775390625, 7258639.430908203125 ], [ 2059219.19927978515625, 7258641.00152587890625 ], [ 2059223.89691162109375, 7258650.84613037109375 ], [ 2059236.29791259765625, 7258644.92791748046875 ], [ 2059236.32012939453125, 7258644.96612548828125 ], [ 2059235.08447265625, 7258648.37548828125 ], [ 2059237.578125, 7258653.45111083984375 ], [ 2059240.42791748046875, 7258652.148681640625 ], [ 2059242.665283203125, 7258656.82208251953125 ] ] ], [ [ [ 2058061.04248046875, 7258656.24749755859375 ], [ 2058059.10552978515625, 7258649.21807861328125 ], [ 2058038.87872314453125, 7258654.830078125 ], [ 2058040.82672119140625, 7258661.85931396484375 ], [ 2058061.04248046875, 7258656.24749755859375 ] ] ], [ [ [ 2058658.68328857421875, 7258647.226318359375 ], [ 2058658.60552978515625, 7258646.80487060546875 ], [ 2058658.64990234375, 7258646.8623046875 ], [ 2058658.68328857421875, 7258647.226318359375 ], [ 2058660.898681640625, 7258662.3572998046875 ], [ 2058667.55548095703125, 7258661.28472900390625 ], [ 2058667.72247314453125, 7258662.22308349609375 ], [ 2058677.095703125, 7258660.72930908203125 ], [ 2058676.950927734375, 7258659.80987548828125 ], [ 2058683.0067138671875, 7258658.92889404296875 ], [ 2058681.2476806640625, 7258647.839111328125 ], [ 2058680.635498046875, 7258643.7786865234375 ], [ 2058681.7821044921875, 7258643.56787109375 ], [ 2058679.95648193359375, 7258632.11431884765625 ], [ 2058673.80047607421875, 7258633.11029052734375 ], [ 2058673.4888916015625, 7258631.080078125 ], [ 2058662.45709228515625, 7258632.84228515625 ], [ 2058662.79107666015625, 7258634.81488037109375 ], [ 2058659.5850830078125, 7258635.3704833984375 ], [ 2058659.2510986328125, 7258633.35931396484375 ], [ 2058648.21929931640625, 7258635.15972900390625 ], [ 2058648.5421142578125, 7258637.1708984375 ], [ 2058645.970703125, 7258637.59210205078125 ], [ 2058647.8184814453125, 7258648.98828125 ], [ 2058658.68328857421875, 7258647.226318359375 ] ] ], [ [ [ 2058372.970703125, 7258645.636474609375 ], [ 2058367.73870849609375, 7258641.6527099609375 ], [ 2058367.48272705078125, 7258642.0164794921875 ], [ 2058360.12451171875, 7258636.328125 ], [ 2058353.06689453125, 7258630.8695068359375 ], [ 2058353.26727294921875, 7258630.5054931640625 ], [ 2058348.20208740234375, 7258626.61749267578125 ], [ 2058343.11492919921875, 7258622.72930908203125 ], [ 2058342.8031005859375, 7258623.09332275390625 ], [ 2058335.72332763671875, 7258617.6536865234375 ], [ 2058328.5430908203125, 7258612.1376953125 ], [ 2058328.83251953125, 7258611.81207275390625 ], [ 2058323.81207275390625, 7258607.9622802734375 ], [ 2058318.79150390625, 7258604.11248779296875 ], [ 2058318.5020751953125, 7258604.457275390625 ], [ 2058310.7877197265625, 7258598.6539306640625 ], [ 2058297.6185302734375, 7258615.81512451171875 ], [ 2058310.34228515625, 7258625.5640869140625 ], [ 2058322.53192138671875, 7258634.8914794921875 ], [ 2058334.73248291015625, 7258644.23828125 ], [ 2058346.921875, 7258653.5850830078125 ], [ 2058359.44549560546875, 7258663.180908203125 ], [ 2058372.970703125, 7258645.636474609375 ] ] ], [ [ [ 2059121.1044921875, 7258670.669677734375 ], [ 2059135.92108154296875, 7258667.08807373046875 ], [ 2059134.86370849609375, 7258662.6636962890625 ], [ 2059150.98272705078125, 7258658.75653076171875 ], [ 2059148.177490234375, 7258647.168701171875 ], [ 2059132.0806884765625, 7258651.056884765625 ], [ 2059133.271728515625, 7258655.9600830078125 ], [ 2059127.427490234375, 7258657.37750244140625 ], [ 2059126.72607421875, 7258654.48529052734375 ], [ 2059116.06170654296875, 7258657.0709228515625 ], [ 2059117.597900390625, 7258663.41070556640625 ], [ 2059115.59429931640625, 7258663.8895263671875 ], [ 2059116.8187255859375, 7258669.00347900390625 ], [ 2059120.4810791015625, 7258668.103271484375 ], [ 2059121.1044921875, 7258670.669677734375 ] ] ], [ [ [ 2058293.1658935546875, 7258671.22528076171875 ], [ 2058300.98052978515625, 7258660.9591064453125 ], [ 2058292.59808349609375, 7258654.542724609375 ], [ 2058294.52392578125, 7258652.11029052734375 ], [ 2058287.42169189453125, 7258646.5750732421875 ], [ 2058286.6981201171875, 7258647.45611572265625 ], [ 2058281.83349609375, 7258643.68292236328125 ], [ 2058282.50128173828125, 7258642.8018798828125 ], [ 2058275.31011962890625, 7258637.40069580078125 ], [ 2058272.7498779296875, 7258640.8291015625 ], [ 2058271.269287109375, 7258641.02069091796875 ], [ 2058268.7200927734375, 7258644.37249755859375 ], [ 2058268.8980712890625, 7258645.77069091796875 ], [ 2058268.3861083984375, 7258646.44091796875 ], [ 2058270.5010986328125, 7258648.08807373046875 ], [ 2058265.859130859375, 7258654.1978759765625 ], [ 2058275.4102783203125, 7258661.55291748046875 ], [ 2058276.4678955078125, 7258660.21209716796875 ], [ 2058283.97088623046875, 7258665.919677734375 ], [ 2058284.80572509765625, 7258664.8472900390625 ], [ 2058293.1658935546875, 7258671.22528076171875 ] ] ], [ [ [ 2058236.292724609375, 7258653.33612060546875 ], [ 2058226.28509521484375, 7258644.10430908203125 ], [ 2058220.240478515625, 7258650.67388916015625 ], [ 2058203.06390380859375, 7258634.75750732421875 ], [ 2058191.87628173828125, 7258646.38348388671875 ], [ 2058209.20867919921875, 7258662.2999267578125 ], [ 2058206.904296875, 7258664.80889892578125 ], [ 2058217.3682861328125, 7258674.50048828125 ], [ 2058236.292724609375, 7258653.33612060546875 ] ] ], [ [ [ 2059450.53228759765625, 7258660.978271484375 ], [ 2059447.11468505859375, 7258652.24432373046875 ], [ 2059444.04229736328125, 7258653.45111083984375 ], [ 2059443.97552490234375, 7258653.31689453125 ], [ 2059430.02728271484375, 7258658.794677734375 ], [ 2059436.31671142578125, 7258674.88348388671875 ], [ 2059450.44329833984375, 7258669.3291015625 ], [ 2059447.61572265625, 7258662.12750244140625 ], [ 2059450.53228759765625, 7258660.978271484375 ] ] ], [ [ [ 2059194.77569580078125, 7258678.19708251953125 ], [ 2059205.9967041015625, 7258672.87249755859375 ], [ 2059206.70928955078125, 7258674.30889892578125 ], [ 2059208.4124755859375, 7258673.46612548828125 ], [ 2059208.11187744140625, 7258672.853271484375 ], [ 2059207.16571044921875, 7258673.31292724609375 ], [ 2059206.77587890625, 7258672.48931884765625 ], [ 2059216.6834716796875, 7258667.73931884765625 ], [ 2059217.0731201171875, 7258668.54388427734375 ], [ 2059216.11572265625, 7258669.00347900390625 ], [ 2059216.40509033203125, 7258669.61627197265625 ], [ 2059217.9412841796875, 7258668.86932373046875 ], [ 2059207.69989013671875, 7258647.168701171875 ], [ 2059196.52349853515625, 7258652.4932861328125 ], [ 2059185.15771484375, 7258657.9136962890625 ], [ 2059194.77569580078125, 7258678.19708251953125 ] ] ], [ [ [ 2059361.231689453125, 7258670.9954833984375 ], [ 2059353.4171142578125, 7258656.03668212890625 ], [ 2059338.355712890625, 7258663.90869140625 ], [ 2059346.1702880859375, 7258678.9249267578125 ], [ 2059361.231689453125, 7258670.9954833984375 ] ] ], [ [ [ 2058135.0474853515625, 7258674.61529541015625 ], [ 2058132.98828125, 7258667.47113037109375 ], [ 2058129.693115234375, 7258668.486328125 ], [ 2058127.17730712890625, 7258660.2313232421875 ], [ 2058116.01190185546875, 7258663.6405029296875 ], [ 2058117.32550048828125, 7258667.9500732421875 ], [ 2058108.9208984375, 7258670.5164794921875 ], [ 2058112.28271484375, 7258681.568115234375 ], [ 2058135.0474853515625, 7258674.61529541015625 ] ] ], [ [ [ 2058928.8447265625, 7258679.9591064453125 ], [ 2058944.16229248046875, 7258676.77972412109375 ], [ 2058944.35150146484375, 7258677.62249755859375 ], [ 2058965.3240966796875, 7258673.772705078125 ], [ 2058957.38690185546875, 7258635.46612548828125 ], [ 2058948.882080078125, 7258594.363525390625 ], [ 2058948.39227294921875, 7258592.02691650390625 ], [ 2058962.83050537109375, 7258589.1539306640625 ], [ 2058957.63189697265625, 7258564.0634765625 ], [ 2058911.089111328125, 7258573.54412841796875 ], [ 2058916.0872802734375, 7258598.6539306640625 ], [ 2058923.92431640625, 7258597.10247802734375 ], [ 2058925.0374755859375, 7258602.522705078125 ], [ 2058917.34527587890625, 7258604.0740966796875 ], [ 2058920.6737060546875, 7258619.8372802734375 ], [ 2058931.827880859375, 7258617.21331787109375 ], [ 2058932.76312255859375, 7258621.771728515625 ], [ 2058937.5496826171875, 7258620.77569580078125 ], [ 2058945.0750732421875, 7258657.10931396484375 ], [ 2058940.23248291015625, 7258658.1627197265625 ], [ 2058941.17889404296875, 7258664.215087890625 ], [ 2058931.3046875, 7258666.226318359375 ], [ 2058926.40667724609375, 7258667.2222900390625 ], [ 2058926.15069580078125, 7258665.99627685546875 ], [ 2058897.4302978515625, 7258671.83807373046875 ], [ 2058900.63629150390625, 7258686.70111083984375 ], [ 2058929.022705078125, 7258680.8018798828125 ], [ 2058928.8447265625, 7258679.9591064453125 ] ] ], [ [ [ 2059146.89727783203125, 7258679.74847412109375 ], [ 2059142.3109130859375, 7258670.171875 ], [ 2059136.16607666015625, 7258673.102294921875 ], [ 2059136.388671875, 7258673.58111572265625 ], [ 2059121.5386962890625, 7258680.3804931640625 ], [ 2059126.013671875, 7258689.76568603515625 ], [ 2059146.89727783203125, 7258679.74847412109375 ] ] ], [ [ [ 2057876.14068603515625, 7258687.352294921875 ], [ 2057878.63427734375, 7258686.75848388671875 ], [ 2057879.35791015625, 7258689.76568603515625 ], [ 2057890.28948974609375, 7258687.16070556640625 ], [ 2057889.56591796875, 7258684.134521484375 ], [ 2057891.2802734375, 7258683.7322998046875 ], [ 2057898.58270263671875, 7258681.98931884765625 ], [ 2057896.779296875, 7258674.42388916015625 ], [ 2057899.28411865234375, 7258673.8109130859375 ], [ 2057896.61248779296875, 7258662.6063232421875 ], [ 2057884.99072265625, 7258665.34527587890625 ], [ 2057884.3895263671875, 7258662.85528564453125 ], [ 2057873.4691162109375, 7258665.47930908203125 ], [ 2057874.081298828125, 7258667.9691162109375 ], [ 2057866.511474609375, 7258669.92291259765625 ], [ 2057861.09027099609375, 7258666.53271484375 ], [ 2057862.43731689453125, 7258664.34930419921875 ], [ 2057852.8861083984375, 7258658.4691162109375 ], [ 2057851.49468994140625, 7258660.6527099609375 ], [ 2057844.32568359375, 7258656.28570556640625 ], [ 2057847.7877197265625, 7258650.52069091796875 ], [ 2057724.84649658203125, 7258574.77008056640625 ], [ 2057717.73309326171875, 7258586.47247314453125 ], [ 2057708.014892578125, 7258602.331298828125 ], [ 2057714.51593017578125, 7258606.33428955078125 ], [ 2057727.3065185546875, 7258614.20611572265625 ], [ 2057738.48309326171875, 7258621.08209228515625 ], [ 2057751.819091796875, 7258629.29888916015625 ], [ 2057762.85089111328125, 7258636.0791015625 ], [ 2057778.4578857421875, 7258645.69390869140625 ], [ 2057786.806884765625, 7258650.82708740234375 ], [ 2057800.6439208984375, 7258659.35028076171875 ], [ 2057811.0966796875, 7258665.7664794921875 ], [ 2057825.72412109375, 7258674.7686767578125 ], [ 2057830.95611572265625, 7258677.986328125 ], [ 2057834.2178955078125, 7258672.77667236328125 ], [ 2057840.18450927734375, 7258676.43487548828125 ], [ 2057841.40911865234375, 7258677.181884765625 ], [ 2057839.761474609375, 7258679.86328125 ], [ 2057849.3795166015625, 7258685.7435302734375 ], [ 2057850.9603271484375, 7258683.06207275390625 ], [ 2057853.46490478515625, 7258684.61328125 ], [ 2057862.98272705078125, 7258690.5126953125 ], [ 2057873.15728759765625, 7258688.0609130859375 ], [ 2057876.14068603515625, 7258687.352294921875 ] ] ], [ [ [ 2059407.318115234375, 7258688.25250244140625 ], [ 2059402.8206787109375, 7258679.4036865234375 ], [ 2059398.11187744140625, 7258681.79791259765625 ], [ 2059402.60931396484375, 7258690.6658935546875 ], [ 2059407.318115234375, 7258688.25250244140625 ] ] ], [ [ [ 2059306.9635009765625, 7258682.65972900390625 ], [ 2059299.77227783203125, 7258668.37127685546875 ], [ 2059299.3826904296875, 7258668.58209228515625 ], [ 2059300.30670166015625, 7258670.43988037109375 ], [ 2059294.217529296875, 7258673.48529052734375 ], [ 2059293.29351806640625, 7258671.646484375 ], [ 2059285.8463134765625, 7258675.3623046875 ], [ 2059289.21929931640625, 7258682.1427001953125 ], [ 2059288.740478515625, 7258683.29168701171875 ], [ 2059290.74432373046875, 7258687.3140869140625 ], [ 2059291.94647216796875, 7258687.601318359375 ], [ 2059294.36212158203125, 7258692.44708251953125 ], [ 2059305.5831298828125, 7258686.796875 ], [ 2059304.236083984375, 7258684.03887939453125 ], [ 2059306.9635009765625, 7258682.65972900390625 ] ] ], [ [ [ 2059182.63067626953125, 7258685.03472900390625 ], [ 2059173.9591064453125, 7258666.36029052734375 ], [ 2059160.1552734375, 7258672.75750732421875 ], [ 2059162.34832763671875, 7258677.50750732421875 ], [ 2059157.51708984375, 7258679.74847412109375 ], [ 2059164.051513671875, 7258693.7113037109375 ], [ 2059182.63067626953125, 7258685.03472900390625 ] ] ], [ [ [ 2058087.67010498046875, 7258677.8331298828125 ], [ 2058084.59747314453125, 7258669.04168701171875 ], [ 2058070.02587890625, 7258674.15570068359375 ], [ 2058077.47308349609375, 7258695.4541015625 ], [ 2058090.1746826171875, 7258690.99151611328125 ], [ 2058085.7999267578125, 7258678.50347900390625 ], [ 2058087.67010498046875, 7258677.8331298828125 ] ] ], [ [ [ 2058885.96429443359375, 7258689.861328125 ], [ 2058883.32611083984375, 7258665.9581298828125 ], [ 2058823.61431884765625, 7258672.5850830078125 ], [ 2058826.252685546875, 7258696.488525390625 ], [ 2058885.96429443359375, 7258689.861328125 ] ] ], [ [ [ 2058825.07269287109375, 7258695.09027099609375 ], [ 2058821.49932861328125, 7258667.4136962890625 ], [ 2058760.139892578125, 7258675.34307861328125 ], [ 2058763.71331787109375, 7258703.00048828125 ], [ 2058825.07269287109375, 7258695.09027099609375 ] ] ], [ [ [ 2058761.00830078125, 7258705.50970458984375 ], [ 2058759.48309326171875, 7258690.26348876953125 ], [ 2058757.07867431640625, 7258690.4935302734375 ], [ 2058756.8892822265625, 7258688.78887939453125 ], [ 2058749.78729248046875, 7258689.49749755859375 ], [ 2058751.4237060546875, 7258706.4481201171875 ], [ 2058761.00830078125, 7258705.50970458984375 ] ] ], [ [ [ 2058731.51971435546875, 7258706.37152099609375 ], [ 2058730.8406982421875, 7258697.580078125 ], [ 2058722.11328125, 7258698.26971435546875 ], [ 2058722.9259033203125, 7258707.0418701171875 ], [ 2058731.51971435546875, 7258706.37152099609375 ] ] ], [ [ [ 2058421.2166748046875, 7258704.9158935546875 ], [ 2058420.782470703125, 7258699.457275390625 ], [ 2058423.99969482421875, 7258699.1890869140625 ], [ 2058423.94390869140625, 7258698.57611083984375 ], [ 2058420.7266845703125, 7258698.80609130859375 ], [ 2058420.34832763671875, 7258694.1708984375 ], [ 2058409.14947509765625, 7258682.94708251953125 ], [ 2058408.99371337890625, 7258680.897705078125 ], [ 2058414.1812744140625, 7258675.78369140625 ], [ 2058406.4556884765625, 7258667.87347412109375 ], [ 2058388.46649169921875, 7258669.3291015625 ], [ 2058388.6890869140625, 7258671.89569091796875 ], [ 2058381.57568359375, 7258672.5277099609375 ], [ 2058381.80950927734375, 7258675.18988037109375 ], [ 2058375.47552490234375, 7258675.726318359375 ], [ 2058376.143310546875, 7258683.6749267578125 ], [ 2058370.34368896484375, 7258684.24951171875 ], [ 2058371.8018798828125, 7258701.3917236328125 ], [ 2058393.13067626953125, 7258699.6104736328125 ], [ 2058393.7874755859375, 7258707.080322265625 ], [ 2058421.2166748046875, 7258704.9158935546875 ] ] ], [ [ [ 2059257.88287353515625, 7258707.63568115234375 ], [ 2059267.57867431640625, 7258703.05810546875 ], [ 2059267.86810302734375, 7258703.59429931640625 ], [ 2059268.02392578125, 7258703.5177001953125 ], [ 2059277.87567138671875, 7258698.863525390625 ], [ 2059268.58050537109375, 7258679.135498046875 ], [ 2059258.71771240234375, 7258683.7896728515625 ], [ 2059248.86590576171875, 7258688.444091796875 ], [ 2059257.88287353515625, 7258707.63568115234375 ] ] ], [ [ [ 2058165.4822998046875, 7258709.09130859375 ], [ 2058176.44732666015625, 7258705.4713134765625 ], [ 2058171.348876953125, 7258689.24847412109375 ], [ 2058160.105712890625, 7258692.71527099609375 ], [ 2058161.11871337890625, 7258696.00970458984375 ], [ 2058159.2373046875, 7258696.660888671875 ], [ 2058162.4766845703125, 7258706.409912109375 ], [ 2058164.40252685546875, 7258705.75872802734375 ], [ 2058165.4822998046875, 7258709.09130859375 ] ] ], [ [ [ 2058268.58648681640625, 7258699.20831298828125 ], [ 2058277.50311279296875, 7258689.535888671875 ], [ 2058265.41387939453125, 7258678.35028076171875 ], [ 2058259.00189208984375, 7258685.32208251953125 ], [ 2058246.51190185546875, 7258673.75347900390625 ], [ 2058242.782470703125, 7258677.81390380859375 ], [ 2058237.30572509765625, 7258672.71929931640625 ], [ 2058227.30908203125, 7258683.5791015625 ], [ 2058241.50250244140625, 7258696.67987060546875 ], [ 2058243.28350830078125, 7258694.7454833984375 ], [ 2058246.46728515625, 7258697.69512939453125 ], [ 2058244.76409912109375, 7258699.57208251953125 ], [ 2058245.4989013671875, 7258700.24249267578125 ], [ 2058248.35968017578125, 7258697.082275390625 ], [ 2058261.6624755859375, 7258709.22528076171875 ], [ 2058269.7664794921875, 7258700.2999267578125 ], [ 2058268.58648681640625, 7258699.20831298828125 ] ] ], [ [ [ 2059466.10589599609375, 7258701.42987060546875 ], [ 2059460.773681640625, 7258690.01470947265625 ], [ 2059444.0869140625, 7258697.86749267578125 ], [ 2059449.41912841796875, 7258709.263671875 ], [ 2059466.10589599609375, 7258701.42987060546875 ] ] ], [ [ [ 2059391.811279296875, 7258710.6044921875 ], [ 2059401.99688720703125, 7258704.97332763671875 ], [ 2059403.65570068359375, 7258707.92291259765625 ], [ 2059407.06207275390625, 7258706.0458984375 ], [ 2059405.67047119140625, 7258703.49847412109375 ], [ 2059413.78570556640625, 7258699.035888671875 ], [ 2059410.32373046875, 7258692.73431396484375 ], [ 2059400.0042724609375, 7258698.42291259765625 ], [ 2059388.5941162109375, 7258704.705322265625 ], [ 2059391.811279296875, 7258710.6044921875 ] ] ], [ [ [ 2058325.27032470703125, 7258681.4146728515625 ], [ 2058324.95867919921875, 7258678.96307373046875 ], [ 2058322.07550048828125, 7258676.7222900390625 ], [ 2058319.67108154296875, 7258677.06707763671875 ], [ 2058316.843505859375, 7258680.7445068359375 ], [ 2058312.07891845703125, 7258677.08612060546875 ], [ 2058310.92132568359375, 7258678.59930419921875 ], [ 2058308.77288818359375, 7258678.86749267578125 ], [ 2058305.4998779296875, 7258683.13848876953125 ], [ 2058305.78948974609375, 7258685.28369140625 ], [ 2058299.93408203125, 7258692.90667724609375 ], [ 2058314.60589599609375, 7258704.13067626953125 ], [ 2058313.5706787109375, 7258705.4713134765625 ], [ 2058321.240478515625, 7258711.52392578125 ], [ 2058325.103271484375, 7258710.96832275390625 ], [ 2058330.8140869140625, 7258703.49847412109375 ], [ 2058324.01251220703125, 7258698.25048828125 ], [ 2058332.6063232421875, 7258687.0458984375 ], [ 2058325.27032470703125, 7258681.4146728515625 ] ] ], [ [ [ 2059148.388916015625, 7258706.60150146484375 ], [ 2059147.119873046875, 7258700.0509033203125 ], [ 2059139.205078125, 7258701.5640869140625 ], [ 2059138.15869140625, 7258696.10528564453125 ], [ 2059122.9412841796875, 7258699.3040771484375 ], [ 2059126.25848388671875, 7258714.6649169921875 ], [ 2059143.0120849609375, 7258710.94927978515625 ], [ 2059142.39990234375, 7258707.76971435546875 ], [ 2059148.388916015625, 7258706.60150146484375 ] ] ], [ [ [ 2059378.94268798828125, 7258710.01068115234375 ], [ 2059375.80352783203125, 7258703.5177001953125 ], [ 2059373.4547119140625, 7258704.6668701171875 ], [ 2059372.5418701171875, 7258702.75152587890625 ], [ 2059374.26727294921875, 7258701.92791748046875 ], [ 2059374.55670166015625, 7258702.4835205078125 ], [ 2059378.9315185546875, 7258700.35748291015625 ], [ 2059379.53271484375, 7258698.42291259765625 ], [ 2059376.83868408203125, 7258692.772705078125 ], [ 2059374.5233154296875, 7258692.14068603515625 ], [ 2059370.4713134765625, 7258694.13250732421875 ], [ 2059367.543701171875, 7258688.1185302734375 ], [ 2059355.1427001953125, 7258694.15167236328125 ], [ 2059359.3726806640625, 7258702.88568115234375 ], [ 2059358.51568603515625, 7258703.30712890625 ], [ 2059360.9757080078125, 7258708.40191650390625 ], [ 2059365.1947021484375, 7258706.33331298828125 ], [ 2059369.49169921875, 7258715.2012939453125 ], [ 2059378.94268798828125, 7258710.01068115234375 ] ] ], [ [ [ 2059228.0712890625, 7258719.2808837890625 ], [ 2059231.70050048828125, 7258717.5762939453125 ], [ 2059233.359130859375, 7258718.84051513671875 ], [ 2059237.6448974609375, 7258716.92510986328125 ], [ 2059237.73388671875, 7258714.8372802734375 ], [ 2059244.47991943359375, 7258711.7344970703125 ], [ 2059236.30908203125, 7258694.36248779296875 ], [ 2059220.01190185546875, 7258702.023681640625 ], [ 2059222.3607177734375, 7258707.06109619140625 ], [ 2059219.8115234375, 7258708.24847412109375 ], [ 2059221.49249267578125, 7258711.8685302734375 ], [ 2059224.05267333984375, 7258710.66192626953125 ], [ 2059228.0712890625, 7258719.2808837890625 ] ] ], [ [ [ 2057887.7178955078125, 7258716.6376953125 ], [ 2057883.59912109375, 7258714.12872314453125 ], [ 2057880.81610107421875, 7258718.6680908203125 ], [ 2057884.94610595703125, 7258721.1962890625 ], [ 2057887.7178955078125, 7258716.6376953125 ] ] ], [ [ [ 2059424.55029296875, 7258714.2435302734375 ], [ 2059428.769287109375, 7258712.55810546875 ], [ 2059429.88250732421875, 7258715.3353271484375 ], [ 2059433.734130859375, 7258713.8031005859375 ], [ 2059432.8770751953125, 7258711.638671875 ], [ 2059436.9290771484375, 7258710.0299072265625 ], [ 2059435.7266845703125, 7258707.00372314453125 ], [ 2059437.029296875, 7258706.48651123046875 ], [ 2059435.20367431640625, 7258701.90887451171875 ], [ 2059429.3927001953125, 7258704.226318359375 ], [ 2059424.171875, 7258691.1063232421875 ], [ 2059429.103271484375, 7258689.13348388671875 ], [ 2059427.76751708984375, 7258685.705078125 ], [ 2059412.0380859375, 7258691.98748779296875 ], [ 2059424.08270263671875, 7258722.2880859375 ], [ 2059427.25531005859375, 7258721.02392578125 ], [ 2059424.55029296875, 7258714.2435302734375 ] ] ], [ [ [ 2058909.18548583984375, 7258722.0198974609375 ], [ 2058908.31732177734375, 7258713.36248779296875 ], [ 2058906.513916015625, 7258713.5540771484375 ], [ 2058905.779296875, 7258705.8927001953125 ], [ 2058892.5211181640625, 7258707.271728515625 ], [ 2058893.278076171875, 7258714.49267578125 ], [ 2058891.174072265625, 7258714.72247314453125 ], [ 2058892.19830322265625, 7258722.594482421875 ], [ 2058901.89410400390625, 7258721.56011962890625 ], [ 2058901.9832763671875, 7258722.728515625 ], [ 2058909.18548583984375, 7258722.0198974609375 ] ] ], [ [ [ 2058996.71612548828125, 7258723.85870361328125 ], [ 2058994.22247314453125, 7258712.80712890625 ], [ 2058988.4005126953125, 7258714.12872314453125 ], [ 2058990.89410400390625, 7258725.16107177734375 ], [ 2058996.71612548828125, 7258723.85870361328125 ] ] ], [ [ [ 2058220.5521240234375, 7258727.0380859375 ], [ 2058226.240478515625, 7258720.43011474609375 ], [ 2058211.7689208984375, 7258707.92291259765625 ], [ 2058206.08050537109375, 7258714.5308837890625 ], [ 2058200.88189697265625, 7258720.5640869140625 ], [ 2058207.438720703125, 7258726.5208740234375 ], [ 2058213.1270751953125, 7258720.659912109375 ], [ 2058220.5521240234375, 7258727.0380859375 ] ] ], [ [ [ 2059413.7188720703125, 7258721.40692138671875 ], [ 2059408.364501953125, 7258708.88067626953125 ], [ 2059398.26788330078125, 7258713.228515625 ], [ 2059401.80767822265625, 7258721.4835205078125 ], [ 2059398.690673828125, 7258722.843505859375 ], [ 2059400.5164794921875, 7258727.11468505859375 ], [ 2059413.7188720703125, 7258721.40692138671875 ] ] ], [ [ [ 2057899.7626953125, 7258722.21148681640625 ], [ 2057895.1094970703125, 7258719.5872802734375 ], [ 2057892.07049560546875, 7258724.98870849609375 ], [ 2057896.72369384765625, 7258727.6126708984375 ], [ 2057899.7626953125, 7258722.21148681640625 ] ] ], [ [ [ 2059056.13848876953125, 7258717.4039306640625 ], [ 2059052.29791259765625, 7258701.0853271484375 ], [ 2059050.739501953125, 7258701.4490966796875 ], [ 2059049.38128662109375, 7258695.68408203125 ], [ 2059032.95068359375, 7258699.57208251953125 ], [ 2059039.69647216796875, 7258728.22552490234375 ], [ 2059056.14947509765625, 7258724.3375244140625 ], [ 2059054.602294921875, 7258717.76788330078125 ], [ 2059056.13848876953125, 7258717.4039306640625 ] ] ], [ [ [ 2058948.15850830078125, 7258725.65911865234375 ], [ 2058947.43487548828125, 7258720.659912109375 ], [ 2058948.78192138671875, 7258720.468505859375 ], [ 2058947.7689208984375, 7258713.2667236328125 ], [ 2058946.410888671875, 7258713.45831298828125 ], [ 2058944.45172119140625, 7258699.6295166015625 ], [ 2058920.86309814453125, 7258702.75152587890625 ], [ 2058922.844482421875, 7258716.580322265625 ], [ 2058921.47528076171875, 7258716.752685546875 ], [ 2058922.48828125, 7258723.99267578125 ], [ 2058923.85748291015625, 7258723.78192138671875 ], [ 2058924.56988525390625, 7258728.7811279296875 ], [ 2058948.15850830078125, 7258725.65911865234375 ] ] ], [ [ [ 2058086.044677734375, 7258717.48052978515625 ], [ 2058084.24127197265625, 7258711.96429443359375 ], [ 2058082.01507568359375, 7258712.7113037109375 ], [ 2058080.28948974609375, 7258707.444091796875 ], [ 2058073.6326904296875, 7258709.627685546875 ], [ 2058072.98687744140625, 7258707.693115234375 ], [ 2058067.65472412109375, 7258709.4744873046875 ], [ 2058068.26708984375, 7258711.38970947265625 ], [ 2058059.9180908203125, 7258714.14788818359375 ], [ 2058065.07208251953125, 7258729.89190673828125 ], [ 2058085.4437255859375, 7258723.18829345703125 ], [ 2058083.81829833984375, 7258718.22747802734375 ], [ 2058086.044677734375, 7258717.48052978515625 ] ] ], [ [ [ 2058841.73712158203125, 7258728.09149169921875 ], [ 2058839.7222900390625, 7258712.8262939453125 ], [ 2058822.01129150390625, 7258715.16290283203125 ], [ 2058824.026123046875, 7258730.44732666015625 ], [ 2058841.73712158203125, 7258728.09149169921875 ] ] ], [ [ [ 2058490.1123046875, 7258730.33251953125 ], [ 2058489.62249755859375, 7258720.9854736328125 ], [ 2058486.6279296875, 7258721.02392578125 ], [ 2058486.01568603515625, 7258710.18310546875 ], [ 2058479.548095703125, 7258710.52789306640625 ], [ 2058480.10467529296875, 7258721.330322265625 ], [ 2058478.7576904296875, 7258706.54388427734375 ], [ 2058459.2322998046875, 7258708.3250732421875 ], [ 2058460.8018798828125, 7258725.77392578125 ], [ 2058472.42352294921875, 7258724.72052001953125 ], [ 2058472.1787109375, 7258722.03912353515625 ], [ 2058480.03790283203125, 7258721.38787841796875 ], [ 2058480.271484375, 7258724.05010986328125 ], [ 2058480.10467529296875, 7258724.10748291015625 ], [ 2058480.46087646484375, 7258730.8494873046875 ], [ 2058490.1123046875, 7258730.33251953125 ] ] ], [ [ [ 2058154.77349853515625, 7258721.751708984375 ], [ 2058147.8939208984375, 7258700.740478515625 ], [ 2058137.47430419921875, 7258704.11151123046875 ], [ 2058138.7432861328125, 7258708.09527587890625 ], [ 2058129.43707275390625, 7258711.10247802734375 ], [ 2058132.97711181640625, 7258722.09649658203125 ], [ 2058135.42608642578125, 7258721.311279296875 ], [ 2058138.76568603515625, 7258731.69232177734375 ], [ 2058152.07952880859375, 7258727.1912841796875 ], [ 2058150.7103271484375, 7258723.1116943359375 ], [ 2058154.77349853515625, 7258721.751708984375 ] ] ], [ [ [ 2058963.70989990234375, 7258732.764892578125 ], [ 2058961.07171630859375, 7258716.7144775390625 ], [ 2058954.180908203125, 7258717.76788330078125 ], [ 2058956.58551025390625, 7258733.856689453125 ], [ 2058963.70989990234375, 7258732.764892578125 ] ] ], [ [ [ 2058183.0374755859375, 7258739.8516845703125 ], [ 2058188.046875, 7258736.15509033203125 ], [ 2058188.45867919921875, 7258736.8062744140625 ], [ 2058196.97467041015625, 7258730.77288818359375 ], [ 2058188.0023193359375, 7258718.05511474609375 ], [ 2058174.2655029296875, 7258727.40191650390625 ], [ 2058183.0374755859375, 7258739.8516845703125 ] ] ], [ [ [ 2058303.830078125, 7258711.29388427734375 ], [ 2058288.89111328125, 7258697.2354736328125 ], [ 2058268.10772705078125, 7258719.7789306640625 ], [ 2058294.74652099609375, 7258740.57952880859375 ], [ 2058309.3961181640625, 7258724.18408203125 ], [ 2058300.6019287109375, 7258717.1549072265625 ], [ 2058303.830078125, 7258711.29388427734375 ] ] ], [ [ [ 2059493.4124755859375, 7258743.165283203125 ], [ 2059486.655517578125, 7258729.31732177734375 ], [ 2059483.3936767578125, 7258730.9071044921875 ], [ 2059481.89093017578125, 7258727.82330322265625 ], [ 2059473.97607421875, 7258731.71148681640625 ], [ 2059482.236083984375, 7258748.62408447265625 ], [ 2059493.4124755859375, 7258743.165283203125 ] ] ], [ [ [ 2059325.13092041015625, 7258714.18609619140625 ], [ 2059323.4832763671875, 7258713.84130859375 ], [ 2059310.74847412109375, 7258720.44927978515625 ], [ 2059325.6207275390625, 7258750.5010986328125 ], [ 2059330.5299072265625, 7258747.99188232421875 ], [ 2059328.29229736328125, 7258743.58648681640625 ], [ 2059335.6395263671875, 7258739.8134765625 ], [ 2059332.7451171875, 7258734.04827880859375 ], [ 2059333.63568115234375, 7258731.424072265625 ], [ 2059331.82110595703125, 7258727.8040771484375 ], [ 2059329.01593017578125, 7258726.86572265625 ], [ 2059326.8228759765625, 7258722.49871826171875 ], [ 2059327.41290283203125, 7258718.59149169921875 ], [ 2059325.13092041015625, 7258714.18609619140625 ] ] ], [ [ [ 2059135.83209228515625, 7258750.04132080078125 ], [ 2059138.83770751953125, 7258749.39007568359375 ], [ 2059138.93792724609375, 7258749.6583251953125 ], [ 2059140.986083984375, 7258749.14111328125 ], [ 2059140.93048095703125, 7258748.8729248046875 ], [ 2059143.090087890625, 7258748.413330078125 ], [ 2059143.1458740234375, 7258748.66229248046875 ], [ 2059144.12548828125, 7258748.39410400390625 ], [ 2059144.0584716796875, 7258748.164306640625 ], [ 2059147.09771728515625, 7258747.493896484375 ], [ 2059147.17547607421875, 7258747.742919921875 ], [ 2059148.50030517578125, 7258747.3980712890625 ], [ 2059148.25531005859375, 7258746.3447265625 ], [ 2059147.98828125, 7258746.38311767578125 ], [ 2059147.3203125, 7258743.33770751953125 ], [ 2059147.5540771484375, 7258743.2611083984375 ], [ 2059147.3870849609375, 7258742.494873046875 ], [ 2059147.119873046875, 7258742.5330810546875 ], [ 2059146.4296875, 7258739.56427001953125 ], [ 2059146.68572998046875, 7258739.46868896484375 ], [ 2059146.5076904296875, 7258738.606689453125 ], [ 2059147.09771728515625, 7258738.05133056640625 ], [ 2059147.30908203125, 7258737.55328369140625 ], [ 2059144.9381103515625, 7258727.1912841796875 ], [ 2059145.171875, 7258727.09552001953125 ], [ 2059144.65972900390625, 7258724.89288330078125 ], [ 2059144.4036865234375, 7258724.9503173828125 ], [ 2059142.61151123046875, 7258717.05908203125 ], [ 2059142.8563232421875, 7258716.98248291015625 ], [ 2059142.6448974609375, 7258716.10150146484375 ], [ 2059141.55389404296875, 7258716.331298828125 ], [ 2059141.5985107421875, 7258716.5994873046875 ], [ 2059128.6185302734375, 7258719.56829833984375 ], [ 2059128.51849365234375, 7258719.31927490234375 ], [ 2059127.44970703125, 7258719.5872802734375 ], [ 2059127.81707763671875, 7258721.10052490234375 ], [ 2059128.06207275390625, 7258721.0430908203125 ], [ 2059129.742919921875, 7258728.45550537109375 ], [ 2059129.48687744140625, 7258728.51287841796875 ], [ 2059129.85430908203125, 7258729.9876708984375 ], [ 2059130.09912109375, 7258729.94927978515625 ], [ 2059132.6038818359375, 7258740.981689453125 ], [ 2059132.3701171875, 7258741.039306640625 ], [ 2059132.65948486328125, 7258742.494873046875 ], [ 2059132.91552734375, 7258742.4375 ], [ 2059133.63909912109375, 7258745.50189208984375 ], [ 2059133.38311767578125, 7258745.57867431640625 ], [ 2059133.57232666015625, 7258746.4788818359375 ], [ 2059133.82830810546875, 7258746.44049072265625 ], [ 2059134.5853271484375, 7258749.42852783203125 ], [ 2059134.32928466796875, 7258749.505126953125 ], [ 2059134.5853271484375, 7258750.61590576171875 ], [ 2059135.89892578125, 7258750.30950927734375 ], [ 2059135.83209228515625, 7258750.04132080078125 ] ] ], [ [ [ 2059029.04327392578125, 7258751.0947265625 ], [ 2059025.46990966796875, 7258735.79107666015625 ], [ 2059019.5142822265625, 7258737.18927001953125 ], [ 2059023.08770751953125, 7258752.492919921875 ], [ 2059029.04327392578125, 7258751.0947265625 ] ] ], [ [ [ 2058750.5330810546875, 7258755.768310546875 ], [ 2058752.88189697265625, 7258753.1824951171875 ], [ 2058751.98028564453125, 7258743.37591552734375 ], [ 2058755.2974853515625, 7258738.54931640625 ], [ 2058754.96368408203125, 7258735.88690185546875 ], [ 2058753.082275390625, 7258736.0784912109375 ], [ 2058752.247314453125, 7258727.68927001953125 ], [ 2058755.88751220703125, 7258723.07330322265625 ], [ 2058755.575927734375, 7258720.5640869140625 ], [ 2058753.13787841796875, 7258718.22747802734375 ], [ 2058749.54229736328125, 7258718.59149169921875 ], [ 2058747.1934814453125, 7258721.4835205078125 ], [ 2058732.74407958984375, 7258722.82427978515625 ], [ 2058734.22467041015625, 7258738.54931640625 ], [ 2058732.37689208984375, 7258738.83648681640625 ], [ 2058733.95751953125, 7258754.6956787109375 ], [ 2058744.36590576171875, 7258753.64227294921875 ], [ 2058747.0487060546875, 7258756.07470703125 ], [ 2058750.5330810546875, 7258755.768310546875 ] ] ], [ [ [ 2059430.19427490234375, 7258757.6260986328125 ], [ 2059437.6636962890625, 7258754.6956787109375 ], [ 2059438.5321044921875, 7258756.91748046875 ], [ 2059443.6304931640625, 7258754.90631103515625 ], [ 2059442.7733154296875, 7258752.722900390625 ], [ 2059441.30389404296875, 7258753.2974853515625 ], [ 2059438.27587890625, 7258745.57867431640625 ], [ 2059427.177490234375, 7258749.94549560546875 ], [ 2059430.19427490234375, 7258757.6260986328125 ] ] ], [ [ [ 2058980.174072265625, 7258759.25408935546875 ], [ 2058979.9625244140625, 7258757.81768798828125 ], [ 2058983.31329345703125, 7258757.33868408203125 ], [ 2058982.18890380859375, 7258749.42852783203125 ], [ 2058987.46551513671875, 7258748.6815185546875 ], [ 2058985.31707763671875, 7258733.3970947265625 ], [ 2058967.13848876953125, 7258735.98272705078125 ], [ 2058967.917724609375, 7258741.51812744140625 ], [ 2058963.99932861328125, 7258742.0543212890625 ], [ 2058965.0123291015625, 7258749.23687744140625 ], [ 2058963.27569580078125, 7258749.48590087890625 ], [ 2058963.86572265625, 7258753.66131591796875 ], [ 2058965.613525390625, 7258753.41229248046875 ], [ 2058966.51507568359375, 7258759.847900390625 ], [ 2058975.5543212890625, 7258758.564697265625 ], [ 2058975.7435302734375, 7258759.88629150390625 ], [ 2058980.174072265625, 7258759.25408935546875 ] ] ], [ [ [ 2058206.6260986328125, 7258759.98187255859375 ], [ 2058214.663330078125, 7258758.12408447265625 ], [ 2058214.9415283203125, 7258758.52630615234375 ], [ 2058228.83428955078125, 7258750.3861083984375 ], [ 2058226.05133056640625, 7258745.59771728515625 ], [ 2058227.9437255859375, 7258744.31451416015625 ], [ 2058223.3685302734375, 7258736.4998779296875 ], [ 2058207.6947021484375, 7258745.6934814453125 ], [ 2058207.90631103515625, 7258746.07647705078125 ], [ 2058204.03228759765625, 7258748.33673095703125 ], [ 2058203.52032470703125, 7258747.4556884765625 ], [ 2058195.794677734375, 7258749.2943115234375 ], [ 2058197.53131103515625, 7258759.08172607421875 ], [ 2058205.99151611328125, 7258757.3197021484375 ], [ 2058206.6260986328125, 7258759.98187255859375 ] ] ], [ [ [ 2059702.169921875, 7258748.75811767578125 ], [ 2059690.7930908203125, 7258738.4534912109375 ], [ 2059679.56109619140625, 7258750.7498779296875 ], [ 2059690.87109375, 7258761.11212158203125 ], [ 2059692.0399169921875, 7258759.86712646484375 ], [ 2059702.169921875, 7258748.75811767578125 ] ] ], [ [ [ 2058531.3895263671875, 7258762.87408447265625 ], [ 2058530.37652587890625, 7258748.1834716796875 ], [ 2058522.10552978515625, 7258748.75811767578125 ], [ 2058521.83831787109375, 7258744.83148193359375 ], [ 2058514.402099609375, 7258745.50189208984375 ], [ 2058514.59149169921875, 7258749.39007568359375 ], [ 2058513.96807861328125, 7258749.447509765625 ], [ 2058515.05889892578125, 7258764.00408935546875 ], [ 2058531.3895263671875, 7258762.87408447265625 ] ] ], [ [ [ 2058436.9127197265625, 7258765.86212158203125 ], [ 2058436.48968505859375, 7258759.962890625 ], [ 2058450.905517578125, 7258758.89031982421875 ], [ 2058449.70330810546875, 7258742.72467041015625 ], [ 2058435.2874755859375, 7258743.79730224609375 ], [ 2058420.51531982421875, 7258744.88909912109375 ], [ 2058420.91607666015625, 7258750.3861083984375 ], [ 2058414.87127685546875, 7258750.82672119140625 ], [ 2058415.7730712890625, 7258763.50628662109375 ], [ 2058421.82891845703125, 7258763.065673828125 ], [ 2058421.68408203125, 7258761.0546875 ], [ 2058430.17791748046875, 7258760.4224853515625 ], [ 2058430.70111083984375, 7258765.45989990234375 ], [ 2058428.06268310546875, 7258765.7470703125 ], [ 2058428.1295166015625, 7258766.5706787109375 ], [ 2058436.9127197265625, 7258765.86212158203125 ] ] ], [ [ [ 2058945.909912109375, 7258764.75128173828125 ], [ 2058946.065673828125, 7258763.736083984375 ], [ 2058952.98992919921875, 7258762.72088623046875 ], [ 2058951.0750732421875, 7258748.91131591796875 ], [ 2058956.273681640625, 7258748.164306640625 ], [ 2058954.65948486328125, 7258736.5380859375 ], [ 2058948.4813232421875, 7258737.40008544921875 ], [ 2058945.197509765625, 7258744.257080078125 ], [ 2058937.13787841796875, 7258745.3870849609375 ], [ 2058937.66107177734375, 7258749.17950439453125 ], [ 2058931.53851318359375, 7258750.02227783203125 ], [ 2058932.1953125, 7258754.75311279296875 ], [ 2058927.430908203125, 7258755.42352294921875 ], [ 2058928.4105224609375, 7258762.0123291015625 ], [ 2058932.9412841796875, 7258761.380126953125 ], [ 2058933.5089111328125, 7258765.4215087890625 ], [ 2058940.421875, 7258764.46392822265625 ], [ 2058940.84490966796875, 7258765.5364990234375 ], [ 2058941.6129150390625, 7258766.22607421875 ], [ 2058942.592529296875, 7258766.609130859375 ], [ 2058943.66131591796875, 7258766.64727783203125 ], [ 2058944.6630859375, 7258766.30267333984375 ], [ 2058945.4534912109375, 7258765.63232421875 ], [ 2058945.909912109375, 7258764.75128173828125 ] ] ], [ [ [ 2058875.92327880859375, 7258745.71270751953125 ], [ 2058875.16632080078125, 7258739.87091064453125 ], [ 2058872.8397216796875, 7258740.08148193359375 ], [ 2058871.34808349609375, 7258729.47052001953125 ], [ 2058852.01190185546875, 7258732.13287353515625 ], [ 2058853.47027587890625, 7258742.743896484375 ], [ 2058851.3438720703125, 7258742.992919921875 ], [ 2058850.8206787109375, 7258743.52911376953125 ], [ 2058850.6536865234375, 7258743.8739013671875 ], [ 2058850.63153076171875, 7258744.10369873046875 ], [ 2058850.86529541015625, 7258746.4788818359375 ], [ 2058850.9876708984375, 7258746.7852783203125 ], [ 2058851.455322265625, 7258747.244873046875 ], [ 2058854.08251953125, 7258747.3980712890625 ], [ 2058855.106689453125, 7258754.81048583984375 ], [ 2058851.8560791015625, 7258755.27032470703125 ], [ 2058853.53692626953125, 7258767.394287109375 ], [ 2058863.67828369140625, 7258765.88128662109375 ], [ 2058864.3682861328125, 7258765.5364990234375 ], [ 2058864.4462890625, 7258764.827880859375 ], [ 2058863.0546875, 7258754.35089111328125 ], [ 2058874.53192138671875, 7258752.722900390625 ], [ 2058873.61907958984375, 7258746.210693359375 ], [ 2058875.92327880859375, 7258745.71270751953125 ] ] ], [ [ [ 2058406.44451904296875, 7258768.56268310546875 ], [ 2058403.71728515625, 7258736.0211181640625 ], [ 2058389.18988037109375, 7258737.3043212890625 ], [ 2058389.8466796875, 7258745.77008056640625 ], [ 2058376.143310546875, 7258747.0343017578125 ], [ 2058376.77789306640625, 7258754.23590087890625 ], [ 2058371.6571044921875, 7258754.676513671875 ], [ 2058372.73687744140625, 7258766.28350830078125 ], [ 2058391.47210693359375, 7258764.712890625 ], [ 2058392.00628662109375, 7258769.78851318359375 ], [ 2058406.44451904296875, 7258768.56268310546875 ] ] ], [ [ [ 2059418.78387451171875, 7258766.5133056640625 ], [ 2059412.8729248046875, 7258752.53131103515625 ], [ 2059406.761474609375, 7258755.11688232421875 ], [ 2059408.44232177734375, 7258759.1392822265625 ], [ 2059402.909912109375, 7258761.47589111328125 ], [ 2059406.56109619140625, 7258770.42071533203125 ], [ 2059418.78387451171875, 7258766.5133056640625 ] ] ], [ [ [ 2058904.93328857421875, 7258767.79669189453125 ], [ 2058908.5286865234375, 7258767.27947998046875 ], [ 2058908.79608154296875, 7258769.156494140625 ], [ 2058919.538330078125, 7258767.6624755859375 ], [ 2058917.935302734375, 7258757.08990478515625 ], [ 2058915.85369873046875, 7258757.28131103515625 ], [ 2058915.5531005859375, 7258755.21270751953125 ], [ 2058912.49188232421875, 7258755.6533203125 ], [ 2058911.89068603515625, 7258751.49688720703125 ], [ 2058909.78668212890625, 7258751.80352783203125 ], [ 2058908.91851806640625, 7258745.57867431640625 ], [ 2058903.34130859375, 7258746.3447265625 ], [ 2058904.24310302734375, 7258752.89508056640625 ], [ 2058898.921875, 7258753.64227294921875 ], [ 2058899.9794921875, 7258761.32269287109375 ], [ 2058897.363525390625, 7258761.68670654296875 ], [ 2058898.576904296875, 7258770.5164794921875 ], [ 2058905.18927001953125, 7258769.59710693359375 ], [ 2058904.93328857421875, 7258767.79669189453125 ] ] ], [ [ [ 2058503.2479248046875, 7258771.68487548828125 ], [ 2058501.010498046875, 7258749.27508544921875 ], [ 2058498.07147216796875, 7258749.54327392578125 ], [ 2058497.860107421875, 7258747.244873046875 ], [ 2058494.7877197265625, 7258747.47467041015625 ], [ 2058494.9769287109375, 7258749.8306884765625 ], [ 2058481.64093017578125, 7258751.07568359375 ], [ 2058482.2974853515625, 7258758.2965087890625 ], [ 2058485.9822998046875, 7258757.894287109375 ], [ 2058486.984130859375, 7258767.94989013671875 ], [ 2058488.0750732421875, 7258767.83489990234375 ], [ 2058488.56488037109375, 7258772.96807861328125 ], [ 2058503.2479248046875, 7258771.68487548828125 ] ] ], [ [ [ 2059295.8538818359375, 7258768.39031982421875 ], [ 2059291.07830810546875, 7258758.79449462890625 ], [ 2059298.42529296875, 7258755.1361083984375 ], [ 2059295.47528076171875, 7258749.21771240234375 ], [ 2059295.74249267578125, 7258749.06451416015625 ], [ 2059296.49951171875, 7258746.632080078125 ], [ 2059294.5625, 7258742.70550537109375 ], [ 2059292.13568115234375, 7258741.82452392578125 ], [ 2059291.87969970703125, 7258741.901123046875 ], [ 2059289.0189208984375, 7258736.17431640625 ], [ 2059287.337890625, 7258737.0552978515625 ], [ 2059284.58831787109375, 7258731.67327880859375 ], [ 2059277.5750732421875, 7258735.29327392578125 ], [ 2059279.23388671875, 7258738.5684814453125 ], [ 2059275.84967041015625, 7258740.25390625 ], [ 2059272.0537109375, 7258742.1884765625 ], [ 2059270.40631103515625, 7258738.9130859375 ], [ 2059263.60467529296875, 7258742.36090087890625 ], [ 2059266.3541259765625, 7258747.7620849609375 ], [ 2059264.84027099609375, 7258748.60491943359375 ], [ 2059267.790283203125, 7258754.50408935546875 ], [ 2059267.46728515625, 7258754.676513671875 ], [ 2059266.4766845703125, 7258757.0706787109375 ], [ 2059268.28009033203125, 7258760.70989990234375 ], [ 2059270.84027099609375, 7258761.5142822265625 ], [ 2059271.14093017578125, 7258761.3419189453125 ], [ 2059274.09088134765625, 7258767.27947998046875 ], [ 2059281.4713134765625, 7258763.6019287109375 ], [ 2059286.23590087890625, 7258773.1787109375 ], [ 2059291.02252197265625, 7258770.78448486328125 ], [ 2059295.8538818359375, 7258768.39031982421875 ] ] ], [ [ [ 2058838.20831298828125, 7258770.97607421875 ], [ 2058837.31768798828125, 7258765.30670166015625 ], [ 2058842.85028076171875, 7258764.4447021484375 ], [ 2058841.98211669921875, 7258758.8519287109375 ], [ 2058840.1787109375, 7258759.1201171875 ], [ 2058837.96331787109375, 7258744.77410888671875 ], [ 2058826.83148193359375, 7258746.51708984375 ], [ 2058827.844482421875, 7258753.01007080078125 ], [ 2058816.65692138671875, 7258754.75311279296875 ], [ 2058818.527099609375, 7258766.81988525390625 ], [ 2058822.90191650390625, 7258766.13031005859375 ], [ 2058823.99267578125, 7258773.1978759765625 ], [ 2058838.20831298828125, 7258770.97607421875 ] ] ], [ [ [ 2058446.27471923828125, 7258772.75732421875 ], [ 2058445.58447265625, 7258764.157470703125 ], [ 2058437.881103515625, 7258764.77032470703125 ], [ 2058438.56011962890625, 7258773.37030029296875 ], [ 2058446.27471923828125, 7258772.75732421875 ] ] ], [ [ [ 2064756.776123046875, 7258761.0355224609375 ], [ 2064746.00048828125, 7258750.42449951171875 ], [ 2064733.75531005859375, 7258762.93170166015625 ], [ 2064744.50872802734375, 7258773.542724609375 ], [ 2064756.776123046875, 7258761.0355224609375 ] ] ], [ [ [ 2058169.111328125, 7258771.0142822265625 ], [ 2058168.05389404296875, 7258766.55169677734375 ], [ 2058170.82568359375, 7258765.88128662109375 ], [ 2058168.25408935546875, 7258755.02130126953125 ], [ 2058147.5264892578125, 7258759.847900390625 ], [ 2058149.5302734375, 7258768.1605224609375 ], [ 2058151.71209716796875, 7258767.62432861328125 ], [ 2058153.426513671875, 7258774.8450927734375 ], [ 2058169.111328125, 7258771.0142822265625 ] ] ], [ [ [ 2058359.5120849609375, 7258757.12811279296875 ], [ 2058354.680908203125, 7258753.163330078125 ], [ 2058346.43212890625, 7258753.7952880859375 ], [ 2058346.61029052734375, 7258755.99810791015625 ], [ 2058341.22247314453125, 7258756.41949462890625 ], [ 2058335.9124755859375, 7258756.7451171875 ], [ 2058335.79010009765625, 7258755.538330078125 ], [ 2058326.20550537109375, 7258756.381103515625 ], [ 2058322.4873046875, 7258760.5565185546875 ], [ 2058323.28887939453125, 7258769.96087646484375 ], [ 2058325.281494140625, 7258771.9146728515625 ], [ 2058325.59307861328125, 7258775.89849853515625 ], [ 2058342.6138916015625, 7258774.4237060546875 ], [ 2058360.7479248046875, 7258773.0255126953125 ], [ 2058359.5120849609375, 7258757.12811279296875 ] ] ], [ [ [ 2059418.78387451171875, 7258766.5133056640625 ], [ 2059406.41632080078125, 7258770.5355224609375 ], [ 2059400.0155029296875, 7258773.293701171875 ], [ 2059401.351318359375, 7258776.41571044921875 ], [ 2059407.91912841796875, 7258773.58087158203125 ], [ 2059409.0546875, 7258776.396484375 ], [ 2059422.59112548828125, 7258771.24432373046875 ], [ 2059420.5985107421875, 7258765.938720703125 ], [ 2059418.78387451171875, 7258766.5133056640625 ] ] ], [ [ [ 2060375.20770263671875, 7258776.702880859375 ], [ 2060372.56927490234375, 7258738.95147705078125 ], [ 2060325.67047119140625, 7258742.28411865234375 ], [ 2060325.9932861328125, 7258746.84271240234375 ], [ 2060341.19952392578125, 7258745.77008056640625 ], [ 2060343.6151123046875, 7258779.00128173828125 ], [ 2060375.20770263671875, 7258776.702880859375 ] ] ], [ [ [ 2058115.18829345703125, 7258766.6282958984375 ], [ 2058111.214111328125, 7258754.81048583984375 ], [ 2058096.252685546875, 7258759.847900390625 ], [ 2058098.17852783203125, 7258765.5938720703125 ], [ 2058095.551513671875, 7258766.47509765625 ], [ 2058101.0841064453125, 7258782.98529052734375 ], [ 2058117.6260986328125, 7258777.39251708984375 ], [ 2058114.1417236328125, 7258766.99212646484375 ], [ 2058115.18829345703125, 7258766.6282958984375 ] ] ], [ [ [ 2060328.84307861328125, 7258777.39251708984375 ], [ 2060325.369873046875, 7258746.95770263671875 ], [ 2060302.29327392578125, 7258748.6815185546875 ], [ 2060305.132080078125, 7258783.50250244140625 ], [ 2060327.96368408203125, 7258782.06591796875 ], [ 2060328.84307861328125, 7258777.39251708984375 ] ] ], [ [ [ 2060456.30389404296875, 7258784.03887939453125 ], [ 2060456.47088623046875, 7258781.22332763671875 ], [ 2060465.22052001953125, 7258781.759521484375 ], [ 2060466.14447021484375, 7258766.49407958984375 ], [ 2060460.52288818359375, 7258766.111083984375 ], [ 2060460.63427734375, 7258764.57891845703125 ], [ 2060452.552490234375, 7258764.08087158203125 ], [ 2060452.46331787109375, 7258765.63232421875 ], [ 2060446.80828857421875, 7258765.268310546875 ], [ 2060445.85107421875, 7258780.55291748046875 ], [ 2060451.506103515625, 7258780.91668701171875 ], [ 2060451.327880859375, 7258783.75152587890625 ], [ 2060456.30389404296875, 7258784.03887939453125 ] ] ], [ [ [ 2059624.76947021484375, 7258776.511474609375 ], [ 2059620.65069580078125, 7258767.1837158203125 ], [ 2059613.25909423828125, 7258760.30767822265625 ], [ 2059609.90850830078125, 7258761.78228759765625 ], [ 2059606.101318359375, 7258753.68048095703125 ], [ 2059598.99908447265625, 7258746.99591064453125 ], [ 2059595.4813232421875, 7258748.54730224609375 ], [ 2059591.863525390625, 7258740.6370849609375 ], [ 2059591.49609375, 7258740.38787841796875 ], [ 2059584.44970703125, 7258733.56927490234375 ], [ 2059581.488525390625, 7258734.87188720703125 ], [ 2059578.59429931640625, 7258728.24468994140625 ], [ 2059571.30267333984375, 7258721.40692138671875 ], [ 2059561.1392822265625, 7258725.86968994140625 ], [ 2059569.46612548828125, 7258744.37188720703125 ], [ 2059567.417724609375, 7258745.29132080078125 ], [ 2059569.9224853515625, 7258750.8074951171875 ], [ 2059571.948486328125, 7258749.88812255859375 ], [ 2059586.96551513671875, 7258783.215087890625 ], [ 2059602.238525390625, 7258776.30072021484375 ], [ 2059605.98992919921875, 7258784.8240966796875 ], [ 2059624.76947021484375, 7258776.511474609375 ] ] ], [ [ [ 2057998.48089599609375, 7258757.49212646484375 ], [ 2057941.69671630859375, 7258722.82427978515625 ], [ 2057940.65032958984375, 7258723.1116943359375 ], [ 2057938.14569091796875, 7258712.63470458984375 ], [ 2057935.14007568359375, 7258713.36248779296875 ], [ 2057932.835693359375, 7258703.8240966796875 ], [ 2057914.1007080078125, 7258708.3250732421875 ], [ 2057915.92633056640625, 7258715.8140869140625 ], [ 2057916.42730712890625, 7258717.863525390625 ], [ 2057913.3770751953125, 7258718.62969970703125 ], [ 2057916.13787841796875, 7258729.83447265625 ], [ 2057919.16571044921875, 7258729.0875244140625 ], [ 2057919.8447265625, 7258731.9412841796875 ], [ 2057923.0731201171875, 7258745.5211181640625 ], [ 2057929.09527587890625, 7258749.198486328125 ], [ 2057927.4813232421875, 7258751.8416748046875 ], [ 2057932.34588623046875, 7258754.8297119140625 ], [ 2057945.11431884765625, 7258762.66351318359375 ], [ 2057957.459716796875, 7258770.248291015625 ], [ 2057971.007080078125, 7258778.5609130859375 ], [ 2057981.68267822265625, 7258785.111328125 ], [ 2057989.3748779296875, 7258772.43170166015625 ], [ 2057998.48089599609375, 7258757.49212646484375 ] ] ], [ [ [ 2058803.61029052734375, 7258767.7200927734375 ], [ 2058799.9923095703125, 7258742.073486328125 ], [ 2058791.06451416015625, 7258743.28009033203125 ], [ 2058792.40032958984375, 7258753.1824951171875 ], [ 2058784.36309814453125, 7258756.7642822265625 ], [ 2058783.372314453125, 7258752.58868408203125 ], [ 2058775.04571533203125, 7258755.9788818359375 ], [ 2058782.02532958984375, 7258773.1978759765625 ], [ 2058779.1533203125, 7258774.36627197265625 ], [ 2058784.396484375, 7258787.3140869140625 ], [ 2058795.9290771484375, 7258782.64068603515625 ], [ 2058790.46331787109375, 7258770.688720703125 ], [ 2058794.7047119140625, 7258768.984130859375 ], [ 2058803.61029052734375, 7258767.7200927734375 ] ] ], [ [ [ 2057805.6533203125, 7258781.16571044921875 ], [ 2057808.5587158203125, 7258780.45709228515625 ], [ 2057814.16912841796875, 7258783.8472900390625 ], [ 2057819.65728759765625, 7258774.94091796875 ], [ 2057817.8873291015625, 7258773.82989501953125 ], [ 2057821.861328125, 7258767.3369140625 ], [ 2057823.64251708984375, 7258768.39031982421875 ], [ 2057827.1824951171875, 7258762.52947998046875 ], [ 2057829.04150390625, 7258759.46490478515625 ], [ 2057827.293701171875, 7258758.37310791015625 ], [ 2057831.8021240234375, 7258750.97991943359375 ], [ 2057833.5386962890625, 7258752.052490234375 ], [ 2057838.94891357421875, 7258743.165283203125 ], [ 2057837.2457275390625, 7258742.073486328125 ], [ 2057838.2698974609375, 7258740.368896484375 ], [ 2057813.03369140625, 7258724.9503173828125 ], [ 2057792.11688232421875, 7258759.34991455078125 ], [ 2057783.3447265625, 7258753.94873046875 ], [ 2057782.33172607421875, 7258755.710693359375 ], [ 2057778.94769287109375, 7258753.66131591796875 ], [ 2057780.01629638671875, 7258751.91827392578125 ], [ 2057770.84368896484375, 7258746.3447265625 ], [ 2057791.70489501953125, 7258711.96429443359375 ], [ 2057766.5133056640625, 7258696.58428955078125 ], [ 2057765.4556884765625, 7258698.3463134765625 ], [ 2057763.61907958984375, 7258697.2545166015625 ], [ 2057754.65771484375, 7258712.06011962890625 ], [ 2057738.98388671875, 7258737.97467041015625 ], [ 2057744.6834716796875, 7258741.4989013671875 ], [ 2057745.51849365234375, 7258745.04229736328125 ], [ 2057746.50927734375, 7258749.27508544921875 ], [ 2057743.05828857421875, 7258754.92547607421875 ], [ 2057751.97491455078125, 7258760.38427734375 ], [ 2057753.043701171875, 7258758.64129638671875 ], [ 2057761.34808349609375, 7258763.62109375 ], [ 2057760.27947998046875, 7258765.440673828125 ], [ 2057768.76190185546875, 7258770.63128662109375 ], [ 2057769.79730224609375, 7258768.85009765625 ], [ 2057771.74530029296875, 7258770.0374755859375 ], [ 2057773.15911865234375, 7258770.89947509765625 ], [ 2057772.1126708984375, 7258772.66168212890625 ], [ 2057780.5841064453125, 7258777.8331298828125 ], [ 2057781.66387939453125, 7258776.0709228515625 ], [ 2057789.46728515625, 7258780.82110595703125 ], [ 2057788.36529541015625, 7258782.5831298828125 ], [ 2057797.32647705078125, 7258788.022705078125 ], [ 2057800.7216796875, 7258782.353271484375 ], [ 2057805.6533203125, 7258781.16571044921875 ] ] ], [ [ [ 2059469.45648193359375, 7258787.5631103515625 ], [ 2059462.69952392578125, 7258770.26751708984375 ], [ 2059462.17633056640625, 7258770.45892333984375 ], [ 2059460.8626708984375, 7258767.10711669921875 ], [ 2059454.094482421875, 7258769.769287109375 ], [ 2059454.9071044921875, 7258771.81890869140625 ], [ 2059449.05169677734375, 7258774.1173095703125 ], [ 2059442.2279052734375, 7258776.7987060546875 ], [ 2059441.49310302734375, 7258774.94091796875 ], [ 2059435.9271240234375, 7258777.12432861328125 ], [ 2059443.919921875, 7258797.580322265625 ], [ 2059456.3209228515625, 7258792.71527099609375 ], [ 2059469.45648193359375, 7258787.5631103515625 ] ] ], [ [ [ 2059543.58428955078125, 7258793.90289306640625 ], [ 2059541.3466796875, 7258788.92291259765625 ], [ 2059543.67327880859375, 7258787.888671875 ], [ 2059536.74932861328125, 7258772.39349365234375 ], [ 2059536.7047119140625, 7258772.31689453125 ], [ 2059534.311279296875, 7258767.030517578125 ], [ 2059535.84747314453125, 7258766.34088134765625 ], [ 2059529.15728759765625, 7258751.49688720703125 ], [ 2059514.9083251953125, 7258757.95172119140625 ], [ 2059523.99188232421875, 7258778.08209228515625 ], [ 2059522.522705078125, 7258778.79071044921875 ], [ 2059529.51348876953125, 7258794.42010498046875 ], [ 2059531.6953125, 7258793.44329833984375 ], [ 2059533.85491943359375, 7258798.2698974609375 ], [ 2059543.58428955078125, 7258793.90289306640625 ] ] ], [ [ [ 2059340.1812744140625, 7258798.5189208984375 ], [ 2059350.26690673828125, 7258794.5540771484375 ], [ 2059350.87908935546875, 7258796.1630859375 ], [ 2059366.61968994140625, 7258790.01470947265625 ], [ 2059360.9534912109375, 7258775.49627685546875 ], [ 2059355.6881103515625, 7258777.54571533203125 ], [ 2059354.185302734375, 7258773.715087890625 ], [ 2059347.0609130859375, 7258776.511474609375 ], [ 2059347.53948974609375, 7258777.75653076171875 ], [ 2059334.13671875, 7258783.06207275390625 ], [ 2059340.1812744140625, 7258798.5189208984375 ] ] ], [ [ [ 2058261.3394775390625, 7258798.9403076171875 ], [ 2058281.51068115234375, 7258794.01788330078125 ], [ 2058282.11187744140625, 7258796.27789306640625 ], [ 2058293.6890869140625, 7258793.69207763671875 ], [ 2058291.11749267578125, 7258782.98529052734375 ], [ 2058281.12109375, 7258785.705078125 ], [ 2058277.8704833984375, 7258772.81488037109375 ], [ 2058266.57147216796875, 7258775.49627685546875 ], [ 2058269.04290771484375, 7258784.6708984375 ], [ 2058258.3450927734375, 7258786.93109130859375 ], [ 2058261.3394775390625, 7258798.9403076171875 ] ] ], [ [ [ 2065122.04888916015625, 7258799.1126708984375 ], [ 2065121.80389404296875, 7258780.18890380859375 ], [ 2065097.5919189453125, 7258780.5145263671875 ], [ 2065097.84808349609375, 7258799.41912841796875 ], [ 2065122.04888916015625, 7258799.1126708984375 ] ] ], [ [ [ 2060501.0321044921875, 7258802.86669921875 ], [ 2060503.05810546875, 7258798.2125244140625 ], [ 2060503.35870361328125, 7258798.3272705078125 ], [ 2060504.4384765625, 7258795.81829833984375 ], [ 2060507.39947509765625, 7258797.1207275390625 ], [ 2060509.8262939453125, 7258791.546875 ], [ 2060506.86529541015625, 7258790.2445068359375 ], [ 2060509.013671875, 7258785.2454833984375 ], [ 2060497.56988525390625, 7258780.2081298828125 ], [ 2060489.82208251953125, 7258797.92510986328125 ], [ 2060501.0321044921875, 7258802.86669921875 ] ] ], [ [ [ 2058455.5587158203125, 7258802.27288818359375 ], [ 2058454.8572998046875, 7258788.50152587890625 ], [ 2058439.31707763671875, 7258789.28692626953125 ], [ 2058440.09649658203125, 7258803.05828857421875 ], [ 2058455.5587158203125, 7258802.27288818359375 ] ] ], [ [ [ 2059200.1746826171875, 7258799.9744873046875 ], [ 2059212.16387939453125, 7258793.84552001953125 ], [ 2059212.2529296875, 7258793.9412841796875 ], [ 2059223.67431640625, 7258787.94610595703125 ], [ 2059213.76690673828125, 7258767.0496826171875 ], [ 2059201.7332763671875, 7258773.0255126953125 ], [ 2059189.53271484375, 7258779.078125 ], [ 2059177.51007080078125, 7258785.1881103515625 ], [ 2059188.5531005859375, 7258807.19549560546875 ], [ 2059200.7313232421875, 7258801.14288330078125 ], [ 2059200.1746826171875, 7258799.9744873046875 ] ] ], [ [ [ 2058213.81732177734375, 7258808.95770263671875 ], [ 2058229.46868896484375, 7258802.67529296875 ], [ 2058225.32769775390625, 7258792.0640869140625 ], [ 2058223.0791015625, 7258792.92608642578125 ], [ 2058222.60028076171875, 7258791.83428955078125 ], [ 2058222.388916015625, 7258791.910888671875 ], [ 2058220.440673828125, 7258787.1417236328125 ], [ 2058207.1602783203125, 7258792.54290771484375 ], [ 2058209.52032470703125, 7258798.44232177734375 ], [ 2058206.33648681640625, 7258799.6298828125 ], [ 2058208.61871337890625, 7258805.24188232421875 ], [ 2058211.85809326171875, 7258803.93927001953125 ], [ 2058213.81732177734375, 7258808.95770263671875 ] ] ], [ [ [ 2059518.71551513671875, 7258802.88592529296875 ], [ 2059513.50567626953125, 7258789.72747802734375 ], [ 2059506.91571044921875, 7258792.4281005859375 ], [ 2059506.58172607421875, 7258791.62347412109375 ], [ 2059499.2344970703125, 7258794.66912841796875 ], [ 2059503.04168701171875, 7258804.5330810546875 ], [ 2059502.24029541015625, 7258804.8394775390625 ], [ 2059504.06591796875, 7258809.493896484375 ], [ 2059512.4259033203125, 7258806.08447265625 ], [ 2059512.169921875, 7258805.4525146484375 ], [ 2059518.71551513671875, 7258802.88592529296875 ] ] ], [ [ [ 2058148.9625244140625, 7258802.3494873046875 ], [ 2058142.75091552734375, 7258782.8895263671875 ], [ 2058133.0994873046875, 7258786.08831787109375 ], [ 2058134.73590087890625, 7258791.0299072265625 ], [ 2058120.865478515625, 7258795.49267578125 ], [ 2058125.50750732421875, 7258809.93450927734375 ], [ 2058148.9625244140625, 7258802.3494873046875 ] ] ], [ [ [ 2058434.6082763671875, 7258810.164306640625 ], [ 2058434.19647216796875, 7258801.54510498046875 ], [ 2058428.85308837890625, 7258801.81329345703125 ], [ 2058429.26507568359375, 7258810.4324951171875 ], [ 2058434.6082763671875, 7258810.164306640625 ] ] ], [ [ [ 2059541.41351318359375, 7258809.35992431640625 ], [ 2059539.4989013671875, 7258804.743896484375 ], [ 2059531.506103515625, 7258808.07647705078125 ], [ 2059533.40972900390625, 7258812.67327880859375 ], [ 2059541.41351318359375, 7258809.35992431640625 ] ] ], [ [ [ 2058427.9403076171875, 7258811.007080078125 ], [ 2058426.90509033203125, 7258801.96649169921875 ], [ 2058420.793701171875, 7258802.63690185546875 ], [ 2058421.160888671875, 7258806.1229248046875 ], [ 2058412.2554931640625, 7258807.17633056640625 ], [ 2058412.912109375, 7258812.6925048828125 ], [ 2058421.82891845703125, 7258811.619873046875 ], [ 2058427.9403076171875, 7258811.007080078125 ] ] ], [ [ [ 2058400.2216796875, 7258806.00787353515625 ], [ 2058398.3626708984375, 7258796.048095703125 ], [ 2058383.91351318359375, 7258798.6912841796875 ], [ 2058386.56292724609375, 7258813.26708984375 ], [ 2058401.03448486328125, 7258810.60467529296875 ], [ 2058400.34429931640625, 7258806.08447265625 ], [ 2058400.2216796875, 7258806.00787353515625 ] ] ], [ [ [ 2058990.28192138671875, 7258810.48992919921875 ], [ 2058988.14447021484375, 7258795.74169921875 ], [ 2058964.2886962890625, 7258798.978515625 ], [ 2058966.34808349609375, 7258813.97589111328125 ], [ 2058990.28192138671875, 7258810.48992919921875 ] ] ], [ [ [ 2058181.8240966796875, 7258802.3494873046875 ], [ 2058181.4788818359375, 7258801.66009521484375 ], [ 2058176.7144775390625, 7258802.73272705078125 ], [ 2058176.77008056640625, 7258803.3839111328125 ], [ 2058170.3914794921875, 7258813.2288818359375 ], [ 2058184.57373046875, 7258822.3651123046875 ], [ 2058192.822509765625, 7258809.47467041015625 ], [ 2058181.8240966796875, 7258802.3494873046875 ] ] ], [ [ [ 2058319.45947265625, 7258824.16552734375 ], [ 2058329.37811279296875, 7258814.492919921875 ], [ 2058315.952880859375, 7258801.047119140625 ], [ 2058306.5574951171875, 7258810.26007080078125 ], [ 2058311.756103515625, 7258815.8529052734375 ], [ 2058308.8507080078125, 7258818.82171630859375 ], [ 2058311.71173095703125, 7258821.88629150390625 ], [ 2058314.75067138671875, 7258819.08990478515625 ], [ 2058319.45947265625, 7258824.16552734375 ] ] ], [ [ [ 2059463.17828369140625, 7258826.6173095703125 ], [ 2059472.3175048828125, 7258822.63330078125 ], [ 2059473.40850830078125, 7258825.1614990234375 ], [ 2059477.68310546875, 7258823.3037109375 ], [ 2059476.75909423828125, 7258821.1392822265625 ], [ 2059482.34747314453125, 7258818.70672607421875 ], [ 2059473.464111328125, 7258798.174072265625 ], [ 2059454.45068359375, 7258806.4293212890625 ], [ 2059463.17828369140625, 7258826.6173095703125 ] ] ], [ [ [ 2058273.33990478515625, 7258827.747314453125 ], [ 2058294.47930908203125, 7258823.2078857421875 ], [ 2058296.1602783203125, 7258827.61328125 ], [ 2058305.60028076171875, 7258826.885498046875 ], [ 2058302.394287109375, 7258818.41949462890625 ], [ 2058295.24749755859375, 7258820.94769287109375 ], [ 2058289.72607421875, 7258806.62091064453125 ], [ 2058273.373291015625, 7258813.07568359375 ], [ 2058270.74609375, 7258806.21868896484375 ], [ 2058266.14849853515625, 7258808.3062744140625 ], [ 2058273.33990478515625, 7258827.747314453125 ] ] ], [ [ [ 2059756.68310546875, 7258827.97711181640625 ], [ 2059757.9967041015625, 7258826.54071044921875 ], [ 2059757.718505859375, 7258826.29168701171875 ], [ 2059766.85772705078125, 7258816.14007568359375 ], [ 2059767.247314453125, 7258816.44671630859375 ], [ 2059768.5496826171875, 7258814.9910888671875 ], [ 2059767.1138916015625, 7258813.7269287109375 ], [ 2059766.7686767578125, 7258814.10992431640625 ], [ 2059752.77587890625, 7258801.3726806640625 ], [ 2059747.71087646484375, 7258796.64190673828125 ], [ 2059746.0186767578125, 7258795.0712890625 ], [ 2059748.6680908203125, 7258792.1790771484375 ], [ 2059741.7996826171875, 7258785.8582763671875 ], [ 2059741.56591796875, 7258786.10748291015625 ], [ 2059740.296875, 7258784.9581298828125 ], [ 2059735.743896484375, 7258789.9381103515625 ], [ 2059736.957275390625, 7258791.068115234375 ], [ 2059730.25592041015625, 7258798.46148681640625 ], [ 2059736.65667724609375, 7258804.30328369140625 ], [ 2059733.76251220703125, 7258807.23370361328125 ], [ 2059734.7642822265625, 7258808.22967529296875 ], [ 2059735.24310302734375, 7258807.77008056640625 ], [ 2059741.6104736328125, 7258813.59271240234375 ], [ 2059752.40850830078125, 7258823.43768310546875 ], [ 2059751.69610595703125, 7258824.22308349609375 ], [ 2059755.56988525390625, 7258827.82391357421875 ], [ 2059756.00408935546875, 7258827.325927734375 ], [ 2059756.68310546875, 7258827.97711181640625 ] ] ], [ [ [ 2059298.5255126953125, 7258822.95892333984375 ], [ 2059308.80029296875, 7258819.18572998046875 ], [ 2059305.81689453125, 7258812.88409423828125 ], [ 2059321.95831298828125, 7258805.3375244140625 ], [ 2059315.44610595703125, 7258791.298095703125 ], [ 2059299.3046875, 7258798.90191650390625 ], [ 2059301.8873291015625, 7258804.5712890625 ], [ 2059299.56072998046875, 7258805.64410400390625 ], [ 2059296.5662841796875, 7258799.07427978515625 ], [ 2059285.27850341796875, 7258804.1116943359375 ], [ 2059290.677490234375, 7258818.438720703125 ], [ 2059295.75372314453125, 7258816.46588134765625 ], [ 2059296.4105224609375, 7258818.07470703125 ], [ 2059289.631103515625, 7258821.00531005859375 ], [ 2059287.2711181640625, 7258815.5465087890625 ], [ 2059280.3582763671875, 7258818.53448486328125 ], [ 2059284.8109130859375, 7258828.896484375 ], [ 2059298.5255126953125, 7258822.95892333984375 ] ] ], [ [ [ 2059045.16229248046875, 7258827.24932861328125 ], [ 2059038.90631103515625, 7258801.39190673828125 ], [ 2059028.11932373046875, 7258804.01593017578125 ], [ 2059034.36431884765625, 7258829.873291015625 ], [ 2059045.16229248046875, 7258827.24932861328125 ] ] ], [ [ [ 2059275.8275146484375, 7258825.14251708984375 ], [ 2059269.71612548828125, 7258810.0302734375 ], [ 2059257.0145263671875, 7258815.06768798828125 ], [ 2059263.01470947265625, 7258830.25653076171875 ], [ 2059275.8275146484375, 7258825.14251708984375 ] ] ], [ [ [ 2060502.46807861328125, 7258814.64630126953125 ], [ 2060490.17828369140625, 7258804.686279296875 ], [ 2060476.45269775390625, 7258821.598876953125 ], [ 2060488.75347900390625, 7258831.55889892578125 ], [ 2060502.46807861328125, 7258814.64630126953125 ] ] ], [ [ [ 2059572.10430908203125, 7258832.6123046875 ], [ 2059584.3717041015625, 7258827.38348388671875 ], [ 2059586.1082763671875, 7258831.4246826171875 ], [ 2059599.410888671875, 7258825.6978759765625 ], [ 2059589.759521484375, 7258803.2498779296875 ], [ 2059576.55712890625, 7258808.9384765625 ], [ 2059577.3363037109375, 7258810.75811767578125 ], [ 2059565.0133056640625, 7258816.0634765625 ], [ 2059572.10430908203125, 7258832.6123046875 ] ] ], [ [ [ 2060452.1962890625, 7258832.669677734375 ], [ 2060452.90869140625, 7258825.8319091796875 ], [ 2060456.12567138671875, 7258825.985107421875 ], [ 2060456.68231201171875, 7258815.68048095703125 ], [ 2060461.21307373046875, 7258815.8529052734375 ], [ 2060461.4691162109375, 7258809.20648193359375 ], [ 2060457.01629638671875, 7258809.0343017578125 ], [ 2060457.3948974609375, 7258801.698486328125 ], [ 2060441.843505859375, 7258800.83648681640625 ], [ 2060440.29608154296875, 7258825.065673828125 ], [ 2060438.860107421875, 7258831.50152587890625 ], [ 2060452.1962890625, 7258832.669677734375 ] ] ], [ [ [ 2057994.88531494140625, 7258832.7081298828125 ], [ 2057992.18011474609375, 7258825.62127685546875 ], [ 2057985.22271728515625, 7258828.28369140625 ], [ 2057987.91668701171875, 7258835.351318359375 ], [ 2057994.88531494140625, 7258832.7081298828125 ] ] ], [ [ [ 2059642.98150634765625, 7258831.29071044921875 ], [ 2059652.53271484375, 7258824.51031494140625 ], [ 2059648.53631591796875, 7258818.78350830078125 ], [ 2059654.42510986328125, 7258813.91827392578125 ], [ 2059659.735107421875, 7258809.53228759765625 ], [ 2059654.5474853515625, 7258802.0048828125 ], [ 2059649.03729248046875, 7258806.16107177734375 ], [ 2059642.9146728515625, 7258810.79632568359375 ], [ 2059640.1539306640625, 7258806.98468017578125 ], [ 2059632.0386962890625, 7258812.6925048828125 ], [ 2059634.3096923828125, 7258815.92950439453125 ], [ 2059631.22607421875, 7258818.11309814453125 ], [ 2059637.3153076171875, 7258827.00030517578125 ], [ 2059633.06292724609375, 7258830.0841064453125 ], [ 2059636.97027587890625, 7258835.58111572265625 ], [ 2059642.98150634765625, 7258831.29071044921875 ] ], [ [ 2059638.7958984375, 7258829.73931884765625 ], [ 2059640.8218994140625, 7258828.30267333984375 ], [ 2059641.48968505859375, 7258829.24127197265625 ], [ 2059639.45269775390625, 7258830.67791748046875 ], [ 2059638.7958984375, 7258829.73931884765625 ] ] ], [ [ [ 2058401.301513671875, 7258831.214111328125 ], [ 2058393.83209228515625, 7258816.81048583984375 ], [ 2058383.85772705078125, 7258821.962890625 ], [ 2058391.3272705078125, 7258836.3472900390625 ], [ 2058401.301513671875, 7258831.214111328125 ] ] ], [ [ [ 2058158.9813232421875, 7258833.397705078125 ], [ 2058153.19268798828125, 7258830.19891357421875 ], [ 2058149.85308837890625, 7258836.27069091796875 ], [ 2058155.6417236328125, 7258839.4500732421875 ], [ 2058158.9813232421875, 7258833.397705078125 ] ] ], [ [ [ 2059007.45849609375, 7258839.43109130859375 ], [ 2059005.2877197265625, 7258822.4801025390625 ], [ 2058973.873291015625, 7258826.34912109375 ], [ 2058975.988525390625, 7258843.35748291015625 ], [ 2059007.45849609375, 7258839.43109130859375 ] ] ], [ [ [ 2059233.514892578125, 7258847.45648193359375 ], [ 2059252.0941162109375, 7258840.273681640625 ], [ 2059252.506103515625, 7258841.25067138671875 ], [ 2059261.08868408203125, 7258837.80291748046875 ], [ 2059259.40789794921875, 7258833.455078125 ], [ 2059255.33349609375, 7258835.02569580078125 ], [ 2059254.3651123046875, 7258832.49749755859375 ], [ 2059249.76751708984375, 7258834.2786865234375 ], [ 2059249.4224853515625, 7258833.41668701171875 ], [ 2059235.74127197265625, 7258838.7222900390625 ], [ 2059234.43890380859375, 7258835.351318359375 ], [ 2059225.76708984375, 7258838.70330810546875 ], [ 2059227.6038818359375, 7258843.47247314453125 ], [ 2059231.410888671875, 7258841.9976806640625 ], [ 2059233.514892578125, 7258847.45648193359375 ] ] ], [ [ [ 2058896.3839111328125, 7258844.18109130859375 ], [ 2058904.743896484375, 7258842.84027099609375 ], [ 2058904.78851318359375, 7258842.93609619140625 ], [ 2058905.1781005859375, 7258844.94732666015625 ], [ 2058907.8162841796875, 7258844.43011474609375 ], [ 2058911.1671142578125, 7258839.83331298828125 ], [ 2058919.73870849609375, 7258838.70330810546875 ], [ 2058920.01708984375, 7258840.6376953125 ], [ 2058933.95428466796875, 7258838.569091796875 ], [ 2058935.66851806640625, 7258837.34332275390625 ], [ 2058937.5164794921875, 7258836.021728515625 ], [ 2058949.0712890625, 7258834.29791259765625 ], [ 2058950.819091796875, 7258832.056884765625 ], [ 2058948.05828857421875, 7258811.447509765625 ], [ 2058932.11749267578125, 7258813.6693115234375 ], [ 2058932.39569091796875, 7258815.7379150390625 ], [ 2058916.9779052734375, 7258817.95989990234375 ], [ 2058917.222900390625, 7258820.0474853515625 ], [ 2058901.99432373046875, 7258822.1160888671875 ], [ 2058901.24847412109375, 7258815.04852294921875 ], [ 2058891.70849609375, 7258816.5615234375 ], [ 2058892.8438720703125, 7258825.46807861328125 ], [ 2058886.988525390625, 7258826.27252197265625 ], [ 2058890.14990234375, 7258849.0653076171875 ], [ 2058892.944091796875, 7258848.56732177734375 ], [ 2058896.3839111328125, 7258844.18109130859375 ] ] ], [ [ [ 2060600.0618896484375, 7258852.5897216796875 ], [ 2060605.77252197265625, 7258843.93212890625 ], [ 2060604.32550048828125, 7258842.955322265625 ], [ 2060610.67071533203125, 7258833.35931396484375 ], [ 2060602.22149658203125, 7258827.747314453125 ], [ 2060597.54608154296875, 7258834.81488037109375 ], [ 2060591.1229248046875, 7258830.543701171875 ], [ 2060583.631103515625, 7258841.8826904296875 ], [ 2060585.1561279296875, 7258842.9744873046875 ], [ 2060585.4791259765625, 7258844.832275390625 ], [ 2060587.7498779296875, 7258846.3839111328125 ], [ 2060589.90948486328125, 7258845.84747314453125 ], [ 2060600.0618896484375, 7258852.5897216796875 ] ] ], [ [ [ 2058438.226318359375, 7258848.26092529296875 ], [ 2058436.58990478515625, 7258842.53387451171875 ], [ 2058435.10931396484375, 7258842.9744873046875 ], [ 2058432.98309326171875, 7258835.523681640625 ], [ 2058415.7730712890625, 7258840.4462890625 ], [ 2058418.144287109375, 7258848.73968505859375 ], [ 2058420.4039306640625, 7258848.0885009765625 ], [ 2058421.79547119140625, 7258852.99188232421875 ], [ 2058438.226318359375, 7258848.26092529296875 ] ] ], [ [ [ 2059545.94427490234375, 7258854.026123046875 ], [ 2059541.380126953125, 7258842.64892578125 ], [ 2059533.92169189453125, 7258845.6558837890625 ], [ 2059538.48590087890625, 7258857.0333251953125 ], [ 2059545.94427490234375, 7258854.026123046875 ] ] ], [ [ [ 2059826.63629150390625, 7258846.11572265625 ], [ 2059822.6956787109375, 7258843.0703125 ], [ 2059813.96807861328125, 7258853.91131591796875 ], [ 2059817.69732666015625, 7258857.0333251953125 ], [ 2059826.63629150390625, 7258846.11572265625 ] ] ], [ [ [ 2059535.75848388671875, 7258855.4434814453125 ], [ 2059531.99591064453125, 7258846.05828857421875 ], [ 2059525.81768798828125, 7258848.54827880859375 ], [ 2059529.580322265625, 7258857.9334716796875 ], [ 2059535.75848388671875, 7258855.4434814453125 ] ] ], [ [ [ 2059086.66229248046875, 7258851.287109375 ], [ 2059083.122314453125, 7258835.31292724609375 ], [ 2059081.21868896484375, 7258835.73431396484375 ], [ 2059079.89410400390625, 7258829.75848388671875 ], [ 2059063.29632568359375, 7258833.455078125 ], [ 2059069.60809326171875, 7258861.91748046875 ], [ 2059086.32830810546875, 7258858.1824951171875 ], [ 2059084.89227294921875, 7258851.68927001953125 ], [ 2059086.66229248046875, 7258851.287109375 ] ] ], [ [ [ 2058308.36090087890625, 7258862.0133056640625 ], [ 2058317.2664794921875, 7258852.26409912109375 ], [ 2058324.01251220703125, 7258858.46990966796875 ], [ 2058330.6693115234375, 7258851.2489013671875 ], [ 2058337.03668212890625, 7258857.12908935546875 ], [ 2058346.94427490234375, 7258846.72869873046875 ], [ 2058329.4337158203125, 7258830.6968994140625 ], [ 2058323.4224853515625, 7258837.228271484375 ], [ 2058316.45391845703125, 7258830.88848876953125 ], [ 2058297.306884765625, 7258851.90008544921875 ], [ 2058308.36090087890625, 7258862.0133056640625 ] ] ], [ [ [ 2059807.4224853515625, 7258856.86090087890625 ], [ 2059799.18487548828125, 7258849.2376708984375 ], [ 2059793.7191162109375, 7258855.17547607421875 ], [ 2059801.9456787109375, 7258862.79852294921875 ], [ 2059807.4224853515625, 7258856.86090087890625 ] ] ], [ [ [ 2058116.88031005859375, 7258864.7523193359375 ], [ 2058120.876708984375, 7258858.163330078125 ], [ 2058123.0697021484375, 7258859.5233154296875 ], [ 2058129.09210205078125, 7258849.697509765625 ], [ 2058118.21612548828125, 7258842.84027099609375 ], [ 2058119.796875, 7258840.25469970703125 ], [ 2058110.02288818359375, 7258834.2213134765625 ], [ 2058108.50909423828125, 7258836.7113037109375 ], [ 2058092.75732421875, 7258827.21087646484375 ], [ 2058094.34912109375, 7258824.56768798828125 ], [ 2058084.5640869140625, 7258818.55352783203125 ], [ 2058082.9500732421875, 7258821.15850830078125 ], [ 2058065.96270751953125, 7258810.6815185546875 ], [ 2058067.565673828125, 7258808.07647705078125 ], [ 2058057.76971435546875, 7258802.0430908203125 ], [ 2058056.16668701171875, 7258804.66729736328125 ], [ 2058040.492919921875, 7258795.0521240234375 ], [ 2058042.09588623046875, 7258792.4281005859375 ], [ 2058032.3109130859375, 7258786.41387939453125 ], [ 2058030.7188720703125, 7258788.94207763671875 ], [ 2058019.75408935546875, 7258782.06591796875 ], [ 2058013.68707275390625, 7258792.1217041015625 ], [ 2058015.880126953125, 7258793.48150634765625 ], [ 2058011.85028076171875, 7258800.0894775390625 ], [ 2058018.50732421875, 7258804.18829345703125 ], [ 2058020.60009765625, 7258805.49072265625 ], [ 2058018.98590087890625, 7258808.11492919921875 ], [ 2058028.8043212890625, 7258814.1865234375 ], [ 2058030.42950439453125, 7258811.54327392578125 ], [ 2058032.3218994140625, 7258812.71173095703125 ], [ 2058044.50030517578125, 7258820.21990966796875 ], [ 2058046.0477294921875, 7258821.19671630859375 ], [ 2058044.4334716796875, 7258823.83990478515625 ], [ 2058054.24072265625, 7258829.873291015625 ], [ 2058055.8660888671875, 7258827.24932861328125 ], [ 2058058.02569580078125, 7258828.5709228515625 ], [ 2058071.03887939453125, 7258836.57708740234375 ], [ 2058072.84228515625, 7258837.6881103515625 ], [ 2058071.42852783203125, 7258840.25469970703125 ], [ 2058081.01312255859375, 7258846.3262939453125 ], [ 2058082.6273193359375, 7258843.68310546875 ], [ 2058084.75347900390625, 7258844.9857177734375 ], [ 2058096.82049560546875, 7258852.3980712890625 ], [ 2058098.31207275390625, 7258853.3175048828125 ], [ 2058096.6981201171875, 7258855.960693359375 ], [ 2058106.471923828125, 7258861.97491455078125 ], [ 2058108.08612060546875, 7258859.35089111328125 ], [ 2058110.668701171875, 7258860.9215087890625 ], [ 2058116.88031005859375, 7258864.7523193359375 ] ] ], [ [ [ 2059202.07830810546875, 7258860.346923828125 ], [ 2059193.239501953125, 7258837.59228515625 ], [ 2059179.30230712890625, 7258843.03192138671875 ], [ 2059180.79412841796875, 7258846.88189697265625 ], [ 2059178.15570068359375, 7258847.935302734375 ], [ 2059179.4136962890625, 7258851.17230224609375 ], [ 2059182.0518798828125, 7258850.13787841796875 ], [ 2059188.14111328125, 7258865.7864990234375 ], [ 2059202.07830810546875, 7258860.346923828125 ] ] ], [ [ [ 2058839.46630859375, 7258855.788330078125 ], [ 2058848.17132568359375, 7258854.7156982421875 ], [ 2058848.471923828125, 7258856.6884765625 ], [ 2058850.96551513671875, 7258856.382080078125 ], [ 2058854.57232666015625, 7258851.651123046875 ], [ 2058863.3109130859375, 7258850.34869384765625 ], [ 2058863.589111328125, 7258852.2257080078125 ], [ 2058866.0380859375, 7258851.84271240234375 ], [ 2058873.04010009765625, 7258846.92010498046875 ], [ 2058879.3297119140625, 7258845.981689453125 ], [ 2058876.580078125, 7258827.40252685546875 ], [ 2058860.561279296875, 7258829.77752685546875 ], [ 2058860.8394775390625, 7258832.0377197265625 ], [ 2058845.38848876953125, 7258834.18292236328125 ], [ 2058845.63330078125, 7258836.15570068359375 ], [ 2058830.51611328125, 7258838.18609619140625 ], [ 2058830.97247314453125, 7258842.15087890625 ], [ 2058815.73291015625, 7258844.25787353515625 ], [ 2058818.905517578125, 7258867.031494140625 ], [ 2058821.30987548828125, 7258866.68670654296875 ], [ 2058824.97247314453125, 7258862.08990478515625 ], [ 2058833.9224853515625, 7258860.8065185546875 ], [ 2058835.8372802734375, 7258860.519287109375 ], [ 2058839.46630859375, 7258855.788330078125 ] ] ], [ [ [ 2058444.8052978515625, 7258860.519287109375 ], [ 2058439.91827392578125, 7258848.01190185546875 ], [ 2058421.48388671875, 7258855.21368408203125 ], [ 2058426.38189697265625, 7258867.72113037109375 ], [ 2058444.8052978515625, 7258860.519287109375 ] ] ], [ [ [ 2059499.17889404296875, 7258851.17230224609375 ], [ 2059495.1715087890625, 7258841.49969482421875 ], [ 2059481.189697265625, 7258847.18829345703125 ], [ 2059489.7166748046875, 7258868.23828125 ], [ 2059499.80230712890625, 7258864.1201171875 ], [ 2059495.20489501953125, 7258852.80029296875 ], [ 2059499.17889404296875, 7258851.17230224609375 ] ] ], [ [ [ 2060437.8917236328125, 7258867.22308349609375 ], [ 2060437.05670166015625, 7258858.64227294921875 ], [ 2060441.70989990234375, 7258858.1824951171875 ], [ 2060447.3983154296875, 7258857.5697021484375 ], [ 2060448.021728515625, 7258863.69873046875 ], [ 2060450.62652587890625, 7258865.7864990234375 ], [ 2060463.1834716796875, 7258864.15850830078125 ], [ 2060465.1536865234375, 7258861.38128662109375 ], [ 2060464.37451171875, 7258853.6239013671875 ], [ 2060460.26690673828125, 7258854.026123046875 ], [ 2060459.83270263671875, 7258849.65911865234375 ], [ 2060441.06427001953125, 7258851.5552978515625 ], [ 2060436.1104736328125, 7258852.01507568359375 ], [ 2060435.9769287109375, 7258850.2144775390625 ], [ 2060432.49267578125, 7258847.55230712890625 ], [ 2060417.575927734375, 7258849.00787353515625 ], [ 2060418.74468994140625, 7258860.88311767578125 ], [ 2060424.967529296875, 7258860.27032470703125 ], [ 2060425.7689208984375, 7258868.41070556640625 ], [ 2060437.8917236328125, 7258867.22308349609375 ] ] ], [ [ [ 2058727.22271728515625, 7258868.5255126953125 ], [ 2058727.3563232421875, 7258865.09710693359375 ], [ 2058734.4697265625, 7258865.3651123046875 ], [ 2058734.8927001953125, 7258853.7197265625 ], [ 2058733.02252197265625, 7258853.64312744140625 ], [ 2058733.18951416015625, 7258849.25689697265625 ], [ 2058735.0706787109375, 7258849.31427001953125 ], [ 2058735.51611328125, 7258837.63067626953125 ], [ 2058717.32647705078125, 7258836.921875 ], [ 2058716.46929931640625, 7258861.0364990234375 ], [ 2058719.10748291015625, 7258861.132080078125 ], [ 2058718.85150146484375, 7258868.1041259765625 ], [ 2058727.22271728515625, 7258868.5255126953125 ] ] ], [ [ [ 2058499.240478515625, 7258872.75848388671875 ], [ 2058499.08447265625, 7258867.950927734375 ], [ 2058489.6558837890625, 7258868.23828125 ], [ 2058489.81170654296875, 7258873.06488037109375 ], [ 2058499.240478515625, 7258872.75848388671875 ] ] ], [ [ [ 2060286.4302978515625, 7258874.52069091796875 ], [ 2060285.818115234375, 7258869.08087158203125 ], [ 2060281.61029052734375, 7258869.54071044921875 ], [ 2060282.23370361328125, 7258874.99951171875 ], [ 2060286.4302978515625, 7258874.52069091796875 ] ] ], [ [ [ 2059615.6636962890625, 7258878.29388427734375 ], [ 2059625.84930419921875, 7258875.2677001953125 ], [ 2059623.01068115234375, 7258865.65252685546875 ], [ 2059624.4578857421875, 7258865.2119140625 ], [ 2059621.42987060546875, 7258854.9647216796875 ], [ 2059611.722900390625, 7258857.83770751953125 ], [ 2059612.24609375, 7258859.6383056640625 ], [ 2059606.5465087890625, 7258861.32373046875 ], [ 2059611.31109619140625, 7258877.41290283203125 ], [ 2059615.084716796875, 7258876.3018798828125 ], [ 2059615.6636962890625, 7258878.29388427734375 ] ] ], [ [ [ 2059521.5430908203125, 7258876.953125 ], [ 2059519.0938720703125, 7258867.77850341796875 ], [ 2059513.2830810546875, 7258869.330078125 ], [ 2059514.54107666015625, 7258874.0609130859375 ], [ 2059504.589111328125, 7258876.74249267578125 ], [ 2059505.98052978515625, 7258881.93310546875 ], [ 2059521.5430908203125, 7258876.953125 ] ] ], [ [ [ 2060580.3917236328125, 7258882.8717041015625 ], [ 2060585.92431640625, 7258873.94610595703125 ], [ 2060584.6552734375, 7258873.16070556640625 ], [ 2060590.9224853515625, 7258863.0474853515625 ], [ 2060582.68487548828125, 7258857.914306640625 ], [ 2060578.19873046875, 7258865.15447998046875 ], [ 2060572.13189697265625, 7258861.38128662109375 ], [ 2060565.0631103515625, 7258872.7777099609375 ], [ 2060567.83489990234375, 7258874.75048828125 ], [ 2060568.2357177734375, 7258876.819091796875 ], [ 2060569.93890380859375, 7258877.71929931640625 ], [ 2060572.22088623046875, 7258877.35528564453125 ], [ 2060580.3917236328125, 7258882.8717041015625 ] ] ], [ [ [ 2059822.8958740234375, 7258878.46630859375 ], [ 2059818.587890625, 7258874.13751220703125 ], [ 2059811.9976806640625, 7258880.6881103515625 ], [ 2059816.305908203125, 7258885.03607177734375 ], [ 2059822.8958740234375, 7258878.46630859375 ] ] ], [ [ [ 2057879.31329345703125, 7258878.75372314453125 ], [ 2057893.91851806640625, 7258872.7777099609375 ], [ 2057894.9315185546875, 7258875.1527099609375 ], [ 2057905.52911376953125, 7258870.82391357421875 ], [ 2057904.54949951171875, 7258868.4296875 ], [ 2057906.10791015625, 7258867.7977294921875 ], [ 2057917.30670166015625, 7258863.2965087890625 ], [ 2057918.2974853515625, 7258865.65252685546875 ], [ 2057928.4052734375, 7258861.49609375 ], [ 2057927.4478759765625, 7258859.12109375 ], [ 2057928.77252197265625, 7258858.584716796875 ], [ 2057940.21630859375, 7258853.93048095703125 ], [ 2057941.1846923828125, 7258856.28631591796875 ], [ 2057951.28131103515625, 7258852.1875 ], [ 2057950.3463134765625, 7258849.79327392578125 ], [ 2057952.171875, 7258849.04608154296875 ], [ 2057966.63232421875, 7258843.16607666015625 ], [ 2057962.24627685546875, 7258832.5164794921875 ], [ 2057959.86407470703125, 7258833.47430419921875 ], [ 2057958.138671875, 7258829.202880859375 ], [ 2057952.31671142578125, 7258814.85687255859375 ], [ 2057875.81787109375, 7258845.981689453125 ], [ 2057880.51568603515625, 7258857.5120849609375 ], [ 2057872.72308349609375, 7258860.6151123046875 ], [ 2057868.47088623046875, 7258858.8720703125 ], [ 2057866.22210693359375, 7258853.470703125 ], [ 2057868.615478515625, 7258852.45550537109375 ], [ 2057856.492919921875, 7258822.67169189453125 ], [ 2057858.73028564453125, 7258819.0133056640625 ], [ 2057860.95672607421875, 7258820.2965087890625 ], [ 2057864.207275390625, 7258814.85687255859375 ], [ 2057861.9697265625, 7258813.573486328125 ], [ 2057867.00128173828125, 7258805.28009033203125 ], [ 2057869.20550537109375, 7258806.5634765625 ], [ 2057872.489501953125, 7258801.12371826171875 ], [ 2057870.26312255859375, 7258799.84051513671875 ], [ 2057877.65472412109375, 7258787.601318359375 ], [ 2057879.84771728515625, 7258788.88470458984375 ], [ 2057883.1427001953125, 7258783.4259033203125 ], [ 2057880.927490234375, 7258782.0850830078125 ], [ 2057882.88671875, 7258778.80987548828125 ], [ 2057882.30792236328125, 7258776.31988525390625 ], [ 2057867.60247802734375, 7258767.394287109375 ], [ 2057865.1201171875, 7258767.98809814453125 ], [ 2057863.11627197265625, 7258771.340087890625 ], [ 2057860.93450927734375, 7258770.0374755859375 ], [ 2057857.6395263671875, 7258775.53472900390625 ], [ 2057859.843505859375, 7258776.7987060546875 ], [ 2057856.09210205078125, 7258783.023681640625 ], [ 2057852.5076904296875, 7258788.99951171875 ], [ 2057850.314697265625, 7258787.69708251953125 ], [ 2057846.97509765625, 7258793.19427490234375 ], [ 2057849.22369384765625, 7258794.51568603515625 ], [ 2057844.23651123046875, 7258802.75189208984375 ], [ 2057842.04351806640625, 7258801.4302978515625 ], [ 2057838.78192138671875, 7258806.9080810546875 ], [ 2057842.2216796875, 7258809.01507568359375 ], [ 2057841.14190673828125, 7258810.79632568359375 ], [ 2057835.06390380859375, 7258820.8519287109375 ], [ 2057841.0750732421875, 7258835.6195068359375 ], [ 2057836.3441162109375, 7258837.64971923828125 ], [ 2057840.45172119140625, 7258847.7821044921875 ], [ 2057842.8895263671875, 7258846.8052978515625 ], [ 2057843.61309814453125, 7258848.58648681640625 ], [ 2057844.40350341796875, 7258850.559326171875 ], [ 2057841.95452880859375, 7258851.45947265625 ], [ 2057846.095703125, 7258861.6492919921875 ], [ 2057848.388671875, 7258860.72991943359375 ], [ 2057850.89349365234375, 7258866.74432373046875 ], [ 2057848.4888916015625, 7258867.74029541015625 ], [ 2057852.9083251953125, 7258878.40887451171875 ], [ 2057858.47430419921875, 7258876.01470947265625 ], [ 2057864.10711669921875, 7258878.46630859375 ], [ 2057867.3131103515625, 7258879.84527587890625 ], [ 2057869.62847900390625, 7258885.514892578125 ], [ 2057880.27069091796875, 7258881.14788818359375 ], [ 2057879.31329345703125, 7258878.75372314453125 ] ] ], [ [ [ 2059322.03607177734375, 7258879.864501953125 ], [ 2059313.6204833984375, 7258858.41229248046875 ], [ 2059315.62408447265625, 7258857.6270751953125 ], [ 2059320.422119140625, 7258855.73089599609375 ], [ 2059321.3905029296875, 7258858.2974853515625 ], [ 2059321.43511962890625, 7258858.3165283203125 ], [ 2059323.3275146484375, 7258863.143310546875 ], [ 2059323.238525390625, 7258863.20068359375 ], [ 2059326.2996826171875, 7258871.32208251953125 ], [ 2059331.47607421875, 7258869.15771484375 ], [ 2059336.396484375, 7258867.08892822265625 ], [ 2059330.2626953125, 7258851.63189697265625 ], [ 2059334.84912109375, 7258849.83148193359375 ], [ 2059334.9381103515625, 7258849.96551513671875 ], [ 2059338.87890625, 7258848.356689453125 ], [ 2059343.1981201171875, 7258858.71868896484375 ], [ 2059340.815673828125, 7258859.71490478515625 ], [ 2059345.413330078125, 7258870.72808837890625 ], [ 2059352.98309326171875, 7258867.72113037109375 ], [ 2059360.54168701171875, 7258864.69488525390625 ], [ 2059351.9810791015625, 7258843.16607666015625 ], [ 2059353.98492431640625, 7258842.36151123046875 ], [ 2059358.97210693359375, 7258840.2354736328125 ], [ 2059359.9071044921875, 7258842.62969970703125 ], [ 2059359.5286865234375, 7258842.8021240234375 ], [ 2059364.5712890625, 7258855.654296875 ], [ 2059369.69207763671875, 7258853.6239013671875 ], [ 2059374.9462890625, 7258851.5552978515625 ], [ 2059370.37109375, 7258839.77587890625 ], [ 2059369.80328369140625, 7258839.98651123046875 ], [ 2059368.55670166015625, 7258836.7686767578125 ], [ 2059372.3970947265625, 7258835.2554931640625 ], [ 2059375.07989501953125, 7258834.18292236328125 ], [ 2059383.6405029296875, 7258855.61590576171875 ], [ 2059391.299072265625, 7258852.60888671875 ], [ 2059399.10272216796875, 7258849.4866943359375 ], [ 2059392.189697265625, 7258831.94189453125 ], [ 2059395.15087890625, 7258830.773681640625 ], [ 2059393.70367431640625, 7258827.13427734375 ], [ 2059394.32708740234375, 7258826.90447998046875 ], [ 2059391.299072265625, 7258818.93670654296875 ], [ 2059391.9337158203125, 7258818.611083984375 ], [ 2059392.9801025390625, 7258816.33172607421875 ], [ 2059391.87811279296875, 7258813.6693115234375 ], [ 2059389.6405029296875, 7258812.654296875 ], [ 2059388.89471435546875, 7258812.9415283203125 ], [ 2059386.8798828125, 7258808.095703125 ], [ 2059379.97808837890625, 7258810.9879150390625 ], [ 2059380.9910888671875, 7258813.40130615234375 ], [ 2059376.64947509765625, 7258815.22088623046875 ], [ 2059371.8626708984375, 7258817.097900390625 ], [ 2059370.92767333984375, 7258814.70367431640625 ], [ 2059365.22808837890625, 7258816.98291015625 ], [ 2059361.20947265625, 7258818.57269287109375 ], [ 2059362.04449462890625, 7258820.7178955078125 ], [ 2059357.32452392578125, 7258822.575927734375 ], [ 2059352.582275390625, 7258824.452880859375 ], [ 2059351.68048095703125, 7258822.15447998046875 ], [ 2059346.14788818359375, 7258824.280517578125 ], [ 2059336.8751220703125, 7258828.09210205078125 ], [ 2059337.81011962890625, 7258830.46710205078125 ], [ 2059333.602294921875, 7258832.19091796875 ], [ 2059332.6226806640625, 7258829.81591796875 ], [ 2059327.59112548828125, 7258831.635498046875 ], [ 2059322.6373291015625, 7258833.6658935546875 ], [ 2059323.60589599609375, 7258836.0408935546875 ], [ 2059319.01947021484375, 7258837.91790771484375 ], [ 2059314.19927978515625, 7258839.98651123046875 ], [ 2059313.31988525390625, 7258837.76470947265625 ], [ 2059308.5665283203125, 7258839.6226806640625 ], [ 2059303.9691162109375, 7258841.44207763671875 ], [ 2059304.89288330078125, 7258843.798095703125 ], [ 2059299.69427490234375, 7258845.84747314453125 ], [ 2059295.82049560546875, 7258847.3607177734375 ], [ 2059294.896484375, 7258845.02392578125 ], [ 2059289.130126953125, 7258847.28411865234375 ], [ 2059295.9541015625, 7258864.69488525390625 ], [ 2059293.54949951171875, 7258865.63330078125 ], [ 2059298.26947021484375, 7258877.68109130859375 ], [ 2059303.25653076171875, 7258875.7081298828125 ], [ 2059307.186279296875, 7258885.7257080078125 ], [ 2059314.23272705078125, 7258882.94830322265625 ], [ 2059322.03607177734375, 7258879.864501953125 ] ] ], [ [ [ 2059701.9697265625, 7258879.42388916015625 ], [ 2059699.9547119140625, 7258873.12249755859375 ], [ 2059698.47412109375, 7258873.6395263671875 ], [ 2059696.9603271484375, 7258869.25347900390625 ], [ 2059696.4146728515625, 7258869.42572021484375 ], [ 2059694.39990234375, 7258863.48809814453125 ], [ 2059687.66510009765625, 7258865.690673828125 ], [ 2059685.3385009765625, 7258864.67572021484375 ], [ 2059682.09912109375, 7258865.748291015625 ], [ 2059681.3087158203125, 7258867.81689453125 ], [ 2059674.49591064453125, 7258870.09613037109375 ], [ 2059679.98388671875, 7258886.7216796875 ], [ 2059701.9697265625, 7258879.42388916015625 ] ] ], [ [ [ 2059417.180908203125, 7258880.285888671875 ], [ 2059413.652099609375, 7258870.63250732421875 ], [ 2059406.13812255859375, 7258873.39068603515625 ], [ 2059411.0806884765625, 7258886.95147705078125 ], [ 2059417.74871826171875, 7258884.5189208984375 ], [ 2059416.41290283203125, 7258880.84149169921875 ], [ 2059417.180908203125, 7258880.285888671875 ] ] ], [ [ [ 2058769.41290283203125, 7258878.90692138671875 ], [ 2058777.85089111328125, 7258878.159912109375 ], [ 2058778.095703125, 7258880.1326904296875 ], [ 2058780.56707763671875, 7258879.922119140625 ], [ 2058784.1292724609375, 7258875.2677001953125 ], [ 2058792.45587158203125, 7258873.965087890625 ], [ 2058792.7677001953125, 7258876.16790771484375 ], [ 2058795.5841064453125, 7258875.84228515625 ], [ 2058799.29107666015625, 7258870.9581298828125 ], [ 2058808.50830078125, 7258869.69390869140625 ], [ 2058805.82550048828125, 7258851.17230224609375 ], [ 2058789.884521484375, 7258853.64312744140625 ], [ 2058790.10711669921875, 7258855.48187255859375 ], [ 2058775.29052734375, 7258857.64630126953125 ], [ 2058774.544677734375, 7258852.20648193359375 ], [ 2058764.882080078125, 7258853.60467529296875 ], [ 2058765.8507080078125, 7258860.346923828125 ], [ 2058760.306884765625, 7258861.132080078125 ], [ 2058760.60748291015625, 7258863.69873046875 ], [ 2058751.99127197265625, 7258864.9437255859375 ], [ 2058751.1787109375, 7258860.519287109375 ], [ 2058746.61468505859375, 7258861.132080078125 ], [ 2058745.5458984375, 7258870.11529541015625 ], [ 2058748.06170654296875, 7258888.59869384765625 ], [ 2058761.720703125, 7258886.53009033203125 ], [ 2058763.19012451171875, 7258884.34649658203125 ], [ 2058765.41650390625, 7258884.11669921875 ], [ 2058769.41290283203125, 7258878.90692138671875 ] ] ], [ [ [ 2058440.486083984375, 7258893.04229736328125 ], [ 2058455.11328125, 7258888.88592529296875 ], [ 2058455.51409912109375, 7258890.57147216796875 ], [ 2058463.540283203125, 7258889.0966796875 ], [ 2058479.759521484375, 7258888.48370361328125 ], [ 2058479.904296875, 7258874.34832763671875 ], [ 2058470.24169921875, 7258874.52069091796875 ], [ 2058470.3419189453125, 7258880.113525390625 ], [ 2058463.57373046875, 7258880.228515625 ], [ 2058463.6182861328125, 7258883.4080810546875 ], [ 2058454.96868896484375, 7258885.26593017578125 ], [ 2058453.0762939453125, 7258875.3250732421875 ], [ 2058436.5230712890625, 7258878.90692138671875 ], [ 2058440.486083984375, 7258893.04229736328125 ] ] ], [ [ [ 2060519.78948974609375, 7258886.77911376953125 ], [ 2060521.82647705078125, 7258883.561279296875 ], [ 2060522.26068115234375, 7258883.82928466796875 ], [ 2060526.86932373046875, 7258876.5509033203125 ], [ 2060508.10089111328125, 7258864.7523193359375 ], [ 2060496.93548583984375, 7258882.69927978515625 ], [ 2060515.59271240234375, 7258894.38311767578125 ], [ 2060520.2122802734375, 7258887.0662841796875 ], [ 2060519.78948974609375, 7258886.77911376953125 ] ] ], [ [ [ 2060453.5430908203125, 7258882.9866943359375 ], [ 2060452.3297119140625, 7258875.784912109375 ], [ 2060441.4093017578125, 7258877.10650634765625 ], [ 2060441.62091064453125, 7258878.81109619140625 ], [ 2060426.002685546875, 7258880.7457275390625 ], [ 2060427.761474609375, 7258894.57470703125 ], [ 2060449.45770263671875, 7258891.720703125 ], [ 2060453.5430908203125, 7258882.9866943359375 ] ] ], [ [ [ 2057739.65191650390625, 7258893.40631103515625 ], [ 2057742.10089111328125, 7258892.6593017578125 ], [ 2057742.91351318359375, 7258895.111083984375 ], [ 2057753.78948974609375, 7258891.73992919921875 ], [ 2057753.032470703125, 7258889.288330078125 ], [ 2057762.86187744140625, 7258886.24267578125 ], [ 2057762.1160888671875, 7258883.77191162109375 ], [ 2057764.10888671875, 7258883.139892578125 ], [ 2057779.248291015625, 7258878.38970947265625 ], [ 2057768.9735107421875, 7258845.27288818359375 ], [ 2057766.91412353515625, 7258845.9625244140625 ], [ 2057766.21270751953125, 7258843.60650634765625 ], [ 2057759.722900390625, 7258822.077880859375 ], [ 2057750.4945068359375, 7258817.13629150390625 ], [ 2057736.0897216796875, 7258809.4365234375 ], [ 2057728.55328369140625, 7258811.8115234375 ], [ 2057727.84088134765625, 7258809.53228759765625 ], [ 2057715.54010009765625, 7258813.30548095703125 ], [ 2057691.684326171875, 7258820.64129638671875 ], [ 2057670.06610107421875, 7258827.26849365234375 ], [ 2057670.8231201171875, 7258829.73931884765625 ], [ 2057667.88427734375, 7258830.6395263671875 ], [ 2057656.54071044921875, 7258834.12548828125 ], [ 2057665.1680908203125, 7258862.35809326171875 ], [ 2057736.54608154296875, 7258840.21630859375 ], [ 2057743.047119140625, 7258861.2855224609375 ], [ 2057719.0133056640625, 7258868.544677734375 ], [ 2057724.2899169921875, 7258886.185302734375 ], [ 2057721.87408447265625, 7258886.98968505859375 ], [ 2057725.3363037109375, 7258897.81170654296875 ], [ 2057739.65191650390625, 7258893.40631103515625 ] ] ], [ [ [ 2059642.2467041015625, 7258899.20989990234375 ], [ 2059647.65692138671875, 7258897.67767333984375 ], [ 2059647.92388916015625, 7258898.63531494140625 ], [ 2059654.146728515625, 7258896.87310791015625 ], [ 2059653.89068603515625, 7258895.95367431640625 ], [ 2059658.91131591796875, 7258894.51727294921875 ], [ 2059655.193115234375, 7258881.43511962890625 ], [ 2059646.62152099609375, 7258883.88690185546875 ], [ 2059646.15411376953125, 7258882.23968505859375 ], [ 2059638.07232666015625, 7258884.55731201171875 ], [ 2059642.2467041015625, 7258899.20989990234375 ] ] ], [ [ [ 2060673.0762939453125, 7258899.42047119140625 ], [ 2060677.896484375, 7258891.9697265625 ], [ 2060679.59967041015625, 7258893.0806884765625 ], [ 2060682.672119140625, 7258888.34967041015625 ], [ 2060682.33807373046875, 7258888.1007080078125 ], [ 2060683.85211181640625, 7258885.763916015625 ], [ 2060685.143310546875, 7258886.606689453125 ], [ 2060688.2269287109375, 7258881.85650634765625 ], [ 2060685.6220703125, 7258880.15191650390625 ], [ 2060689.3623046875, 7258874.36749267578125 ], [ 2060685.978271484375, 7258872.1646728515625 ], [ 2060686.11187744140625, 7258871.93487548828125 ], [ 2060682.52728271484375, 7258869.59808349609375 ], [ 2060682.4049072265625, 7258869.80889892578125 ], [ 2060678.965087890625, 7258867.56787109375 ], [ 2060675.33612060546875, 7258873.17987060546875 ], [ 2060672.70892333984375, 7258871.47528076171875 ], [ 2060665.00567626953125, 7258883.388916015625 ], [ 2060667.65509033203125, 7258885.1126708984375 ], [ 2060662.73468017578125, 7258892.69769287109375 ], [ 2060673.0762939453125, 7258899.42047119140625 ] ] ], [ [ [ 2059290.844482421875, 7258879.251708984375 ], [ 2059288.907470703125, 7258874.50152587890625 ], [ 2059285.74609375, 7258875.784912109375 ], [ 2059283.0966796875, 7258869.042724609375 ], [ 2059281.41571044921875, 7258869.7322998046875 ], [ 2059278.67730712890625, 7258862.81768798828125 ], [ 2059270.23931884765625, 7258866.169677734375 ], [ 2059272.95550537109375, 7258872.98828125 ], [ 2059269.27069091796875, 7258874.4822998046875 ], [ 2059258.19451904296875, 7258878.96429443359375 ], [ 2059266.587890625, 7258899.8228759765625 ], [ 2059277.7310791015625, 7258895.2451171875 ], [ 2059291.1561279296875, 7258889.53729248046875 ], [ 2059287.6160888671875, 7258880.534912109375 ], [ 2059290.844482421875, 7258879.251708984375 ] ] ], [ [ [ 2059447.08148193359375, 7258897.984130859375 ], [ 2059438.60992431640625, 7258874.386474609375 ], [ 2059423.87127685546875, 7258879.74969482421875 ], [ 2059432.32049560546875, 7258903.30889892578125 ], [ 2059447.08148193359375, 7258897.984130859375 ] ] ], [ [ [ 2059601.136474609375, 7258895.47491455078125 ], [ 2059596.89508056640625, 7258881.5308837890625 ], [ 2059588.0897216796875, 7258884.2125244140625 ], [ 2059587.22149658203125, 7258881.56927490234375 ], [ 2059585.6630859375, 7258876.76171875 ], [ 2059572.36029052734375, 7258880.45831298828125 ], [ 2059575.7222900390625, 7258891.45269775390625 ], [ 2059578.78350830078125, 7258890.51409912109375 ], [ 2059582.85772705078125, 7258903.74932861328125 ], [ 2059592.85430908203125, 7258900.70391845703125 ], [ 2059592.0972900390625, 7258898.23309326171875 ], [ 2059601.136474609375, 7258895.47491455078125 ] ] ], [ [ [ 2060562.9813232421875, 7258911.77490234375 ], [ 2060570.1614990234375, 7258900.76129150390625 ], [ 2060567.5120849609375, 7258898.99908447265625 ], [ 2060570.6624755859375, 7258894.13409423828125 ], [ 2060561.7457275390625, 7258888.2730712890625 ], [ 2060560.82171630859375, 7258889.69049072265625 ], [ 2060557.94970703125, 7258887.8134765625 ], [ 2060553.54150390625, 7258888.69451904296875 ], [ 2060552.127685546875, 7258890.6480712890625 ], [ 2060550.034912109375, 7258889.1348876953125 ], [ 2060548.598876953125, 7258891.3184814453125 ], [ 2060547.17388916015625, 7258891.60589599609375 ], [ 2060544.6693115234375, 7258895.37908935546875 ], [ 2060544.9810791015625, 7258896.815673828125 ], [ 2060543.5894775390625, 7258898.96087646484375 ], [ 2060551.103515625, 7258903.92169189453125 ], [ 2060550.51348876953125, 7258904.84112548828125 ], [ 2060550.903076171875, 7258906.56488037109375 ], [ 2060553.69732666015625, 7258908.42291259765625 ], [ 2060555.46728515625, 7258908.11651611328125 ], [ 2060556.04608154296875, 7258907.17791748046875 ], [ 2060562.9813232421875, 7258911.77490234375 ] ] ], [ [ [ 2058403.5947265625, 7258911.48748779296875 ], [ 2058402.03631591796875, 7258902.0255126953125 ], [ 2058386.65191650390625, 7258904.5728759765625 ], [ 2058388.2103271484375, 7258914.034912109375 ], [ 2058403.5947265625, 7258911.48748779296875 ] ] ], [ [ [ 2059414.0863037109375, 7258910.93212890625 ], [ 2059411.4146728515625, 7258902.92572021484375 ], [ 2059398.82427978515625, 7258907.1395263671875 ], [ 2059401.49609375, 7258915.16510009765625 ], [ 2059414.0863037109375, 7258910.93212890625 ] ] ], [ [ [ 2059264.00531005859375, 7258913.23052978515625 ], [ 2059261.18890380859375, 7258905.14752197265625 ], [ 2059255.30010986328125, 7258907.21630859375 ], [ 2059258.11651611328125, 7258915.2799072265625 ], [ 2059264.00531005859375, 7258913.23052978515625 ] ] ], [ [ [ 2060352.59869384765625, 7258915.05010986328125 ], [ 2060352.30908203125, 7258913.30712890625 ], [ 2060360.78070068359375, 7258911.96630859375 ], [ 2060359.522705078125, 7258903.94091796875 ], [ 2060361.51531982421875, 7258903.61529541015625 ], [ 2060364.5208740234375, 7258903.136474609375 ], [ 2060363.9976806640625, 7258900.0718994140625 ], [ 2060363.60809326171875, 7258897.7733154296875 ], [ 2060360.6693115234375, 7258898.23309326171875 ], [ 2060359.05511474609375, 7258888.311279296875 ], [ 2060343.01409912109375, 7258890.93548583984375 ], [ 2060343.30352783203125, 7258892.62109375 ], [ 2060339.26251220703125, 7258893.31048583984375 ], [ 2060341.28851318359375, 7258906.08612060546875 ], [ 2060338.8394775390625, 7258906.48828125 ], [ 2060340.24212646484375, 7258915.299072265625 ], [ 2060345.20709228515625, 7258914.47552490234375 ], [ 2060345.48529052734375, 7258916.19927978515625 ], [ 2060352.59869384765625, 7258915.05010986328125 ] ] ], [ [ [ 2059304.414306640625, 7258917.11871337890625 ], [ 2059301.6646728515625, 7258909.4381103515625 ], [ 2059296.95587158203125, 7258911.1044921875 ], [ 2059299.61651611328125, 7258918.68927001953125 ], [ 2059304.414306640625, 7258917.11871337890625 ] ] ], [ [ [ 2059719.04608154296875, 7258913.40289306640625 ], [ 2059714.66009521484375, 7258903.998291015625 ], [ 2059712.41131591796875, 7258905.0709228515625 ], [ 2059710.3297119140625, 7258900.60809326171875 ], [ 2059696.99371337890625, 7258906.87152099609375 ], [ 2059703.4613037109375, 7258920.7197265625 ], [ 2059719.04608154296875, 7258913.40289306640625 ] ] ], [ [ [ 2059239.42608642578125, 7258915.18408203125 ], [ 2059233.22552490234375, 7258900.0718994140625 ], [ 2059227.49249267578125, 7258886.10870361328125 ], [ 2059221.6483154296875, 7258871.5518798828125 ], [ 2059222.01568603515625, 7258871.36029052734375 ], [ 2059216.0377197265625, 7258856.65008544921875 ], [ 2059202.556884765625, 7258862.16650390625 ], [ 2059204.7166748046875, 7258867.51031494140625 ], [ 2059201.82232666015625, 7258868.736328125 ], [ 2059201.86688232421875, 7258870.26849365234375 ], [ 2059192.05950927734375, 7258874.50152587890625 ], [ 2059195.2432861328125, 7258882.3353271484375 ], [ 2059195.6107177734375, 7258882.22052001953125 ], [ 2059199.19512939453125, 7258890.1693115234375 ], [ 2059212.52008056640625, 7258885.1126708984375 ], [ 2059214.85772705078125, 7258891.29931640625 ], [ 2059216.13787841796875, 7258894.689697265625 ], [ 2059213.51092529296875, 7258895.68548583984375 ], [ 2059214.81329345703125, 7258899.13330078125 ], [ 2059204.1934814453125, 7258903.155517578125 ], [ 2059207.15447998046875, 7258911.00872802734375 ], [ 2059210.1934814453125, 7258919.05328369140625 ], [ 2059219.7335205078125, 7258915.43328857421875 ], [ 2059219.611083984375, 7258915.0885009765625 ], [ 2059221.52587890625, 7258915.62469482421875 ], [ 2059223.72991943359375, 7258914.8203125 ], [ 2059226.123291015625, 7258920.7388916015625 ], [ 2059239.42608642578125, 7258915.18408203125 ] ] ], [ [ [ 2059370.21527099609375, 7258917.61669921875 ], [ 2059366.9425048828125, 7258908.556884765625 ], [ 2059372.653076171875, 7258906.48828125 ], [ 2059367.4879150390625, 7258892.1229248046875 ], [ 2059351.2686767578125, 7258897.984130859375 ], [ 2059356.43389892578125, 7258912.3494873046875 ], [ 2059357.76971435546875, 7258911.8704833984375 ], [ 2059361.031494140625, 7258920.94952392578125 ], [ 2059370.21527099609375, 7258917.61669921875 ] ] ], [ [ [ 2057928.49432373046875, 7258919.01507568359375 ], [ 2057925.51092529296875, 7258911.62152099609375 ], [ 2057919.76690673828125, 7258913.9390869140625 ], [ 2057922.73907470703125, 7258921.33270263671875 ], [ 2057928.49432373046875, 7258919.01507568359375 ] ] ], [ [ [ 2059183.68829345703125, 7258912.9622802734375 ], [ 2059181.606689453125, 7258906.50750732421875 ], [ 2059177.53228759765625, 7258907.8291015625 ], [ 2059175.42852783203125, 7258901.31689453125 ], [ 2059173.7808837890625, 7258896.221923828125 ], [ 2059177.242919921875, 7258895.0919189453125 ], [ 2059175.10552978515625, 7258888.5029296875 ], [ 2059170.007080078125, 7258890.15008544921875 ], [ 2059168.5155029296875, 7258885.514892578125 ], [ 2059167.40228271484375, 7258885.87890625 ], [ 2059166.79010009765625, 7258883.92510986328125 ], [ 2059164.2742919921875, 7258884.74871826171875 ], [ 2059164.85308837890625, 7258886.68328857421875 ], [ 2059163.172119140625, 7258887.23870849609375 ], [ 2059168.415283203125, 7258903.50030517578125 ], [ 2059174.19268798828125, 7258921.3516845703125 ], [ 2059183.031494140625, 7258918.4979248046875 ], [ 2059181.47308349609375, 7258913.67108154296875 ], [ 2059183.68829345703125, 7258912.9622802734375 ] ] ], [ [ [ 2058494.01947021484375, 7258922.290283203125 ], [ 2058493.77471923828125, 7258915.58648681640625 ], [ 2058496.34613037109375, 7258915.49072265625 ], [ 2058495.934326171875, 7258904.01751708984375 ], [ 2058493.3626708984375, 7258904.0941162109375 ], [ 2058493.1956787109375, 7258898.75030517578125 ], [ 2058479.6370849609375, 7258899.248291015625 ], [ 2058480.04888916015625, 7258910.22332763671875 ], [ 2058479.02490234375, 7258910.2808837890625 ], [ 2058479.214111328125, 7258916.08447265625 ], [ 2058480.23828125, 7258916.0653076171875 ], [ 2058480.48309326171875, 7258922.76910400390625 ], [ 2058494.01947021484375, 7258922.290283203125 ] ] ], [ [ [ 2058525.57867431640625, 7258922.71173095703125 ], [ 2058525.4227294921875, 7258915.356689453125 ], [ 2058512.476318359375, 7258915.62469482421875 ], [ 2058512.632080078125, 7258922.99908447265625 ], [ 2058525.57867431640625, 7258922.71173095703125 ] ] ], [ [ [ 2059533.63232421875, 7258917.1953125 ], [ 2059527.0311279296875, 7258893.82769775390625 ], [ 2059515.64312744140625, 7258897.064697265625 ], [ 2059504.28851318359375, 7258900.30169677734375 ], [ 2059510.8563232421875, 7258923.65008544921875 ], [ 2059522.2554931640625, 7258920.43231201171875 ], [ 2059533.63232421875, 7258917.1953125 ] ] ], [ [ [ 2060500.8538818359375, 7258916.98468017578125 ], [ 2060502.868896484375, 7258913.7476806640625 ], [ 2060503.3140869140625, 7258914.01568603515625 ], [ 2060507.822509765625, 7258906.794921875 ], [ 2060489.18768310546875, 7258894.9384765625 ], [ 2060478.01129150390625, 7258912.94329833984375 ], [ 2060496.712890625, 7258924.58868408203125 ], [ 2060501.2880859375, 7258917.2529296875 ], [ 2060500.8538818359375, 7258916.98468017578125 ] ] ], [ [ [ 2057933.05828857421875, 7258925.4315185546875 ], [ 2057930.6427001953125, 7258920.04931640625 ], [ 2057924.35308837890625, 7258922.88409423828125 ], [ 2057926.7689208984375, 7258928.26629638671875 ], [ 2057933.05828857421875, 7258925.4315185546875 ] ] ], [ [ [ 2059487.54608154296875, 7258930.58392333984375 ], [ 2059497.8876953125, 7258927.6724853515625 ], [ 2059493.01190185546875, 7258910.319091796875 ], [ 2059476.6812744140625, 7258914.91607666015625 ], [ 2059479.00787353515625, 7258923.209716796875 ], [ 2059476.42529296875, 7258923.9375 ], [ 2059476.781494140625, 7258927.74908447265625 ], [ 2059477.994873046875, 7258929.66448974609375 ], [ 2059480.66650390625, 7258928.91748046875 ], [ 2059481.044921875, 7258930.27752685546875 ], [ 2059486.989501953125, 7258928.5919189453125 ], [ 2059487.54608154296875, 7258930.58392333984375 ] ] ], [ [ [ 2059678.2808837890625, 7258900.33990478515625 ], [ 2059676.75567626953125, 7258893.27227783203125 ], [ 2059663.63128662109375, 7258897.1220703125 ], [ 2059665.401123046875, 7258903.576904296875 ], [ 2059668.90771484375, 7258913.80511474609375 ], [ 2059662.039306640625, 7258915.85467529296875 ], [ 2059666.6702880859375, 7258931.6182861328125 ], [ 2059673.44952392578125, 7258929.62628173828125 ], [ 2059672.8372802734375, 7258927.519287109375 ], [ 2059685.82830810546875, 7258923.6884765625 ], [ 2059678.2808837890625, 7258900.33990478515625 ] ] ], [ [ [ 2058719.45269775390625, 7258932.9591064453125 ], [ 2058719.5863037109375, 7258931.42669677734375 ], [ 2058725.6865234375, 7258931.98211669921875 ], [ 2058726.58831787109375, 7258918.99591064453125 ], [ 2058725.90911865234375, 7258918.95751953125 ], [ 2058726.4434814453125, 7258912.7899169921875 ], [ 2058709.2335205078125, 7258911.52587890625 ], [ 2058707.6417236328125, 7258931.94390869140625 ], [ 2058719.45269775390625, 7258932.9591064453125 ] ] ], [ [ [ 2060652.99432373046875, 7258933.667724609375 ], [ 2060659.66229248046875, 7258923.28631591796875 ], [ 2060660.9647216796875, 7258924.1483154296875 ], [ 2060666.842529296875, 7258915.01190185546875 ], [ 2060658.76068115234375, 7258909.78289794921875 ], [ 2060657.4136962890625, 7258906.08612060546875 ], [ 2060653.9071044921875, 7258906.6414794921875 ], [ 2060650.95709228515625, 7258904.74530029296875 ], [ 2060643.28729248046875, 7258916.639892578125 ], [ 2060648.90887451171875, 7258920.2598876953125 ], [ 2060644.0665283203125, 7258927.90228271484375 ], [ 2060652.99432373046875, 7258933.667724609375 ] ] ], [ [ [ 2059882.68572998046875, 7258923.994873046875 ], [ 2059862.87091064453125, 7258907.273681640625 ], [ 2059850.89288330078125, 7258921.52410888671875 ], [ 2059870.70770263671875, 7258938.26470947265625 ], [ 2059882.68572998046875, 7258923.994873046875 ] ] ], [ [ [ 2059356.7122802734375, 7258934.510498046875 ], [ 2059351.14630126953125, 7258917.67431640625 ], [ 2059344.689697265625, 7258919.83868408203125 ], [ 2059348.40771484375, 7258931.043701171875 ], [ 2059342.763916015625, 7258932.9591064453125 ], [ 2059344.72308349609375, 7258938.78167724609375 ], [ 2059356.7122802734375, 7258934.510498046875 ] ] ], [ [ [ 2060602.31048583984375, 7258942.57427978515625 ], [ 2060608.243896484375, 7258933.418701171875 ], [ 2060606.9080810546875, 7258932.49932861328125 ], [ 2060613.45367431640625, 7258922.3861083984375 ], [ 2060619.88787841796875, 7258912.3494873046875 ], [ 2060621.257080078125, 7258913.2113037109375 ], [ 2060627.1458740234375, 7258904.01751708984375 ], [ 2060619.09747314453125, 7258898.84588623046875 ], [ 2060618.12908935546875, 7258895.01531982421875 ], [ 2060614.35528564453125, 7258895.78131103515625 ], [ 2060611.3385009765625, 7258893.82769775390625 ], [ 2060603.62408447265625, 7258905.83709716796875 ], [ 2060609.17889404296875, 7258909.41888427734375 ], [ 2060604.548095703125, 7258916.6207275390625 ], [ 2060599.85028076171875, 7258923.9375 ], [ 2060594.29547119140625, 7258920.2598876953125 ], [ 2060586.614501953125, 7258932.38427734375 ], [ 2060589.63128662109375, 7258934.16571044921875 ], [ 2060590.58868408203125, 7258937.9581298828125 ], [ 2060594.40692138671875, 7258937.2686767578125 ], [ 2060602.31048583984375, 7258942.57427978515625 ] ] ], [ [ [ 2060538.89190673828125, 7258943.91510009765625 ], [ 2060545.48187255859375, 7258934.2041015625 ], [ 2060546.2388916015625, 7258934.70208740234375 ], [ 2060552.138916015625, 7258926.006103515625 ], [ 2060543.82330322265625, 7258920.33648681640625 ], [ 2060543.7786865234375, 7258918.823486328125 ], [ 2060541.73052978515625, 7258917.54010009765625 ], [ 2060539.35931396484375, 7258917.69329833984375 ], [ 2060537.14410400390625, 7258916.16107177734375 ], [ 2060529.68572998046875, 7258927.1552734375 ], [ 2060535.09588623046875, 7258930.85211181640625 ], [ 2060530.2423095703125, 7258938.01568603515625 ], [ 2060538.89190673828125, 7258943.91510009765625 ] ] ], [ [ [ 2058730.96307373046875, 7258944.5662841796875 ], [ 2058730.82952880859375, 7258939.6436767578125 ], [ 2058722.44708251953125, 7258940.35247802734375 ], [ 2058723.037109375, 7258945.9644775390625 ], [ 2058730.96307373046875, 7258944.5662841796875 ] ] ], [ [ [ 2060356.12750244140625, 7258945.44732666015625 ], [ 2060355.86029052734375, 7258943.7235107421875 ], [ 2060364.3206787109375, 7258942.344482421875 ], [ 2060363.040283203125, 7258934.33807373046875 ], [ 2060365.0665283203125, 7258934.03167724609375 ], [ 2060368.02752685546875, 7258933.53369140625 ], [ 2060367.61572265625, 7258930.8328857421875 ], [ 2060367.20367431640625, 7258928.189697265625 ], [ 2060364.22027587890625, 7258928.64947509765625 ], [ 2060362.6063232421875, 7258918.70849609375 ], [ 2060346.54290771484375, 7258921.2943115234375 ], [ 2060346.843505859375, 7258922.99908447265625 ], [ 2060342.813720703125, 7258923.6693115234375 ], [ 2060344.8062744140625, 7258936.50250244140625 ], [ 2060342.424072265625, 7258936.885498046875 ], [ 2060343.79327392578125, 7258945.67730712890625 ], [ 2060348.769287109375, 7258944.89190673828125 ], [ 2060349.06988525390625, 7258946.5775146484375 ], [ 2060356.12750244140625, 7258945.44732666015625 ] ] ], [ [ [ 2059663.90948486328125, 7258945.8494873046875 ], [ 2059660.59210205078125, 7258936.1195068359375 ], [ 2059658.38812255859375, 7258936.86651611328125 ], [ 2059650.5067138671875, 7258913.70928955078125 ], [ 2059645.0631103515625, 7258915.56732177734375 ], [ 2059656.27288818359375, 7258948.47369384765625 ], [ 2059663.90948486328125, 7258945.8494873046875 ] ] ], [ [ [ 2059401.27349853515625, 7258949.757080078125 ], [ 2059406.5499267578125, 7258947.95648193359375 ], [ 2059406.82830810546875, 7258948.78009033203125 ], [ 2059411.85992431640625, 7258947.037109375 ], [ 2059411.25872802734375, 7258945.2366943359375 ], [ 2059417.4259033203125, 7258943.12969970703125 ], [ 2059417.91571044921875, 7258944.62371826171875 ], [ 2059424.1051025390625, 7258942.478515625 ], [ 2059424.49468994140625, 7258943.627685546875 ], [ 2059432.49847412109375, 7258940.888671875 ], [ 2059430.528076171875, 7258935.23828125 ], [ 2059432.76568603515625, 7258934.37628173828125 ], [ 2059429.0142822265625, 7258922.6925048828125 ], [ 2059418.6727294921875, 7258926.02532958984375 ], [ 2059418.9287109375, 7258926.848876953125 ], [ 2059413.1956787109375, 7258928.7069091796875 ], [ 2059412.950927734375, 7258927.9788818359375 ], [ 2059407.2178955078125, 7258929.81768798828125 ], [ 2059406.6724853515625, 7258928.0938720703125 ], [ 2059395.340087890625, 7258931.7523193359375 ], [ 2059401.27349853515625, 7258949.757080078125 ] ] ], [ [ [ 2058433.3839111328125, 7258947.8416748046875 ], [ 2058429.54327392578125, 7258929.24310302734375 ], [ 2058427.71771240234375, 7258921.0452880859375 ], [ 2058429.47650146484375, 7258920.528076171875 ], [ 2058427.8958740234375, 7258913.422119140625 ], [ 2058414.52630615234375, 7258916.58251953125 ], [ 2058411.1978759765625, 7258923.631103515625 ], [ 2058413.1348876953125, 7258932.82489013671875 ], [ 2058416.36309814453125, 7258932.1737060546875 ], [ 2058420.68231201171875, 7258950.79132080078125 ], [ 2058433.3839111328125, 7258947.8416748046875 ] ] ], [ [ [ 2059012.6793212890625, 7258952.82171630859375 ], [ 2059011.14312744140625, 7258943.876708984375 ], [ 2058995.2354736328125, 7258945.9071044921875 ], [ 2058996.15948486328125, 7258951.8638916015625 ], [ 2059004.296875, 7258950.5806884765625 ], [ 2059004.9202880859375, 7258954.1624755859375 ], [ 2059012.6793212890625, 7258952.82171630859375 ] ] ], [ [ [ 2058807.8848876953125, 7258945.5048828125 ], [ 2058806.19268798828125, 7258939.318115234375 ], [ 2058796.14068603515625, 7258942.0762939453125 ], [ 2058797.8438720703125, 7258948.26287841796875 ], [ 2058799.52471923828125, 7258954.4114990234375 ], [ 2058809.576904296875, 7258951.6533203125 ], [ 2058807.8848876953125, 7258945.5048828125 ] ] ], [ [ [ 2058189.9503173828125, 7258952.32373046875 ], [ 2058187.59027099609375, 7258945.9071044921875 ], [ 2058180.6107177734375, 7258948.492919921875 ], [ 2058182.970703125, 7258954.89031982421875 ], [ 2058189.9503173828125, 7258952.32373046875 ] ] ], [ [ [ 2059756.159912109375, 7258955.31170654296875 ], [ 2059759.77789306640625, 7258951.9215087890625 ], [ 2059760.49029541015625, 7258952.66827392578125 ], [ 2059763.49591064453125, 7258949.85272216796875 ], [ 2059764.3084716796875, 7258950.7147216796875 ], [ 2059770.6536865234375, 7258944.75787353515625 ], [ 2059761.18048095703125, 7258934.6063232421875 ], [ 2059754.95770263671875, 7258940.4290771484375 ], [ 2059754.16729736328125, 7258939.56707763671875 ], [ 2059747.39910888671875, 7258945.9071044921875 ], [ 2059756.159912109375, 7258955.31170654296875 ] ] ], [ [ [ 2059330.54107666015625, 7258941.78887939453125 ], [ 2059326.67828369140625, 7258929.0133056640625 ], [ 2059305.3939208984375, 7258935.4873046875 ], [ 2059304.2918701171875, 7258931.94390869140625 ], [ 2059295.5198974609375, 7258934.7786865234375 ], [ 2059290.5662841796875, 7258920.4130859375 ], [ 2059276.940673828125, 7258925.144287109375 ], [ 2059278.8218994140625, 7258930.3541259765625 ], [ 2059275.37109375, 7258931.59912109375 ], [ 2059277.26348876953125, 7258937.07708740234375 ], [ 2059280.80352783203125, 7258935.851318359375 ], [ 2059282.91851806640625, 7258941.6549072265625 ], [ 2059295.38629150390625, 7258937.32611083984375 ], [ 2059298.10247802734375, 7258945.19830322265625 ], [ 2059290.0653076171875, 7258947.70751953125 ], [ 2059292.49188232421875, 7258955.6947021484375 ], [ 2059309.89129638671875, 7258950.4083251953125 ], [ 2059318.151123046875, 7258947.8798828125 ], [ 2059317.5054931640625, 7258945.77288818359375 ], [ 2059330.54107666015625, 7258941.78887939453125 ] ] ], [ [ [ 2060484.3341064453125, 7258948.60772705078125 ], [ 2060486.34912109375, 7258945.3707275390625 ], [ 2060486.7943115234375, 7258945.638916015625 ], [ 2060491.42510986328125, 7258938.2454833984375 ], [ 2060472.5120849609375, 7258926.5806884765625 ], [ 2060461.4246826171875, 7258944.64288330078125 ], [ 2060480.181884765625, 7258956.2119140625 ], [ 2060484.768310546875, 7258948.87591552734375 ], [ 2060484.3341064453125, 7258948.60772705078125 ] ] ], [ [ [ 2059366.18548583984375, 7258956.44171142578125 ], [ 2059378.4083251953125, 7258952.26611328125 ], [ 2059379.31011962890625, 7258955.235107421875 ], [ 2059382.38250732421875, 7258954.21990966796875 ], [ 2059379.66632080078125, 7258945.86871337890625 ], [ 2059377.11712646484375, 7258946.6348876953125 ], [ 2059373.75531005859375, 7258936.521728515625 ], [ 2059361.242919921875, 7258940.69708251953125 ], [ 2059366.18548583984375, 7258956.44171142578125 ] ] ], [ [ [ 2058076.77191162109375, 7258958.93170166015625 ], [ 2058074.37847900390625, 7258952.72589111328125 ], [ 2058068.0220947265625, 7258955.17767333984375 ], [ 2058070.404296875, 7258961.38348388671875 ], [ 2058076.77191162109375, 7258958.93170166015625 ] ] ], [ [ [ 2059271.19647216796875, 7258943.81927490234375 ], [ 2059268.55828857421875, 7258942.535888671875 ], [ 2059267.92388916015625, 7258942.76568603515625 ], [ 2059264.87371826171875, 7258933.6292724609375 ], [ 2059249.55609130859375, 7258938.78167724609375 ], [ 2059248.287109375, 7258938.14971923828125 ], [ 2059244.27947998046875, 7258939.50970458984375 ], [ 2059242.85467529296875, 7258942.40191650390625 ], [ 2059244.19049072265625, 7258946.4625244140625 ], [ 2059245.448486328125, 7258947.01788330078125 ], [ 2059250.59130859375, 7258962.3795166015625 ], [ 2059272.0537109375, 7258955.235107421875 ], [ 2059270.58428955078125, 7258950.618896484375 ], [ 2059271.19647216796875, 7258950.38909912109375 ], [ 2059272.44329833984375, 7258947.63092041015625 ], [ 2059271.19647216796875, 7258943.81927490234375 ] ] ], [ [ [ 2059873.52410888671875, 7258960.08087158203125 ], [ 2059867.8134765625, 7258954.6605224609375 ], [ 2059863.69451904296875, 7258959.00830078125 ], [ 2059869.4052734375, 7258964.42889404296875 ], [ 2059873.52410888671875, 7258960.08087158203125 ] ] ], [ [ [ 2058720.198486328125, 7258965.94207763671875 ], [ 2058719.78668212890625, 7258946.11767578125 ], [ 2058706.88470458984375, 7258946.4434814453125 ], [ 2058706.80670166015625, 7258953.76007080078125 ], [ 2058702.5098876953125, 7258953.8751220703125 ], [ 2058703.16668701171875, 7258961.4027099609375 ], [ 2058707.48590087890625, 7258961.21112060546875 ], [ 2058707.730712890625, 7258966.784912109375 ], [ 2058720.198486328125, 7258965.94207763671875 ] ] ], [ [ [ 2059042.134521484375, 7258967.1104736328125 ], [ 2059034.9208984375, 7258946.0029296875 ], [ 2059025.00250244140625, 7258949.4312744140625 ], [ 2059027.72967529296875, 7258957.41851806640625 ], [ 2059023.98931884765625, 7258958.701904296875 ], [ 2059028.47552490234375, 7258971.80328369140625 ], [ 2059042.134521484375, 7258967.1104736328125 ] ] ], [ [ [ 2058405.17547607421875, 7258957.38031005859375 ], [ 2058403.89532470703125, 7258944.4130859375 ], [ 2058398.26251220703125, 7258944.968505859375 ], [ 2058398.17352294921875, 7258944.0299072265625 ], [ 2058396.2921142578125, 7258942.28692626953125 ], [ 2058394.03228759765625, 7258942.478515625 ], [ 2058392.462890625, 7258944.58551025390625 ], [ 2058392.462890625, 7258945.44732666015625 ], [ 2058386.87451171875, 7258946.11767578125 ], [ 2058388.1436767578125, 7258959.04669189453125 ], [ 2058389.4127197265625, 7258971.994873046875 ], [ 2058406.44451904296875, 7258970.32830810546875 ], [ 2058405.17547607421875, 7258957.38031005859375 ] ] ], [ [ [ 2059528.66748046875, 7258963.14569091796875 ], [ 2059523.91412353515625, 7258946.309326171875 ], [ 2059517.8695068359375, 7258948.0330810546875 ], [ 2059518.7266845703125, 7258951.05950927734375 ], [ 2059503.06390380859375, 7258955.5032958984375 ], [ 2059507.8507080078125, 7258972.45452880859375 ], [ 2059524.24810791015625, 7258967.80010986328125 ], [ 2059523.35748291015625, 7258964.63970947265625 ], [ 2059528.66748046875, 7258963.14569091796875 ] ] ], [ [ [ 2060627.23492431640625, 7258973.4697265625 ], [ 2060633.88067626953125, 7258963.069091796875 ], [ 2060635.20550537109375, 7258963.91168212890625 ], [ 2060641.0609130859375, 7258954.77532958984375 ], [ 2060632.95672607421875, 7258949.584716796875 ], [ 2060631.72113037109375, 7258945.86871337890625 ], [ 2060628.23687744140625, 7258946.53912353515625 ], [ 2060625.25347900390625, 7258944.62371826171875 ], [ 2060617.60589599609375, 7258956.57568359375 ], [ 2060623.0938720703125, 7258960.11932373046875 ], [ 2060618.24029541015625, 7258967.70428466796875 ], [ 2060627.23492431640625, 7258973.4697265625 ] ] ], [ [ [ 2058499.49652099609375, 7258969.217529296875 ], [ 2058495.07708740234375, 7258958.51031494140625 ], [ 2058493.7078857421875, 7258959.123291015625 ], [ 2058490.8134765625, 7258952.49609375 ], [ 2058491.203125, 7258952.30450439453125 ], [ 2058490.9249267578125, 7258951.6915283203125 ], [ 2058487.87469482421875, 7258952.99407958984375 ], [ 2058487.986083984375, 7258953.223876953125 ], [ 2058475.21771240234375, 7258958.74029541015625 ], [ 2058482.6427001953125, 7258975.9979248046875 ], [ 2058499.49652099609375, 7258969.217529296875 ] ] ], [ [ [ 2059288.94091796875, 7258974.618896484375 ], [ 2059285.63470458984375, 7258964.0458984375 ], [ 2059277.98712158203125, 7258966.4208984375 ], [ 2059281.2821044921875, 7258976.993896484375 ], [ 2059288.94091796875, 7258974.618896484375 ] ] ], [ [ [ 2060359.91229248046875, 7258975.8065185546875 ], [ 2060359.63409423828125, 7258974.1016845703125 ], [ 2060368.09429931640625, 7258972.72271728515625 ], [ 2060366.8140869140625, 7258964.71630859375 ], [ 2060368.8291015625, 7258964.37152099609375 ], [ 2060371.76788330078125, 7258963.8927001953125 ], [ 2060371.34490966796875, 7258961.21112060546875 ], [ 2060370.93292236328125, 7258958.6060791015625 ], [ 2060367.971923828125, 7258959.02752685546875 ], [ 2060366.3466796875, 7258949.08648681640625 ], [ 2060350.30548095703125, 7258951.6915283203125 ], [ 2060350.59490966796875, 7258953.415283203125 ], [ 2060346.54290771484375, 7258954.06671142578125 ], [ 2060348.55767822265625, 7258966.88067626953125 ], [ 2060346.14208984375, 7258967.263671875 ], [ 2060347.52252197265625, 7258976.05548095703125 ], [ 2060352.53192138671875, 7258975.27008056640625 ], [ 2060352.76568603515625, 7258976.993896484375 ], [ 2060359.91229248046875, 7258975.8065185546875 ] ] ], [ [ [ 2060520.123291015625, 7258977.35791015625 ], [ 2060524.11968994140625, 7258971.20947265625 ], [ 2060527.15869140625, 7258973.08648681640625 ], [ 2060530.18670654296875, 7258968.4512939453125 ], [ 2060527.19207763671875, 7258966.4976806640625 ], [ 2060531.722900390625, 7258959.5255126953125 ], [ 2060519.956298828125, 7258951.82568359375 ], [ 2060515.34771728515625, 7258958.93170166015625 ], [ 2060511.87451171875, 7258956.65252685546875 ], [ 2060511.08428955078125, 7258957.8782958984375 ], [ 2060507.7222900390625, 7258958.62530517578125 ], [ 2060504.8948974609375, 7258963.011474609375 ], [ 2060505.87451171875, 7258965.78887939453125 ], [ 2060504.839111328125, 7258967.37872314453125 ], [ 2060520.123291015625, 7258977.35791015625 ] ] ], [ [ [ 2060579.87969970703125, 7258979.50311279296875 ], [ 2060584.91131591796875, 7258971.68829345703125 ], [ 2060585.33428955078125, 7258971.95648193359375 ], [ 2060588.58489990234375, 7258966.89990234375 ], [ 2060588.1395263671875, 7258966.61248779296875 ], [ 2060592.28070068359375, 7258960.17669677734375 ], [ 2060575.6160888671875, 7258949.41229248046875 ], [ 2060564.1279296875, 7258967.3594970703125 ], [ 2060571.853515625, 7258972.3394775390625 ], [ 2060570.951904296875, 7258973.7376708984375 ], [ 2060579.87969970703125, 7258979.50311279296875 ] ] ], [ [ [ 2059476.12469482421875, 7258980.07769775390625 ], [ 2059481.20068359375, 7258978.54547119140625 ], [ 2059481.39007568359375, 7258979.1583251953125 ], [ 2059487.200927734375, 7258977.33868408203125 ], [ 2059487.00048828125, 7258976.6875 ], [ 2059494.3031005859375, 7258974.4080810546875 ], [ 2059488.71490478515625, 7258956.326904296875 ], [ 2059480.35467529296875, 7258958.8551025390625 ], [ 2059480.44390869140625, 7258959.44891357421875 ], [ 2059474.18768310546875, 7258961.4600830078125 ], [ 2059473.40850830078125, 7258961.90069580078125 ], [ 2059472.6624755859375, 7258962.62847900390625 ], [ 2059472.07269287109375, 7258963.58612060546875 ], [ 2059471.73870849609375, 7258964.582275390625 ], [ 2059471.66070556640625, 7258965.48248291015625 ], [ 2059472.71832275390625, 7258969.52392578125 ], [ 2059470.73687744140625, 7258970.1558837890625 ], [ 2059471.99468994140625, 7258974.15911865234375 ], [ 2059474.0653076171875, 7258973.50787353515625 ], [ 2059476.12469482421875, 7258980.07769775390625 ] ] ], [ [ [ 2059776.4647216796875, 7258981.7633056640625 ], [ 2059791.9381103515625, 7258974.12091064453125 ], [ 2059788.69873046875, 7258967.5126953125 ], [ 2059786.405517578125, 7258968.66192626953125 ], [ 2059781.49627685546875, 7258958.452880859375 ], [ 2059766.701904296875, 7258965.63568115234375 ], [ 2059772.10089111328125, 7258976.72589111328125 ], [ 2059773.6593017578125, 7258975.9788818359375 ], [ 2059776.4647216796875, 7258981.7633056640625 ] ] ], [ [ [ 2057749.203125, 7258975.17431640625 ], [ 2057744.438720703125, 7258961.7664794921875 ], [ 2057719.63671875, 7258970.82647705078125 ], [ 2057724.57928466796875, 7258984.40667724609375 ], [ 2057749.203125, 7258975.17431640625 ] ] ], [ [ [ 2059212.6646728515625, 7258976.91729736328125 ], [ 2059203.603271484375, 7258959.2764892578125 ], [ 2059195.7664794921875, 7258963.33709716796875 ], [ 2059202.06707763671875, 7258975.57647705078125 ], [ 2059195.06512451171875, 7258979.19671630859375 ], [ 2059197.2470703125, 7258984.885498046875 ], [ 2059212.6646728515625, 7258976.91729736328125 ] ] ], [ [ [ 2059357.52490234375, 7258982.3187255859375 ], [ 2059354.12969970703125, 7258972.435302734375 ], [ 2059343.92169189453125, 7258975.959716796875 ], [ 2059345.4578857421875, 7258980.4033203125 ], [ 2059346.6934814453125, 7258979.98187255859375 ], [ 2059348.563720703125, 7258985.42169189453125 ], [ 2059357.52490234375, 7258982.3187255859375 ] ] ], [ [ [ 2059610.27569580078125, 7258967.03387451171875 ], [ 2059608.53912353515625, 7258960.40667724609375 ], [ 2059595.2476806640625, 7258963.60528564453125 ], [ 2059596.58349609375, 7258968.968505859375 ], [ 2059584.5609130859375, 7258971.9757080078125 ], [ 2059587.91168212890625, 7258985.4600830078125 ], [ 2059613.19232177734375, 7258979.1583251953125 ], [ 2059611.53369140625, 7258972.47369384765625 ], [ 2059613.00311279296875, 7258971.0753173828125 ], [ 2059612.1348876953125, 7258967.6085205078125 ], [ 2059610.27569580078125, 7258967.03387451171875 ] ] ], [ [ [ 2058006.173095703125, 7258979.06268310546875 ], [ 2058017.8839111328125, 7258974.27410888671875 ], [ 2058018.84112548828125, 7258976.61090087890625 ], [ 2058024.6298828125, 7258974.29327392578125 ], [ 2058023.7169189453125, 7258971.93731689453125 ], [ 2058028.48150634765625, 7258970.04107666015625 ], [ 2058027.35711669921875, 7258967.1104736328125 ], [ 2058029.19390869140625, 7258966.3826904296875 ], [ 2058030.997314453125, 7258965.6549072265625 ], [ 2058032.16607666015625, 7258968.47052001953125 ], [ 2058036.952880859375, 7258966.55511474609375 ], [ 2058037.9102783203125, 7258968.968505859375 ], [ 2058043.77667236328125, 7258966.535888671875 ], [ 2058042.83050537109375, 7258964.1417236328125 ], [ 2058046.41510009765625, 7258962.6859130859375 ], [ 2058047.50592041015625, 7258960.3682861328125 ], [ 2058040.90472412109375, 7258944.33648681640625 ], [ 2058038.63372802734375, 7258943.35968017578125 ], [ 2058035.027099609375, 7258944.85369873046875 ], [ 2058034.0029296875, 7258942.4976806640625 ], [ 2058028.19207763671875, 7258944.91107177734375 ], [ 2058029.18267822265625, 7258947.2479248046875 ], [ 2058015.91351318359375, 7258952.6875 ], [ 2058014.94488525390625, 7258950.3125 ], [ 2058009.11187744140625, 7258952.66827392578125 ], [ 2058010.09149169921875, 7258955.04351806640625 ], [ 2058004.80389404296875, 7258957.188720703125 ], [ 2058005.3826904296875, 7258958.6636962890625 ], [ 2057999.54949951171875, 7258961.00048828125 ], [ 2057995.263671875, 7258959.19989013671875 ], [ 2057993.026123046875, 7258953.76007080078125 ], [ 2057995.47528076171875, 7258952.7451171875 ], [ 2057985.74591064453125, 7258928.68768310546875 ], [ 2057983.27447509765625, 7258929.62628173828125 ], [ 2057981.1373291015625, 7258924.301513671875 ], [ 2057982.962890625, 7258920.01092529296875 ], [ 2057989.24127197265625, 7258917.48272705078125 ], [ 2057990.2655029296875, 7258919.81951904296875 ], [ 2058004.09130859375, 7258914.22650146484375 ], [ 2058005.08209228515625, 7258916.6207275390625 ], [ 2058015.30108642578125, 7258912.4453125 ], [ 2058014.38848876953125, 7258910.08929443359375 ], [ 2058028.58172607421875, 7258904.2664794921875 ], [ 2058027.290283203125, 7258901.4700927734375 ], [ 2058031.7764892578125, 7258899.51629638671875 ], [ 2058038.68951416015625, 7258897.27532958984375 ], [ 2058042.18487548828125, 7258899.45892333984375 ], [ 2058042.28509521484375, 7258899.45892333984375 ], [ 2058042.3406982421875, 7258902.542724609375 ], [ 2058048.79730224609375, 7258906.41168212890625 ], [ 2058048.29632568359375, 7258907.21630859375 ], [ 2058048.79730224609375, 7258909.457275390625 ], [ 2058059.33929443359375, 7258915.797119140625 ], [ 2058054.34088134765625, 7258924.22491455078125 ], [ 2058106.12689208984375, 7258955.484130859375 ], [ 2058116.3905029296875, 7258938.13067626953125 ], [ 2058118.6724853515625, 7258939.490478515625 ], [ 2058124.60589599609375, 7258929.702880859375 ], [ 2058110.98028564453125, 7258921.447509765625 ], [ 2058109.64447021484375, 7258920.64312744140625 ], [ 2058110.9581298828125, 7258918.42108154296875 ], [ 2058101.551513671875, 7258912.751708984375 ], [ 2058100.2156982421875, 7258914.95428466796875 ], [ 2058090.38629150390625, 7258909.05487060546875 ], [ 2058088.4158935546875, 7258907.86749267578125 ], [ 2058089.740478515625, 7258905.62652587890625 ], [ 2058080.36749267578125, 7258899.9569091796875 ], [ 2058079.0205078125, 7258902.1405029296875 ], [ 2058069.703125, 7258896.58587646484375 ], [ 2058067.19830322265625, 7258895.0919189453125 ], [ 2058068.57867431640625, 7258892.85089111328125 ], [ 2058051.05712890625, 7258882.27789306640625 ], [ 2058040.43707275390625, 7258875.84228515625 ], [ 2058024.27349853515625, 7258882.58447265625 ], [ 2058017.86151123046875, 7258885.03607177734375 ], [ 2058015.5906982421875, 7258885.9744873046875 ], [ 2058014.655517578125, 7258883.580322265625 ], [ 2058008.77789306640625, 7258885.9744873046875 ], [ 2058009.73529052734375, 7258888.34967041015625 ], [ 2057994.80731201171875, 7258894.4215087890625 ], [ 2057992.23590087890625, 7258895.47491455078125 ], [ 2057991.27850341796875, 7258893.0615234375 ], [ 2057985.4453125, 7258895.5133056640625 ], [ 2057986.3914794921875, 7258897.86907958984375 ], [ 2057975.09271240234375, 7258902.40869140625 ], [ 2057974.12408447265625, 7258900.03350830078125 ], [ 2057963.448486328125, 7258904.38153076171875 ], [ 2057965.70849609375, 7258910.22332763671875 ], [ 2057963.771484375, 7258914.8203125 ], [ 2057962.06829833984375, 7258918.8616943359375 ], [ 2057956.35748291015625, 7258921.1793212890625 ], [ 2057960.68792724609375, 7258931.886474609375 ], [ 2057963.02569580078125, 7258930.90948486328125 ], [ 2057965.51910400390625, 7258936.885498046875 ], [ 2057963.1480712890625, 7258937.88153076171875 ], [ 2057967.24468994140625, 7258948.10968017578125 ], [ 2057969.64910888671875, 7258947.094482421875 ], [ 2057970.33929443359375, 7258948.78009033203125 ], [ 2057971.14068603515625, 7258950.69549560546875 ], [ 2057968.7808837890625, 7258951.76812744140625 ], [ 2057972.88848876953125, 7258961.977294921875 ], [ 2057975.22607421875, 7258961.07708740234375 ], [ 2057977.686279296875, 7258967.09130859375 ], [ 2057975.3153076171875, 7258968.049072265625 ], [ 2057979.60107421875, 7258978.69873046875 ], [ 2057981.50469970703125, 7258977.76007080078125 ], [ 2057985.21148681640625, 7258976.4766845703125 ], [ 2057989.96490478515625, 7258978.44970703125 ], [ 2057994.01690673828125, 7258980.13531494140625 ], [ 2057996.2322998046875, 7258985.78570556640625 ], [ 2057996.343505859375, 7258985.78570556640625 ], [ 2058007.13031005859375, 7258981.47607421875 ], [ 2058006.173095703125, 7258979.06268310546875 ] ] ], [ [ [ 2058995.6029052734375, 7258985.325927734375 ], [ 2058990.20391845703125, 7258959.6978759765625 ], [ 2058981.81048583984375, 7258961.3450927734375 ], [ 2058987.231689453125, 7258987.1072998046875 ], [ 2058995.6029052734375, 7258985.325927734375 ] ] ], [ [ [ 2060467.74749755859375, 7258980.2119140625 ], [ 2060469.76251220703125, 7258976.97491455078125 ], [ 2060470.19647216796875, 7258977.242919921875 ], [ 2060474.71612548828125, 7258969.92608642578125 ], [ 2060456.0032958984375, 7258958.280517578125 ], [ 2060444.9158935546875, 7258976.20867919921875 ], [ 2060463.639892578125, 7258987.8350830078125 ], [ 2060468.18170166015625, 7258980.4801025390625 ], [ 2060467.74749755859375, 7258980.2119140625 ] ] ], [ [ [ 2059899.327880859375, 7258984.9810791015625 ], [ 2059896.67852783203125, 7258982.47210693359375 ], [ 2059893.9957275390625, 7258985.555908203125 ], [ 2059896.75653076171875, 7258988.02667236328125 ], [ 2059899.327880859375, 7258984.9810791015625 ] ] ], [ [ [ 2058952.19952392578125, 7258985.68988037109375 ], [ 2058950.50732421875, 7258973.58447265625 ], [ 2058941.7576904296875, 7258974.69549560546875 ], [ 2058941.167724609375, 7258970.61572265625 ], [ 2058932.86328125, 7258971.7457275390625 ], [ 2058935.13427734375, 7258988.0841064453125 ], [ 2058952.19952392578125, 7258985.68988037109375 ] ] ], [ [ [ 2059931.83331298828125, 7258989.09930419921875 ], [ 2059941.15069580078125, 7258978.8519287109375 ], [ 2059930.80908203125, 7258969.6580810546875 ], [ 2059919.89971923828125, 7258959.50628662109375 ], [ 2059909.0906982421875, 7258971.40087890625 ], [ 2059919.042724609375, 7258980.8438720703125 ], [ 2059920.779296875, 7258978.94769287109375 ], [ 2059931.83331298828125, 7258989.09930419921875 ] ] ], [ [ [ 2059741.05389404296875, 7258984.5023193359375 ], [ 2059737.28009033203125, 7258969.0067138671875 ], [ 2059714.5487060546875, 7258974.561279296875 ], [ 2059718.322509765625, 7258990.056884765625 ], [ 2059741.05389404296875, 7258984.5023193359375 ] ] ], [ [ [ 2059905.36151123046875, 7258989.36749267578125 ], [ 2059900.886474609375, 7258985.325927734375 ], [ 2059897.59130859375, 7258989.0418701171875 ], [ 2059901.94390869140625, 7258993.159912109375 ], [ 2059905.36151123046875, 7258989.36749267578125 ] ] ], [ [ [ 2058717.771728515625, 7258983.02752685546875 ], [ 2058717.52691650390625, 7258974.69549560546875 ], [ 2058715.623291015625, 7258974.7529296875 ], [ 2058715.51190185546875, 7258971.2476806640625 ], [ 2058706.62872314453125, 7258971.4967041015625 ], [ 2058706.99609375, 7258984.234130859375 ], [ 2058698.52447509765625, 7258984.4832763671875 ], [ 2058699.5264892578125, 7258993.25567626953125 ], [ 2058710.8031005859375, 7258992.5662841796875 ], [ 2058718.094482421875, 7258991.455322265625 ], [ 2058717.771728515625, 7258983.02752685546875 ] ] ], [ [ [ 2059398.21209716796875, 7258992.240478515625 ], [ 2059395.59613037109375, 7258982.10809326171875 ], [ 2059390.47552490234375, 7258983.44891357421875 ], [ 2059393.080322265625, 7258993.581298828125 ], [ 2059398.21209716796875, 7258992.240478515625 ] ] ], [ [ [ 2059560.84991455078125, 7258991.455322265625 ], [ 2059565.92608642578125, 7258990.2103271484375 ], [ 2059566.09307861328125, 7258990.84228515625 ], [ 2059578.271484375, 7258987.8350830078125 ], [ 2059574.04132080078125, 7258970.55828857421875 ], [ 2059559.29150390625, 7258974.17828369140625 ], [ 2059558.95751953125, 7258972.8375244140625 ], [ 2059547.85888671875, 7258975.5574951171875 ], [ 2059549.62890625, 7258982.7977294921875 ], [ 2059548.52691650390625, 7258983.9468994140625 ], [ 2059547.92572021484375, 7258985.306884765625 ], [ 2059547.9478759765625, 7258986.705078125 ], [ 2059548.58251953125, 7258987.91168212890625 ], [ 2059549.7178955078125, 7258988.71630859375 ], [ 2059551.16510009765625, 7258989.09930419921875 ], [ 2059552.41192626953125, 7258994.19427490234375 ], [ 2059561.00567626953125, 7258992.0872802734375 ], [ 2059560.84991455078125, 7258991.455322265625 ] ] ], [ [ [ 2059435.08111572265625, 7258994.82647705078125 ], [ 2059434.09027099609375, 7258992.37469482421875 ], [ 2059441.73809814453125, 7258989.25250244140625 ], [ 2059436.01629638671875, 7258975.30828857421875 ], [ 2059421.34429931640625, 7258981.3037109375 ], [ 2059427.06610107421875, 7258995.2476806640625 ], [ 2059431.4967041015625, 7258993.4281005859375 ], [ 2059432.49847412109375, 7258995.8798828125 ], [ 2059435.08111572265625, 7258994.82647705078125 ] ] ], [ [ [ 2059269.96087646484375, 7258984.13848876953125 ], [ 2059268.2576904296875, 7258979.06268310546875 ], [ 2059262.81427001953125, 7258980.92047119140625 ], [ 2059260.4876708984375, 7258974.0443115234375 ], [ 2059247.3519287109375, 7258978.4879150390625 ], [ 2059253.4744873046875, 7258996.60772705078125 ], [ 2059266.61029052734375, 7258992.1448974609375 ], [ 2059264.52850341796875, 7258985.977294921875 ], [ 2059269.96087646484375, 7258984.13848876953125 ] ] ], [ [ [ 2060613.197509765625, 7258998.197509765625 ], [ 2060619.0753173828125, 7258989.06109619140625 ], [ 2060617.77288818359375, 7258988.21832275390625 ], [ 2060619.64288330078125, 7258985.306884765625 ], [ 2060619.72088623046875, 7258985.3450927734375 ], [ 2060624.4296875, 7258977.85589599609375 ], [ 2060615.4462890625, 7258972.05230712890625 ], [ 2060610.6260986328125, 7258979.54150390625 ], [ 2060605.03790283203125, 7258975.94049072265625 ], [ 2060597.31231689453125, 7258987.9500732421875 ], [ 2060600.9412841796875, 7258990.30609130859375 ], [ 2060601.37548828125, 7258994.19427490234375 ], [ 2060605.082275390625, 7258992.968505859375 ], [ 2060613.197509765625, 7258998.197509765625 ] ] ], [ [ [ 2058768.76727294921875, 7258999.38507080078125 ], [ 2058789.172119140625, 7258994.002685546875 ], [ 2058789.58392333984375, 7258995.5543212890625 ], [ 2058802.86431884765625, 7258992.0299072265625 ], [ 2058802.2633056640625, 7258989.75048828125 ], [ 2058827.09869384765625, 7258983.1614990234375 ], [ 2058851.978515625, 7258976.61090087890625 ], [ 2058851.6890869140625, 7258975.40411376953125 ], [ 2058857.81170654296875, 7258973.776123046875 ], [ 2058856.31988525390625, 7258968.0872802734375 ], [ 2058870.8804931640625, 7258965.88470458984375 ], [ 2058868.86572265625, 7258952.66827392578125 ], [ 2058867.8861083984375, 7258946.8839111328125 ], [ 2058867.1624755859375, 7258941.48248291015625 ], [ 2058866.50567626953125, 7258936.29168701171875 ], [ 2058867.1737060546875, 7258936.1768798828125 ], [ 2058865.526123046875, 7258925.46990966796875 ], [ 2058865.6151123046875, 7258925.4124755859375 ], [ 2058863.36651611328125, 7258910.1658935546875 ], [ 2058862.00848388671875, 7258910.26171875 ], [ 2058861.31829833984375, 7258903.2705078125 ], [ 2058855.5631103515625, 7258885.6298828125 ], [ 2058843.518310546875, 7258889.57550048828125 ], [ 2058841.89288330078125, 7258884.6912841796875 ], [ 2058833.4215087890625, 7258887.46868896484375 ], [ 2058821.3544921875, 7258891.414306640625 ], [ 2058809.59912109375, 7258895.2833251953125 ], [ 2058797.47650146484375, 7258899.248291015625 ], [ 2058785.44287109375, 7258903.21307373046875 ], [ 2058772.76348876953125, 7258907.3695068359375 ], [ 2058749.5311279296875, 7258913.49871826171875 ], [ 2058752.748291015625, 7258925.757080078125 ], [ 2058747.77227783203125, 7258927.11712646484375 ], [ 2058750.04327392578125, 7258935.736328125 ], [ 2058752.748291015625, 7258946.04107666015625 ], [ 2058755.4534912109375, 7258956.3651123046875 ], [ 2058758.18072509765625, 7258966.6890869140625 ], [ 2058760.88568115234375, 7258976.97491455078125 ], [ 2058763.15667724609375, 7258985.61328125 ], [ 2058765.01568603515625, 7258985.1536865234375 ], [ 2058768.76727294921875, 7258999.38507080078125 ] ], [ [ 2058782.45947265625, 7258960.27252197265625 ], [ 2058780.94549560546875, 7258954.54547119140625 ], [ 2058774.61151123046875, 7258956.2119140625 ], [ 2058773.3980712890625, 7258951.61492919921875 ], [ 2058772.1624755859375, 7258946.92230224609375 ], [ 2058778.46307373046875, 7258945.27508544921875 ], [ 2058776.97149658203125, 7258939.6436767578125 ], [ 2058775.46868896484375, 7258933.8209228515625 ], [ 2058772.273681640625, 7258934.6636962890625 ], [ 2058771.6614990234375, 7258932.30767822265625 ], [ 2058768.53350830078125, 7258933.1505126953125 ], [ 2058767.95452880859375, 7258931.00531005859375 ], [ 2058765.6837158203125, 7258922.3861083984375 ], [ 2058776.693115234375, 7258919.45550537109375 ], [ 2058778.5299072265625, 7258924.95269775390625 ], [ 2058782.83807373046875, 7258923.5352783203125 ], [ 2058783.68408203125, 7258926.14031982421875 ], [ 2058786.22210693359375, 7258925.31671142578125 ], [ 2058787.51348876953125, 7258929.24310302734375 ], [ 2058793.3018798828125, 7258927.346923828125 ], [ 2058791.1981201171875, 7258920.777099609375 ], [ 2058797.40972900390625, 7258918.74688720703125 ], [ 2058799.55810546875, 7258925.335693359375 ], [ 2058805.35791015625, 7258923.43951416015625 ], [ 2058803.242919921875, 7258916.83148193359375 ], [ 2058809.51007080078125, 7258914.78192138671875 ], [ 2058811.65869140625, 7258921.33270263671875 ], [ 2058817.469482421875, 7258919.436279296875 ], [ 2058815.365478515625, 7258912.86651611328125 ], [ 2058821.543701171875, 7258910.8363037109375 ], [ 2058823.669921875, 7258917.4061279296875 ], [ 2058829.2470703125, 7258915.58648681640625 ], [ 2058834.92431640625, 7258913.70928955078125 ], [ 2058832.798095703125, 7258907.15869140625 ], [ 2058839.1768798828125, 7258905.0518798828125 ], [ 2058847.6370849609375, 7258902.27447509765625 ], [ 2058849.38470458984375, 7258901.7191162109375 ], [ 2058850.9876708984375, 7258906.62249755859375 ], [ 2058852.0452880859375, 7258911.79388427734375 ], [ 2058846.167724609375, 7258912.5985107421875 ], [ 2058844.28631591796875, 7258913.65191650390625 ], [ 2058846.03411865234375, 7258924.07147216796875 ], [ 2058851.2548828125, 7258923.45867919921875 ], [ 2058851.72247314453125, 7258926.75311279296875 ], [ 2058848.69451904296875, 7258927.23187255859375 ], [ 2058845.087890625, 7258927.82568359375 ], [ 2058846.37908935546875, 7258935.81292724609375 ], [ 2058849.852294921875, 7258935.27667236328125 ], [ 2058850.36431884765625, 7258938.68609619140625 ], [ 2058853.14727783203125, 7258938.26470947265625 ], [ 2058853.93768310546875, 7258943.51287841796875 ], [ 2058854.73931884765625, 7258948.74188232421875 ], [ 2058855.652099609375, 7258954.67950439453125 ], [ 2058856.2755126953125, 7258958.75927734375 ], [ 2058853.22528076171875, 7258959.25732421875 ], [ 2058853.78192138671875, 7258962.8582763671875 ], [ 2058848.828125, 7258964.5054931640625 ], [ 2058847.61468505859375, 7258960.02349853515625 ], [ 2058842.69451904296875, 7258961.47930908203125 ], [ 2058822.74609375, 7258966.61248779296875 ], [ 2058797.4208984375, 7258973.278076171875 ], [ 2058798.64532470703125, 7258978.0665283203125 ], [ 2058781.6580810546875, 7258982.5487060546875 ], [ 2058781.12371826171875, 7258980.88232421875 ], [ 2058778.8638916015625, 7258972.26287841796875 ], [ 2058778.4296875, 7258970.6539306640625 ], [ 2058781.769287109375, 7258969.77288818359375 ], [ 2058780.9901123046875, 7258966.76568603515625 ], [ 2058783.9622802734375, 7258965.98028564453125 ], [ 2058782.45947265625, 7258960.27252197265625 ] ] ], [ [ [ 2062327.21710205078125, 7258990.09527587890625 ], [ 2062315.1724853515625, 7258989.080078125 ], [ 2062314.35968017578125, 7258998.58050537109375 ], [ 2062326.41571044921875, 7258999.61492919921875 ], [ 2062327.21710205078125, 7258990.09527587890625 ] ] ], [ [ [ 2059533.54327392578125, 7258985.88153076171875 ], [ 2059530.07012939453125, 7258973.45050048828125 ], [ 2059517.5242919921875, 7258976.97491455078125 ], [ 2059520.8751220703125, 7258988.9844970703125 ], [ 2059516.2886962890625, 7258990.15289306640625 ], [ 2059519.30548095703125, 7259002.507080078125 ], [ 2059536.11468505859375, 7258998.38909912109375 ], [ 2059533.109130859375, 7258986.03472900390625 ], [ 2059533.54327392578125, 7258985.88153076171875 ] ] ], [ [ [ 2059337.87689208984375, 7258972.9525146484375 ], [ 2059333.6802978515625, 7258956.46087646484375 ], [ 2059320.8450927734375, 7258959.75531005859375 ], [ 2059323.27191162109375, 7258969.27490234375 ], [ 2059322.681884765625, 7258969.4281005859375 ], [ 2059323.65032958984375, 7258973.220703125 ], [ 2059318.8970947265625, 7258974.44647216796875 ], [ 2059324.17352294921875, 7258995.17108154296875 ], [ 2059317.39410400390625, 7258996.91412353515625 ], [ 2059318.9080810546875, 7259002.87109375 ], [ 2059326.61151123046875, 7259000.8983154296875 ], [ 2059325.0863037109375, 7258994.9412841796875 ], [ 2059332.25531005859375, 7258992.8153076171875 ], [ 2059329.8175048828125, 7258984.44488525390625 ], [ 2059334.33709716796875, 7258983.123291015625 ], [ 2059333.613525390625, 7258979.7520751953125 ], [ 2059335.68389892578125, 7258979.23492431640625 ], [ 2059334.314697265625, 7258973.85272216796875 ], [ 2059337.87689208984375, 7258972.9525146484375 ] ] ], [ [ [ 2060501.13232421875, 7259003.73309326171875 ], [ 2060502.8131103515625, 7259001.16632080078125 ], [ 2060504.2269287109375, 7259002.08587646484375 ], [ 2060508.701904296875, 7258995.1903076171875 ], [ 2060507.1768798828125, 7258994.19427490234375 ], [ 2060510.594482421875, 7258988.9268798828125 ], [ 2060501.33270263671875, 7258982.89349365234375 ], [ 2060500.24169921875, 7258984.57891845703125 ], [ 2060498.68328857421875, 7258983.56390380859375 ], [ 2060493.33990478515625, 7258983.98529052734375 ], [ 2060491.781494140625, 7258986.3795166015625 ], [ 2060489.04290771484375, 7258984.6173095703125 ], [ 2060487.94091796875, 7258986.32208251953125 ], [ 2060486.0706787109375, 7258986.53271484375 ], [ 2060484.55670166015625, 7258988.7545166015625 ], [ 2060484.87969970703125, 7258991.6658935546875 ], [ 2060484.10028076171875, 7258992.8726806640625 ], [ 2060491.75909423828125, 7258997.87188720703125 ], [ 2060491.29168701171875, 7258998.59967041015625 ], [ 2060491.3917236328125, 7259000.36187744140625 ], [ 2060493.33990478515625, 7259001.64532470703125 ], [ 2060495.98931884765625, 7259001.6260986328125 ], [ 2060496.556884765625, 7259000.744873046875 ], [ 2060501.13232421875, 7259003.73309326171875 ] ] ], [ [ [ 2059543.79571533203125, 7259003.48388671875 ], [ 2059541.513671875, 7258993.44732666015625 ], [ 2059536.1815185546875, 7258994.673095703125 ], [ 2059538.47467041015625, 7259004.70989990234375 ], [ 2059543.79571533203125, 7259003.48388671875 ] ] ], [ [ [ 2059281.00390625, 7259002.92852783203125 ], [ 2059276.80712890625, 7258991.68511962890625 ], [ 2059269.87188720703125, 7258994.29010009765625 ], [ 2059274.0687255859375, 7259005.53350830078125 ], [ 2059281.00390625, 7259002.92852783203125 ] ] ], [ [ [ 2058530.93310546875, 7258991.3021240234375 ], [ 2058530.220703125, 7258987.1072998046875 ], [ 2058524.55450439453125, 7258988.06488037109375 ], [ 2058525.26690673828125, 7258992.25970458984375 ], [ 2058520.95892333984375, 7258993.0067138671875 ], [ 2058523.1962890625, 7259006.2423095703125 ], [ 2058533.1483154296875, 7259004.55670166015625 ], [ 2058530.93310546875, 7258991.3021240234375 ] ] ], [ [ [ 2060370.4208984375, 7259005.11212158203125 ], [ 2060370.1536865234375, 7259003.3883056640625 ], [ 2060378.6251220703125, 7259002.00909423828125 ], [ 2060377.3782958984375, 7258993.98370361328125 ], [ 2060379.32647705078125, 7258993.61968994140625 ], [ 2060382.2764892578125, 7258993.10247802734375 ], [ 2060381.853515625, 7258990.5167236328125 ], [ 2060381.4415283203125, 7258988.06488037109375 ], [ 2060378.49151611328125, 7258988.3140869140625 ], [ 2060376.87750244140625, 7258978.39227294921875 ], [ 2060360.8585205078125, 7258980.95892333984375 ], [ 2060361.103515625, 7258982.68267822265625 ], [ 2060357.09588623046875, 7258983.33392333984375 ], [ 2060359.0775146484375, 7258996.1671142578125 ], [ 2060356.67291259765625, 7258996.55029296875 ], [ 2060358.05328369140625, 7259005.3037109375 ], [ 2060363.007080078125, 7259004.5374755859375 ], [ 2060363.2852783203125, 7259006.2423095703125 ], [ 2060370.4208984375, 7259005.11212158203125 ] ] ], [ [ [ 2058511.34088134765625, 7259001.3770751953125 ], [ 2058504.85089111328125, 7258985.0386962890625 ], [ 2058490.14569091796875, 7258990.91888427734375 ], [ 2058496.635498046875, 7259007.25732421875 ], [ 2058511.34088134765625, 7259001.3770751953125 ] ] ], [ [ [ 2059669.3306884765625, 7259006.72113037109375 ], [ 2059666.48089599609375, 7258995.0562744140625 ], [ 2059660.3695068359375, 7258996.55029296875 ], [ 2059663.2081298828125, 7259008.215087890625 ], [ 2059669.3306884765625, 7259006.72113037109375 ] ] ], [ [ [ 2059685.594482421875, 7259005.91668701171875 ], [ 2059683.51287841796875, 7258997.4312744140625 ], [ 2059683.55731201171875, 7258997.35467529296875 ], [ 2059681.8541259765625, 7258990.2103271484375 ], [ 2059667.87249755859375, 7258993.6962890625 ], [ 2059670.098876953125, 7259002.334716796875 ], [ 2059671.701904296875, 7259001.95172119140625 ], [ 2059673.38287353515625, 7259008.885498046875 ], [ 2059685.594482421875, 7259005.91668701171875 ] ] ], [ [ [ 2059967.47772216796875, 7259002.77532958984375 ], [ 2059947.7742919921875, 7258984.6746826171875 ], [ 2059941.01708984375, 7258992.01068115234375 ], [ 2059945.20269775390625, 7258995.8798828125 ], [ 2059941.87432861328125, 7258999.4425048828125 ], [ 2059947.6962890625, 7259004.7864990234375 ], [ 2059951.39208984375, 7259000.72589111328125 ], [ 2059961.1436767578125, 7259009.68988037109375 ], [ 2059967.47772216796875, 7259002.77532958984375 ] ] ], [ [ [ 2059379.6217041015625, 7259002.756103515625 ], [ 2059375.30267333984375, 7258987.43292236328125 ], [ 2059350.155517578125, 7258994.55828857421875 ], [ 2059354.4635009765625, 7259009.88153076171875 ], [ 2059379.6217041015625, 7259002.756103515625 ] ] ], [ [ [ 2059922.87188720703125, 7259005.38031005859375 ], [ 2059919.85528564453125, 7259002.73687744140625 ], [ 2059915.81427001953125, 7259007.25732421875 ], [ 2059918.84228515625, 7259009.9581298828125 ], [ 2059922.87188720703125, 7259005.38031005859375 ] ] ], [ [ [ 2060559.4412841796875, 7259011.1646728515625 ], [ 2060564.32830810546875, 7259003.56072998046875 ], [ 2060564.7178955078125, 7259003.8096923828125 ], [ 2060567.93511962890625, 7258998.81048583984375 ], [ 2060567.60107421875, 7258998.59967041015625 ], [ 2060571.7532958984375, 7258992.12567138671875 ], [ 2060555.1220703125, 7258981.38031005859375 ], [ 2060543.6007080078125, 7258999.3084716796875 ], [ 2060551.42633056640625, 7259004.3651123046875 ], [ 2060550.69171142578125, 7259005.5142822265625 ], [ 2060559.4412841796875, 7259011.1646728515625 ] ] ], [ [ [ 2059501.5054931640625, 7259003.77130126953125 ], [ 2059496.77447509765625, 7258992.06829833984375 ], [ 2059482.55889892578125, 7258997.83349609375 ], [ 2059483.7501220703125, 7259000.802490234375 ], [ 2059478.76287841796875, 7259002.83270263671875 ], [ 2059482.29168701171875, 7259011.56707763671875 ], [ 2059501.5054931640625, 7259003.77130126953125 ] ] ], [ [ [ 2060279.46173095703125, 7259012.0076904296875 ], [ 2060279.138916015625, 7259009.78570556640625 ], [ 2060292.11871337890625, 7259007.8895263671875 ], [ 2060290.92767333984375, 7258999.67230224609375 ], [ 2060293.2764892578125, 7258999.3275146484375 ], [ 2060290.8162841796875, 7258982.35711669921875 ], [ 2060264.9456787109375, 7258986.14947509765625 ], [ 2060267.46148681640625, 7259003.50311279296875 ], [ 2060269.9105224609375, 7259003.1583251953125 ], [ 2060271.04608154296875, 7259010.97332763671875 ], [ 2060278.00347900390625, 7259009.9581298828125 ], [ 2060278.3262939453125, 7259012.160888671875 ], [ 2060279.46173095703125, 7259012.0076904296875 ] ] ], [ [ [ 2059057.83050537109375, 7259012.1417236328125 ], [ 2059056.75067138671875, 7259004.49908447265625 ], [ 2059057.89727783203125, 7259004.28851318359375 ], [ 2059054.8695068359375, 7258983.2191162109375 ], [ 2059037.34771728515625, 7258985.68988037109375 ], [ 2059040.30889892578125, 7259006.72113037109375 ], [ 2059044.58349609375, 7259006.1846923828125 ], [ 2059045.69671630859375, 7259013.98052978515625 ], [ 2059057.83050537109375, 7259012.1417236328125 ] ] ], [ [ [ 2059654.981689453125, 7259010.53271484375 ], [ 2059651.831298828125, 7258997.66107177734375 ], [ 2059636.36907958984375, 7259001.415283203125 ], [ 2059639.56390380859375, 7259014.363525390625 ], [ 2059654.981689453125, 7259010.53271484375 ] ] ], [ [ [ 2059930.86468505859375, 7259011.70111083984375 ], [ 2059923.25048828125, 7259005.64849853515625 ], [ 2059920.28948974609375, 7259009.61328125 ], [ 2059927.80352783203125, 7259015.5703125 ], [ 2059930.86468505859375, 7259011.70111083984375 ] ] ], [ [ [ 2059234.8284912109375, 7259012.54388427734375 ], [ 2059232.2125244140625, 7259003.2733154296875 ], [ 2059227.21429443359375, 7259004.690673828125 ], [ 2059225.97869873046875, 7259000.2852783203125 ], [ 2059217.0618896484375, 7259002.813720703125 ], [ 2059220.9246826171875, 7259016.48968505859375 ], [ 2059234.8284912109375, 7259012.54388427734375 ] ] ], [ [ [ 2058822.65692138671875, 7259016.83447265625 ], [ 2058834.16748046875, 7259013.693115234375 ], [ 2058834.94671630859375, 7259016.31732177734375 ], [ 2058840.94671630859375, 7259014.67010498046875 ], [ 2058835.5477294921875, 7258994.97967529296875 ], [ 2058817.9036865234375, 7258999.9788818359375 ], [ 2058822.65692138671875, 7259016.83447265625 ] ] ], [ [ [ 2058735.21551513671875, 7259007.8895263671875 ], [ 2058732.2655029296875, 7258996.49267578125 ], [ 2058692.7025146484375, 7259006.74029541015625 ], [ 2058695.65252685546875, 7259018.13690185546875 ], [ 2058735.21551513671875, 7259007.8895263671875 ] ] ], [ [ [ 2058466.22308349609375, 7259014.28692626953125 ], [ 2058464.99847412109375, 7259007.87030029296875 ], [ 2058458.68670654296875, 7259009.09613037109375 ], [ 2058457.62908935546875, 7259003.5797119140625 ], [ 2058443.28009033203125, 7259006.31890869140625 ], [ 2058445.55108642578125, 7259018.23272705078125 ], [ 2058466.22308349609375, 7259014.28692626953125 ] ] ], [ [ [ 2059001.18011474609375, 7259008.10009765625 ], [ 2058999.1094970703125, 7258994.7689208984375 ], [ 2058979.70648193359375, 7258997.81451416015625 ], [ 2058971.59130859375, 7258999.07867431640625 ], [ 2058972.86029052734375, 7259007.2191162109375 ], [ 2058974.596923828125, 7259018.38592529296875 ], [ 2058994.9014892578125, 7259015.206298828125 ], [ 2058993.97772216796875, 7259009.23028564453125 ], [ 2059001.18011474609375, 7259008.10009765625 ] ] ], [ [ [ 2058394.81170654296875, 7259021.584716796875 ], [ 2058393.7874755859375, 7259016.7003173828125 ], [ 2058395.96929931640625, 7259016.24072265625 ], [ 2058395.134521484375, 7259012.1990966796875 ], [ 2058396.19207763671875, 7259011.96929931640625 ], [ 2058394.5111083984375, 7259003.86712646484375 ], [ 2058397.6614990234375, 7259003.177490234375 ], [ 2058396.65948486328125, 7258998.23590087890625 ], [ 2058394.56671142578125, 7258998.67633056640625 ], [ 2058393.531494140625, 7258994.060302734375 ], [ 2058395.301513671875, 7258993.6580810546875 ], [ 2058393.99908447265625, 7258986.97308349609375 ], [ 2058374.50689697265625, 7258990.49749755859375 ], [ 2058378.0023193359375, 7259007.2764892578125 ], [ 2058368.52911376953125, 7259009.2877197265625 ], [ 2058371.25653076171875, 7259022.4083251953125 ], [ 2058387.230712890625, 7259019.094482421875 ], [ 2058388.04327392578125, 7259022.98291015625 ], [ 2058394.81170654296875, 7259021.584716796875 ] ] ], [ [ [ 2058431.2686767578125, 7259020.9716796875 ], [ 2058429.8551025390625, 7259013.6549072265625 ], [ 2058425.1126708984375, 7259014.55511474609375 ], [ 2058424.5894775390625, 7259011.8350830078125 ], [ 2058419.09051513671875, 7259012.888671875 ], [ 2058419.63592529296875, 7259015.627685546875 ], [ 2058415.9512939453125, 7259016.31732177734375 ], [ 2058417.3538818359375, 7259023.63409423828125 ], [ 2058431.2686767578125, 7259020.9716796875 ] ] ], [ [ [ 2059732.44891357421875, 7259025.10888671875 ], [ 2059746.66448974609375, 7259021.35467529296875 ], [ 2059744.15972900390625, 7259011.7777099609375 ], [ 2059746.6533203125, 7259011.12652587890625 ], [ 2059745.36187744140625, 7259006.22308349609375 ], [ 2059742.8682861328125, 7259006.87432861328125 ], [ 2059741.41009521484375, 7259001.3197021484375 ], [ 2059730.56768798828125, 7259004.17352294921875 ], [ 2059731.65850830078125, 7259008.330078125 ], [ 2059723.69927978515625, 7259010.4368896484375 ], [ 2059727.33929443359375, 7259024.30450439453125 ], [ 2059731.92572021484375, 7259023.11688232421875 ], [ 2059732.44891357421875, 7259025.10888671875 ] ] ], [ [ [ 2058918.0133056640625, 7259024.15130615234375 ], [ 2058915.1968994140625, 7259005.01629638671875 ], [ 2058917.79052734375, 7259004.63330078125 ], [ 2058916.332275390625, 7258994.74969482421875 ], [ 2058909.296875, 7258995.80328369140625 ], [ 2058909.0408935546875, 7258994.060302734375 ], [ 2058901.215087890625, 7258995.22869873046875 ], [ 2058901.4600830078125, 7258996.87591552734375 ], [ 2058897.018310546875, 7258997.54632568359375 ], [ 2058898.3096923828125, 7259006.33807373046875 ], [ 2058899.8792724609375, 7259006.10809326171875 ], [ 2058901.09271240234375, 7259014.28692626953125 ], [ 2058899.51190185546875, 7259014.535888671875 ], [ 2058901.2930908203125, 7259026.60308837890625 ], [ 2058918.0133056640625, 7259024.15130615234375 ] ] ], [ [ [ 2058960.2144775390625, 7259015.93408203125 ], [ 2058957.1865234375, 7258996.60772705078125 ], [ 2058945.00830078125, 7258998.5230712890625 ], [ 2058946.27728271484375, 7259006.68267822265625 ], [ 2058938.139892578125, 7259007.9468994140625 ], [ 2058940.93389892578125, 7259027.1392822265625 ], [ 2058952.12152099609375, 7259025.5302734375 ], [ 2058951.1085205078125, 7259017.3707275390625 ], [ 2058960.2144775390625, 7259015.93408203125 ] ] ], [ [ [ 2058471.3883056640625, 7259026.06671142578125 ], [ 2058469.39569091796875, 7259017.67730712890625 ], [ 2058462.827880859375, 7259019.2479248046875 ], [ 2058464.83148193359375, 7259027.6373291015625 ], [ 2058471.3883056640625, 7259026.06671142578125 ] ] ], [ [ [ 2057912.79827880859375, 7259028.0587158203125 ], [ 2057924.70947265625, 7259023.1552734375 ], [ 2057925.7000732421875, 7259025.4346923828125 ], [ 2057936.28668212890625, 7259021.10589599609375 ], [ 2057935.3848876953125, 7259018.8839111328125 ], [ 2057944.3685302734375, 7259015.14892578125 ], [ 2057923.05072021484375, 7258962.398681640625 ], [ 2057914.04510498046875, 7258966.0762939453125 ], [ 2057910.62750244140625, 7258957.68670654296875 ], [ 2057912.965087890625, 7258956.70989990234375 ], [ 2057908.77947998046875, 7258946.481689453125 ], [ 2057906.43072509765625, 7258947.43927001953125 ], [ 2057899.80731201171875, 7258931.21588134765625 ], [ 2057889.1094970703125, 7258935.56390380859375 ], [ 2057890.13348388671875, 7258937.99652099609375 ], [ 2057878.3892822265625, 7258942.8616943359375 ], [ 2057882.2633056640625, 7258953.051513671875 ], [ 2057884.7235107421875, 7258952.15130615234375 ], [ 2057885.4581298828125, 7258953.97088623046875 ], [ 2057890.43408203125, 7258966.19110107421875 ], [ 2057887.940673828125, 7258967.12969970703125 ], [ 2057891.72552490234375, 7258976.24688720703125 ], [ 2057894.19671630859375, 7258975.3275146484375 ], [ 2057898.0706787109375, 7258984.86627197265625 ], [ 2057901.56610107421875, 7258993.44732666015625 ], [ 2057899.09490966796875, 7258994.4625244140625 ], [ 2057903.59210205078125, 7259005.07373046875 ], [ 2057905.78509521484375, 7259004.1160888671875 ], [ 2057910.0709228515625, 7259014.61248779296875 ], [ 2057910.994873046875, 7259016.853515625 ], [ 2057908.66827392578125, 7259017.9453125 ], [ 2057912.79827880859375, 7259028.0587158203125 ] ] ], [ [ [ 2059452.7808837890625, 7259013.63568115234375 ], [ 2059448.7288818359375, 7259003.52227783203125 ], [ 2059430.83990478515625, 7259010.7432861328125 ], [ 2059433.01068115234375, 7259016.1448974609375 ], [ 2059431.05133056640625, 7259016.9302978515625 ], [ 2059435.67108154296875, 7259028.4227294921875 ], [ 2059453.63812255859375, 7259021.163330078125 ], [ 2059450.921875, 7259014.3826904296875 ], [ 2059452.7808837890625, 7259013.63568115234375 ] ] ], [ [ [ 2058809.16510009765625, 7259015.09149169921875 ], [ 2058805.7921142578125, 7259003.04351806640625 ], [ 2058781.6802978515625, 7259010.417724609375 ], [ 2058787.3131103515625, 7259028.92071533203125 ], [ 2058804.25592041015625, 7259023.9215087890625 ], [ 2058802.22991943359375, 7259017.04510498046875 ], [ 2058809.16510009765625, 7259015.09149169921875 ] ] ], [ [ [ 2059333.73590087890625, 7259030.70208740234375 ], [ 2059331.832275390625, 7259023.57672119140625 ], [ 2059335.873291015625, 7259022.4656982421875 ], [ 2059334.147705078125, 7259016.12567138671875 ], [ 2059330.1624755859375, 7259017.3516845703125 ], [ 2059328.136474609375, 7259010.1304931640625 ], [ 2059314.80047607421875, 7259013.8272705078125 ], [ 2059318.42950439453125, 7259027.17767333984375 ], [ 2059320.54449462890625, 7259026.64129638671875 ], [ 2059322.4368896484375, 7259033.74749755859375 ], [ 2059333.73590087890625, 7259030.70208740234375 ] ] ], [ [ [ 2059394.97271728515625, 7259028.0587158203125 ], [ 2059392.25653076171875, 7259018.1561279296875 ], [ 2059388.26007080078125, 7259019.26708984375 ], [ 2059387.1802978515625, 7259015.43609619140625 ], [ 2059370.6605224609375, 7259019.95648193359375 ], [ 2059374.434326171875, 7259033.74749755859375 ], [ 2059394.97271728515625, 7259028.0587158203125 ] ] ], [ [ [ 2060490.8685302734375, 7259034.09228515625 ], [ 2060496.8018798828125, 7259025.0706787109375 ], [ 2060492.01507568359375, 7259021.96771240234375 ], [ 2060493.918701171875, 7259018.9989013671875 ], [ 2060472.08892822265625, 7259004.82489013671875 ], [ 2060463.00531005859375, 7259018.44329833984375 ], [ 2060468.68267822265625, 7259022.14007568359375 ], [ 2060466.278076171875, 7259025.8751220703125 ], [ 2060473.81451416015625, 7259030.759521484375 ], [ 2060476.14111328125, 7259027.15850830078125 ], [ 2060484.87969970703125, 7259032.92388916015625 ], [ 2060486.0596923828125, 7259031.0850830078125 ], [ 2060490.8685302734375, 7259034.09228515625 ] ] ], [ [ [ 2060590.51068115234375, 7259035.43310546875 ], [ 2060595.3419189453125, 7259027.79052734375 ], [ 2060595.78729248046875, 7259028.0587158203125 ], [ 2060598.9375, 7259023.05950927734375 ], [ 2060598.54791259765625, 7259022.81048583984375 ], [ 2060602.67791748046875, 7259016.2789306640625 ], [ 2060585.87969970703125, 7259005.610107421875 ], [ 2060574.61431884765625, 7259023.57672119140625 ], [ 2060582.4957275390625, 7259028.5950927734375 ], [ 2060581.694091796875, 7259029.840087890625 ], [ 2060590.51068115234375, 7259035.43310546875 ] ] ], [ [ [ 2059598.37567138671875, 7259025.702880859375 ], [ 2059603.1846923828125, 7259024.49609375 ], [ 2059603.30712890625, 7259025.051513671875 ], [ 2059603.7301025390625, 7259024.91748046875 ], [ 2059606.0120849609375, 7259024.381103515625 ], [ 2059607.29248046875, 7259029.5145263671875 ], [ 2059615.4854736328125, 7259027.54150390625 ], [ 2059614.19427490234375, 7259022.33172607421875 ], [ 2059616.977294921875, 7259021.66131591796875 ], [ 2059613.44830322265625, 7259007.29571533203125 ], [ 2059600.12347412109375, 7259010.62847900390625 ], [ 2059593.19927978515625, 7259012.4290771484375 ], [ 2059593.65570068359375, 7259014.30609130859375 ], [ 2059585.7633056640625, 7259016.2598876953125 ], [ 2059590.61669921875, 7259036.0076904296875 ], [ 2059598.91009521484375, 7259033.95831298828125 ], [ 2059597.61871337890625, 7259028.7291259765625 ], [ 2059599.032470703125, 7259028.36529541015625 ], [ 2059598.37567138671875, 7259025.702880859375 ] ] ], [ [ [ 2060376.37652587890625, 7259035.10748291015625 ], [ 2060376.08709716796875, 7259033.38348388671875 ], [ 2060384.60308837890625, 7259031.98529052734375 ], [ 2060383.33392333984375, 7259023.9788818359375 ], [ 2060385.32647705078125, 7259023.63409423828125 ], [ 2060388.2542724609375, 7259023.17449951171875 ], [ 2060387.7645263671875, 7259020.43548583984375 ], [ 2060387.30810546875, 7259017.811279296875 ], [ 2060384.469482421875, 7259018.309326171875 ], [ 2060382.8441162109375, 7259008.3682861328125 ], [ 2060366.78070068359375, 7259010.97332763671875 ], [ 2060367.07012939453125, 7259012.69708251953125 ], [ 2060363.029296875, 7259013.32928466796875 ], [ 2060365.04412841796875, 7259026.12408447265625 ], [ 2060362.6063232421875, 7259026.4688720703125 ], [ 2060363.9866943359375, 7259035.318115234375 ], [ 2060368.96270751953125, 7259034.53289794921875 ], [ 2060369.2742919921875, 7259036.2567138671875 ], [ 2060376.37652587890625, 7259035.10748291015625 ] ] ], [ [ [ 2058876.12371826171875, 7259033.95831298828125 ], [ 2058874.18670654296875, 7259023.84490966796875 ], [ 2058874.47607421875, 7259023.17449951171875 ], [ 2058874.7322998046875, 7259021.9102783203125 ], [ 2058874.2091064453125, 7259020.10968017578125 ], [ 2058873.27392578125, 7259019.07550048828125 ], [ 2058869.13287353515625, 7258997.39312744140625 ], [ 2058852.290283203125, 7259000.49591064453125 ], [ 2058854.13812255859375, 7259010.60931396484375 ], [ 2058851.90069580078125, 7259012.67791748046875 ], [ 2058852.4127197265625, 7259015.455322265625 ], [ 2058854.95068359375, 7259016.547119140625 ], [ 2058855.20672607421875, 7259016.50872802734375 ], [ 2058857.1326904296875, 7259027.00531005859375 ], [ 2058858.40167236328125, 7259026.7755126953125 ], [ 2058860.29412841796875, 7259036.65887451171875 ], [ 2058876.12371826171875, 7259033.95831298828125 ] ] ], [ [ [ 2057991.757080078125, 7259036.3140869140625 ], [ 2057989.1298828125, 7259029.87847900390625 ], [ 2057983.50848388671875, 7259032.15771484375 ], [ 2057986.135498046875, 7259038.6126708984375 ], [ 2057991.757080078125, 7259036.3140869140625 ] ] ], [ [ [ 2059689.04547119140625, 7259038.3253173828125 ], [ 2059685.89508056640625, 7259027.31170654296875 ], [ 2059679.28271484375, 7259029.2078857421875 ], [ 2059682.44427490234375, 7259040.2216796875 ], [ 2059689.04547119140625, 7259038.3253173828125 ] ] ], [ [ [ 2059062.65069580078125, 7259042.0220947265625 ], [ 2059069.61932373046875, 7259040.94952392578125 ], [ 2059069.73052978515625, 7259041.58148193359375 ], [ 2059088.94427490234375, 7259038.53607177734375 ], [ 2059087.90911865234375, 7259031.65972900390625 ], [ 2059091.64947509765625, 7259031.10430908203125 ], [ 2059090.469482421875, 7259023.32769775390625 ], [ 2059071.62310791015625, 7259026.25830078125 ], [ 2059070.73248291015625, 7259020.47369384765625 ], [ 2059057.61907958984375, 7259022.6956787109375 ], [ 2059058.93267822265625, 7259029.03570556640625 ], [ 2059067.5709228515625, 7259027.57989501953125 ], [ 2059068.5283203125, 7259033.8240966796875 ], [ 2059061.54852294921875, 7259034.896728515625 ], [ 2059062.65069580078125, 7259042.0220947265625 ] ] ], [ [ [ 2060330.07867431640625, 7259040.43231201171875 ], [ 2060328.76507568359375, 7259032.1768798828125 ], [ 2060330.657470703125, 7259031.8704833984375 ], [ 2060327.97467041015625, 7259015.01470947265625 ], [ 2060302.34912109375, 7259019.11370849609375 ], [ 2060305.0762939453125, 7259036.18011474609375 ], [ 2060307.38067626953125, 7259035.81610107421875 ], [ 2060308.660888671875, 7259043.86090087890625 ], [ 2060330.07867431640625, 7259040.43231201171875 ] ] ], [ [ [ 2060537.70068359375, 7259044.53131103515625 ], [ 2060542.5208740234375, 7259037.00372314453125 ], [ 2060543.0775146484375, 7259037.36767578125 ], [ 2060546.29449462890625, 7259032.330078125 ], [ 2060545.87152099609375, 7259032.04290771484375 ], [ 2060550.023681640625, 7259025.54949951171875 ], [ 2060533.34808349609375, 7259014.84228515625 ], [ 2060521.7930908203125, 7259032.90472412109375 ], [ 2060529.5521240234375, 7259037.8848876953125 ], [ 2060528.91748046875, 7259038.90008544921875 ], [ 2060537.70068359375, 7259044.53131103515625 ] ] ], [ [ [ 2059552.85711669921875, 7259043.65032958984375 ], [ 2059551.66607666015625, 7259038.90008544921875 ], [ 2059556.53070068359375, 7259037.674072265625 ], [ 2059571.83709716796875, 7259033.8240966796875 ], [ 2059568.31951904296875, 7259019.78411865234375 ], [ 2059553.01287841796875, 7259023.63409423828125 ], [ 2059540.7567138671875, 7259026.7178955078125 ], [ 2059544.27447509765625, 7259040.7388916015625 ], [ 2059544.697509765625, 7259040.662109375 ], [ 2059545.88848876953125, 7259045.4124755859375 ], [ 2059552.85711669921875, 7259043.65032958984375 ] ] ], [ [ [ 2058561.56829833984375, 7259045.04852294921875 ], [ 2058559.83172607421875, 7259029.61029052734375 ], [ 2058548.0985107421875, 7259030.931884765625 ], [ 2058549.8350830078125, 7259046.3892822265625 ], [ 2058561.56829833984375, 7259045.04852294921875 ] ] ], [ [ [ 2059249.55609130859375, 7259039.2830810546875 ], [ 2059241.32952880859375, 7259025.2047119140625 ], [ 2059234.4500732421875, 7259029.22711181640625 ], [ 2059231.12152099609375, 7259022.17852783203125 ], [ 2059218.69830322265625, 7259025.81768798828125 ], [ 2059223.28472900390625, 7259035.7012939453125 ], [ 2059228.19390869140625, 7259032.8472900390625 ], [ 2059236.342529296875, 7259046.96392822265625 ], [ 2059249.55609130859375, 7259039.2830810546875 ] ] ], [ [ [ 2058278.671875, 7259043.4779052734375 ], [ 2058276.735107421875, 7259038.82330322265625 ], [ 2058303.2178955078125, 7259027.94390869140625 ], [ 2058303.6298828125, 7259025.0133056640625 ], [ 2058303.54071044921875, 7259021.41229248046875 ], [ 2058302.95068359375, 7259018.19427490234375 ], [ 2058302.10467529296875, 7259015.99169921875 ], [ 2058296.794921875, 7259018.09869384765625 ], [ 2058292.80950927734375, 7259008.59808349609375 ], [ 2058270.6680908203125, 7259016.853515625 ], [ 2058269.0872802734375, 7259012.50567626953125 ], [ 2058273.01690673828125, 7259010.4945068359375 ], [ 2058267.6624755859375, 7258997.81451416015625 ], [ 2058263.15411376953125, 7258987.1072998046875 ], [ 2058260.24871826171875, 7258988.25653076171875 ], [ 2058255.8848876953125, 7258978.58367919921875 ], [ 2058282.1229248046875, 7258968.5853271484375 ], [ 2058298.4757080078125, 7258961.8623046875 ], [ 2058299.01007080078125, 7258957.8209228515625 ], [ 2058298.4757080078125, 7258953.45367431640625 ], [ 2058297.2288818359375, 7258950.006103515625 ], [ 2058292.07489013671875, 7258952.03631591796875 ], [ 2058288.23431396484375, 7258942.57427978515625 ], [ 2058249.294677734375, 7258958.51031494140625 ], [ 2058247.4468994140625, 7258953.03228759765625 ], [ 2058249.78448486328125, 7258952.26611328125 ], [ 2058241.76947021484375, 7258929.3773193359375 ], [ 2058236.6376953125, 7258931.31170654296875 ], [ 2058234.63409423828125, 7258926.4083251953125 ], [ 2058232.57470703125, 7258921.3516845703125 ], [ 2058268.118896484375, 7258906.794921875 ], [ 2058280.085693359375, 7258901.96807861328125 ], [ 2058280.46429443359375, 7258898.0032958984375 ], [ 2058279.94110107421875, 7258894.1915283203125 ], [ 2058278.671875, 7258890.1884765625 ], [ 2058273.38427734375, 7258892.27630615234375 ], [ 2058269.510498046875, 7258882.68011474609375 ], [ 2058255.1947021484375, 7258888.59869384765625 ], [ 2058214.3848876953125, 7258905.16668701171875 ], [ 2058194.09149169921875, 7258891.0120849609375 ], [ 2058185.10791015625, 7258884.72967529296875 ], [ 2058196.7742919921875, 7258869.13848876953125 ], [ 2058208.95269775390625, 7258877.56610107421875 ], [ 2058219.77288818359375, 7258861.99407958984375 ], [ 2058218.32568359375, 7258859.04449462890625 ], [ 2058217.20147705078125, 7258857.39727783203125 ], [ 2058212.30328369140625, 7258852.70452880859375 ], [ 2058208.986083984375, 7258857.35888671875 ], [ 2058200.58148193359375, 7258851.44049072265625 ], [ 2058179.56427001953125, 7258880.8604736328125 ], [ 2058172.46209716796875, 7258875.89971923828125 ], [ 2058175.36749267578125, 7258871.66668701171875 ], [ 2058166.03887939453125, 7258865.09710693359375 ], [ 2058163.02227783203125, 7258869.38751220703125 ], [ 2058154.5731201171875, 7258863.44989013671875 ], [ 2058142.4281005859375, 7258880.89892578125 ], [ 2058151.823486328125, 7258887.41107177734375 ], [ 2058154.79571533203125, 7258883.2357177734375 ], [ 2058162.26531982421875, 7258888.4644775390625 ], [ 2058159.41552734375, 7258892.6593017578125 ], [ 2058181.96868896484375, 7258908.48028564453125 ], [ 2058192.0208740234375, 7258915.5098876953125 ], [ 2058202.97467041015625, 7258923.19049072265625 ], [ 2058205.9246826171875, 7258918.93829345703125 ], [ 2058211.7467041015625, 7258923.01812744140625 ], [ 2058215.89892578125, 7258933.18890380859375 ], [ 2058221.69873046875, 7258947.38189697265625 ], [ 2058214.05108642578125, 7258950.5230712890625 ], [ 2058223.7135009765625, 7258974.2548828125 ], [ 2058226.14031982421875, 7258980.2310791015625 ], [ 2058233.7545166015625, 7258977.01312255859375 ], [ 2058236.3594970703125, 7258983.44891357421875 ], [ 2058245.57672119140625, 7259006.20391845703125 ], [ 2058248.61572265625, 7259013.693115234375 ], [ 2058253.0684814453125, 7259024.66851806640625 ], [ 2058248.3375244140625, 7259026.813720703125 ], [ 2058252.25592041015625, 7259036.35247802734375 ], [ 2058249.328125, 7259037.57830810546875 ], [ 2058251.73272705078125, 7259043.4202880859375 ], [ 2058259.32470703125, 7259040.27911376953125 ], [ 2058263.209716796875, 7259049.760498046875 ], [ 2058278.671875, 7259043.4779052734375 ] ] ], [ [ [ 2058721.41192626953125, 7259052.59527587890625 ], [ 2058731.2078857421875, 7259049.77947998046875 ], [ 2058730.4287109375, 7259047.04052734375 ], [ 2058736.206298828125, 7259045.393310546875 ], [ 2058734.12451171875, 7259038.09552001953125 ], [ 2058742.31768798828125, 7259035.739501953125 ], [ 2058739.4901123046875, 7259025.33892822265625 ], [ 2058725.95367431640625, 7259029.22711181640625 ], [ 2058725.7645263671875, 7259028.63330078125 ], [ 2058722.77008056640625, 7259026.986083984375 ], [ 2058719.4415283203125, 7259028.0205078125 ], [ 2058717.80511474609375, 7259030.931884765625 ], [ 2058717.97210693359375, 7259031.50653076171875 ], [ 2058712.77349853515625, 7259033.00048828125 ], [ 2058717.894287109375, 7259050.6414794921875 ], [ 2058720.6326904296875, 7259049.8560791015625 ], [ 2058721.41192626953125, 7259052.59527587890625 ] ] ], [ [ [ 2059624.13507080078125, 7259052.0972900390625 ], [ 2059622.76568603515625, 7259045.9678955078125 ], [ 2059614.4503173828125, 7259047.825927734375 ], [ 2059615.80828857421875, 7259053.955078125 ], [ 2059624.13507080078125, 7259052.0972900390625 ] ] ], [ [ [ 2059540.2000732421875, 7259052.4036865234375 ], [ 2059538.94232177734375, 7259048.2664794921875 ], [ 2059532.97552490234375, 7259050.10528564453125 ], [ 2059534.2000732421875, 7259054.2808837890625 ], [ 2059540.2000732421875, 7259052.4036865234375 ] ] ], [ [ [ 2060276.845703125, 7259051.54168701171875 ], [ 2060275.5321044921875, 7259043.28631591796875 ], [ 2060277.4246826171875, 7259042.97991943359375 ], [ 2060274.74188232421875, 7259026.12408447265625 ], [ 2060249.1160888671875, 7259030.22308349609375 ], [ 2060251.832275390625, 7259047.28948974609375 ], [ 2060254.136474609375, 7259046.92547607421875 ], [ 2060255.41668701171875, 7259054.97027587890625 ], [ 2060276.845703125, 7259051.54168701171875 ] ] ], [ [ [ 2060464.76409912109375, 7259045.4315185546875 ], [ 2060451.75091552734375, 7259036.69732666015625 ], [ 2060445.2720947265625, 7259046.46588134765625 ], [ 2060458.1962890625, 7259055.1044921875 ], [ 2060464.76409912109375, 7259045.4315185546875 ] ] ], [ [ [ 2059068.35028076171875, 7259053.57208251953125 ], [ 2059067.5264892578125, 7259048.20892333984375 ], [ 2059057.01788330078125, 7259049.83709716796875 ], [ 2059056.14947509765625, 7259044.07171630859375 ], [ 2059044.42767333984375, 7259045.83367919921875 ], [ 2059045.284912109375, 7259051.5609130859375 ], [ 2059049.2366943359375, 7259051.0054931640625 ], [ 2059050.07147216796875, 7259056.3876953125 ], [ 2059057.8416748046875, 7259055.18109130859375 ], [ 2059068.35028076171875, 7259053.57208251953125 ] ] ], [ [ [ 2059312.09527587890625, 7259053.9935302734375 ], [ 2059308.1881103515625, 7259040.2025146484375 ], [ 2059306.21771240234375, 7259040.79632568359375 ], [ 2059300.86328125, 7259021.6038818359375 ], [ 2059279.9462890625, 7259027.46490478515625 ], [ 2059285.74609375, 7259048.2664794921875 ], [ 2059293.51611328125, 7259046.0828857421875 ], [ 2059294.206298828125, 7259048.5728759765625 ], [ 2059298.99310302734375, 7259047.23211669921875 ], [ 2059301.6759033203125, 7259056.94329833984375 ], [ 2059312.09527587890625, 7259053.9935302734375 ] ] ], [ [ [ 2059419.5966796875, 7259054.79791259765625 ], [ 2059416.51312255859375, 7259041.2943115234375 ], [ 2059404.646484375, 7259043.994873046875 ], [ 2059407.71868896484375, 7259057.51788330078125 ], [ 2059419.5966796875, 7259054.79791259765625 ] ] ], [ [ [ 2059786.9954833984375, 7259062.7279052734375 ], [ 2059805.25189208984375, 7259059.6630859375 ], [ 2059805.5634765625, 7259061.4061279296875 ], [ 2059814.49127197265625, 7259059.83551025390625 ], [ 2059812.7103271484375, 7259048.68768310546875 ], [ 2059810.673095703125, 7259049.032470703125 ], [ 2059809.82708740234375, 7259043.9375 ], [ 2059802.1126708984375, 7259045.22088623046875 ], [ 2059801.60052490234375, 7259042.1561279296875 ], [ 2059787.12908935546875, 7259044.5697021484375 ], [ 2059788.48712158203125, 7259052.7677001953125 ], [ 2059785.4259033203125, 7259053.26568603515625 ], [ 2059786.9954833984375, 7259062.7279052734375 ] ] ], [ [ [ 2058486.3385009765625, 7259058.95452880859375 ], [ 2058479.4700927734375, 7259041.619873046875 ], [ 2058469.48468017578125, 7259045.6038818359375 ], [ 2058476.35308837890625, 7259062.9384765625 ], [ 2058486.3385009765625, 7259058.95452880859375 ] ] ], [ [ [ 2058233.10888671875, 7259061.2529296875 ], [ 2058230.492919921875, 7259054.319091796875 ], [ 2058225.39447021484375, 7259056.25372314453125 ], [ 2058228.021728515625, 7259063.16827392578125 ], [ 2058233.10888671875, 7259061.2529296875 ] ] ], [ [ [ 2059251.34832763671875, 7259060.62091064453125 ], [ 2059248.67669677734375, 7259054.79791259765625 ], [ 2059238.47967529296875, 7259059.5098876953125 ], [ 2059241.14031982421875, 7259065.313720703125 ], [ 2059251.34832763671875, 7259060.62091064453125 ] ] ], [ [ [ 2057852.58551025390625, 7259052.805908203125 ], [ 2057848.377685546875, 7259042.5584716796875 ], [ 2057845.91748046875, 7259043.573486328125 ], [ 2057845.18267822265625, 7259041.73468017578125 ], [ 2057840.830078125, 7259030.81689453125 ], [ 2057843.2012939453125, 7259029.840087890625 ], [ 2057839.0712890625, 7259019.6116943359375 ], [ 2057836.622314453125, 7259020.56951904296875 ], [ 2057836.04351806640625, 7259019.13287353515625 ], [ 2057831.5684814453125, 7259007.85107421875 ], [ 2057833.9061279296875, 7259006.9124755859375 ], [ 2057829.776123046875, 7258996.60772705078125 ], [ 2057827.30487060546875, 7258997.64208984375 ], [ 2057826.6702880859375, 7258996.05230712890625 ], [ 2057822.23992919921875, 7258984.86627197265625 ], [ 2057824.52191162109375, 7258983.8892822265625 ], [ 2057820.4365234375, 7258973.64208984375 ], [ 2057817.9541015625, 7258974.7147216796875 ], [ 2057817.11907958984375, 7258972.60772705078125 ], [ 2057812.20989990234375, 7258960.42572021484375 ], [ 2057809.7498779296875, 7258961.36431884765625 ], [ 2057806.06512451171875, 7258952.381103515625 ], [ 2057803.68292236328125, 7258953.3197021484375 ], [ 2057802.9259033203125, 7258951.38507080078125 ], [ 2057798.617919921875, 7258940.48651123046875 ], [ 2057800.877685546875, 7258939.5286865234375 ], [ 2057797.24847412109375, 7258930.44989013671875 ], [ 2057799.5863037109375, 7258929.51129150390625 ], [ 2057798.8516845703125, 7258927.6724853515625 ], [ 2057793.55267333984375, 7258914.5712890625 ], [ 2057781.70849609375, 7258919.41729736328125 ], [ 2057780.7510986328125, 7258917.02288818359375 ], [ 2057770.09771728515625, 7258921.27508544921875 ], [ 2057780.2166748046875, 7258946.7498779296875 ], [ 2057777.87908935546875, 7258947.63092041015625 ], [ 2057783.96807861328125, 7258962.647705078125 ], [ 2057786.36151123046875, 7258961.67071533203125 ], [ 2057788.97747802734375, 7258968.48968505859375 ], [ 2057789.75689697265625, 7258970.11767578125 ], [ 2057782.96630859375, 7258972.856689453125 ], [ 2057820.792724609375, 7259065.79248046875 ], [ 2057852.58551025390625, 7259052.805908203125 ] ] ], [ [ [ 2060380.773681640625, 7259065.3328857421875 ], [ 2060380.50653076171875, 7259063.62811279296875 ], [ 2060389.0001220703125, 7259062.26812744140625 ], [ 2060387.71990966796875, 7259054.26171875 ], [ 2060389.70147705078125, 7259053.93609619140625 ], [ 2060392.70709228515625, 7259053.4381103515625 ], [ 2060392.26171875, 7259050.6414794921875 ], [ 2060391.84991455078125, 7259048.0938720703125 ], [ 2060388.86651611328125, 7259048.5537109375 ], [ 2060387.25250244140625, 7259038.63189697265625 ], [ 2060371.22247314453125, 7259041.23687744140625 ], [ 2060371.50067138671875, 7259042.92230224609375 ], [ 2060367.4375, 7259043.573486328125 ], [ 2060369.43011474609375, 7259056.3876953125 ], [ 2060367.07012939453125, 7259056.79010009765625 ], [ 2060368.4171142578125, 7259065.58172607421875 ], [ 2060373.404296875, 7259064.7965087890625 ], [ 2060373.6715087890625, 7259066.462890625 ], [ 2060380.773681640625, 7259065.3328857421875 ] ] ], [ [ [ 2058811.85888671875, 7259062.153076171875 ], [ 2058805.869873046875, 7259041.6580810546875 ], [ 2058789.56170654296875, 7259046.44671630859375 ], [ 2058795.52850341796875, 7259066.94171142578125 ], [ 2058811.85888671875, 7259062.153076171875 ] ] ], [ [ [ 2058701.7974853515625, 7259056.11968994140625 ], [ 2058697.0775146484375, 7259039.7811279296875 ], [ 2058679.744873046875, 7259044.91448974609375 ], [ 2058681.19207763671875, 7259049.9136962890625 ], [ 2058677.986083984375, 7259050.852294921875 ], [ 2058679.39990234375, 7259055.75567626953125 ], [ 2058682.60589599609375, 7259054.81707763671875 ], [ 2058683.618896484375, 7259058.30328369140625 ], [ 2058675.12530517578125, 7259061.118896484375 ], [ 2058676.8729248046875, 7259067.09490966796875 ], [ 2058688.6505126953125, 7259063.302490234375 ], [ 2058687.71551513671875, 7259060.276123046875 ], [ 2058701.7974853515625, 7259056.11968994140625 ] ] ], [ [ [ 2060568.90350341796875, 7259068.5123291015625 ], [ 2060573.63470458984375, 7259061.1571044921875 ], [ 2060574.15789794921875, 7259061.48272705078125 ], [ 2060577.3638916015625, 7259056.52191162109375 ], [ 2060576.89630126953125, 7259056.2344970703125 ], [ 2060581.0819091796875, 7259049.72210693359375 ], [ 2060564.45068359375, 7259038.95751953125 ], [ 2060552.9290771484375, 7259056.84747314453125 ], [ 2060560.8441162109375, 7259061.96173095703125 ], [ 2060560.25408935546875, 7259062.9193115234375 ], [ 2060568.90350341796875, 7259068.5123291015625 ] ] ], [ [ [ 2059678.214111328125, 7259068.110107421875 ], [ 2059676.3551025390625, 7259061.118896484375 ], [ 2059673.98388671875, 7259061.75091552734375 ], [ 2059671.77972412109375, 7259053.3231201171875 ], [ 2059656.6737060546875, 7259057.21148681640625 ], [ 2059658.20989990234375, 7259063.2833251953125 ], [ 2059655.72747802734375, 7259063.95367431640625 ], [ 2059656.239501953125, 7259066.27130126953125 ], [ 2059654.33587646484375, 7259066.84588623046875 ], [ 2059656.0615234375, 7259073.76068115234375 ], [ 2059678.214111328125, 7259068.110107421875 ] ] ], [ [ [ 2059764.8873291015625, 7259070.27447509765625 ], [ 2059759.855712890625, 7259053.59130859375 ], [ 2059755.72589111328125, 7259054.75970458984375 ], [ 2059753.03192138671875, 7259046.46588134765625 ], [ 2059746.130126953125, 7259048.668701171875 ], [ 2059745.784912109375, 7259047.50030517578125 ], [ 2059738.6270751953125, 7259049.56890869140625 ], [ 2059738.96112060546875, 7259050.75653076171875 ], [ 2059737.35809326171875, 7259051.273681640625 ], [ 2059738.5380859375, 7259055.1427001953125 ], [ 2059733.1834716796875, 7259056.80908203125 ], [ 2059733.8626708984375, 7259058.91607666015625 ], [ 2059732.71612548828125, 7259061.061279296875 ], [ 2059733.5399169921875, 7259063.5897216796875 ], [ 2059735.62152099609375, 7259064.6815185546875 ], [ 2059737.48052978515625, 7259070.75347900390625 ], [ 2059751.69610595703125, 7259066.50128173828125 ], [ 2059753.8779296875, 7259073.76068115234375 ], [ 2059764.8873291015625, 7259070.27447509765625 ] ] ], [ [ [ 2059094.209716796875, 7259071.615478515625 ], [ 2059091.41571044921875, 7259053.72528076171875 ], [ 2059074.11651611328125, 7259056.98150634765625 ], [ 2059076.8660888671875, 7259074.3927001953125 ], [ 2059094.209716796875, 7259071.615478515625 ] ] ], [ [ [ 2060336.969482421875, 7259070.5045166015625 ], [ 2060334.52032470703125, 7259054.91290283203125 ], [ 2060332.20489501953125, 7259055.27691650390625 ], [ 2060330.71331787109375, 7259045.79547119140625 ], [ 2060307.40289306640625, 7259049.47308349609375 ], [ 2060310.263916015625, 7259067.6505126953125 ], [ 2060311.2545166015625, 7259067.497314453125 ], [ 2060312.34552001953125, 7259074.3927001953125 ], [ 2060336.969482421875, 7259070.5045166015625 ] ] ], [ [ [ 2058777.22747802734375, 7259074.54608154296875 ], [ 2058776.6708984375, 7259072.611328125 ], [ 2058782.325927734375, 7259070.964111328125 ], [ 2058778.01788330078125, 7259056.40692138671875 ], [ 2058761.4647216796875, 7259061.540283203125 ], [ 2058765.81732177734375, 7259075.79107666015625 ], [ 2058771.6727294921875, 7259074.0863037109375 ], [ 2058772.22930908203125, 7259076.0208740234375 ], [ 2058777.22747802734375, 7259074.54608154296875 ] ] ], [ [ [ 2059561.51788330078125, 7259073.62652587890625 ], [ 2059558.82391357421875, 7259062.80450439453125 ], [ 2059548.15948486328125, 7259065.4669189453125 ], [ 2059550.853515625, 7259076.28887939453125 ], [ 2059561.51788330078125, 7259073.62652587890625 ] ] ], [ [ [ 2059404.4127197265625, 7259073.64569091796875 ], [ 2059402.1195068359375, 7259063.05352783203125 ], [ 2059398.4237060546875, 7259063.742919921875 ], [ 2059396.6981201171875, 7259055.71728515625 ], [ 2059384.252685546875, 7259058.64788818359375 ], [ 2059388.5828857421875, 7259077.43829345703125 ], [ 2059401.2401123046875, 7259074.71832275390625 ], [ 2059401.10650634765625, 7259074.296875 ], [ 2059404.4127197265625, 7259073.64569091796875 ] ] ], [ [ [ 2059531.10528564453125, 7259072.30487060546875 ], [ 2059525.48370361328125, 7259058.0540771484375 ], [ 2059522.48907470703125, 7259050.181884765625 ], [ 2059518.06988525390625, 7259052.00152587890625 ], [ 2059511.93609619140625, 7259034.207275390625 ], [ 2059506.62628173828125, 7259036.218505859375 ], [ 2059506.39227294921875, 7259035.50970458984375 ], [ 2059498.73370361328125, 7259038.65087890625 ], [ 2059508.95269775390625, 7259064.71990966796875 ], [ 2059507.939697265625, 7259065.17950439453125 ], [ 2059510.756103515625, 7259072.24749755859375 ], [ 2059511.9027099609375, 7259071.7877197265625 ], [ 2059514.75250244140625, 7259078.9130859375 ], [ 2059531.10528564453125, 7259072.30487060546875 ] ] ], [ [ [ 2058561.37908935546875, 7259071.04071044921875 ], [ 2058556.92608642578125, 7259056.1962890625 ], [ 2058550.94830322265625, 7259058.22650146484375 ], [ 2058528.8848876953125, 7259064.33673095703125 ], [ 2058532.97027587890625, 7259079.162109375 ], [ 2058554.9447021484375, 7259073.09027099609375 ], [ 2058561.37908935546875, 7259071.04071044921875 ] ] ], [ [ [ 2058468.2379150390625, 7259078.7216796875 ], [ 2058467.20269775390625, 7259069.9296875 ], [ 2058462.2266845703125, 7259070.5045166015625 ], [ 2058463.25091552734375, 7259079.31549072265625 ], [ 2058468.2379150390625, 7259078.7216796875 ] ] ], [ [ [ 2060476.14111328125, 7259065.8883056640625 ], [ 2060459.7880859375, 7259055.1427001953125 ], [ 2060451.138671875, 7259068.359130859375 ], [ 2060455.04608154296875, 7259070.9259033203125 ], [ 2060453.62109375, 7259073.09027099609375 ], [ 2060466.07769775390625, 7259081.288330078125 ], [ 2060476.14111328125, 7259065.8883056640625 ] ] ], [ [ [ 2059465.15972900390625, 7259056.86669921875 ], [ 2059463.84613037109375, 7259051.8673095703125 ], [ 2059461.330322265625, 7259052.48028564453125 ], [ 2059459.2930908203125, 7259044.5697021484375 ], [ 2059457.69012451171875, 7259038.3253173828125 ], [ 2059440.736083984375, 7259042.539306640625 ], [ 2059440.3131103515625, 7259041.0452880859375 ], [ 2059433.22210693359375, 7259042.788330078125 ], [ 2059435.55987548828125, 7259051.79071044921875 ], [ 2059439.4337158203125, 7259050.75653076171875 ], [ 2059442.2279052734375, 7259061.98089599609375 ], [ 2059439.82330322265625, 7259062.59368896484375 ], [ 2059441.99407958984375, 7259072.2667236328125 ], [ 2059439.0662841796875, 7259072.93707275390625 ], [ 2059441.1480712890625, 7259082.20770263671875 ], [ 2059463.90167236328125, 7259077.093505859375 ], [ 2059460.66229248046875, 7259062.68951416015625 ], [ 2059463.3450927734375, 7259062.07647705078125 ], [ 2059462.33209228515625, 7259057.5562744140625 ], [ 2059465.15972900390625, 7259056.86669921875 ] ] ], [ [ [ 2060512.86529541015625, 7259083.10791015625 ], [ 2060517.7633056640625, 7259075.56109619140625 ], [ 2060518.186279296875, 7259075.82928466796875 ], [ 2060521.4146728515625, 7259070.830078125 ], [ 2060521.013916015625, 7259070.542724609375 ], [ 2060525.1884765625, 7259064.10687255859375 ], [ 2060508.57952880859375, 7259053.28472900390625 ], [ 2060496.95770263671875, 7259071.21307373046875 ], [ 2060504.7279052734375, 7259076.2698974609375 ], [ 2060504.0377197265625, 7259077.342529296875 ], [ 2060512.86529541015625, 7259083.10791015625 ] ] ], [ [ [ 2059737.35809326171875, 7259083.18450927734375 ], [ 2059734.4970703125, 7259073.3009033203125 ], [ 2059728.2633056640625, 7259075.1204833984375 ], [ 2059731.13531494140625, 7259085.00408935546875 ], [ 2059737.35809326171875, 7259083.18450927734375 ] ] ], [ [ [ 2059611.92327880859375, 7259082.30352783203125 ], [ 2059614.6395263671875, 7259081.65228271484375 ], [ 2059615.18487548828125, 7259083.85491943359375 ], [ 2059623.6007080078125, 7259081.82452392578125 ], [ 2059619.39288330078125, 7259064.31768798828125 ], [ 2059610.87689208984375, 7259066.405517578125 ], [ 2059611.2664794921875, 7259068.03350830078125 ], [ 2059602.29412841796875, 7259070.27447509765625 ], [ 2059606.090087890625, 7259086.05767822265625 ], [ 2059612.44647216796875, 7259084.52532958984375 ], [ 2059611.92327880859375, 7259082.30352783203125 ] ] ], [ [ [ 2060276.46728515625, 7259085.8660888671875 ], [ 2060276.311279296875, 7259084.8701171875 ], [ 2060278.45989990234375, 7259084.52532958984375 ], [ 2060278.62689208984375, 7259085.5596923828125 ], [ 2060280.363525390625, 7259085.29150390625 ], [ 2060280.19647216796875, 7259084.23809814453125 ], [ 2060295.2244873046875, 7259081.82452392578125 ], [ 2060293.910888671875, 7259073.5499267578125 ], [ 2060295.62530517578125, 7259073.28167724609375 ], [ 2060292.90911865234375, 7259056.21527099609375 ], [ 2060267.66192626953125, 7259060.276123046875 ], [ 2060270.3892822265625, 7259077.3616943359375 ], [ 2060272.30389404296875, 7259077.05511474609375 ], [ 2060273.61749267578125, 7259085.31072998046875 ], [ 2060275.12030029296875, 7259085.0806884765625 ], [ 2060275.276123046875, 7259086.05767822265625 ], [ 2060276.46728515625, 7259085.8660888671875 ] ] ], [ [ [ 2058721.3450927734375, 7259089.773681640625 ], [ 2058724.91851806640625, 7259088.89251708984375 ], [ 2058725.653076171875, 7259087.49432373046875 ], [ 2058731.1746826171875, 7259085.827880859375 ], [ 2058730.6737060546875, 7259083.87408447265625 ], [ 2058736.96331787109375, 7259081.9779052734375 ], [ 2058736.8406982421875, 7259081.57568359375 ], [ 2058747.69451904296875, 7259078.31927490234375 ], [ 2058743.82049560546875, 7259065.2178955078125 ], [ 2058733.02252197265625, 7259068.41668701171875 ], [ 2058732.20989990234375, 7259065.9456787109375 ], [ 2058726.91107177734375, 7259067.497314453125 ], [ 2058721.757080078125, 7259064.643310546875 ], [ 2058715.43408203125, 7259076.2122802734375 ], [ 2058710.39129638671875, 7259077.68731689453125 ], [ 2058713.67510986328125, 7259088.73931884765625 ], [ 2058718.3394775390625, 7259087.417724609375 ], [ 2058718.99627685546875, 7259089.40972900390625 ], [ 2058720.17633056640625, 7259089.06488037109375 ], [ 2058721.3450927734375, 7259089.773681640625 ] ] ], [ [ [ 2059718.311279296875, 7259085.4447021484375 ], [ 2059712.36688232421875, 7259066.21392822265625 ], [ 2059694.6558837890625, 7259071.7686767578125 ], [ 2059697.06048583984375, 7259079.4302978515625 ], [ 2059696.39251708984375, 7259081.11590576171875 ], [ 2059697.91748046875, 7259086.076904296875 ], [ 2059699.4315185546875, 7259087.0155029296875 ], [ 2059700.6448974609375, 7259090.9036865234375 ], [ 2059718.311279296875, 7259085.4447021484375 ] ] ], [ [ [ 2058139.57830810546875, 7259091.88067626953125 ], [ 2058157.2000732421875, 7259084.48712158203125 ], [ 2058156.242919921875, 7259082.073486328125 ], [ 2058165.59368896484375, 7259078.0894775390625 ], [ 2058164.64752197265625, 7259075.77191162109375 ], [ 2058169.30047607421875, 7259073.79888916015625 ], [ 2058177.4603271484375, 7259070.35107421875 ], [ 2058178.1727294921875, 7259068.3209228515625 ], [ 2058178.03912353515625, 7259067.20989990234375 ], [ 2058195.0042724609375, 7259060.16107177734375 ], [ 2058193.6461181640625, 7259057.19232177734375 ], [ 2058196.0728759765625, 7259051.15869140625 ], [ 2058197.37548828125, 7259047.92169189453125 ], [ 2058200.4033203125, 7259046.59991455078125 ], [ 2058192.2435302734375, 7259027.2542724609375 ], [ 2058190.8074951171875, 7259023.84490966796875 ], [ 2058193.15631103515625, 7259022.848876953125 ], [ 2058188.8817138671875, 7259012.7354736328125 ], [ 2058186.63311767578125, 7259013.9613037109375 ], [ 2058182.280517578125, 7259003.52227783203125 ], [ 2058181.06707763671875, 7259000.630126953125 ], [ 2058183.37127685546875, 7258999.61492919921875 ], [ 2058179.14129638671875, 7258989.4249267578125 ], [ 2058176.77008056640625, 7258990.34429931640625 ], [ 2058172.29510498046875, 7258979.7520751953125 ], [ 2058171.43792724609375, 7258977.721923828125 ], [ 2058173.7645263671875, 7258976.70672607421875 ], [ 2058169.50091552734375, 7258966.59332275390625 ], [ 2058138.05328369140625, 7258980.096923828125 ], [ 2058157.68988037109375, 7259026.69873046875 ], [ 2058166.76251220703125, 7259022.867919921875 ], [ 2058172.784912109375, 7259037.061279296875 ], [ 2058175.11151123046875, 7259036.06512451171875 ], [ 2058178.00567626953125, 7259042.88409423828125 ], [ 2058176.16888427734375, 7259047.212890625 ], [ 2058169.6903076171875, 7259049.87530517578125 ], [ 2058170.80328369140625, 7259052.21209716796875 ], [ 2058162.3096923828125, 7259055.85150146484375 ], [ 2058161.4525146484375, 7259057.88189697265625 ], [ 2058161.88671875, 7259058.8203125 ], [ 2058148.07208251953125, 7259064.70068359375 ], [ 2058149.07391357421875, 7259067.0374755859375 ], [ 2058143.42987060546875, 7259069.48931884765625 ], [ 2058139.0885009765625, 7259067.669677734375 ], [ 2058133.25531005859375, 7259053.78289794921875 ], [ 2058135.52630615234375, 7259052.74847412109375 ], [ 2058129.55950927734375, 7259038.63189697265625 ], [ 2058138.59869384765625, 7259034.78192138671875 ], [ 2058118.8729248046875, 7258988.0841064453125 ], [ 2058087.40289306640625, 7259001.415283203125 ], [ 2058091.7332763671875, 7259011.5863037109375 ], [ 2058094.0709228515625, 7259010.60931396484375 ], [ 2058095.206298828125, 7259013.31011962890625 ], [ 2058099.403076171875, 7259023.21270751953125 ], [ 2058097.08770751953125, 7259024.2470703125 ], [ 2058101.3623046875, 7259034.3604736328125 ], [ 2058103.67767333984375, 7259033.364501953125 ], [ 2058104.6796875, 7259035.75872802734375 ], [ 2058109.277099609375, 7259046.657470703125 ], [ 2058106.8726806640625, 7259047.4810791015625 ], [ 2058111.15850830078125, 7259057.594482421875 ], [ 2058113.5850830078125, 7259056.56011962890625 ], [ 2058114.66510009765625, 7259059.10772705078125 ], [ 2058126.2532958984375, 7259086.45989990234375 ], [ 2058129.32568359375, 7259085.157470703125 ], [ 2058134.0791015625, 7259087.09210205078125 ], [ 2058138.26470947265625, 7259088.81591796875 ], [ 2058139.57830810546875, 7259091.88067626953125 ] ] ], [ [ [ 2057805.33050537109375, 7259073.95208740234375 ], [ 2057799.30810546875, 7259058.47552490234375 ], [ 2057783.4005126953125, 7259064.643310546875 ], [ 2057777.5894775390625, 7259049.760498046875 ], [ 2057768.9957275390625, 7259053.15069580078125 ], [ 2057757.7078857421875, 7259024.3428955078125 ], [ 2057725.41412353515625, 7259036.9271240234375 ], [ 2057728.11907958984375, 7259043.82269287109375 ], [ 2057729.63311767578125, 7259047.65350341796875 ], [ 2057733.9522705078125, 7259046.00628662109375 ], [ 2057737.6815185546875, 7259055.52587890625 ], [ 2057740.575927734375, 7259054.453125 ], [ 2057745.11767578125, 7259066.00311279296875 ], [ 2057746.23089599609375, 7259068.85711669921875 ], [ 2057748.25689697265625, 7259068.18670654296875 ], [ 2057749.92669677734375, 7259073.013671875 ], [ 2057752.37567138671875, 7259072.055908203125 ], [ 2057759.9788818359375, 7259091.44012451171875 ], [ 2057761.01409912109375, 7259094.10247802734375 ], [ 2057796.19110107421875, 7259080.29229736328125 ], [ 2057795.30047607421875, 7259077.87890625 ], [ 2057796.9481201171875, 7259077.22747802734375 ], [ 2057805.33050537109375, 7259073.95208740234375 ] ] ], [ [ [ 2059318.0509033203125, 7259077.18927001953125 ], [ 2059315.846923828125, 7259072.4390869140625 ], [ 2059298.8372802734375, 7259080.80950927734375 ], [ 2059305.50531005859375, 7259094.35150146484375 ], [ 2059317.3385009765625, 7259088.451904296875 ], [ 2059315.4014892578125, 7259084.8319091796875 ], [ 2059318.70770263671875, 7259083.165283203125 ], [ 2059316.0916748046875, 7259078.14691162109375 ], [ 2059318.0509033203125, 7259077.18927001953125 ] ] ], [ [ [ 2061135.94268798828125, 7259059.0311279296875 ], [ 2061124.51031494140625, 7259055.62152099609375 ], [ 2061122.12811279296875, 7259057.0772705078125 ], [ 2061094.298095703125, 7259048.89849853515625 ], [ 2061093.1292724609375, 7259046.17852783203125 ], [ 2061081.6298828125, 7259042.63507080078125 ], [ 2061079.15869140625, 7259044.16748046875 ], [ 2061049.36968994140625, 7259035.29888916015625 ], [ 2061040.18572998046875, 7259064.0302734375 ], [ 2061144.30291748046875, 7259095.32830810546875 ], [ 2061148.95611572265625, 7259080.29229736328125 ], [ 2061147.1414794921875, 7259079.698486328125 ], [ 2061151.17132568359375, 7259065.9456787109375 ], [ 2061137.24530029296875, 7259061.50189208984375 ], [ 2061135.94268798828125, 7259059.0311279296875 ] ] ], [ [ [ 2059376.71630859375, 7259092.627685546875 ], [ 2059372.27471923828125, 7259075.92510986328125 ], [ 2059359.1834716796875, 7259079.35369873046875 ], [ 2059363.65850830078125, 7259096.11370849609375 ], [ 2059376.71630859375, 7259092.627685546875 ] ] ], [ [ [ 2060385.4600830078125, 7259095.5772705078125 ], [ 2060385.17071533203125, 7259093.853515625 ], [ 2060393.66448974609375, 7259092.5126953125 ], [ 2060392.36187744140625, 7259084.4678955078125 ], [ 2060394.4102783203125, 7259084.12310791015625 ], [ 2060397.4268798828125, 7259083.6251220703125 ], [ 2060396.84808349609375, 7259080.0048828125 ], [ 2060396.56988525390625, 7259078.22369384765625 ], [ 2060393.5418701171875, 7259078.7598876953125 ], [ 2060391.91668701171875, 7259068.87628173828125 ], [ 2060375.83111572265625, 7259071.46209716796875 ], [ 2060376.10931396484375, 7259073.1668701171875 ], [ 2060372.1019287109375, 7259073.818115234375 ], [ 2060374.1279296875, 7259086.61309814453125 ], [ 2060371.67889404296875, 7259087.0155029296875 ], [ 2060373.08148193359375, 7259095.80731201171875 ], [ 2060378.03509521484375, 7259094.9835205078125 ], [ 2060378.38031005859375, 7259096.7457275390625 ], [ 2060385.4600830078125, 7259095.5772705078125 ] ] ], [ [ [ 2058941.64630126953125, 7259096.78411865234375 ], [ 2058940.778076171875, 7259091.4208984375 ], [ 2058944.12872314453125, 7259090.78887939453125 ], [ 2058945.08612060546875, 7259090.7313232421875 ], [ 2058947.5684814453125, 7259090.30987548828125 ], [ 2058948.4478759765625, 7259095.69232177734375 ], [ 2058954.0806884765625, 7259094.77288818359375 ], [ 2058959.0120849609375, 7259093.968505859375 ], [ 2058958.15509033203125, 7259088.62432861328125 ], [ 2058962.01788330078125, 7259087.9923095703125 ], [ 2058962.240478515625, 7259089.17987060546875 ], [ 2058971.947509765625, 7259087.590087890625 ], [ 2058979.07208251953125, 7259086.42169189453125 ], [ 2058988.22247314453125, 7259084.90850830078125 ], [ 2058997.13909912109375, 7259083.45269775390625 ], [ 2058994.5452880859375, 7259067.5355224609375 ], [ 2058985.662109375, 7259068.99127197265625 ], [ 2058976.51171875, 7259070.48529052734375 ], [ 2058969.40948486328125, 7259071.6536865234375 ], [ 2058959.63568115234375, 7259073.2435302734375 ], [ 2058950.87469482421875, 7259074.69927978515625 ], [ 2058942.72607421875, 7259076.0208740234375 ], [ 2058932.91888427734375, 7259077.39990234375 ], [ 2058925.9390869140625, 7259078.35772705078125 ], [ 2058918.7034912109375, 7259079.3729248046875 ], [ 2058909.18548583984375, 7259080.92431640625 ], [ 2058910.1207275390625, 7259087.03448486328125 ], [ 2058911.93511962890625, 7259096.094482421875 ], [ 2058914.51788330078125, 7259095.74969482421875 ], [ 2058914.82952880859375, 7259097.55029296875 ], [ 2058918.40289306640625, 7259096.93731689453125 ], [ 2058918.09112548828125, 7259095.0985107421875 ], [ 2058921.16351318359375, 7259094.6771240234375 ], [ 2058928.310302734375, 7259093.41290283203125 ], [ 2058935.30108642578125, 7259092.28289794921875 ], [ 2058936.19171142578125, 7259097.665283203125 ], [ 2058941.64630126953125, 7259096.78411865234375 ] ] ], [ [ [ 2059920.3560791015625, 7259095.23248291015625 ], [ 2059916.72711181640625, 7259081.154296875 ], [ 2059914.25592041015625, 7259079.698486328125 ], [ 2059912.1185302734375, 7259071.7686767578125 ], [ 2059906.94207763671875, 7259073.205078125 ], [ 2059905.127685546875, 7259071.7877197265625 ], [ 2059899.673095703125, 7259073.147705078125 ], [ 2059897.62469482421875, 7259072.13250732421875 ], [ 2059890.64508056640625, 7259074.00970458984375 ], [ 2059888.952880859375, 7259076.787109375 ], [ 2059890.70068359375, 7259083.3760986328125 ], [ 2059886.37030029296875, 7259084.52532958984375 ], [ 2059889.16448974609375, 7259095.730712890625 ], [ 2059908.9124755859375, 7259090.4822998046875 ], [ 2059910.8272705078125, 7259097.74188232421875 ], [ 2059920.3560791015625, 7259095.23248291015625 ] ] ], [ [ [ 2059271.2188720703125, 7259077.8021240234375 ], [ 2059268.35791015625, 7259072.8795166015625 ], [ 2059251.39288330078125, 7259082.8397216796875 ], [ 2059256.25750732421875, 7259091.171875 ], [ 2059254.49871826171875, 7259092.206298828125 ], [ 2059258.19451904296875, 7259098.527099609375 ], [ 2059272.576904296875, 7259090.080078125 ], [ 2059266.88848876953125, 7259080.33050537109375 ], [ 2059271.2188720703125, 7259077.8021240234375 ] ] ], [ [ [ 2057836.29949951171875, 7259096.78411865234375 ], [ 2057832.87091064453125, 7259089.0841064453125 ], [ 2057824.989501953125, 7259092.58929443359375 ], [ 2057828.4180908203125, 7259100.289306640625 ], [ 2057836.29949951171875, 7259096.78411865234375 ] ] ], [ [ [ 2060548.12030029296875, 7259100.82568359375 ], [ 2060553.02947998046875, 7259093.22149658203125 ], [ 2060553.48590087890625, 7259093.50872802734375 ], [ 2060556.66949462890625, 7259088.58612060546875 ], [ 2060556.168701171875, 7259088.260498046875 ], [ 2060560.3319091796875, 7259081.78631591796875 ], [ 2060543.73431396484375, 7259071.04071044921875 ], [ 2060532.23492431640625, 7259088.79669189453125 ], [ 2060540.40570068359375, 7259094.08331298828125 ], [ 2060539.615478515625, 7259095.32830810546875 ], [ 2060548.12030029296875, 7259100.82568359375 ] ] ], [ [ [ 2059347.14990234375, 7259100.27008056640625 ], [ 2059346.76031494140625, 7259098.776123046875 ], [ 2059351.034912109375, 7259097.6461181640625 ], [ 2059350.16668701171875, 7259094.31329345703125 ], [ 2059352.1593017578125, 7259093.77691650390625 ], [ 2059349.3651123046875, 7259083.08868408203125 ], [ 2059343.3873291015625, 7259084.65948486328125 ], [ 2059342.218505859375, 7259080.1580810546875 ], [ 2059333.19049072265625, 7259082.5333251953125 ], [ 2059333.90289306640625, 7259085.27227783203125 ], [ 2059328.4259033203125, 7259086.70892333984375 ], [ 2059331.88787841796875, 7259099.98291015625 ], [ 2059336.37408447265625, 7259098.7952880859375 ], [ 2059337.42047119140625, 7259102.8369140625 ], [ 2059347.14990234375, 7259100.27008056640625 ] ] ], [ [ [ 2059254.48748779296875, 7259101.68768310546875 ], [ 2059249.9569091796875, 7259092.95330810546875 ], [ 2059244.56890869140625, 7259095.74969482421875 ], [ 2059249.09967041015625, 7259104.5032958984375 ], [ 2059254.48748779296875, 7259101.68768310546875 ] ] ], [ [ [ 2060341.67828369140625, 7259100.9788818359375 ], [ 2060339.273681640625, 7259085.29150390625 ], [ 2060337.169677734375, 7259085.61712646484375 ], [ 2060335.7783203125, 7259076.5189208984375 ], [ 2060312.2677001953125, 7259080.1580810546875 ], [ 2060315.03948974609375, 7259098.220703125 ], [ 2060316.0634765625, 7259098.0675048828125 ], [ 2060317.08770751953125, 7259104.771484375 ], [ 2060341.67828369140625, 7259100.9788818359375 ] ] ], [ [ [ 2058691.28887939453125, 7259096.47772216796875 ], [ 2058685.96771240234375, 7259078.185302734375 ], [ 2058678.99908447265625, 7259080.2156982421875 ], [ 2058680.30169677734375, 7259084.7169189453125 ], [ 2058675.8043212890625, 7259086.019287109375 ], [ 2058675.0806884765625, 7259083.54852294921875 ], [ 2058672.531494140625, 7259082.2843017578125 ], [ 2058669.9822998046875, 7259083.0120849609375 ], [ 2058668.657470703125, 7259085.57891845703125 ], [ 2058669.30328369140625, 7259088.08807373046875 ], [ 2058663.4478759765625, 7259089.58209228515625 ], [ 2058664.093505859375, 7259092.148681640625 ], [ 2058660.219482421875, 7259099.4656982421875 ], [ 2058667.43310546875, 7259103.44989013671875 ], [ 2058668.2122802734375, 7259105.93988037109375 ], [ 2058681.43707275390625, 7259102.0706787109375 ], [ 2058680.7135009765625, 7259099.5615234375 ], [ 2058691.28887939453125, 7259096.47772216796875 ] ] ], [ [ [ 2059852.340087890625, 7259101.17047119140625 ], [ 2059847.7091064453125, 7259085.5023193359375 ], [ 2059835.5531005859375, 7259089.122314453125 ], [ 2059837.53448486328125, 7259095.84552001953125 ], [ 2059833.6383056640625, 7259096.994873046875 ], [ 2059836.2764892578125, 7259105.93988037109375 ], [ 2059852.340087890625, 7259101.17047119140625 ] ] ], [ [ [ 2058491.15869140625, 7259104.67572021484375 ], [ 2058489.8228759765625, 7259100.710693359375 ], [ 2058495.39990234375, 7259098.81451416015625 ], [ 2058490.10107421875, 7259083.2611083984375 ], [ 2058483.11029052734375, 7259085.61712646484375 ], [ 2058482.0750732421875, 7259082.552490234375 ], [ 2058470.04132080078125, 7259086.6514892578125 ], [ 2058473.080322265625, 7259095.61572265625 ], [ 2058477.14349365234375, 7259094.23651123046875 ], [ 2058480.4384765625, 7259103.89031982421875 ], [ 2058485.7708740234375, 7259102.0706787109375 ], [ 2058487.106689453125, 7259106.0546875 ], [ 2058491.15869140625, 7259104.67572021484375 ] ] ], [ [ [ 2059825.82373046875, 7259107.01251220703125 ], [ 2059824.910888671875, 7259103.7755126953125 ], [ 2059833.4490966796875, 7259101.381103515625 ], [ 2059829.35247802734375, 7259086.6514892578125 ], [ 2059811.35211181640625, 7259091.669921875 ], [ 2059815.71588134765625, 7259107.37652587890625 ], [ 2059821.1370849609375, 7259105.86328125 ], [ 2059821.771728515625, 7259108.1427001953125 ], [ 2059825.82373046875, 7259107.01251220703125 ] ] ], [ [ [ 2064200.83551025390625, 7259097.186279296875 ], [ 2064198.74267578125, 7259097.1480712890625 ], [ 2064197.30670166015625, 7259097.56951904296875 ], [ 2064195.54791259765625, 7259098.71868896484375 ], [ 2064194.04510498046875, 7259100.9788818359375 ], [ 2064193.655517578125, 7259103.0474853515625 ], [ 2064194.37908935546875, 7259105.97808837890625 ], [ 2064195.6702880859375, 7259107.62548828125 ], [ 2064197.507080078125, 7259108.7554931640625 ], [ 2064199.5665283203125, 7259109.15771484375 ], [ 2064202.38287353515625, 7259108.52569580078125 ], [ 2064204.063720703125, 7259107.2996826171875 ], [ 2064204.84307861328125, 7259106.28472900390625 ], [ 2064205.622314453125, 7259104.33087158203125 ], [ 2064205.67791748046875, 7259102.24310302734375 ], [ 2064204.6204833984375, 7259099.59967041015625 ], [ 2064203.10650634765625, 7259098.1248779296875 ], [ 2064200.83551025390625, 7259097.186279296875 ] ] ], [ [ [ 2059119.7799072265625, 7259103.794677734375 ], [ 2059112.844482421875, 7259086.938720703125 ], [ 2059098.3062744140625, 7259093.04888916015625 ], [ 2059100.27667236328125, 7259097.8375244140625 ], [ 2059096.32489013671875, 7259099.4656982421875 ], [ 2059098.028076171875, 7259103.6220703125 ], [ 2059101.1448974609375, 7259102.3197021484375 ], [ 2059101.82391357421875, 7259103.986083984375 ], [ 2059102.67010498046875, 7259103.6605224609375 ], [ 2059105.24151611328125, 7259109.9049072265625 ], [ 2059119.7799072265625, 7259103.794677734375 ] ] ], [ [ [ 2059674.19549560546875, 7259106.169677734375 ], [ 2059668.65167236328125, 7259083.18450927734375 ], [ 2059655.00390625, 7259086.36407470703125 ], [ 2059656.82952880859375, 7259094.1217041015625 ], [ 2059654.30267333984375, 7259094.6962890625 ], [ 2059658.0540771484375, 7259110.01971435546875 ], [ 2059674.19549560546875, 7259106.169677734375 ] ] ], [ [ [ 2059579.01727294921875, 7259109.6558837890625 ], [ 2059577.61468505859375, 7259103.85211181640625 ], [ 2059563.6884765625, 7259107.261474609375 ], [ 2059565.09112548828125, 7259113.0653076171875 ], [ 2059579.01727294921875, 7259109.6558837890625 ] ] ], [ [ [ 2060084.46331787109375, 7259106.39947509765625 ], [ 2060081.86968994140625, 7259102.97088623046875 ], [ 2060072.5966796875, 7259110.00048828125 ], [ 2060075.1793212890625, 7259113.4290771484375 ], [ 2060084.46331787109375, 7259106.39947509765625 ] ] ], [ [ [ 2062303.03851318359375, 7259109.828125 ], [ 2062295.546875, 7259105.5950927734375 ], [ 2062292.4854736328125, 7259110.9967041015625 ], [ 2062299.96612548828125, 7259115.2489013671875 ], [ 2062303.03851318359375, 7259109.828125 ] ] ], [ [ [ 2060089.7733154296875, 7259110.80511474609375 ], [ 2060086.4114990234375, 7259106.5145263671875 ], [ 2060078.89752197265625, 7259112.4522705078125 ], [ 2060082.24810791015625, 7259116.72369384765625 ], [ 2060089.7733154296875, 7259110.80511474609375 ] ] ], [ [ [ 2062340.252685546875, 7259111.456298828125 ], [ 2062328.71990966796875, 7259105.38427734375 ], [ 2062325.7476806640625, 7259111.034912109375 ], [ 2062337.280517578125, 7259117.10687255859375 ], [ 2062340.252685546875, 7259111.456298828125 ] ] ], [ [ [ 2058095.1395263671875, 7259114.78912353515625 ], [ 2058092.2786865234375, 7259107.87451171875 ], [ 2058084.41949462890625, 7259111.13067626953125 ], [ 2058087.2802734375, 7259118.0452880859375 ], [ 2058095.1395263671875, 7259114.78912353515625 ] ] ], [ [ [ 2059640.43231201171875, 7259114.8848876953125 ], [ 2059636.40252685546875, 7259099.14007568359375 ], [ 2059633.90887451171875, 7259099.69549560546875 ], [ 2059632.127685546875, 7259092.263671875 ], [ 2059618.3798828125, 7259095.69232177734375 ], [ 2059607.63751220703125, 7259098.39312744140625 ], [ 2059613.50408935546875, 7259121.60809326171875 ], [ 2059624.190673828125, 7259118.96490478515625 ], [ 2059640.43231201171875, 7259114.8848876953125 ] ] ], [ [ [ 2060487.5625, 7259122.33587646484375 ], [ 2060493.71832275390625, 7259112.83551025390625 ], [ 2060494.1636962890625, 7259113.103515625 ], [ 2060497.403076171875, 7259108.10430908203125 ], [ 2060497.0023193359375, 7259107.83612060546875 ], [ 2060500.3419189453125, 7259102.6837158203125 ], [ 2060483.73309326171875, 7259091.88067626953125 ], [ 2060470.98687744140625, 7259111.5712890625 ], [ 2060487.5625, 7259122.33587646484375 ] ] ], [ [ [ 2059096.07989501953125, 7259123.90667724609375 ], [ 2059095.12249755859375, 7259117.35589599609375 ], [ 2059093.84228515625, 7259117.50909423828125 ], [ 2059093.0518798828125, 7259112.47149658203125 ], [ 2059075.83087158203125, 7259115.0380859375 ], [ 2059076.610107421875, 7259120.24810791015625 ], [ 2059086.651123046875, 7259118.69671630859375 ], [ 2059087.6085205078125, 7259125.1708984375 ], [ 2059096.07989501953125, 7259123.90667724609375 ] ] ], [ [ [ 2060377.3895263671875, 7259126.09027099609375 ], [ 2060385.31549072265625, 7259124.84527587890625 ], [ 2060385.393310546875, 7259125.0750732421875 ], [ 2060392.18389892578125, 7259123.964111328125 ], [ 2060392.1392822265625, 7259123.715087890625 ], [ 2060397.92791748046875, 7259122.75732421875 ], [ 2060396.65887451171875, 7259114.731689453125 ], [ 2060398.67388916015625, 7259114.4061279296875 ], [ 2060401.6461181640625, 7259113.9080810546875 ], [ 2060401.1226806640625, 7259110.65191650390625 ], [ 2060400.78887939453125, 7259108.602294921875 ], [ 2060397.81671142578125, 7259109.06207275390625 ], [ 2060396.2025146484375, 7259099.14007568359375 ], [ 2060380.16131591796875, 7259101.72589111328125 ], [ 2060380.39508056640625, 7259103.44989013671875 ], [ 2060376.35430908203125, 7259104.10107421875 ], [ 2060378.38031005859375, 7259116.8961181640625 ], [ 2060376.06488037109375, 7259117.3175048828125 ], [ 2060377.3895263671875, 7259126.09027099609375 ] ] ], [ [ [ 2059285.87969970703125, 7259122.31689453125 ], [ 2059283.69769287109375, 7259117.60491943359375 ], [ 2059275.02587890625, 7259121.6273193359375 ], [ 2059277.2078857421875, 7259126.33929443359375 ], [ 2059285.87969970703125, 7259122.31689453125 ] ] ], [ [ [ 2059568.24151611328125, 7259130.55328369140625 ], [ 2059576.56829833984375, 7259128.50372314453125 ], [ 2059576.9801025390625, 7259130.17010498046875 ], [ 2059584.12689208984375, 7259128.4271240234375 ], [ 2059583.247314453125, 7259124.7686767578125 ], [ 2059594.59088134765625, 7259121.9910888671875 ], [ 2059591.80792236328125, 7259110.4794921875 ], [ 2059580.45330810546875, 7259113.2376708984375 ], [ 2059579.551513671875, 7259109.56011962890625 ], [ 2059564.055908203125, 7259113.33349609375 ], [ 2059564.80169677734375, 7259116.4365234375 ], [ 2059563.7999267578125, 7259118.1029052734375 ], [ 2059564.6571044921875, 7259121.66552734375 ], [ 2059566.315673828125, 7259122.68072509765625 ], [ 2059568.24151611328125, 7259130.55328369140625 ] ] ], [ [ [ 2062336.21173095703125, 7259125.82208251953125 ], [ 2062325.69207763671875, 7259120.76531982421875 ], [ 2062322.5640869140625, 7259127.25872802734375 ], [ 2062333.08367919921875, 7259132.31549072265625 ], [ 2062336.21173095703125, 7259125.82208251953125 ] ] ], [ [ [ 2058320.5615234375, 7259130.03607177734375 ], [ 2058319.5706787109375, 7259123.00628662109375 ], [ 2058317.95672607421875, 7259123.21710205078125 ], [ 2058317.23309326171875, 7259118.256103515625 ], [ 2058318.06787109375, 7259118.1029052734375 ], [ 2058316.843505859375, 7259108.9854736328125 ], [ 2058310.5205078125, 7259109.8472900390625 ], [ 2058309.80810546875, 7259104.73309326171875 ], [ 2058291.82989501953125, 7259107.2423095703125 ], [ 2058294.53509521484375, 7259126.60748291015625 ], [ 2058301.32550048828125, 7259125.70709228515625 ], [ 2058302.28289794921875, 7259132.56451416015625 ], [ 2058320.5615234375, 7259130.03607177734375 ] ] ], [ [ [ 2059456.7216796875, 7259125.82208251953125 ], [ 2059466.061279296875, 7259123.6959228515625 ], [ 2059467.59747314453125, 7259130.39990234375 ], [ 2059472.80731201171875, 7259129.23150634765625 ], [ 2059471.28228759765625, 7259122.48931884765625 ], [ 2059480.0208740234375, 7259120.5546875 ], [ 2059481.568115234375, 7259127.27789306640625 ], [ 2059482.080322265625, 7259127.12451171875 ], [ 2059480.63311767578125, 7259120.439697265625 ], [ 2059490.05072021484375, 7259118.3519287109375 ], [ 2059491.52008056640625, 7259125.09429931640625 ], [ 2059496.25128173828125, 7259124.00250244140625 ], [ 2059496.6185302734375, 7259125.6304931640625 ], [ 2059497.186279296875, 7259125.51568603515625 ], [ 2059493.66851806640625, 7259109.6558837890625 ], [ 2059489.14910888671875, 7259110.6326904296875 ], [ 2059487.6796875, 7259104.0819091796875 ], [ 2059477.9168701171875, 7259106.30389404296875 ], [ 2059477.7720947265625, 7259105.63348388671875 ], [ 2059477.37152099609375, 7259105.69091796875 ], [ 2059476.970703125, 7259105.76751708984375 ], [ 2059477.10430908203125, 7259106.45709228515625 ], [ 2059467.31927490234375, 7259108.67889404296875 ], [ 2059468.77752685546875, 7259115.17230224609375 ], [ 2059464.61407470703125, 7259116.1298828125 ], [ 2059463.18927001953125, 7259109.56011962890625 ], [ 2059462.910888671875, 7259109.6558837890625 ], [ 2059452.84771728515625, 7259111.877685546875 ], [ 2059454.25030517578125, 7259118.42852783203125 ], [ 2059449.75311279296875, 7259119.48187255859375 ], [ 2059451.4005126953125, 7259126.9713134765625 ], [ 2059452.89227294921875, 7259133.7520751953125 ], [ 2059458.2467041015625, 7259132.526123046875 ], [ 2059456.7216796875, 7259125.82208251953125 ] ] ], [ [ [ 2057836.96728515625, 7259129.72967529296875 ], [ 2057832.70391845703125, 7259120.09490966796875 ], [ 2057821.460693359375, 7259124.71112060546875 ], [ 2057825.77972412109375, 7259134.26910400390625 ], [ 2057836.96728515625, 7259129.72967529296875 ] ] ], [ [ [ 2060346.64312744140625, 7259131.68328857421875 ], [ 2060344.3052978515625, 7259115.72772216796875 ], [ 2060341.88970947265625, 7259116.0916748046875 ], [ 2060340.55389404296875, 7259106.97412109375 ], [ 2060317.0543212890625, 7259110.44110107421875 ], [ 2060319.7705078125, 7259129.001708984375 ], [ 2060321.13970947265625, 7259128.81011962890625 ], [ 2060322.09710693359375, 7259135.30352783203125 ], [ 2060346.64312744140625, 7259131.68328857421875 ] ] ], [ [ [ 2059130.56671142578125, 7259131.606689453125 ], [ 2059126.19189453125, 7259117.5665283203125 ], [ 2059112.95587158203125, 7259121.70391845703125 ], [ 2059117.3306884765625, 7259135.74407958984375 ], [ 2059130.56671142578125, 7259131.606689453125 ] ] ], [ [ [ 2059865.79852294921875, 7259127.603515625 ], [ 2059861.2454833984375, 7259110.3262939453125 ], [ 2059845.0709228515625, 7259114.61669921875 ], [ 2059845.28228759765625, 7259115.38287353515625 ], [ 2059828.0167236328125, 7259119.96087646484375 ], [ 2059832.36932373046875, 7259136.471923828125 ], [ 2059865.79852294921875, 7259127.603515625 ] ] ], [ [ [ 2059013.102294921875, 7259128.580322265625 ], [ 2059010.6533203125, 7259113.14190673828125 ], [ 2059003.15032958984375, 7259114.32952880859375 ], [ 2058993.9888916015625, 7259115.7852783203125 ], [ 2058984.83831787109375, 7259117.24090576171875 ], [ 2058977.71392822265625, 7259118.37109375 ], [ 2058969.5653076171875, 7259119.67352294921875 ], [ 2058959.03448486328125, 7259121.359130859375 ], [ 2058961.4835205078125, 7259136.7783203125 ], [ 2058972.0477294921875, 7259135.0928955078125 ], [ 2058980.1962890625, 7259133.80950927734375 ], [ 2058987.3206787109375, 7259132.6793212890625 ], [ 2058996.4713134765625, 7259131.20452880859375 ], [ 2059005.63287353515625, 7259129.76788330078125 ], [ 2059013.102294921875, 7259128.580322265625 ] ] ], [ [ [ 2060523.69671630859375, 7259138.521484375 ], [ 2060528.4835205078125, 7259131.1279296875 ], [ 2060528.89532470703125, 7259131.3958740234375 ], [ 2060532.101318359375, 7259126.4541015625 ], [ 2060531.6671142578125, 7259126.1668701171875 ], [ 2060535.919677734375, 7259119.6160888671875 ], [ 2060519.39971923828125, 7259108.8704833984375 ], [ 2060507.75567626953125, 7259126.818115234375 ], [ 2060515.68170166015625, 7259131.970703125 ], [ 2060515.06951904296875, 7259132.9093017578125 ], [ 2060523.69671630859375, 7259138.521484375 ] ] ], [ [ [ 2059986.6580810546875, 7259138.59808349609375 ], [ 2059993.40411376953125, 7259133.86688232421875 ], [ 2059995.4522705078125, 7259136.72088623046875 ], [ 2060002.1649169921875, 7259132.04730224609375 ], [ 2059999.99407958984375, 7259128.9058837890625 ], [ 2060002.8438720703125, 7259126.87548828125 ], [ 2060000.00531005859375, 7259122.83392333984375 ], [ 2059998.16851806640625, 7259124.1746826171875 ], [ 2059989.25189208984375, 7259111.3604736328125 ], [ 2059991.80108642578125, 7259109.57928466796875 ], [ 2059984.22027587890625, 7259098.60369873046875 ], [ 2059978.3203125, 7259102.7410888671875 ], [ 2059976.3052978515625, 7259104.59912109375 ], [ 2059975.7376708984375, 7259106.03570556640625 ], [ 2059975.82672119140625, 7259107.54888916015625 ], [ 2059975.99371337890625, 7259108.23828125 ], [ 2059976.21630859375, 7259108.8131103515625 ], [ 2059979.6561279296875, 7259113.6207275390625 ], [ 2059976.205078125, 7259116.0343017578125 ], [ 2059974.47967529296875, 7259113.81231689453125 ], [ 2059973.6448974609375, 7259113.6207275390625 ], [ 2059972.6207275390625, 7259114.13787841796875 ], [ 2059970.58349609375, 7259115.57452392578125 ], [ 2059986.6580810546875, 7259138.59808349609375 ] ] ], [ [ [ 2061087.5521240234375, 7259143.1759033203125 ], [ 2061087.81927490234375, 7259142.25653076171875 ], [ 2061088.49847412109375, 7259142.46728515625 ], [ 2061093.86407470703125, 7259124.5386962890625 ], [ 2061093.81951904296875, 7259122.14447021484375 ], [ 2061092.7730712890625, 7259120.190673828125 ], [ 2061090.23492431640625, 7259118.88812255859375 ], [ 2061090.80267333984375, 7259116.93450927734375 ], [ 2061080.394287109375, 7259113.92730712890625 ], [ 2061081.41851806640625, 7259110.38372802734375 ], [ 2061091.84912109375, 7259113.39093017578125 ], [ 2061093.79730224609375, 7259106.89752197265625 ], [ 2061009.01629638671875, 7259081.6138916015625 ], [ 2061002.8046875, 7259102.0706787109375 ], [ 2061000.85650634765625, 7259101.70672607421875 ], [ 2060996.837890625, 7259114.9425048828125 ], [ 2061009.43927001953125, 7259118.71588134765625 ], [ 2061009.160888671875, 7259119.654296875 ], [ 2061013.56927490234375, 7259120.97607421875 ], [ 2061013.85870361328125, 7259120.05670166015625 ], [ 2061024.2003173828125, 7259123.15948486328125 ], [ 2061023.93310546875, 7259124.0791015625 ], [ 2061028.34130859375, 7259125.40069580078125 ], [ 2061028.61968994140625, 7259124.4813232421875 ], [ 2061039.00567626953125, 7259127.603515625 ], [ 2061038.72747802734375, 7259128.52288818359375 ], [ 2061043.14691162109375, 7259129.844482421875 ], [ 2061043.42510986328125, 7259128.92510986328125 ], [ 2061053.811279296875, 7259132.04730224609375 ], [ 2061053.53289794921875, 7259132.9666748046875 ], [ 2061057.9412841796875, 7259134.288330078125 ], [ 2061058.219482421875, 7259133.368896484375 ], [ 2061068.594482421875, 7259136.4910888671875 ], [ 2061068.3162841796875, 7259137.4105224609375 ], [ 2061072.7354736328125, 7259138.73211669921875 ], [ 2061073.013916015625, 7259137.81268310546875 ], [ 2061083.41107177734375, 7259140.93487548828125 ], [ 2061083.13287353515625, 7259141.85430908203125 ], [ 2061087.5521240234375, 7259143.1759033203125 ] ] ], [ [ [ 2057809.12628173828125, 7259138.75128173828125 ], [ 2057799.51947021484375, 7259121.359130859375 ], [ 2057784.535888671875, 7259129.65289306640625 ], [ 2057794.14288330078125, 7259147.06427001953125 ], [ 2057809.12628173828125, 7259138.75128173828125 ] ] ], [ [ [ 2059369.2135009765625, 7259145.68511962890625 ], [ 2059366.89788818359375, 7259133.13909912109375 ], [ 2059345.20172119140625, 7259137.14227294921875 ], [ 2059347.51727294921875, 7259149.6884765625 ], [ 2059369.2135009765625, 7259145.68511962890625 ] ] ], [ [ [ 2058159.00347900390625, 7259147.44732666015625 ], [ 2058155.90887451171875, 7259140.9923095703125 ], [ 2058150.7213134765625, 7259143.50152587890625 ], [ 2058153.81610107421875, 7259149.9375 ], [ 2058159.00347900390625, 7259147.44732666015625 ] ] ], [ [ [ 2058510.66192626953125, 7259130.6298828125 ], [ 2058505.3519287109375, 7259118.42852783203125 ], [ 2058495.48907470703125, 7259122.69989013671875 ], [ 2058497.848876953125, 7259128.388671875 ], [ 2058490.49072265625, 7259131.49188232421875 ], [ 2058498.41668701171875, 7259151.3165283203125 ], [ 2058506.77667236328125, 7259147.868896484375 ], [ 2058505.05133056640625, 7259143.6549072265625 ], [ 2058511.953125, 7259140.8009033203125 ], [ 2058508.212890625, 7259131.606689453125 ], [ 2058510.66192626953125, 7259130.6298828125 ] ] ], [ [ [ 2059051.7191162109375, 7259148.4434814453125 ], [ 2059049.7708740234375, 7259137.0465087890625 ], [ 2059045.0286865234375, 7259137.90850830078125 ], [ 2059042.94708251953125, 7259136.41448974609375 ], [ 2059036.20111083984375, 7259137.64031982421875 ], [ 2059038.4052734375, 7259150.7802734375 ], [ 2059040.24212646484375, 7259152.02532958984375 ], [ 2059050.41668701171875, 7259150.16729736328125 ], [ 2059051.7191162109375, 7259148.4434814453125 ] ] ], [ [ [ 2059846.67388916015625, 7259161.0853271484375 ], [ 2059843.43450927734375, 7259151.48907470703125 ], [ 2059838.15789794921875, 7259153.28948974609375 ], [ 2059841.39727783203125, 7259162.88592529296875 ], [ 2059846.67388916015625, 7259161.0853271484375 ] ] ], [ [ [ 2059291.4678955078125, 7259164.55230712890625 ], [ 2059304.81512451171875, 7259158.57611083984375 ], [ 2059297.15631103515625, 7259141.4136962890625 ], [ 2059297.06732177734375, 7259141.37548828125 ], [ 2059291.1561279296875, 7259128.61871337890625 ], [ 2059278.4547119140625, 7259134.51812744140625 ], [ 2059284.27667236328125, 7259147.10272216796875 ], [ 2059276.11688232421875, 7259150.7611083984375 ], [ 2059271.92010498046875, 7259141.37548828125 ], [ 2059263.78271484375, 7259145.03387451171875 ], [ 2059267.957275390625, 7259154.32391357421875 ], [ 2059267.17791748046875, 7259154.7642822265625 ], [ 2059271.06292724609375, 7259163.70947265625 ], [ 2059276.4954833984375, 7259161.3153076171875 ], [ 2059274.63629150390625, 7259157.0054931640625 ], [ 2059277.998291015625, 7259155.5496826171875 ], [ 2059280.135498046875, 7259160.31927490234375 ], [ 2059284.15411376953125, 7259158.5186767578125 ], [ 2059285.3231201171875, 7259161.14288330078125 ], [ 2059289.1859130859375, 7259159.41888427734375 ], [ 2059291.4678955078125, 7259164.55230712890625 ] ] ], [ [ [ 2059146.0067138671875, 7259158.556884765625 ], [ 2059144.2366943359375, 7259147.6007080078125 ], [ 2059127.77252197265625, 7259150.28228759765625 ], [ 2059128.0396728515625, 7259151.9678955078125 ], [ 2059120.16949462890625, 7259153.346923828125 ], [ 2059112.26568603515625, 7259154.51531982421875 ], [ 2059111.98748779296875, 7259152.82989501953125 ], [ 2059095.47869873046875, 7259155.47308349609375 ], [ 2059097.22650146484375, 7259166.448486328125 ], [ 2059121.65008544921875, 7259162.61767578125 ], [ 2059146.0067138671875, 7259158.556884765625 ] ] ], [ [ [ 2058929.55712890625, 7259167.3870849609375 ], [ 2058944.35150146484375, 7259164.97369384765625 ], [ 2058943.46087646484375, 7259159.284912109375 ], [ 2058947.9581298828125, 7259158.57611083984375 ], [ 2058947.2235107421875, 7259153.95989990234375 ], [ 2058946.26611328125, 7259147.9071044921875 ], [ 2058941.6129150390625, 7259148.65411376953125 ], [ 2058941.0897216796875, 7259145.4171142578125 ], [ 2058940.51092529296875, 7259141.72027587890625 ], [ 2058944.9415283203125, 7259141.011474609375 ], [ 2058944.2401123046875, 7259136.52947998046875 ], [ 2058943.29388427734375, 7259130.6107177734375 ], [ 2058939.00811767578125, 7259131.2811279296875 ], [ 2058938.340087890625, 7259127.0286865234375 ], [ 2058937.77252197265625, 7259123.48529052734375 ], [ 2058942.05828857421875, 7259122.81488037109375 ], [ 2058941.323486328125, 7259118.2178955078125 ], [ 2058936.8262939453125, 7259118.88812255859375 ], [ 2058936.06927490234375, 7259114.23370361328125 ], [ 2058940.3660888671875, 7259113.54412841796875 ], [ 2058939.59808349609375, 7259108.71728515625 ], [ 2058924.3695068359375, 7259111.09228515625 ], [ 2058923.34552001953125, 7259105.92071533203125 ], [ 2058912.93707275390625, 7259107.56787109375 ], [ 2058913.7830810546875, 7259112.797119140625 ], [ 2058920.69610595703125, 7259111.7244873046875 ], [ 2058922.2322998046875, 7259121.2633056640625 ], [ 2058923.52349853515625, 7259129.4039306640625 ], [ 2058925.148681640625, 7259139.61328125 ], [ 2058926.4512939453125, 7259147.7921142578125 ], [ 2058927.90948486328125, 7259157.06292724609375 ], [ 2058929.55712890625, 7259167.3870849609375 ] ] ], [ [ [ 2057984.41009521484375, 7259170.6624755859375 ], [ 2058004.3363037109375, 7259162.11968994140625 ], [ 2058002.7777099609375, 7259158.3463134765625 ], [ 2058011.88372802734375, 7259154.53448486328125 ], [ 2058010.61468505859375, 7259151.20172119140625 ], [ 2058013.87628173828125, 7259149.95672607421875 ], [ 2058023.3494873046875, 7259145.76190185546875 ], [ 2058024.106689453125, 7259143.693115234375 ], [ 2058023.427490234375, 7259141.85430908203125 ], [ 2058031.84332275390625, 7259138.2532958984375 ], [ 2058030.3626708984375, 7259134.95867919921875 ], [ 2058041.3165283203125, 7259130.15087890625 ], [ 2058056.7789306640625, 7259123.79168701171875 ], [ 2058055.49871826171875, 7259120.5928955078125 ], [ 2058058.98309326171875, 7259111.68609619140625 ], [ 2058062.25567626953125, 7259110.30712890625 ], [ 2058051.546875, 7259084.52532958984375 ], [ 2058050.57830810546875, 7259082.36090087890625 ], [ 2058052.81591796875, 7259081.17327880859375 ], [ 2058048.4854736328125, 7259071.05987548828125 ], [ 2058046.114501953125, 7259072.0750732421875 ], [ 2058042.14031982421875, 7259061.9425048828125 ], [ 2058040.99371337890625, 7259059.39508056640625 ], [ 2058043.119873046875, 7259058.45648193359375 ], [ 2058038.8341064453125, 7259048.20892333984375 ], [ 2058036.5299072265625, 7259049.18572998046875 ], [ 2058032.24407958984375, 7259038.6126708984375 ], [ 2058031.30889892578125, 7259036.639892578125 ], [ 2058033.5352783203125, 7259035.548095703125 ], [ 2058029.17169189453125, 7259025.41552734375 ], [ 2058021.94708251953125, 7259028.51849365234375 ], [ 2058021.0675048828125, 7259026.08587646484375 ], [ 2058010.42547607421875, 7259030.62548828125 ], [ 2058011.2269287109375, 7259032.90472412109375 ], [ 2058006.8074951171875, 7259034.93511962890625 ], [ 2058012.6185302734375, 7259048.63031005859375 ], [ 2058010.247314453125, 7259049.6455078125 ], [ 2058014.5330810546875, 7259059.73968505859375 ], [ 2058016.904296875, 7259058.7244873046875 ], [ 2058022.2921142578125, 7259071.44287109375 ], [ 2058019.93212890625, 7259072.4581298828125 ], [ 2058024.20672607421875, 7259082.5333251953125 ], [ 2058026.577880859375, 7259081.53729248046875 ], [ 2058032.4888916015625, 7259095.44329833984375 ], [ 2058034.848876953125, 7259094.44732666015625 ], [ 2058039.72467041015625, 7259106.45709228515625 ], [ 2058037.9324951171875, 7259110.67108154296875 ], [ 2058026.36627197265625, 7259115.90008544921875 ], [ 2058027.2012939453125, 7259117.70068359375 ], [ 2058015.6129150390625, 7259122.96807861328125 ], [ 2058014.78912353515625, 7259125.0177001953125 ], [ 2058016.047119140625, 7259127.77587890625 ], [ 2058006.718505859375, 7259132.162109375 ], [ 2058007.74267578125, 7259134.51812744140625 ], [ 2057995.64227294921875, 7259139.2877197265625 ], [ 2057994.88531494140625, 7259141.4713134765625 ], [ 2057995.40850830078125, 7259142.69708251953125 ], [ 2057987.91668701171875, 7259145.8958740234375 ], [ 2057985.53448486328125, 7259144.88067626953125 ], [ 2057982.606689453125, 7259138.29168701171875 ], [ 2057984.97772216796875, 7259137.29547119140625 ], [ 2057981.037109375, 7259127.7567138671875 ], [ 2057987.38232421875, 7259125.228271484375 ], [ 2057957.93829345703125, 7259055.52587890625 ], [ 2057955.901123046875, 7259056.27288818359375 ], [ 2057929.77447509765625, 7259067.63128662109375 ], [ 2057934.6837158203125, 7259079.33447265625 ], [ 2057935.485107421875, 7259081.3074951171875 ], [ 2057933.19189453125, 7259082.552490234375 ], [ 2057937.422119140625, 7259092.6085205078125 ], [ 2057939.74871826171875, 7259091.478271484375 ], [ 2057944.1680908203125, 7259101.99407958984375 ], [ 2057945.11431884765625, 7259104.1392822265625 ], [ 2057942.7655029296875, 7259105.2310791015625 ], [ 2057947.10687255859375, 7259115.402099609375 ], [ 2057949.41131591796875, 7259114.2529296875 ], [ 2057953.90850830078125, 7259124.84527587890625 ], [ 2057954.8770751953125, 7259127.04791259765625 ], [ 2057952.42791748046875, 7259128.0631103515625 ], [ 2057956.569091796875, 7259137.8892822265625 ], [ 2057952.494873046875, 7259139.7091064453125 ], [ 2057956.7470703125, 7259149.822509765625 ], [ 2057960.66571044921875, 7259148.11767578125 ], [ 2057961.46710205078125, 7259150.07147216796875 ], [ 2057962.201904296875, 7259152.02532958984375 ], [ 2057964.9290771484375, 7259150.99090576171875 ], [ 2057969.1815185546875, 7259161.29608154296875 ], [ 2057970.9180908203125, 7259165.24188232421875 ], [ 2057973.93487548828125, 7259163.9202880859375 ], [ 2057982.940673828125, 7259167.55950927734375 ], [ 2057984.41009521484375, 7259170.6624755859375 ] ] ], [ [ [ 2059025.72607421875, 7259161.7366943359375 ], [ 2059023.34368896484375, 7259146.8726806640625 ], [ 2059013.85931396484375, 7259148.40509033203125 ], [ 2059007.75909423828125, 7259149.382080078125 ], [ 2059000.6790771484375, 7259150.53131103515625 ], [ 2058993.4766845703125, 7259151.69970703125 ], [ 2058985.26129150390625, 7259153.02130126953125 ], [ 2058978.1702880859375, 7259154.17071533203125 ], [ 2058971.09027099609375, 7259155.31988525390625 ], [ 2058964.6448974609375, 7259156.35430908203125 ], [ 2058967.038330078125, 7259171.21807861328125 ], [ 2058973.47247314453125, 7259170.1646728515625 ], [ 2058980.552490234375, 7259169.01531982421875 ], [ 2058987.6436767578125, 7259167.88507080078125 ], [ 2058995.85888671875, 7259166.5634765625 ], [ 2059003.061279296875, 7259165.39508056640625 ], [ 2059010.15228271484375, 7259164.24591064453125 ], [ 2059016.24151611328125, 7259163.2498779296875 ], [ 2059025.72607421875, 7259161.7366943359375 ] ] ], [ [ [ 2059474.5885009765625, 7259166.46771240234375 ], [ 2059479.90948486328125, 7259165.24188232421875 ], [ 2059480.143310546875, 7259166.257080078125 ], [ 2059485.90948486328125, 7259164.93548583984375 ], [ 2059491.72052001953125, 7259163.594482421875 ], [ 2059491.4866943359375, 7259162.57928466796875 ], [ 2059496.6630859375, 7259161.39190673828125 ], [ 2059497.364501953125, 7259164.45648193359375 ], [ 2059511.8582763671875, 7259161.44927978515625 ], [ 2059509.7877197265625, 7259152.65728759765625 ], [ 2059501.75048828125, 7259154.49627685546875 ], [ 2059499.90252685546875, 7259146.719482421875 ], [ 2059497.2974853515625, 7259145.1680908203125 ], [ 2059496.9302978515625, 7259143.34832763671875 ], [ 2059487.21209716796875, 7259145.3212890625 ], [ 2059487.6129150390625, 7259147.31329345703125 ], [ 2059482.30291748046875, 7259148.481689453125 ], [ 2059476.83709716796875, 7259149.65008544921875 ], [ 2059476.40289306640625, 7259147.6580810546875 ], [ 2059466.82952880859375, 7259149.76507568359375 ], [ 2059467.18572998046875, 7259151.6038818359375 ], [ 2059465.4490966796875, 7259154.17071533203125 ], [ 2059467.08551025390625, 7259161.77490234375 ], [ 2059458.99249267578125, 7259163.5562744140625 ], [ 2059460.962890625, 7259172.25250244140625 ], [ 2059475.17852783203125, 7259168.97711181640625 ], [ 2059474.5885009765625, 7259166.46771240234375 ] ] ], [ [ [ 2059086.7958984375, 7259168.019287109375 ], [ 2059085.02587890625, 7259157.101318359375 ], [ 2059067.66009521484375, 7259159.93609619140625 ], [ 2059067.9271240234375, 7259161.6217041015625 ], [ 2059061.14788818359375, 7259162.7135009765625 ], [ 2059054.3572998046875, 7259163.82452392578125 ], [ 2059054.090087890625, 7259162.138916015625 ], [ 2059037.4813232421875, 7259164.82049560546875 ], [ 2059039.2178955078125, 7259175.719482421875 ], [ 2059062.68408203125, 7259171.9268798828125 ], [ 2059086.7958984375, 7259168.019287109375 ] ] ], [ [ [ 2059316.203125, 7259174.4168701171875 ], [ 2059310.97113037109375, 7259160.85552978515625 ], [ 2059298.8594970703125, 7259165.70147705078125 ], [ 2059300.384521484375, 7259169.64752197265625 ], [ 2059307.219482421875, 7259166.98492431640625 ], [ 2059310.915283203125, 7259176.5430908203125 ], [ 2059316.203125, 7259174.4168701171875 ] ] ], [ [ [ 2060127.644287109375, 7259164.66729736328125 ], [ 2060097.09808349609375, 7259128.40789794921875 ], [ 2060079.32049560546875, 7259143.46331787109375 ], [ 2060082.626708984375, 7259147.389892578125 ], [ 2060079.1978759765625, 7259150.301513671875 ], [ 2060082.2147216796875, 7259153.88330078125 ], [ 2060085.7100830078125, 7259150.914306640625 ], [ 2060089.02752685546875, 7259154.860107421875 ], [ 2060090.86431884765625, 7259153.3087158203125 ], [ 2060111.77008056640625, 7259178.11370849609375 ], [ 2060127.644287109375, 7259164.66729736328125 ] ] ], [ [ [ 2059421.87872314453125, 7259175.6427001953125 ], [ 2059430.68408203125, 7259173.669921875 ], [ 2059433.24432373046875, 7259175.298095703125 ], [ 2059436.327880859375, 7259174.6085205078125 ], [ 2059437.6527099609375, 7259171.16070556640625 ], [ 2059435.98291015625, 7259163.76708984375 ], [ 2059438.0311279296875, 7259160.7022705078125 ], [ 2059436.48370361328125, 7259153.84490966796875 ], [ 2059433.355712890625, 7259151.98687744140625 ], [ 2059426.30908203125, 7259153.59588623046875 ], [ 2059424.9622802734375, 7259147.9071044921875 ], [ 2059417.2476806640625, 7259149.49688720703125 ], [ 2059413.78570556640625, 7259155.31988525390625 ], [ 2059415.1439208984375, 7259160.0126953125 ], [ 2059413.2958984375, 7259163.0198974609375 ], [ 2059408.353271484375, 7259164.15008544921875 ], [ 2059402.35308837890625, 7259173.86151123046875 ], [ 2059412.4052734375, 7259179.856689453125 ], [ 2059420.2645263671875, 7259178.20947265625 ], [ 2059421.87872314453125, 7259175.6427001953125 ] ] ], [ [ [ 2059991.9791259765625, 7259180.81451416015625 ], [ 2059999.5042724609375, 7259175.41290283203125 ], [ 2060001.6082763671875, 7259178.32427978515625 ], [ 2060009.15570068359375, 7259172.92291259765625 ], [ 2060010.92572021484375, 7259175.01068115234375 ], [ 2060015.65667724609375, 7259171.88848876953125 ], [ 2060017.360107421875, 7259174.263671875 ], [ 2060024.62908935546875, 7259168.63232421875 ], [ 2060026.12091064453125, 7259170.7200927734375 ], [ 2060034.01348876953125, 7259165.2802734375 ], [ 2060025.1746826171875, 7259153.1746826171875 ], [ 2060025.59771728515625, 7259152.86810302734375 ], [ 2060021.590087890625, 7259147.217529296875 ], [ 2060021.1448974609375, 7259147.42828369140625 ], [ 2060016.97027587890625, 7259141.54791259765625 ], [ 2060009.111328125, 7259147.217529296875 ], [ 2060010.5806884765625, 7259149.20947265625 ], [ 2060003.834716796875, 7259153.998291015625 ], [ 2060002.34307861328125, 7259152.04449462890625 ], [ 2059989.4744873046875, 7259161.2576904296875 ], [ 2059990.955078125, 7259163.2689208984375 ], [ 2059983.407470703125, 7259168.67047119140625 ], [ 2059991.9791259765625, 7259180.81451416015625 ] ] ], [ [ [ 2059023.15447998046875, 7259178.3626708984375 ], [ 2059021.51812744140625, 7259168.24908447265625 ], [ 2059016.43072509765625, 7259169.0728759765625 ], [ 2059011.343505859375, 7259169.896484375 ], [ 2059006.2451171875, 7259170.73931884765625 ], [ 2059007.88153076171875, 7259180.8529052734375 ], [ 2059012.9910888671875, 7259180.0098876953125 ], [ 2059018.06707763671875, 7259179.186279296875 ], [ 2059023.15447998046875, 7259178.3626708984375 ] ] ], [ [ [ 2057931.065673828125, 7259180.71868896484375 ], [ 2057928.44970703125, 7259173.3250732421875 ], [ 2057922.24932861328125, 7259175.52789306640625 ], [ 2057924.86529541015625, 7259182.9215087890625 ], [ 2057931.065673828125, 7259180.71868896484375 ] ] ], [ [ [ 2059832.5697021484375, 7259177.99871826171875 ], [ 2059830.9666748046875, 7259172.0609130859375 ], [ 2059831.54547119140625, 7259171.90771484375 ], [ 2059827.25970458984375, 7259156.2200927734375 ], [ 2059819.46728515625, 7259158.3463134765625 ], [ 2059819.95709228515625, 7259160.146728515625 ], [ 2059816.43951416015625, 7259161.12371826171875 ], [ 2059814.2686767578125, 7259153.155517578125 ], [ 2059804.91790771484375, 7259155.62628173828125 ], [ 2059810.673095703125, 7259177.5772705078125 ], [ 2059811.30767822265625, 7259177.40509033203125 ], [ 2059812.944091796875, 7259183.38128662109375 ], [ 2059832.5697021484375, 7259177.99871826171875 ] ] ], [ [ [ 2058252.1890869140625, 7259176.52392578125 ], [ 2058242.38189697265625, 7259155.22412109375 ], [ 2058238.74169921875, 7259156.8905029296875 ], [ 2058226.39630126953125, 7259130.18927001953125 ], [ 2058180.39910888671875, 7259151.5465087890625 ], [ 2058192.978271484375, 7259178.53509521484375 ], [ 2058205.457275390625, 7259172.7313232421875 ], [ 2058202.6185302734375, 7259166.506103515625 ], [ 2058205.2122802734375, 7259165.3184814453125 ], [ 2058203.0972900390625, 7259160.5872802734375 ], [ 2058218.73748779296875, 7259153.327880859375 ], [ 2058221.63189697265625, 7259159.4954833984375 ], [ 2058224.18109130859375, 7259158.30792236328125 ], [ 2058230.15887451171875, 7259171.16070556640625 ], [ 2058226.8638916015625, 7259172.71209716796875 ], [ 2058228.66729736328125, 7259176.56207275390625 ], [ 2058231.9622802734375, 7259175.04888916015625 ], [ 2058236.14788818359375, 7259184.05169677734375 ], [ 2058252.1890869140625, 7259176.52392578125 ] ] ], [ [ [ 2058277.781494140625, 7259184.30072021484375 ], [ 2058277.5477294921875, 7259177.38592529296875 ], [ 2058271.825927734375, 7259177.5772705078125 ], [ 2058272.0706787109375, 7259184.49212646484375 ], [ 2058277.781494140625, 7259184.30072021484375 ] ] ], [ [ [ 2059005.34332275390625, 7259181.255126953125 ], [ 2059003.6959228515625, 7259171.10308837890625 ], [ 2058998.63092041015625, 7259171.9268798828125 ], [ 2058993.71051025390625, 7259172.7313232421875 ], [ 2058988.63427734375, 7259173.55487060546875 ], [ 2058983.535888671875, 7259174.37847900390625 ], [ 2058978.48187255859375, 7259175.20208740234375 ], [ 2058968.29632568359375, 7259176.86871337890625 ], [ 2058969.1201171875, 7259181.9447021484375 ], [ 2058969.9437255859375, 7259187.0205078125 ], [ 2058980.1295166015625, 7259185.3541259765625 ], [ 2058985.17230224609375, 7259184.530517578125 ], [ 2058990.28192138671875, 7259183.7069091796875 ], [ 2058995.35809326171875, 7259182.88311767578125 ], [ 2059000.26727294921875, 7259182.07867431640625 ], [ 2059005.34332275390625, 7259181.255126953125 ] ] ], [ [ [ 2059737.35809326171875, 7259187.74847412109375 ], [ 2059747.94451904296875, 7259185.29669189453125 ], [ 2059748.3118896484375, 7259186.80987548828125 ], [ 2059755.447509765625, 7259185.1051025390625 ], [ 2059755.09130859375, 7259183.5919189453125 ], [ 2059763.45147705078125, 7259181.59991455078125 ], [ 2059761.49212646484375, 7259173.36328125 ], [ 2059762.4716796875, 7259173.13348388671875 ], [ 2059760.9688720703125, 7259166.83172607421875 ], [ 2059756.00408935546875, 7259168.0001220703125 ], [ 2059754.81292724609375, 7259163.0198974609375 ], [ 2059753.7999267578125, 7259163.2689208984375 ], [ 2059749.269287109375, 7259144.13372802734375 ], [ 2059750.2598876953125, 7259143.9039306640625 ], [ 2059749.080078125, 7259138.90447998046875 ], [ 2059754.06707763671875, 7259137.736083984375 ], [ 2059752.56427001953125, 7259131.434326171875 ], [ 2059751.6292724609375, 7259131.66412353515625 ], [ 2059749.7034912109375, 7259123.35107421875 ], [ 2059741.42132568359375, 7259125.49652099609375 ], [ 2059741.07611083984375, 7259123.9832763671875 ], [ 2059733.92950439453125, 7259125.6304931640625 ], [ 2059734.28570556640625, 7259127.1436767578125 ], [ 2059723.55450439453125, 7259129.61468505859375 ], [ 2059725.547119140625, 7259137.96588134765625 ], [ 2059727.662109375, 7259137.4678955078125 ], [ 2059728.46368408203125, 7259140.839111328125 ], [ 2059726.35968017578125, 7259141.33709716796875 ], [ 2059728.17431640625, 7259149.0562744140625 ], [ 2059730.30047607421875, 7259148.539306640625 ], [ 2059734.80889892578125, 7259167.67449951171875 ], [ 2059732.70489501953125, 7259168.1724853515625 ], [ 2059734.54168701171875, 7259175.8726806640625 ], [ 2059736.64569091796875, 7259175.35552978515625 ], [ 2059737.43609619140625, 7259178.70751953125 ], [ 2059735.33209228515625, 7259179.22467041015625 ], [ 2059737.35809326171875, 7259187.74847412109375 ] ] ], [ [ [ 2060493.48468017578125, 7259169.3218994140625 ], [ 2060491.5364990234375, 7259168.34490966796875 ], [ 2060489.9334716796875, 7259168.76629638671875 ], [ 2060482.8870849609375, 7259165.2611083984375 ], [ 2060482.7200927734375, 7259165.60589599609375 ], [ 2060481.0947265625, 7259165.54827880859375 ], [ 2060479.0465087890625, 7259169.49407958984375 ], [ 2060480.29327392578125, 7259170.10711669921875 ], [ 2060475.8739013671875, 7259179.05230712890625 ], [ 2060494.27490234375, 7259188.30389404296875 ], [ 2060501.1990966796875, 7259174.397705078125 ], [ 2060494.13031005859375, 7259170.873291015625 ], [ 2060493.48468017578125, 7259169.3218994140625 ] ] ], [ [ [ 2058736.1282958984375, 7259187.078125 ], [ 2058734.50311279296875, 7259176.14068603515625 ], [ 2058728.3917236328125, 7259177.060302734375 ], [ 2058722.669677734375, 7259177.903076171875 ], [ 2058724.29510498046875, 7259188.84027099609375 ], [ 2058730.01690673828125, 7259187.99749755859375 ], [ 2058736.1282958984375, 7259187.078125 ] ] ], [ [ [ 2059128.84130859375, 7259187.2313232421875 ], [ 2059123.75390625, 7259178.66912841796875 ], [ 2059118.25469970703125, 7259179.55029296875 ], [ 2059112.07647705078125, 7259180.527099609375 ], [ 2059116.507080078125, 7259189.39569091796875 ], [ 2059122.184326171875, 7259186.54168701171875 ], [ 2059123.78729248046875, 7259189.75970458984375 ], [ 2059128.84130859375, 7259187.2313232421875 ] ] ], [ [ [ 2057833.38287353515625, 7259183.66851806640625 ], [ 2057836.01007080078125, 7259182.6151123046875 ], [ 2057836.19927978515625, 7259183.05548095703125 ], [ 2057837.835693359375, 7259183.53448486328125 ], [ 2057840.4071044921875, 7259182.519287109375 ], [ 2057841.04168701171875, 7259181.12091064453125 ], [ 2057839.5277099609375, 7259177.32830810546875 ], [ 2057845.46112060546875, 7259174.93408203125 ], [ 2057842.19927978515625, 7259166.7742919921875 ], [ 2057839.3162841796875, 7259167.92352294921875 ], [ 2057836.92291259765625, 7259161.9281005859375 ], [ 2057834.162109375, 7259155.01348876953125 ], [ 2057837.0230712890625, 7259153.86407470703125 ], [ 2057832.915283203125, 7259143.5972900390625 ], [ 2057830.0211181640625, 7259144.76568603515625 ], [ 2057829.6649169921875, 7259143.865478515625 ], [ 2057825.42352294921875, 7259145.5703125 ], [ 2057825.7686767578125, 7259146.47052001953125 ], [ 2057824.90032958984375, 7259146.8153076171875 ], [ 2057820.781494140625, 7259136.70172119140625 ], [ 2057809.72747802734375, 7259141.2222900390625 ], [ 2057813.6571044921875, 7259150.89508056640625 ], [ 2057817.4976806640625, 7259149.34368896484375 ], [ 2057818.5662841796875, 7259152.006103515625 ], [ 2057813.5123291015625, 7259154.0364990234375 ], [ 2057812.5994873046875, 7259151.757080078125 ], [ 2057811.9873046875, 7259152.006103515625 ], [ 2057812.2322998046875, 7259152.5806884765625 ], [ 2057812.47711181640625, 7259152.50408935546875 ], [ 2057813.14508056640625, 7259154.17071533203125 ], [ 2057807.1671142578125, 7259156.5841064453125 ], [ 2057807.935302734375, 7259158.5186767578125 ], [ 2057806.98907470703125, 7259158.9208984375 ], [ 2057809.28228759765625, 7259164.66729736328125 ], [ 2057810.23968505859375, 7259164.26507568359375 ], [ 2057811.0189208984375, 7259166.21868896484375 ], [ 2057811.8870849609375, 7259165.87408447265625 ], [ 2057813.902099609375, 7259170.93072509765625 ], [ 2057811.93170166015625, 7259171.71612548828125 ], [ 2057812.09869384765625, 7259172.15667724609375 ], [ 2057814.14691162109375, 7259177.29010009765625 ], [ 2057815.26007080078125, 7259176.8494873046875 ], [ 2057817.11907958984375, 7259181.6956787109375 ], [ 2057817.65350341796875, 7259182.82568359375 ], [ 2057820.63690185546875, 7259190.29608154296875 ], [ 2057820.6925048828125, 7259190.43011474609375 ], [ 2057820.89288330078125, 7259190.353515625 ], [ 2057833.95068359375, 7259185.1051025390625 ], [ 2057833.38287353515625, 7259183.66851806640625 ] ] ], [ [ [ 2060613.9879150390625, 7259190.8131103515625 ], [ 2060621.4462890625, 7259179.3970947265625 ], [ 2060622.71527099609375, 7259180.220703125 ], [ 2060629.6060791015625, 7259169.55169677734375 ], [ 2060615.10107421875, 7259160.08929443359375 ], [ 2060606.37371826171875, 7259173.55487060546875 ], [ 2060610.58148193359375, 7259176.29412841796875 ], [ 2060605.03790283203125, 7259184.93267822265625 ], [ 2060613.9879150390625, 7259190.8131103515625 ] ] ], [ [ [ 2059307.50909423828125, 7259187.2886962890625 ], [ 2059302.644287109375, 7259174.3018798828125 ], [ 2059284.888916015625, 7259180.98687744140625 ], [ 2059289.76470947265625, 7259194.0311279296875 ], [ 2059307.50909423828125, 7259187.2886962890625 ] ] ], [ [ [ 2062550.5684814453125, 7259189.7213134765625 ], [ 2062543.622314453125, 7259186.580078125 ], [ 2062540.794677734375, 7259192.8626708984375 ], [ 2062547.7410888671875, 7259195.98492431640625 ], [ 2062550.5684814453125, 7259189.7213134765625 ] ] ], [ [ [ 2060509.93768310546875, 7259187.21209716796875 ], [ 2060505.30670166015625, 7259184.72210693359375 ], [ 2060500.55328369140625, 7259193.72467041015625 ], [ 2060505.184326171875, 7259196.176513671875 ], [ 2060509.93768310546875, 7259187.21209716796875 ] ] ], [ [ [ 2059396.78729248046875, 7259192.5753173828125 ], [ 2059394.7166748046875, 7259185.14349365234375 ], [ 2059386.4791259765625, 7259187.2313232421875 ], [ 2059385.5772705078125, 7259183.6492919921875 ], [ 2059379.58831787109375, 7259185.1624755859375 ], [ 2059378.0521240234375, 7259179.07147216796875 ], [ 2059361.5546875, 7259183.26629638671875 ], [ 2059364.1038818359375, 7259193.43731689453125 ], [ 2059380.40087890625, 7259189.54888916015625 ], [ 2059382.36029052734375, 7259196.597900390625 ], [ 2059396.78729248046875, 7259192.5753173828125 ] ] ], [ [ [ 2058929.55712890625, 7259167.3870849609375 ], [ 2058931.00408935546875, 7259176.5430908203125 ], [ 2058932.4625244140625, 7259185.7373046875 ], [ 2058933.80950927734375, 7259194.165283203125 ], [ 2058946.46649169921875, 7259192.173095703125 ], [ 2058947.65771484375, 7259199.2987060546875 ], [ 2058954.82647705078125, 7259198.07269287109375 ], [ 2058953.635498046875, 7259190.96649169921875 ], [ 2058953.16790771484375, 7259191.02392578125 ], [ 2058952.08807373046875, 7259184.20489501953125 ], [ 2058947.54632568359375, 7259184.91351318359375 ], [ 2058947.290283203125, 7259183.36212158203125 ], [ 2058946.55548095703125, 7259178.80328369140625 ], [ 2058951.13067626953125, 7259178.094482421875 ], [ 2058950.3961181640625, 7259173.4208984375 ], [ 2058949.46087646484375, 7259167.52130126953125 ], [ 2058944.87469482421875, 7259168.268310546875 ], [ 2058944.35150146484375, 7259165.0311279296875 ], [ 2058929.55712890625, 7259167.3870849609375 ] ] ], [ [ [ 2059569.22113037109375, 7259194.12689208984375 ], [ 2059564.222900390625, 7259174.4935302734375 ], [ 2059542.1483154296875, 7259180.278076171875 ], [ 2059547.35791015625, 7259199.815673828125 ], [ 2059569.22113037109375, 7259194.12689208984375 ] ] ], [ [ [ 2064096.2730712890625, 7259187.61431884765625 ], [ 2064088.49188232421875, 7259184.87530517578125 ], [ 2064082.98150634765625, 7259200.50531005859375 ], [ 2064090.751708984375, 7259203.2445068359375 ], [ 2064096.2730712890625, 7259187.61431884765625 ] ] ], [ [ [ 2060398.09490966796875, 7259204.66192626953125 ], [ 2060397.97247314453125, 7259202.91888427734375 ], [ 2060406.52191162109375, 7259202.305908203125 ], [ 2060405.89849853515625, 7259194.26092529296875 ], [ 2060407.94671630859375, 7259194.165283203125 ], [ 2060410.9857177734375, 7259193.85870361328125 ], [ 2060410.75189208984375, 7259191.25372314453125 ], [ 2060410.56268310546875, 7259188.43792724609375 ], [ 2060407.56829833984375, 7259188.648681640625 ], [ 2060406.82232666015625, 7259178.65008544921875 ], [ 2060390.647705078125, 7259179.8184814453125 ], [ 2060390.77008056640625, 7259181.54229736328125 ], [ 2060386.6846923828125, 7259181.848876953125 ], [ 2060387.5863037109375, 7259194.79730224609375 ], [ 2060385.14849853515625, 7259194.9697265625 ], [ 2060385.77191162109375, 7259203.7999267578125 ], [ 2060390.859130859375, 7259203.43609619140625 ], [ 2060390.9259033203125, 7259205.21728515625 ], [ 2060398.09490966796875, 7259204.66192626953125 ] ] ], [ [ [ 2060654.64190673828125, 7259187.17388916015625 ], [ 2060648.0963134765625, 7259182.95989990234375 ], [ 2060647.7623291015625, 7259183.4769287109375 ], [ 2060639.736083984375, 7259178.70751953125 ], [ 2060633.20172119140625, 7259188.897705078125 ], [ 2060634.05889892578125, 7259189.4722900390625 ], [ 2060630.17388916015625, 7259195.46771240234375 ], [ 2060637.0311279296875, 7259199.94989013671875 ], [ 2060635.6060791015625, 7259202.171875 ], [ 2060642.2742919921875, 7259206.32830810546875 ], [ 2060654.64190673828125, 7259187.17388916015625 ] ] ], [ [ [ 2058539.8162841796875, 7259206.71148681640625 ], [ 2058551.54949951171875, 7259196.0230712890625 ], [ 2058538.5697021484375, 7259181.81048583984375 ], [ 2058526.869873046875, 7259192.47967529296875 ], [ 2058531.1781005859375, 7259197.1724853515625 ], [ 2058529.01849365234375, 7259199.10711669921875 ], [ 2058533.42669677734375, 7259204.02972412109375 ], [ 2058535.5750732421875, 7259202.056884765625 ], [ 2058539.8162841796875, 7259206.71148681640625 ] ] ], [ [ [ 2059170.83087158203125, 7259200.8118896484375 ], [ 2059163.72869873046875, 7259187.49951171875 ], [ 2059161.95867919921875, 7259188.43792724609375 ], [ 2059158.79730224609375, 7259182.48089599609375 ], [ 2059149.59112548828125, 7259187.4036865234375 ], [ 2059148.6226806640625, 7259185.60308837890625 ], [ 2059142.05487060546875, 7259189.12750244140625 ], [ 2059141.10870361328125, 7259187.34613037109375 ], [ 2059136.16607666015625, 7259190.00872802734375 ], [ 2059144.08087158203125, 7259204.8726806640625 ], [ 2059154.0662841796875, 7259199.5477294921875 ], [ 2059158.3187255859375, 7259207.51593017578125 ], [ 2059170.83087158203125, 7259200.8118896484375 ] ] ], [ [ [ 2057870.1295166015625, 7259207.40087890625 ], [ 2057867.9365234375, 7259202.40167236328125 ], [ 2057859.77667236328125, 7259205.9453125 ], [ 2057861.9697265625, 7259210.96368408203125 ], [ 2057870.1295166015625, 7259207.40087890625 ] ] ], [ [ [ 2059936.64227294921875, 7259205.75372314453125 ], [ 2059930.77569580078125, 7259185.7373046875 ], [ 2059921.135498046875, 7259188.72528076171875 ], [ 2059920.56768798828125, 7259186.7332763671875 ], [ 2059912.67510986328125, 7259189.03167724609375 ], [ 2059919.08709716796875, 7259211.23187255859375 ], [ 2059936.64227294921875, 7259205.75372314453125 ] ] ], [ [ [ 2059347.160888671875, 7259204.3363037109375 ], [ 2059345.3798828125, 7259196.29132080078125 ], [ 2059341.2388916015625, 7259197.268310546875 ], [ 2059340.5374755859375, 7259194.356689453125 ], [ 2059335.21649169921875, 7259195.6016845703125 ], [ 2059335.90667724609375, 7259198.5133056640625 ], [ 2059326.3331298828125, 7259200.792724609375 ], [ 2059316.19189453125, 7259203.18707275390625 ], [ 2059317.1937255859375, 7259211.27032470703125 ], [ 2059328.2144775390625, 7259208.78009033203125 ], [ 2059347.160888671875, 7259204.3363037109375 ] ] ], [ [ [ 2058376.811279296875, 7259213.76031494140625 ], [ 2058376.43267822265625, 7259211.21270751953125 ], [ 2058382.488525390625, 7259210.29327392578125 ], [ 2058379.126708984375, 7259187.978271484375 ], [ 2058365.26751708984375, 7259190.06610107421875 ], [ 2058365.87969970703125, 7259194.08868408203125 ], [ 2058359.82391357421875, 7259195.00787353515625 ], [ 2058362.584716796875, 7259213.3197021484375 ], [ 2058368.78509521484375, 7259212.38128662109375 ], [ 2058369.1746826171875, 7259214.90948486328125 ], [ 2058376.811279296875, 7259213.76031494140625 ] ] ], [ [ [ 2059112.27691650390625, 7259215.043701171875 ], [ 2059111.30828857421875, 7259210.96368408203125 ], [ 2059126.68170166015625, 7259207.40087890625 ], [ 2059123.4979248046875, 7259193.55230712890625 ], [ 2059102.62548828125, 7259198.37908935546875 ], [ 2059106.3992919921875, 7259214.75628662109375 ], [ 2059109.90570068359375, 7259213.951904296875 ], [ 2059110.2620849609375, 7259215.50347900390625 ], [ 2059112.27691650390625, 7259215.043701171875 ] ] ], [ [ [ 2059458.48052978515625, 7259210.676513671875 ], [ 2059454.94049072265625, 7259195.10369873046875 ], [ 2059442.88470458984375, 7259197.86212158203125 ], [ 2059446.93670654296875, 7259215.65667724609375 ], [ 2059455.14093017578125, 7259213.77947998046875 ], [ 2059454.62890625, 7259211.57672119140625 ], [ 2059458.48052978515625, 7259210.676513671875 ] ] ], [ [ [ 2063905.5048828125, 7259203.1104736328125 ], [ 2063900.87408447265625, 7259202.22930908203125 ], [ 2063898.4027099609375, 7259215.21612548828125 ], [ 2063903.044677734375, 7259216.0972900390625 ], [ 2063905.5048828125, 7259203.1104736328125 ] ] ], [ [ [ 2057830.93389892578125, 7259216.30792236328125 ], [ 2057849.94732666015625, 7259208.435302734375 ], [ 2057849.1680908203125, 7259206.5198974609375 ], [ 2057850.74871826171875, 7259205.86871337890625 ], [ 2057849.76910400390625, 7259203.53167724609375 ], [ 2057848.1884765625, 7259204.18310546875 ], [ 2057842.91192626953125, 7259191.330322265625 ], [ 2057834.28448486328125, 7259194.89312744140625 ], [ 2057836.37750244140625, 7259200.00732421875 ], [ 2057825.99127197265625, 7259204.29791259765625 ], [ 2057828.49591064453125, 7259210.369873046875 ], [ 2057824.9227294921875, 7259211.84490966796875 ], [ 2057826.581298828125, 7259215.886474609375 ], [ 2057830.15472412109375, 7259214.39251708984375 ], [ 2057830.93389892578125, 7259216.30792236328125 ] ] ], [ [ [ 2058754.27349853515625, 7259214.6796875 ], [ 2058749.4644775390625, 7259186.84808349609375 ], [ 2058738.10968017578125, 7259188.8018798828125 ], [ 2058741.44927978515625, 7259208.186279296875 ], [ 2058735.337890625, 7259209.23992919921875 ], [ 2058736.8184814453125, 7259217.70611572265625 ], [ 2058754.27349853515625, 7259214.6796875 ] ] ], [ [ [ 2060536.88812255859375, 7259214.1624755859375 ], [ 2060528.42767333984375, 7259209.220703125 ], [ 2060526.15692138671875, 7259213.1282958984375 ], [ 2060534.8175048828125, 7259217.955078125 ], [ 2060536.88812255859375, 7259214.1624755859375 ] ] ], [ [ [ 2058325.94927978515625, 7259218.740478515625 ], [ 2058342.0906982421875, 7259216.15472412109375 ], [ 2058340.36529541015625, 7259204.47027587890625 ], [ 2058336.380126953125, 7259205.0640869140625 ], [ 2058335.144287109375, 7259196.94268798828125 ], [ 2058314.3165283203125, 7259200.08392333984375 ], [ 2058315.85272216796875, 7259210.33172607421875 ], [ 2058311.19952392578125, 7259210.9447021484375 ], [ 2058312.34613037109375, 7259218.60650634765625 ], [ 2058319.79351806640625, 7259217.51470947265625 ], [ 2058320.205322265625, 7259220.40692138671875 ], [ 2058326.0496826171875, 7259219.58331298828125 ], [ 2058325.94927978515625, 7259218.740478515625 ] ] ], [ [ [ 2060558.70672607421875, 7259221.422119140625 ], [ 2060566.25408935546875, 7259208.09051513671875 ], [ 2060560.25408935546875, 7259204.6427001953125 ], [ 2060561.44512939453125, 7259202.478271484375 ], [ 2060549.13330078125, 7259195.42950439453125 ], [ 2060535.90850830078125, 7259187.76751708984375 ], [ 2060529.29608154296875, 7259199.26031494140625 ], [ 2060542.67669677734375, 7259206.74969482421875 ], [ 2060539.52630615234375, 7259212.40032958984375 ], [ 2060551.82708740234375, 7259219.410888671875 ], [ 2060552.71771240234375, 7259217.897705078125 ], [ 2060558.70672607421875, 7259221.422119140625 ] ] ], [ [ [ 2058609.6248779296875, 7259210.98291015625 ], [ 2058596.14410400390625, 7259197.19171142578125 ], [ 2058584.28851318359375, 7259209.584716796875 ], [ 2058597.5133056640625, 7259222.743896484375 ], [ 2058609.6248779296875, 7259210.98291015625 ] ] ], [ [ [ 2063900.98529052734375, 7259218.989501953125 ], [ 2063896.84429931640625, 7259218.20428466796875 ], [ 2063896.0205078125, 7259222.5330810546875 ], [ 2063900.16168212890625, 7259223.3184814453125 ], [ 2063900.98529052734375, 7259218.989501953125 ] ] ], [ [ [ 2060140.01190185546875, 7259223.5675048828125 ], [ 2060162.92132568359375, 7259204.98748779296875 ], [ 2060169.010498046875, 7259212.51531982421875 ], [ 2060181.5897216796875, 7259202.28668212890625 ], [ 2060175.48931884765625, 7259194.75909423828125 ], [ 2060187.990478515625, 7259184.396484375 ], [ 2060180.955078125, 7259176.19830322265625 ], [ 2060165.09210205078125, 7259189.8936767578125 ], [ 2060152.33489990234375, 7259175.6044921875 ], [ 2060135.01348876953125, 7259190.544921875 ], [ 2060127.63311767578125, 7259182.05950927734375 ], [ 2060110.93511962890625, 7259196.5020751953125 ], [ 2060118.5048828125, 7259205.40887451171875 ], [ 2060121.7777099609375, 7259202.669921875 ], [ 2060140.01190185546875, 7259223.5675048828125 ] ] ], [ [ [ 2060696.00811767578125, 7259220.1771240234375 ], [ 2060691.85589599609375, 7259205.65789794921875 ], [ 2060685.85589599609375, 7259207.40087890625 ], [ 2060679.7777099609375, 7259203.9722900390625 ], [ 2060681.21368408203125, 7259201.4246826171875 ], [ 2060667.15411376953125, 7259193.55230712890625 ], [ 2060659.19488525390625, 7259207.65008544921875 ], [ 2060678.8983154296875, 7259218.43408203125 ], [ 2060680.6348876953125, 7259224.62091064453125 ], [ 2060696.00811767578125, 7259220.1771240234375 ] ] ], [ [ [ 2058708.99969482421875, 7259222.01593017578125 ], [ 2058704.7918701171875, 7259196.94268798828125 ], [ 2058686.30169677734375, 7259200.04571533203125 ], [ 2058690.509521484375, 7259225.13812255859375 ], [ 2058708.99969482421875, 7259222.01593017578125 ] ] ], [ [ [ 2059067.5487060546875, 7259222.264892578125 ], [ 2059075.66387939453125, 7259220.21551513671875 ], [ 2059074.840087890625, 7259216.9208984375 ], [ 2059076.8438720703125, 7259216.4036865234375 ], [ 2059072.9810791015625, 7259201.02252197265625 ], [ 2059056.76190185546875, 7259205.1217041015625 ], [ 2059056.87310791015625, 7259205.5430908203125 ], [ 2059051.15130615234375, 7259206.97967529296875 ], [ 2059055.147705078125, 7259222.8970947265625 ], [ 2059060.8695068359375, 7259221.46051025390625 ], [ 2059061.88250732421875, 7259225.52130126953125 ], [ 2059067.99407958984375, 7259223.9888916015625 ], [ 2059067.5487060546875, 7259222.264892578125 ] ] ], [ [ [ 2059878.1104736328125, 7259225.6361083984375 ], [ 2059886.815673828125, 7259223.43328857421875 ], [ 2059886.12548828125, 7259220.69427490234375 ], [ 2059890.50030517578125, 7259219.58331298828125 ], [ 2059886.5596923828125, 7259204.3363037109375 ], [ 2059884.03271484375, 7259204.96832275390625 ], [ 2059883.53167724609375, 7259202.9954833984375 ], [ 2059875.9954833984375, 7259204.910888671875 ], [ 2059876.1956787109375, 7259206.97967529296875 ], [ 2059868.9932861328125, 7259208.914306640625 ], [ 2059873.0565185546875, 7259224.6019287109375 ], [ 2059877.56488037109375, 7259223.4716796875 ], [ 2059878.1104736328125, 7259225.6361083984375 ] ] ], [ [ [ 2059424.038330078125, 7259216.6527099609375 ], [ 2059418.75048828125, 7259196.15728759765625 ], [ 2059409.87847900390625, 7259198.43670654296875 ], [ 2059410.123291015625, 7259199.394287109375 ], [ 2059401.518310546875, 7259201.577880859375 ], [ 2059393.11370849609375, 7259203.72332763671875 ], [ 2059392.77972412109375, 7259202.78472900390625 ], [ 2059383.907470703125, 7259205.1790771484375 ], [ 2059389.20648193359375, 7259225.6937255859375 ], [ 2059406.594482421875, 7259221.19232177734375 ], [ 2059424.038330078125, 7259216.6527099609375 ] ] ], [ [ [ 2059951.035888671875, 7259227.01531982421875 ], [ 2059948.052490234375, 7259218.12750244140625 ], [ 2059943.03192138671875, 7259219.75567626953125 ], [ 2059945.8372802734375, 7259228.64349365234375 ], [ 2059951.035888671875, 7259227.01531982421875 ] ] ], [ [ [ 2059945.22491455078125, 7259228.9691162109375 ], [ 2059942.29730224609375, 7259219.96649169921875 ], [ 2059937.38812255859375, 7259221.7476806640625 ], [ 2059940.17108154296875, 7259230.578125 ], [ 2059945.22491455078125, 7259228.9691162109375 ] ] ], [ [ [ 2059902.61187744140625, 7259228.94989013671875 ], [ 2059901.287109375, 7259224.00811767578125 ], [ 2059891.7025146484375, 7259226.2874755859375 ], [ 2059893.0828857421875, 7259231.40167236328125 ], [ 2059902.61187744140625, 7259228.94989013671875 ] ] ], [ [ [ 2059347.82891845703125, 7259231.63153076171875 ], [ 2059364.58251953125, 7259227.5133056640625 ], [ 2059365.05010986328125, 7259229.294677734375 ], [ 2059378.68670654296875, 7259225.94268798828125 ], [ 2059373.69952392578125, 7259205.90692138671875 ], [ 2059360.14093017578125, 7259209.29730224609375 ], [ 2059361.09808349609375, 7259213.223876953125 ], [ 2059344.33349609375, 7259217.57208251953125 ], [ 2059347.82891845703125, 7259231.63153076171875 ] ] ], [ [ [ 2059030.7686767578125, 7259232.32110595703125 ], [ 2059047.8450927734375, 7259228.08807373046875 ], [ 2059043.67071533203125, 7259210.98291015625 ], [ 2059038.6724853515625, 7259212.20867919921875 ], [ 2059036.70208740234375, 7259210.50408935546875 ], [ 2059034.24188232421875, 7259209.64208984375 ], [ 2059031.6370849609375, 7259209.7952880859375 ], [ 2059029.2880859375, 7259210.90631103515625 ], [ 2059027.518310546875, 7259212.82171630859375 ], [ 2059026.59429931640625, 7259215.2542724609375 ], [ 2059019.98187255859375, 7259216.90167236328125 ], [ 2059023.80010986328125, 7259232.32110595703125 ], [ 2059030.35687255859375, 7259230.69287109375 ], [ 2059030.7686767578125, 7259232.32110595703125 ] ] ], [ [ [ 2058088.872314453125, 7259235.50091552734375 ], [ 2058098.0784912109375, 7259211.040283203125 ], [ 2058100.31591796875, 7259205.08331298828125 ], [ 2058101.18408203125, 7259205.56207275390625 ], [ 2058106.0042724609375, 7259192.173095703125 ], [ 2058103.13232421875, 7259191.11968994140625 ], [ 2058107.5963134765625, 7259179.013916015625 ], [ 2058105.02471923828125, 7259173.22930908203125 ], [ 2058106.2269287109375, 7259172.71209716796875 ], [ 2058106.73907470703125, 7259170.700927734375 ], [ 2058105.95989990234375, 7259169.03448486328125 ], [ 2058101.59613037109375, 7259171.00732421875 ], [ 2058096.39752197265625, 7259159.68707275390625 ], [ 2058022.882080078125, 7259193.5712890625 ], [ 2058023.73931884765625, 7259195.448486328125 ], [ 2058016.3031005859375, 7259198.8773193359375 ], [ 2058016.58148193359375, 7259199.50927734375 ], [ 2058012.90789794921875, 7259201.214111328125 ], [ 2058014.84490966796875, 7259201.884521484375 ], [ 2058021.7576904296875, 7259204.50872802734375 ], [ 2058024.12890625, 7259205.38970947265625 ], [ 2058024.59649658203125, 7259204.14471435546875 ], [ 2058026.78948974609375, 7259204.96832275390625 ], [ 2058028.0584716796875, 7259203.7999267578125 ], [ 2058028.33673095703125, 7259205.4854736328125 ], [ 2058030.15130615234375, 7259206.17510986328125 ], [ 2058027.71331787109375, 7259212.7451171875 ], [ 2058030.93048095703125, 7259213.951904296875 ], [ 2058030.5853271484375, 7259214.87127685546875 ], [ 2058081.26910400390625, 7259233.738525390625 ], [ 2058081.52508544921875, 7259232.72332763671875 ], [ 2058088.872314453125, 7259235.50091552734375 ] ] ], [ [ [ 2059851.34930419921875, 7259236.28607177734375 ], [ 2059872.23272705078125, 7259230.94207763671875 ], [ 2059870.5963134765625, 7259223.4716796875 ], [ 2059855.4124755859375, 7259227.49407958984375 ], [ 2059853.764892578125, 7259221.403076171875 ], [ 2059844.41412353515625, 7259223.95050048828125 ], [ 2059846.51788330078125, 7259231.7081298828125 ], [ 2059849.22308349609375, 7259230.98028564453125 ], [ 2059849.37890625, 7259231.478271484375 ], [ 2059849.95770263671875, 7259231.28668212890625 ], [ 2059851.34930419921875, 7259236.28607177734375 ] ] ], [ [ [ 2059336.28509521484375, 7259233.5662841796875 ], [ 2059332.70068359375, 7259219.00872802734375 ], [ 2059319.58709716796875, 7259222.264892578125 ], [ 2059323.18267822265625, 7259236.822509765625 ], [ 2059336.28509521484375, 7259233.5662841796875 ] ] ], [ [ [ 2058545.148681640625, 7259232.85748291015625 ], [ 2058542.98907470703125, 7259227.95391845703125 ], [ 2058533.2930908203125, 7259232.263671875 ], [ 2058535.46368408203125, 7259237.16729736328125 ], [ 2058545.148681640625, 7259232.85748291015625 ] ] ], [ [ [ 2060513.04351806640625, 7259238.220703125 ], [ 2060515.08050537109375, 7259234.77288818359375 ], [ 2060516.5054931640625, 7259235.61572265625 ], [ 2060518.31988525390625, 7259232.4935302734375 ], [ 2060523.284912109375, 7259235.38592529296875 ], [ 2060529.7078857421875, 7259224.3529052734375 ], [ 2060514.8466796875, 7259215.67572021484375 ], [ 2060513.8895263671875, 7259217.28472900390625 ], [ 2060507.2880859375, 7259213.41552734375 ], [ 2060499.006103515625, 7259208.72271728515625 ], [ 2060499.76287841796875, 7259207.343505859375 ], [ 2060484.96868896484375, 7259198.97308349609375 ], [ 2060478.6903076171875, 7259210.14007568359375 ], [ 2060483.8109130859375, 7259213.032470703125 ], [ 2060482.17449951171875, 7259215.94390869140625 ], [ 2060483.6217041015625, 7259216.7677001953125 ], [ 2060481.79608154296875, 7259220.02392578125 ], [ 2060490.21173095703125, 7259224.79327392578125 ], [ 2060492.09307861328125, 7259221.46051025390625 ], [ 2060500.00787353515625, 7259225.94268798828125 ], [ 2060506.97650146484375, 7259230.00347900390625 ], [ 2060504.95050048828125, 7259233.48968505859375 ], [ 2060513.04351806640625, 7259238.220703125 ] ] ], [ [ [ 2059148.889892578125, 7259238.1248779296875 ], [ 2059146.3406982421875, 7259229.90771484375 ], [ 2059141.30908203125, 7259231.45928955078125 ], [ 2059143.8582763671875, 7259239.676513671875 ], [ 2059148.889892578125, 7259238.1248779296875 ] ] ], [ [ [ 2059874.23651123046875, 7259238.2783203125 ], [ 2059872.47772216796875, 7259231.89971923828125 ], [ 2059863.50531005859375, 7259234.3707275390625 ], [ 2059865.2642822265625, 7259240.74908447265625 ], [ 2059874.23651123046875, 7259238.2783203125 ] ] ], [ [ [ 2059189.73291015625, 7259234.88787841796875 ], [ 2059182.319091796875, 7259221.2498779296875 ], [ 2059179.5916748046875, 7259222.72467041015625 ], [ 2059176.19647216796875, 7259216.48028564453125 ], [ 2059166.16668701171875, 7259221.95849609375 ], [ 2059176.9757080078125, 7259241.860107421875 ], [ 2059189.73291015625, 7259234.88787841796875 ] ] ], [ [ [ 2058581.939697265625, 7259241.99432373046875 ], [ 2058582.5408935546875, 7259241.8792724609375 ], [ 2058582.7078857421875, 7259242.7987060546875 ], [ 2058590.221923828125, 7259241.8218994140625 ], [ 2058588.91949462890625, 7259232.3018798828125 ], [ 2058580.7708740234375, 7259233.41290283203125 ], [ 2058573.80230712890625, 7259234.3707275390625 ], [ 2058573.4014892578125, 7259231.5167236328125 ], [ 2058567.46807861328125, 7259232.34027099609375 ], [ 2058569.02667236328125, 7259243.75653076171875 ], [ 2058581.939697265625, 7259241.99432373046875 ] ] ], [ [ [ 2060593.85028076171875, 7259222.3607177734375 ], [ 2060581.0706787109375, 7259214.69891357421875 ], [ 2060572.91107177734375, 7259228.56689453125 ], [ 2060583.9873046875, 7259234.98370361328125 ], [ 2060581.671875, 7259238.8529052734375 ], [ 2060585.022705078125, 7259240.86407470703125 ], [ 2060584.43267822265625, 7259241.860107421875 ], [ 2060589.73150634765625, 7259244.6376953125 ], [ 2060600.3291015625, 7259226.2874755859375 ], [ 2060593.85028076171875, 7259222.3607177734375 ] ] ], [ [ [ 2060229.37908935546875, 7259241.80267333984375 ], [ 2060223.30108642578125, 7259234.5048828125 ], [ 2060217.95770263671875, 7259238.94873046875 ], [ 2060224.046875, 7259246.24652099609375 ], [ 2060229.37908935546875, 7259241.80267333984375 ] ] ], [ [ [ 2059011.56610107421875, 7259245.30810546875 ], [ 2059007.07989501953125, 7259222.66729736328125 ], [ 2059009.1392822265625, 7259222.2266845703125 ], [ 2059008.5048828125, 7259219.1427001953125 ], [ 2059006.62347412109375, 7259217.7445068359375 ], [ 2058999.17633056640625, 7259219.219482421875 ], [ 2058999.755126953125, 7259222.073486328125 ], [ 2058997.57330322265625, 7259222.494873046875 ], [ 2058997.95172119140625, 7259224.506103515625 ], [ 2058993.09832763671875, 7259225.48291015625 ], [ 2058995.20208740234375, 7259236.07550048828125 ], [ 2058991.94049072265625, 7259236.6693115234375 ], [ 2058992.88671875, 7259242.31988525390625 ], [ 2058996.32647705078125, 7259241.7642822265625 ], [ 2058997.58447265625, 7259248.10467529296875 ], [ 2059011.56610107421875, 7259245.30810546875 ] ] ], [ [ [ 2057775.396484375, 7259209.335693359375 ], [ 2057773.64892578125, 7259204.6427001953125 ], [ 2057771.83428955078125, 7259201.80792236328125 ], [ 2057769.09588623046875, 7259199.83489990234375 ], [ 2057767.83807373046875, 7259196.789306640625 ], [ 2057748.86907958984375, 7259204.93011474609375 ], [ 2057747.92291259765625, 7259202.669921875 ], [ 2057743.49249267578125, 7259192.11572265625 ], [ 2057750.5054931640625, 7259188.87847900390625 ], [ 2057747.39971923828125, 7259181.33172607421875 ], [ 2057746.17529296875, 7259178.32427978515625 ], [ 2057749.19207763671875, 7259172.75048828125 ], [ 2057739.37347412109375, 7259147.98370361328125 ], [ 2057736.4346923828125, 7259142.23748779296875 ], [ 2057727.373291015625, 7259120.51629638671875 ], [ 2057725.29168701171875, 7259115.9193115234375 ], [ 2057721.68487548828125, 7259107.3572998046875 ], [ 2057692.1072998046875, 7259119.36712646484375 ], [ 2057723.51068115234375, 7259192.90087890625 ], [ 2057732.3046875, 7259188.97430419921875 ], [ 2057753.78948974609375, 7259234.71551513671875 ], [ 2057749.90447998046875, 7259236.3626708984375 ], [ 2057754.93609619140625, 7259249.25390625 ], [ 2057758.6875, 7259247.7598876953125 ], [ 2057763.93072509765625, 7259245.671875 ], [ 2057784.702880859375, 7259237.35888671875 ], [ 2057777.3447265625, 7259219.64068603515625 ], [ 2057775.01812744140625, 7259214.02850341796875 ], [ 2057775.396484375, 7259209.335693359375 ] ] ], [ [ [ 2057917.30670166015625, 7259208.2821044921875 ], [ 2057909.03570556640625, 7259188.648681640625 ], [ 2057908.4791259765625, 7259188.87847900390625 ], [ 2057906.55328369140625, 7259184.2623291015625 ], [ 2057907.09869384765625, 7259184.05169677734375 ], [ 2057905.8184814453125, 7259181.006103515625 ], [ 2057903.48089599609375, 7259182.0020751953125 ], [ 2057902.1561279296875, 7259178.8416748046875 ], [ 2057900.31927490234375, 7259174.5126953125 ], [ 2057902.6571044921875, 7259173.5167236328125 ], [ 2057893.82928466796875, 7259152.56170654296875 ], [ 2057883.63250732421875, 7259128.35052490234375 ], [ 2057873.52471923828125, 7259104.36907958984375 ], [ 2057868.34832763671875, 7259092.07208251953125 ], [ 2057858.8529052734375, 7259096.11370849609375 ], [ 2057857.77288818359375, 7259093.5853271484375 ], [ 2057847.2645263671875, 7259098.23968505859375 ], [ 2057848.34429931640625, 7259100.74908447265625 ], [ 2057838.904296875, 7259104.8673095703125 ], [ 2057859.632080078125, 7259153.59588623046875 ], [ 2057870.41888427734375, 7259179.186279296875 ], [ 2057883.4766845703125, 7259210.59991455078125 ], [ 2057874.6934814453125, 7259214.44989013671875 ], [ 2057853.44268798828125, 7259223.8739013671875 ], [ 2057835.720703125, 7259231.61248779296875 ], [ 2057840.2291259765625, 7259242.0709228515625 ], [ 2057840.88592529296875, 7259243.5264892578125 ], [ 2057843.7244873046875, 7259249.6561279296875 ], [ 2057903.5587158203125, 7259223.39508056640625 ], [ 2057901.42132568359375, 7259218.1085205078125 ], [ 2057900.43072509765625, 7259215.67572021484375 ], [ 2057917.30670166015625, 7259208.2821044921875 ] ] ], [ [ [ 2058328.287109375, 7259251.7056884765625 ], [ 2058345.77532958984375, 7259249.08148193359375 ], [ 2058344.094482421875, 7259237.8760986328125 ], [ 2058337.91632080078125, 7259238.81451416015625 ], [ 2058336.59149169921875, 7259230.04168701171875 ], [ 2058328.4541015625, 7259231.28668212890625 ], [ 2058326.5283203125, 7259229.9268798828125 ], [ 2058324.47991943359375, 7259230.2332763671875 ], [ 2058323.03289794921875, 7259232.1104736328125 ], [ 2058317.8009033203125, 7259232.8958740234375 ], [ 2058319.34808349609375, 7259243.08612060546875 ], [ 2058316.18670654296875, 7259243.50750732421875 ], [ 2058317.221923828125, 7259251.380126953125 ], [ 2058328.0198974609375, 7259249.67529296875 ], [ 2058328.287109375, 7259251.7056884765625 ] ] ], [ [ [ 2057745.50732421875, 7259251.01611328125 ], [ 2057743.55908203125, 7259246.284912109375 ], [ 2057738.40509033203125, 7259248.4302978515625 ], [ 2057740.35308837890625, 7259253.14227294921875 ], [ 2057745.50732421875, 7259251.01611328125 ] ] ], [ [ [ 2059159.8883056640625, 7259251.78228759765625 ], [ 2059158.15167236328125, 7259246.1890869140625 ], [ 2059146.964111328125, 7259249.63690185546875 ], [ 2059148.68951416015625, 7259255.24932861328125 ], [ 2059159.8883056640625, 7259251.78228759765625 ] ] ], [ [ [ 2063955.52069091796875, 7259249.86688232421875 ], [ 2063947.06048583984375, 7259235.38592529296875 ], [ 2063932.5111083984375, 7259243.8905029296875 ], [ 2063940.9713134765625, 7259258.37152099609375 ], [ 2063955.52069091796875, 7259249.86688232421875 ] ] ], [ [ [ 2059899.51727294921875, 7259256.5709228515625 ], [ 2059894.4854736328125, 7259235.92230224609375 ], [ 2059876.15130615234375, 7259240.576904296875 ], [ 2059878.06591796875, 7259248.0089111328125 ], [ 2059882.85272216796875, 7259246.74468994140625 ], [ 2059886.3369140625, 7259260.05712890625 ], [ 2059899.51727294921875, 7259256.5709228515625 ] ] ], [ [ [ 2058150.22052001953125, 7259258.85028076171875 ], [ 2058156.4876708984375, 7259255.8623046875 ], [ 2058157.36712646484375, 7259257.72027587890625 ], [ 2058169.6790771484375, 7259251.87811279296875 ], [ 2058168.78851318359375, 7259250.02008056640625 ], [ 2058175.02252197265625, 7259247.05108642578125 ], [ 2058175.9130859375, 7259248.90911865234375 ], [ 2058183.68310546875, 7259245.32708740234375 ], [ 2058181.77947998046875, 7259241.0938720703125 ], [ 2058183.62750244140625, 7259235.80731201171875 ], [ 2058186.69989013671875, 7259236.91827392578125 ], [ 2058187.65728759765625, 7259234.217529296875 ], [ 2058188.70367431640625, 7259231.24847412109375 ], [ 2058185.6201171875, 7259230.15667724609375 ], [ 2058187.6348876953125, 7259224.869873046875 ], [ 2058191.8428955078125, 7259222.8394775390625 ], [ 2058188.63690185546875, 7259215.886474609375 ], [ 2058186.299072265625, 7259216.978271484375 ], [ 2058182.970703125, 7259209.757080078125 ], [ 2058185.30828857421875, 7259208.665283203125 ], [ 2058179.60888671875, 7259196.29132080078125 ], [ 2058177.2711181640625, 7259197.36407470703125 ], [ 2058173.94268798828125, 7259190.1427001953125 ], [ 2058176.2802734375, 7259189.07012939453125 ], [ 2058173.1298828125, 7259182.21270751953125 ], [ 2058168.73291015625, 7259184.18572998046875 ], [ 2058162.59912109375, 7259182.040283203125 ], [ 2058161.67529296875, 7259184.6837158203125 ], [ 2058159.99432373046875, 7259184.0133056640625 ], [ 2058157.7344970703125, 7259183.0938720703125 ], [ 2058158.3466796875, 7259181.5615234375 ], [ 2058145.80108642578125, 7259177.04107666015625 ], [ 2058135.9381103515625, 7259204.02972412109375 ], [ 2058148.5618896484375, 7259208.60772705078125 ], [ 2058149.50787353515625, 7259205.638671875 ], [ 2058153.582275390625, 7259207.22869873046875 ], [ 2058162.85528564453125, 7259202.8804931640625 ], [ 2058163.9014892578125, 7259205.1790771484375 ], [ 2058166.74029541015625, 7259203.83831787109375 ], [ 2058171.58270263671875, 7259214.2200927734375 ], [ 2058168.7216796875, 7259215.5609130859375 ], [ 2058170.2802734375, 7259218.7789306640625 ], [ 2058161.14093017578125, 7259223.0120849609375 ], [ 2058160.31707763671875, 7259225.4447021484375 ], [ 2058164.54730224609375, 7259234.58148193359375 ], [ 2058161.30792236328125, 7259236.07550048828125 ], [ 2058162.59912109375, 7259238.89129638671875 ], [ 2058157.77911376953125, 7259241.0938720703125 ], [ 2058156.4876708984375, 7259238.2783203125 ], [ 2058155.2742919921875, 7259238.83367919921875 ], [ 2058156.55450439453125, 7259241.64947509765625 ], [ 2058151.7567138671875, 7259243.87127685546875 ], [ 2058150.46527099609375, 7259241.05572509765625 ], [ 2058148.11651611328125, 7259242.1282958984375 ], [ 2058143.78607177734375, 7259232.83831787109375 ], [ 2058131.44091796875, 7259228.39447021484375 ], [ 2058129.54852294921875, 7259233.7003173828125 ], [ 2058125.67449951171875, 7259232.263671875 ], [ 2058118.78387451171875, 7259251.15008544921875 ], [ 2058131.3516845703125, 7259255.72808837890625 ], [ 2058131.8861083984375, 7259254.27227783203125 ], [ 2058133.85650634765625, 7259255.00030517578125 ], [ 2058135.7711181640625, 7259255.68988037109375 ], [ 2058134.8917236328125, 7259258.12249755859375 ], [ 2058147.04791259765625, 7259262.64288330078125 ], [ 2058151.111083984375, 7259260.70831298828125 ], [ 2058150.22052001953125, 7259258.85028076171875 ] ] ], [ [ [ 2060206.146728515625, 7259257.87347412109375 ], [ 2060196.28387451171875, 7259244.7332763671875 ], [ 2060189.74932861328125, 7259237.22467041015625 ], [ 2060177.9716796875, 7259247.47247314453125 ], [ 2060184.5618896484375, 7259254.88531494140625 ], [ 2060188.41351318359375, 7259251.5906982421875 ], [ 2060198.1317138671875, 7259264.19451904296875 ], [ 2060206.146728515625, 7259257.87347412109375 ] ] ], [ [ [ 2060966.92633056640625, 7259240.38531494140625 ], [ 2060956.8519287109375, 7259237.32049560546875 ], [ 2060951.3638916015625, 7259255.4600830078125 ], [ 2060952.10968017578125, 7259255.68988037109375 ], [ 2060950.62908935546875, 7259260.535888671875 ], [ 2060964.12109375, 7259264.654296875 ], [ 2060969.019287109375, 7259248.4876708984375 ], [ 2060964.85589599609375, 7259247.2235107421875 ], [ 2060966.92633056640625, 7259240.38531494140625 ] ] ], [ [ [ 2058957.34228515625, 7259224.5443115234375 ], [ 2058954.85992431640625, 7259212.26629638671875 ], [ 2058934.59991455078125, 7259216.44189453125 ], [ 2058937.1044921875, 7259228.700927734375 ], [ 2058939.60931396484375, 7259240.998291015625 ], [ 2058942.1361083984375, 7259253.29547119140625 ], [ 2058944.6185302734375, 7259265.57373046875 ], [ 2058964.8231201171875, 7259261.37872314453125 ], [ 2058962.3184814453125, 7259249.119873046875 ], [ 2058959.82489013671875, 7259236.822509765625 ], [ 2058957.34228515625, 7259224.5443115234375 ] ] ], [ [ [ 2059755.81488037109375, 7259265.93768310546875 ], [ 2059766.47930908203125, 7259263.40911865234375 ], [ 2059766.83551025390625, 7259264.9033203125 ], [ 2059773.97113037109375, 7259263.25592041015625 ], [ 2059773.62591552734375, 7259261.7235107421875 ], [ 2059781.95269775390625, 7259259.75067138671875 ], [ 2059780.0380859375, 7259251.552490234375 ], [ 2059780.984130859375, 7259251.2843017578125 ], [ 2059779.4813232421875, 7259245.00152587890625 ], [ 2059774.5054931640625, 7259246.1890869140625 ], [ 2059773.25872802734375, 7259241.20892333984375 ], [ 2059772.2567138671875, 7259241.47711181640625 ], [ 2059767.81512451171875, 7259222.28411865234375 ], [ 2059768.78350830078125, 7259221.99688720703125 ], [ 2059767.592529296875, 7259216.99749755859375 ], [ 2059772.57952880859375, 7259215.8291015625 ], [ 2059771.09912109375, 7259209.50787353515625 ], [ 2059770.24188232421875, 7259209.71868896484375 ], [ 2059768.1824951171875, 7259201.50128173828125 ], [ 2059759.9337158203125, 7259203.58929443359375 ], [ 2059759.58868408203125, 7259202.09527587890625 ], [ 2059752.44189453125, 7259203.74249267578125 ], [ 2059752.78692626953125, 7259205.27490234375 ], [ 2059742.1671142578125, 7259207.70751953125 ], [ 2059744.1151123046875, 7259216.25048828125 ], [ 2059746.18572998046875, 7259215.79071044921875 ], [ 2059747.03167724609375, 7259219.12371826171875 ], [ 2059744.91668701171875, 7259219.6217041015625 ], [ 2059746.68670654296875, 7259227.34088134765625 ], [ 2059748.757080078125, 7259226.8428955078125 ], [ 2059753.37689208984375, 7259245.95928955078125 ], [ 2059751.27288818359375, 7259246.457275390625 ], [ 2059753.07647705078125, 7259254.17669677734375 ], [ 2059755.12469482421875, 7259253.65948486328125 ], [ 2059755.992919921875, 7259257.03070068359375 ], [ 2059753.8779296875, 7259257.509521484375 ], [ 2059755.81488037109375, 7259265.93768310546875 ] ] ], [ [ [ 2060163.92327880859375, 7259259.1376953125 ], [ 2060189.771728515625, 7259236.20947265625 ], [ 2060183.29290771484375, 7259228.93072509765625 ], [ 2060163.25531005859375, 7259246.07427978515625 ], [ 2060165.7376708984375, 7259248.96649169921875 ], [ 2060163.7896728515625, 7259250.42230224609375 ], [ 2060156.01947021484375, 7259240.346923828125 ], [ 2060157.25531005859375, 7259239.3892822265625 ], [ 2060147.2698974609375, 7259226.4215087890625 ], [ 2060133.29931640625, 7259237.243896484375 ], [ 2060143.0509033203125, 7259249.88592529296875 ], [ 2060142.4052734375, 7259250.42230224609375 ], [ 2060154.65032958984375, 7259266.3206787109375 ], [ 2060163.92327880859375, 7259259.1376953125 ] ] ], [ [ [ 2059860.9005126953125, 7259264.48187255859375 ], [ 2059856.53668212890625, 7259247.24267578125 ], [ 2059835.46392822265625, 7259252.60589599609375 ], [ 2059839.71630859375, 7259269.88348388671875 ], [ 2059860.9005126953125, 7259264.48187255859375 ] ] ], [ [ [ 2058754.0841064453125, 7259268.79168701171875 ], [ 2058752.8707275390625, 7259249.84771728515625 ], [ 2058749.74267578125, 7259250.00091552734375 ], [ 2058749.3084716796875, 7259243.2777099609375 ], [ 2058751.47930908203125, 7259243.12432861328125 ], [ 2058750.52191162109375, 7259228.1646728515625 ], [ 2058733.055908203125, 7259229.294677734375 ], [ 2058733.74609375, 7259240.02130126953125 ], [ 2058731.118896484375, 7259240.1937255859375 ], [ 2058731.8203125, 7259251.1884765625 ], [ 2058733.044677734375, 7259270.15167236328125 ], [ 2058754.0841064453125, 7259268.79168701171875 ] ] ], [ [ [ 2059077.5897216796875, 7259271.10931396484375 ], [ 2059085.08148193359375, 7259269.2322998046875 ], [ 2059085.5045166015625, 7259270.898681640625 ], [ 2059089.1781005859375, 7259269.97930908203125 ], [ 2059088.755126953125, 7259268.31268310546875 ], [ 2059092.67352294921875, 7259267.33587646484375 ], [ 2059090.680908203125, 7259259.38671875 ], [ 2059093.71990966796875, 7259258.63970947265625 ], [ 2059090.680908203125, 7259245.95928955078125 ], [ 2059074.14990234375, 7259250.0966796875 ], [ 2059077.4005126953125, 7259263.2943115234375 ], [ 2059075.74188232421875, 7259263.7156982421875 ], [ 2059077.5897216796875, 7259271.10931396484375 ] ] ], [ [ [ 2058631.23187255859375, 7259268.31268310546875 ], [ 2058628.560302734375, 7259247.31927490234375 ], [ 2058594.3629150390625, 7259251.6865234375 ], [ 2058597.02349853515625, 7259272.68011474609375 ], [ 2058631.23187255859375, 7259268.31268310546875 ] ] ], [ [ [ 2059147.54290771484375, 7259269.34710693359375 ], [ 2059145.88427734375, 7259264.06048583984375 ], [ 2059144.2479248046875, 7259264.5584716796875 ], [ 2059137.47967529296875, 7259243.0286865234375 ], [ 2059117.73150634765625, 7259249.27288818359375 ], [ 2059124.51092529296875, 7259270.8604736328125 ], [ 2059134.69671630859375, 7259267.64227294921875 ], [ 2059136.3441162109375, 7259272.89068603515625 ], [ 2059147.54290771484375, 7259269.34710693359375 ] ] ], [ [ [ 2057851.75067138671875, 7259271.62652587890625 ], [ 2057849.969482421875, 7259265.5352783203125 ], [ 2057844.15869140625, 7259267.2401123046875 ], [ 2057845.939697265625, 7259273.331298828125 ], [ 2057851.75067138671875, 7259271.62652587890625 ] ] ], [ [ [ 2058587.9954833984375, 7259271.01348876953125 ], [ 2058586.5706787109375, 7259258.46728515625 ], [ 2058576.52947998046875, 7259259.73150634765625 ], [ 2058575.594482421875, 7259261.91510009765625 ], [ 2058573.02288818359375, 7259262.24072265625 ], [ 2058571.40887451171875, 7259260.363525390625 ], [ 2058554.855712890625, 7259262.5089111328125 ], [ 2058555.84649658203125, 7259270.59228515625 ], [ 2058554.95587158203125, 7259274.44232177734375 ], [ 2058553.7091064453125, 7259274.61468505859375 ], [ 2058553.8538818359375, 7259275.41912841796875 ], [ 2058587.9954833984375, 7259271.01348876953125 ] ] ], [ [ [ 2059066.79168701171875, 7259270.3623046875 ], [ 2059063.24072265625, 7259257.8350830078125 ], [ 2059057.28509521484375, 7259259.501708984375 ], [ 2059056.728515625, 7259257.5286865234375 ], [ 2059051.67449951171875, 7259258.96527099609375 ], [ 2059052.20892333984375, 7259260.88067626953125 ], [ 2059043.73748779296875, 7259263.27508544921875 ], [ 2059048.257080078125, 7259279.38427734375 ], [ 2059057.5299072265625, 7259276.76007080078125 ], [ 2059056.66168212890625, 7259273.5421142578125 ], [ 2059066.79168701171875, 7259270.3623046875 ] ] ], [ [ [ 2058197.18609619140625, 7259274.88287353515625 ], [ 2058190.48468017578125, 7259272.18212890625 ], [ 2058187.77972412109375, 7259278.92449951171875 ], [ 2058194.46990966796875, 7259281.62530517578125 ], [ 2058197.18609619140625, 7259274.88287353515625 ] ] ], [ [ [ 2058340.19830322265625, 7259283.50250244140625 ], [ 2058341.22247314453125, 7259280.6292724609375 ], [ 2058344.60650634765625, 7259280.22711181640625 ], [ 2058344.43951416015625, 7259278.88629150390625 ], [ 2058350.15032958984375, 7259278.19671630859375 ], [ 2058348.89227294921875, 7259267.54669189453125 ], [ 2058343.19268798828125, 7259268.21710205078125 ], [ 2058342.84771728515625, 7259265.3629150390625 ], [ 2058328.62109375, 7259267.04852294921875 ], [ 2058327.051513671875, 7259265.51629638671875 ], [ 2058322.99951171875, 7259265.97589111328125 ], [ 2058321.11810302734375, 7259268.12127685546875 ], [ 2058321.71929931640625, 7259272.77587890625 ], [ 2058323.6339111328125, 7259274.55731201171875 ], [ 2058324.580078125, 7259282.71710205078125 ], [ 2058334.955078125, 7259281.52947998046875 ], [ 2058336.95892333984375, 7259283.88568115234375 ], [ 2058340.19830322265625, 7259283.50250244140625 ] ] ], [ [ [ 2058506.78790283203125, 7259282.31488037109375 ], [ 2058524.05352783203125, 7259279.76727294921875 ], [ 2058524.443115234375, 7259281.58709716796875 ], [ 2058530.93310546875, 7259280.610107421875 ], [ 2058529.4525146484375, 7259268.40850830078125 ], [ 2058522.9403076171875, 7259269.34710693359375 ], [ 2058523.0963134765625, 7259270.55389404296875 ], [ 2058521.03668212890625, 7259270.8604736328125 ], [ 2058519.9124755859375, 7259263.00689697265625 ], [ 2058504.528076171875, 7259265.1715087890625 ], [ 2058490.61328125, 7259267.25927734375 ], [ 2058491.726318359375, 7259274.97869873046875 ], [ 2058488.720703125, 7259275.49591064453125 ], [ 2058490.2012939453125, 7259284.7667236328125 ], [ 2058506.78790283203125, 7259282.31488037109375 ] ] ], [ [ [ 2058399.76531982421875, 7259283.636474609375 ], [ 2058399.28668212890625, 7259280.70587158203125 ], [ 2058404.74127197265625, 7259279.80572509765625 ], [ 2058403.4945068359375, 7259272.04791259765625 ], [ 2058400.4888916015625, 7259272.52691650390625 ], [ 2058399.38690185546875, 7259264.52008056640625 ], [ 2058392.26251220703125, 7259265.57373046875 ], [ 2058390.91552734375, 7259264.117919921875 ], [ 2058387.4534912109375, 7259264.63507080078125 ], [ 2058386.5850830078125, 7259266.41650390625 ], [ 2058379.3717041015625, 7259267.48907470703125 ], [ 2058380.674072265625, 7259275.53411865234375 ], [ 2058377.50152587890625, 7259276.05133056640625 ], [ 2058378.73712158203125, 7259283.7322998046875 ], [ 2058384.34747314453125, 7259282.83209228515625 ], [ 2058384.8707275390625, 7259286.05010986328125 ], [ 2058399.76531982421875, 7259283.636474609375 ] ] ], [ [ [ 2057753.0546875, 7259285.53289794921875 ], [ 2057751.47412109375, 7259278.54150390625 ], [ 2057744.46087646484375, 7259280.13128662109375 ], [ 2057746.04168701171875, 7259287.1226806640625 ], [ 2057753.0546875, 7259285.53289794921875 ] ] ], [ [ [ 2059033.88568115234375, 7259284.0963134765625 ], [ 2059028.09710693359375, 7259261.8958740234375 ], [ 2059013.9149169921875, 7259265.55450439453125 ], [ 2059017.54388427734375, 7259279.30767822265625 ], [ 2059015.3955078125, 7259279.88232421875 ], [ 2059017.53289794921875, 7259288.38690185546875 ], [ 2059033.88568115234375, 7259284.0963134765625 ] ] ], [ [ [ 2058470.74267578125, 7259285.53289794921875 ], [ 2058467.9375, 7259268.1978759765625 ], [ 2058460.14508056640625, 7259269.44287109375 ], [ 2058458.43072509765625, 7259259.46331787109375 ], [ 2058457.42889404296875, 7259253.563720703125 ], [ 2058441.95550537109375, 7259256.22607421875 ], [ 2058442.8905029296875, 7259262.049072265625 ], [ 2058444.51568603515625, 7259272.06707763671875 ], [ 2058447.33209228515625, 7259289.459716796875 ], [ 2058470.74267578125, 7259285.53289794921875 ] ] ], [ [ [ 2059391.94488525390625, 7259286.87371826171875 ], [ 2059404.7799072265625, 7259283.3109130859375 ], [ 2059403.778076171875, 7259279.59490966796875 ], [ 2059398.9578857421875, 7259280.89752197265625 ], [ 2059398.490478515625, 7259279.096923828125 ], [ 2059390.46429443359375, 7259281.280517578125 ], [ 2059382.6051025390625, 7259282.544677734375 ], [ 2059381.8037109375, 7259279.59490966796875 ], [ 2059378.85369873046875, 7259280.39947509765625 ], [ 2059378.49749755859375, 7259279.0584716796875 ], [ 2059373.00927734375, 7259280.53350830078125 ], [ 2059368.18927001953125, 7259262.662109375 ], [ 2059356.62310791015625, 7259265.7843017578125 ], [ 2059357.49151611328125, 7259269.04071044921875 ], [ 2059347.6953125, 7259271.68408203125 ], [ 2059352.092529296875, 7259288.00390625 ], [ 2059357.6361083984375, 7259286.5098876953125 ], [ 2059358.5712890625, 7259289.90008544921875 ], [ 2059362.834716796875, 7259288.731689453125 ], [ 2059363.0574951171875, 7259289.57452392578125 ], [ 2059375.09112548828125, 7259286.31829833984375 ], [ 2059376.2711181640625, 7259290.66632080078125 ], [ 2059391.94488525390625, 7259286.87371826171875 ] ] ], [ [ [ 2062535.4403076171875, 7259281.6060791015625 ], [ 2062525.0208740234375, 7259277.20068359375 ], [ 2062520.56787109375, 7259287.71649169921875 ], [ 2062530.98748779296875, 7259292.1220703125 ], [ 2062535.4403076171875, 7259281.6060791015625 ] ] ], [ [ [ 2060984.15869140625, 7259292.52447509765625 ], [ 2060987.353515625, 7259287.19927978515625 ], [ 2060997.361083984375, 7259290.53228759765625 ], [ 2061001.8585205078125, 7259276.95147705078125 ], [ 2060988.62249755859375, 7259272.54608154296875 ], [ 2060986.08447265625, 7259280.188720703125 ], [ 2060978.559326171875, 7259277.67950439453125 ], [ 2060974.72991943359375, 7259289.26812744140625 ], [ 2060984.15869140625, 7259292.52447509765625 ] ] ], [ [ [ 2060685.7222900390625, 7259275.1126708984375 ], [ 2060679.71087646484375, 7259271.818115234375 ], [ 2060678.7091064453125, 7259272.239501953125 ], [ 2060678.3416748046875, 7259272.9290771484375 ], [ 2060675.603271484375, 7259271.43511962890625 ], [ 2060675.992919921875, 7259270.7454833984375 ], [ 2060675.8037109375, 7259269.69189453125 ], [ 2060669.33587646484375, 7259266.1483154296875 ], [ 2060665.6624755859375, 7259272.89068603515625 ], [ 2060662.60107421875, 7259273.7335205078125 ], [ 2060663.49169921875, 7259276.8175048828125 ], [ 2060660.59747314453125, 7259282.2000732421875 ], [ 2060667.3544921875, 7259285.8394775390625 ], [ 2060668.06689453125, 7259287.96551513671875 ], [ 2060676.2266845703125, 7259292.54351806640625 ], [ 2060685.7222900390625, 7259275.1126708984375 ] ] ], [ [ [ 2060523.42950439453125, 7259294.42071533203125 ], [ 2060531.912109375, 7259278.1201171875 ], [ 2060522.11590576171875, 7259272.85247802734375 ], [ 2060517.2958984375, 7259282.79388427734375 ], [ 2060503.44769287109375, 7259273.82928466796875 ], [ 2060509.50347900390625, 7259264.3861083984375 ], [ 2060495.9447021484375, 7259255.72808837890625 ], [ 2060499.7852783203125, 7259248.94732666015625 ], [ 2060481.03912353515625, 7259238.25909423828125 ], [ 2060474.24847412109375, 7259250.2880859375 ], [ 2060483.6217041015625, 7259255.70892333984375 ], [ 2060482.60870361328125, 7259257.490478515625 ], [ 2060491.7034912109375, 7259262.662109375 ], [ 2060487.03912353515625, 7259270.43890380859375 ], [ 2060500.10809326171875, 7259278.9437255859375 ], [ 2060514.90252685546875, 7259289.153076171875 ], [ 2060514.69091796875, 7259289.84271240234375 ], [ 2060523.42950439453125, 7259294.42071533203125 ] ] ], [ [ [ 2059201.78887939453125, 7259295.340087890625 ], [ 2059208.54608154296875, 7259292.29449462890625 ], [ 2059209.5145263671875, 7259294.36328125 ], [ 2059214.9578857421875, 7259291.77728271484375 ], [ 2059214.10089111328125, 7259289.80450439453125 ], [ 2059218.84307861328125, 7259287.65911865234375 ], [ 2059212.1527099609375, 7259272.69927978515625 ], [ 2059206.00787353515625, 7259275.45751953125 ], [ 2059204.0264892578125, 7259270.91790771484375 ], [ 2059193.0615234375, 7259275.7830810546875 ], [ 2059201.78887939453125, 7259295.340087890625 ] ] ], [ [ [ 2058614.656494140625, 7259294.47808837890625 ], [ 2058631.22088623046875, 7259292.27532958984375 ], [ 2058631.41009521484375, 7259293.5587158203125 ], [ 2058640.538330078125, 7259292.23712158203125 ], [ 2058644.06707763671875, 7259290.0916748046875 ], [ 2058649.0653076171875, 7259277.3729248046875 ], [ 2058645.52532958984375, 7259270.1708984375 ], [ 2058602.0772705078125, 7259276.2811279296875 ], [ 2058596.13287353515625, 7259277.00909423828125 ], [ 2058596.7896728515625, 7259282.2000732421875 ], [ 2058591.68011474609375, 7259282.8704833984375 ], [ 2058592.12548828125, 7259286.26068115234375 ], [ 2058593.6727294921875, 7259298.29010009765625 ], [ 2058604.7156982421875, 7259296.910888671875 ], [ 2058614.70111083984375, 7259295.646728515625 ], [ 2058614.656494140625, 7259294.47808837890625 ] ] ], [ [ [ 2058268.66448974609375, 7259287.3717041015625 ], [ 2058268.59747314453125, 7259285.034912109375 ], [ 2058265.09112548828125, 7259285.13067626953125 ], [ 2058265.0352783203125, 7259284.6708984375 ], [ 2058263.365478515625, 7259284.6708984375 ], [ 2058263.13189697265625, 7259267.6041259765625 ], [ 2058263.6217041015625, 7259266.971923828125 ], [ 2058267.91851806640625, 7259266.79949951171875 ], [ 2058267.82952880859375, 7259264.654296875 ], [ 2058267.75152587890625, 7259262.45147705078125 ], [ 2058263.543701171875, 7259262.60467529296875 ], [ 2058262.9202880859375, 7259261.8958740234375 ], [ 2058262.47509765625, 7259243.71807861328125 ], [ 2058263.0872802734375, 7259242.8560791015625 ], [ 2058267.29510498046875, 7259242.760498046875 ], [ 2058267.239501953125, 7259240.53851318359375 ], [ 2058267.18389892578125, 7259238.4315185546875 ], [ 2058262.97589111328125, 7259238.52728271484375 ], [ 2058262.34149169921875, 7259237.72271728515625 ], [ 2058261.98529052734375, 7259220.73248291015625 ], [ 2058263.59930419921875, 7259220.69427490234375 ], [ 2058263.6439208984375, 7259220.23468017578125 ], [ 2058267.18389892578125, 7259220.138671875 ], [ 2058267.12811279296875, 7259218.08929443359375 ], [ 2058267.072509765625, 7259215.75250244140625 ], [ 2058263.51031494140625, 7259215.84808349609375 ], [ 2058263.209716796875, 7259203.953125 ], [ 2058243.840087890625, 7259204.3936767578125 ], [ 2058245.955078125, 7259301.9102783203125 ], [ 2058265.45831298828125, 7259301.50787353515625 ], [ 2058265.18011474609375, 7259289.4979248046875 ], [ 2058268.70892333984375, 7259289.42132568359375 ], [ 2058268.66448974609375, 7259287.3717041015625 ] ] ], [ [ [ 2059431.11810302734375, 7259303.040283203125 ], [ 2059430.42791748046875, 7259300.20550537109375 ], [ 2059433.6116943359375, 7259299.42010498046875 ], [ 2059430.171875, 7259285.28387451171875 ], [ 2059412.1605224609375, 7259289.68951416015625 ], [ 2059415.60028076171875, 7259303.7874755859375 ], [ 2059425.44091796875, 7259301.3739013671875 ], [ 2059426.14227294921875, 7259304.2470703125 ], [ 2059431.11810302734375, 7259303.040283203125 ] ] ], [ [ [ 2061049.83709716796875, 7259293.02252197265625 ], [ 2061032.9500732421875, 7259289.95770263671875 ], [ 2061030.93511962890625, 7259301.105712890625 ], [ 2061034.9202880859375, 7259301.83367919921875 ], [ 2061034.67547607421875, 7259303.212890625 ], [ 2061047.5772705078125, 7259305.5496826171875 ], [ 2061049.83709716796875, 7259293.02252197265625 ] ] ], [ [ [ 2058580.05828857421875, 7259302.08270263671875 ], [ 2058577.84307861328125, 7259290.68548583984375 ], [ 2058572.07672119140625, 7259291.815673828125 ], [ 2058571.230712890625, 7259287.4293212890625 ], [ 2058558.6962890625, 7259289.86187744140625 ], [ 2058559.55328369140625, 7259294.26751708984375 ], [ 2058553.809326171875, 7259295.37847900390625 ], [ 2058556.080078125, 7259306.5841064453125 ], [ 2058580.05828857421875, 7259302.08270263671875 ] ] ], [ [ [ 2060090.018310546875, 7259302.75311279296875 ], [ 2060086.51171875, 7259287.27587890625 ], [ 2060083.4503173828125, 7259287.96551513671875 ], [ 2060081.15728759765625, 7259277.9093017578125 ], [ 2060075.3018798828125, 7259279.2310791015625 ], [ 2060074.84527587890625, 7259277.2197265625 ], [ 2060062.7783203125, 7259280.13128662109375 ], [ 2060065.52789306640625, 7259292.19873046875 ], [ 2060060.49627685546875, 7259293.3673095703125 ], [ 2060061.72088623046875, 7259298.80712890625 ], [ 2060064.72650146484375, 7259298.0985107421875 ], [ 2060065.88409423828125, 7259303.097900390625 ], [ 2060067.86572265625, 7259302.63812255859375 ], [ 2060069.0233154296875, 7259307.63751220703125 ], [ 2060090.018310546875, 7259302.75311279296875 ] ] ], [ [ [ 2060960.6812744140625, 7259289.99591064453125 ], [ 2060947.1561279296875, 7259285.95428466796875 ], [ 2060941.70147705078125, 7259303.74908447265625 ], [ 2060955.26007080078125, 7259307.75250244140625 ], [ 2060960.6812744140625, 7259289.99591064453125 ] ] ], [ [ [ 2060181.11090087890625, 7259300.79931640625 ], [ 2060182.51348876953125, 7259299.45849609375 ], [ 2060178.01629638671875, 7259294.2100830078125 ], [ 2060178.0718994140625, 7259294.2291259765625 ], [ 2060182.51348876953125, 7259299.45849609375 ], [ 2060216.27667236328125, 7259270.49652099609375 ], [ 2060211.80169677734375, 7259265.26727294921875 ], [ 2060187.1890869140625, 7259286.35650634765625 ], [ 2060178.65087890625, 7259276.35772705078125 ], [ 2060177.87152099609375, 7259276.98992919921875 ], [ 2060167.46307373046875, 7259264.8074951171875 ], [ 2060154.2830810546875, 7259276.10870361328125 ], [ 2060164.71368408203125, 7259288.32952880859375 ], [ 2060163.86767578125, 7259289.0574951171875 ], [ 2060165.97149658203125, 7259291.5283203125 ], [ 2060163.05487060546875, 7259294.15252685546875 ], [ 2060166.18310546875, 7259297.9453125 ], [ 2060169.19989013671875, 7259295.28271484375 ], [ 2060172.4168701171875, 7259299.0753173828125 ], [ 2060168.22027587890625, 7259302.676513671875 ], [ 2060172.68408203125, 7259307.90570068359375 ], [ 2060181.11090087890625, 7259300.79931640625 ] ] ], [ [ [ 2061025.75872802734375, 7259284.34527587890625 ], [ 2061018.79010009765625, 7259282.3341064453125 ], [ 2061017.07568359375, 7259288.310302734375 ], [ 2061018.45611572265625, 7259288.75091552734375 ], [ 2061015.5618896484375, 7259298.80712890625 ], [ 2061013.56927490234375, 7259305.76031494140625 ], [ 2061022.92010498046875, 7259308.4613037109375 ], [ 2061024.9014892578125, 7259301.527099609375 ], [ 2061021.15008544921875, 7259300.3970947265625 ], [ 2061024.04449462890625, 7259290.3406982421875 ], [ 2061025.75872802734375, 7259284.34527587890625 ] ] ], [ [ [ 2060194.49151611328125, 7259309.53387451171875 ], [ 2060220.31768798828125, 7259286.8162841796875 ], [ 2060232.830078125, 7259301.50787353515625 ], [ 2060243.28289794921875, 7259292.29449462890625 ], [ 2060221.48651123046875, 7259267.450927734375 ], [ 2060185.41912841796875, 7259299.17108154296875 ], [ 2060194.49151611328125, 7259309.53387451171875 ] ] ], [ [ [ 2061124.7216796875, 7259311.77508544921875 ], [ 2061125.89068603515625, 7259301.35467529296875 ], [ 2061111.21868896484375, 7259299.592529296875 ], [ 2061112.4876708984375, 7259289.76611328125 ], [ 2061116.0054931640625, 7259290.16827392578125 ], [ 2061117.35247802734375, 7259279.02032470703125 ], [ 2061115.8272705078125, 7259278.82867431640625 ], [ 2061117.00732421875, 7259268.58087158203125 ], [ 2061120.63629150390625, 7259269.0023193359375 ], [ 2061121.91650390625, 7259257.81610107421875 ], [ 2061120.38031005859375, 7259257.6436767578125 ], [ 2061121.61590576171875, 7259247.31927490234375 ], [ 2061125.20050048828125, 7259247.74072265625 ], [ 2061126.51409912109375, 7259236.5543212890625 ], [ 2061124.9888916015625, 7259236.3626708984375 ], [ 2061126.146728515625, 7259226.05767822265625 ], [ 2061129.77569580078125, 7259226.49810791015625 ], [ 2061131.11151123046875, 7259215.3118896484375 ], [ 2061129.51971435546875, 7259215.12030029296875 ], [ 2061130.77752685546875, 7259204.81512451171875 ], [ 2061134.36212158203125, 7259205.23651123046875 ], [ 2061135.68670654296875, 7259194.10772705078125 ], [ 2061134.1282958984375, 7259193.935302734375 ], [ 2061135.3416748046875, 7259183.57269287109375 ], [ 2061138.269287109375, 7259183.93670654296875 ], [ 2061139.62750244140625, 7259172.75048828125 ], [ 2061125.64569091796875, 7259171.10308837890625 ], [ 2061125.22271728515625, 7259169.13031005859375 ], [ 2061124.09832763671875, 7259167.54052734375 ], [ 2061122.40631103515625, 7259166.54449462890625 ], [ 2061120.38031005859375, 7259166.31451416015625 ], [ 2061118.2874755859375, 7259166.79327392578125 ], [ 2061116.92950439453125, 7259168.21087646484375 ], [ 2061115.8272705078125, 7259170.1455078125 ], [ 2061114.73651123046875, 7259180.23992919921875 ], [ 2061112.6881103515625, 7259179.99090576171875 ], [ 2061110.0499267578125, 7259201.46307373046875 ], [ 2061108.00152587890625, 7259201.2332763671875 ], [ 2061105.54150390625, 7259222.70550537109375 ], [ 2061103.49310302734375, 7259222.45648193359375 ], [ 2061100.93267822265625, 7259243.96710205078125 ], [ 2061098.89569091796875, 7259243.71807861328125 ], [ 2061096.3131103515625, 7259265.190673828125 ], [ 2061094.22027587890625, 7259264.9224853515625 ], [ 2061091.71551513671875, 7259286.43328857421875 ], [ 2061089.70068359375, 7259286.22247314453125 ], [ 2061086.906494140625, 7259310.35748291015625 ], [ 2061105.95330810546875, 7259311.1812744140625 ], [ 2061106.02008056640625, 7259309.457275390625 ], [ 2061124.7216796875, 7259311.77508544921875 ] ] ], [ [ [ 2061166.255126953125, 7259312.2921142578125 ], [ 2061166.78948974609375, 7259297.44708251953125 ], [ 2061164.2291259765625, 7259297.3704833984375 ], [ 2061164.306884765625, 7259295.22528076171875 ], [ 2061164.68548583984375, 7259295.22528076171875 ], [ 2061165.20867919921875, 7259281.031494140625 ], [ 2061150.915283203125, 7259280.6292724609375 ], [ 2061151.11572265625, 7259275.43829345703125 ], [ 2061142.521728515625, 7259274.97869873046875 ], [ 2061141.6646728515625, 7259298.11767578125 ], [ 2061149.8131103515625, 7259298.34747314453125 ], [ 2061149.85772705078125, 7259298.002685546875 ], [ 2061153.78729248046875, 7259298.1558837890625 ], [ 2061153.3197021484375, 7259311.8516845703125 ], [ 2061166.255126953125, 7259312.2921142578125 ] ] ], [ [ [ 2061205.7178955078125, 7259313.30731201171875 ], [ 2061205.94049072265625, 7259305.93267822265625 ], [ 2061206.2520751953125, 7259305.93267822265625 ], [ 2061208.1668701171875, 7259304.0938720703125 ], [ 2061208.22247314453125, 7259301.0098876953125 ], [ 2061206.21868896484375, 7259299.43927001953125 ], [ 2061202.08868408203125, 7259299.28607177734375 ], [ 2061202.28912353515625, 7259294.63153076171875 ], [ 2061191.413330078125, 7259294.19091796875 ], [ 2061191.3018798828125, 7259299.01788330078125 ], [ 2061180.481689453125, 7259298.7689208984375 ], [ 2061180.2257080078125, 7259310.35748291015625 ], [ 2061191.0458984375, 7259310.5872802734375 ], [ 2061190.9791259765625, 7259313.00091552734375 ], [ 2061205.7178955078125, 7259313.30731201171875 ] ] ], [ [ [ 2059156.51531982421875, 7259306.54571533203125 ], [ 2059150.2034912109375, 7259288.0421142578125 ], [ 2059139.21612548828125, 7259291.7965087890625 ], [ 2059138.64849853515625, 7259289.4979248046875 ], [ 2059127.7169189453125, 7259293.29052734375 ], [ 2059134.819091796875, 7259313.97772216796875 ], [ 2059156.51531982421875, 7259306.54571533203125 ] ] ], [ [ [ 2061066.07867431640625, 7259314.60992431640625 ], [ 2061065.4998779296875, 7259309.15087890625 ], [ 2061056.3939208984375, 7259310.1085205078125 ], [ 2061056.994873046875, 7259315.9315185546875 ], [ 2061066.07867431640625, 7259314.60992431640625 ] ] ], [ [ [ 2059853.386474609375, 7259316.8892822265625 ], [ 2059866.15472412109375, 7259313.93951416015625 ], [ 2059866.73370361328125, 7259316.48712158203125 ], [ 2059873.42388916015625, 7259314.9547119140625 ], [ 2059872.83392333984375, 7259312.38787841796875 ], [ 2059897.44671630859375, 7259306.71807861328125 ], [ 2059898.0477294921875, 7259309.26568603515625 ], [ 2059904.5042724609375, 7259307.771728515625 ], [ 2059902.4114990234375, 7259298.71148681640625 ], [ 2059902.867919921875, 7259298.59649658203125 ], [ 2059899.6173095703125, 7259284.38372802734375 ], [ 2059889.01971435546875, 7259286.85467529296875 ], [ 2059887.34991455078125, 7259279.5374755859375 ], [ 2059846.9854736328125, 7259289.01910400390625 ], [ 2059848.72210693359375, 7259296.62347412109375 ], [ 2059847.13031005859375, 7259299.53509521484375 ], [ 2059849.76849365234375, 7259301.14410400390625 ], [ 2059851.52728271484375, 7259308.8250732421875 ], [ 2059850.280517578125, 7259309.11248779296875 ], [ 2059851.4049072265625, 7259314.0352783203125 ], [ 2059852.66290283203125, 7259313.7479248046875 ], [ 2059853.386474609375, 7259316.8892822265625 ] ] ], [ [ [ 2061544.60772705078125, 7259317.3682861328125 ], [ 2061550.89727783203125, 7259310.85552978515625 ], [ 2061556.919677734375, 7259316.6787109375 ], [ 2061564.28912353515625, 7259309.0740966796875 ], [ 2061558.21087646484375, 7259303.3084716796875 ], [ 2061558.4447021484375, 7259303.040283203125 ], [ 2061558.21087646484375, 7259302.8297119140625 ], [ 2061564.02191162109375, 7259296.738525390625 ], [ 2061515.28607177734375, 7259249.73272705078125 ], [ 2061510.10992431640625, 7259255.13427734375 ], [ 2061509.86492919921875, 7259254.8660888671875 ], [ 2061494.32470703125, 7259271.147705078125 ], [ 2061507.9613037109375, 7259284.28790283203125 ], [ 2061509.03009033203125, 7259283.1768798828125 ], [ 2061519.7166748046875, 7259293.5205078125 ], [ 2061518.6925048828125, 7259294.68890380859375 ], [ 2061523.0562744140625, 7259298.84552001953125 ], [ 2061524.1138916015625, 7259297.71527099609375 ], [ 2061534.60009765625, 7259307.886474609375 ], [ 2061533.56488037109375, 7259308.978271484375 ], [ 2061537.950927734375, 7259313.1348876953125 ], [ 2061539.00848388671875, 7259312.0048828125 ], [ 2061544.60772705078125, 7259317.3682861328125 ] ] ], [ [ [ 2060050.065673828125, 7259312.2921142578125 ], [ 2060045.04510498046875, 7259290.74310302734375 ], [ 2060036.6962890625, 7259292.6968994140625 ], [ 2060031.93170166015625, 7259272.12451171875 ], [ 2060023.58270263671875, 7259274.05908203125 ], [ 2060018.58447265625, 7259252.529296875 ], [ 2059986.99212646484375, 7259259.88470458984375 ], [ 2059988.6173095703125, 7259266.837890625 ], [ 2059994.62847900390625, 7259265.40130615234375 ], [ 2059996.63232421875, 7259274.05908203125 ], [ 2059990.62109375, 7259275.45751953125 ], [ 2059992.00152587890625, 7259281.3955078125 ], [ 2059997.66748046875, 7259280.0928955078125 ], [ 2059998.6361083984375, 7259278.48388671875 ], [ 2060000.33929443359375, 7259279.46087646484375 ], [ 2060001.74188232421875, 7259285.43707275390625 ], [ 2060007.70867919921875, 7259284.03887939453125 ], [ 2060009.7122802734375, 7259292.71588134765625 ], [ 2060003.70111083984375, 7259294.11431884765625 ], [ 2060005.05908203125, 7259300.013916015625 ], [ 2060010.80328369140625, 7259298.69232177734375 ], [ 2060011.73828125, 7259297.08331298828125 ], [ 2060013.4080810546875, 7259298.0985107421875 ], [ 2060014.77728271484375, 7259304.05548095703125 ], [ 2060020.8109130859375, 7259302.676513671875 ], [ 2060022.97052001953125, 7259311.25787353515625 ], [ 2060016.93707275390625, 7259312.63690185546875 ], [ 2060018.5289306640625, 7259319.57110595703125 ], [ 2060050.065673828125, 7259312.2921142578125 ] ] ], [ [ [ 2058794.248291015625, 7259302.3125 ], [ 2058780.03271484375, 7259301.0675048828125 ], [ 2058778.5299072265625, 7259318.44091796875 ], [ 2058792.7454833984375, 7259319.66668701171875 ], [ 2058794.248291015625, 7259302.3125 ] ] ], [ [ [ 2061482.2689208984375, 7259319.87750244140625 ], [ 2061496.1614990234375, 7259305.530517578125 ], [ 2061491.09649658203125, 7259300.5311279296875 ], [ 2061489.32647705078125, 7259302.33172607421875 ], [ 2061486.71051025390625, 7259299.8798828125 ], [ 2061487.9794921875, 7259298.5198974609375 ], [ 2061488.11309814453125, 7259298.59649658203125 ], [ 2061488.4581298828125, 7259298.251708984375 ], [ 2061488.12432861328125, 7259297.9453125 ], [ 2061487.790283203125, 7259298.29010009765625 ], [ 2061487.83489990234375, 7259298.38568115234375 ], [ 2061486.54351806640625, 7259299.68829345703125 ], [ 2061483.96087646484375, 7259297.332275390625 ], [ 2061485.75311279296875, 7259295.455078125 ], [ 2061476.21307373046875, 7259286.24169921875 ], [ 2061474.443115234375, 7259288.061279296875 ], [ 2061471.90509033203125, 7259285.5521240234375 ], [ 2061473.16290283203125, 7259284.2686767578125 ], [ 2061473.30767822265625, 7259284.34527587890625 ], [ 2061473.6304931640625, 7259284.00048828125 ], [ 2061473.26312255859375, 7259283.65570068359375 ], [ 2061472.9180908203125, 7259284.00048828125 ], [ 2061473.01812744140625, 7259284.13470458984375 ], [ 2061471.76031494140625, 7259285.39892578125 ], [ 2061468.5543212890625, 7259282.23828125 ], [ 2061470.15728759765625, 7259280.4569091796875 ], [ 2061456.5985107421875, 7259267.393310546875 ], [ 2061454.728271484375, 7259269.30889892578125 ], [ 2061452.1790771484375, 7259266.79949951171875 ], [ 2061453.90472412109375, 7259265.13311767578125 ], [ 2061453.5928955078125, 7259264.8074951171875 ], [ 2061453.27008056640625, 7259265.13311767578125 ], [ 2061453.37030029296875, 7259265.28631591796875 ], [ 2061452.0233154296875, 7259266.64630126953125 ], [ 2061448.75048828125, 7259263.40911865234375 ], [ 2061451.1104736328125, 7259261.014892578125 ], [ 2061443.11767578125, 7259253.1038818359375 ], [ 2061427.58868408203125, 7259269.30889892578125 ], [ 2061441.180908203125, 7259282.42987060546875 ], [ 2061442.26068115234375, 7259281.31890869140625 ], [ 2061455.54107666015625, 7259294.26751708984375 ], [ 2061454.572509765625, 7259295.397705078125 ], [ 2061458.92510986328125, 7259299.57330322265625 ], [ 2061459.993896484375, 7259298.5772705078125 ], [ 2061472.31689453125, 7259310.31927490234375 ], [ 2061471.3372802734375, 7259311.4876708984375 ], [ 2061475.656494140625, 7259315.66351318359375 ], [ 2061476.7808837890625, 7259314.60992431640625 ], [ 2061482.2689208984375, 7259319.87750244140625 ] ] ], [ [ [ 2059361.97772216796875, 7259317.9810791015625 ], [ 2059369.2357177734375, 7259316.1038818359375 ], [ 2059369.636474609375, 7259317.3873291015625 ], [ 2059383.36212158203125, 7259313.460693359375 ], [ 2059378.6533203125, 7259297.46630859375 ], [ 2059365.05010986328125, 7259301.335693359375 ], [ 2059362.3560791015625, 7259301.02911376953125 ], [ 2059360.19647216796875, 7259301.81451416015625 ], [ 2059358.08148193359375, 7259303.90228271484375 ], [ 2059348.51910400390625, 7259306.50750732421875 ], [ 2059351.368896484375, 7259317.10009765625 ], [ 2059352.82708740234375, 7259316.7169189453125 ], [ 2059353.67327880859375, 7259320.12652587890625 ], [ 2059361.97772216796875, 7259317.9810791015625 ] ] ], [ [ [ 2060503.94873046875, 7259320.26068115234375 ], [ 2060511.9302978515625, 7259304.78350830078125 ], [ 2060500.64251708984375, 7259298.922119140625 ], [ 2060502.65728759765625, 7259295.05291748046875 ], [ 2060483.53271484375, 7259285.13067626953125 ], [ 2060476.9425048828125, 7259297.9453125 ], [ 2060486.026123046875, 7259302.63812255859375 ], [ 2060484.044677734375, 7259306.4691162109375 ], [ 2060494.48651123046875, 7259311.889892578125 ], [ 2060492.01507568359375, 7259316.6978759765625 ], [ 2060495.78887939453125, 7259318.6514892578125 ], [ 2060496.85748291015625, 7259316.5828857421875 ], [ 2060503.94873046875, 7259320.26068115234375 ] ] ], [ [ [ 2058891.59710693359375, 7259309.5531005859375 ], [ 2058888.4578857421875, 7259302.79132080078125 ], [ 2058885.37432861328125, 7259301.584716796875 ], [ 2058882.72491455078125, 7259302.77227783203125 ], [ 2058879.5634765625, 7259295.819091796875 ], [ 2058863.043701171875, 7259303.3660888671875 ], [ 2058862.55389404296875, 7259305.08990478515625 ], [ 2058864.3682861328125, 7259308.99749755859375 ], [ 2058865.9603271484375, 7259309.62969970703125 ], [ 2058867.74127197265625, 7259308.78692626953125 ], [ 2058870.3463134765625, 7259314.3992919921875 ], [ 2058868.498291015625, 7259315.2802734375 ], [ 2058867.952880859375, 7259316.77447509765625 ], [ 2058869.77850341796875, 7259320.66290283203125 ], [ 2058871.37030029296875, 7259321.33331298828125 ], [ 2058890.35028076171875, 7259312.48370361328125 ], [ 2058891.59710693359375, 7259309.5531005859375 ] ] ], [ [ [ 2061362.71173095703125, 7259310.35748291015625 ], [ 2061353.5947265625, 7259295.7041015625 ], [ 2061339.0675048828125, 7259304.78350830078125 ], [ 2061348.1956787109375, 7259319.45611572265625 ], [ 2061352.94891357421875, 7259327.06048583984375 ], [ 2061361.63189697265625, 7259321.63970947265625 ], [ 2061356.84527587890625, 7259314.05450439453125 ], [ 2061362.71173095703125, 7259310.35748291015625 ] ] ], [ [ [ 2062498.415283203125, 7259320.3563232421875 ], [ 2062493.26129150390625, 7259318.26849365234375 ], [ 2062489.82147216796875, 7259326.75408935546875 ], [ 2062494.9757080078125, 7259328.8419189453125 ], [ 2062498.415283203125, 7259320.3563232421875 ] ] ], [ [ [ 2060710.301513671875, 7259318.88153076171875 ], [ 2060711.58172607421875, 7259316.52532958984375 ], [ 2060718.58367919921875, 7259320.29888916015625 ], [ 2060721.0994873046875, 7259315.644287109375 ], [ 2060723.83807373046875, 7259310.549072265625 ], [ 2060716.68011474609375, 7259306.6796875 ], [ 2060717.82672119140625, 7259304.53448486328125 ], [ 2060720.3983154296875, 7259305.93267822265625 ], [ 2060725.71929931640625, 7259296.04888916015625 ], [ 2060709.98992919921875, 7259287.54412841796875 ], [ 2060704.66888427734375, 7259297.4281005859375 ], [ 2060709.07708740234375, 7259299.82232666015625 ], [ 2060705.180908203125, 7259307.043701171875 ], [ 2060701.3958740234375, 7259314.073486328125 ], [ 2060697.13250732421875, 7259311.77508544921875 ], [ 2060691.86712646484375, 7259321.5631103515625 ], [ 2060707.3739013671875, 7259329.93389892578125 ], [ 2060712.62811279296875, 7259320.14569091796875 ], [ 2060710.301513671875, 7259318.88153076171875 ] ] ], [ [ [ 2059194.486328125, 7259330.4127197265625 ], [ 2059216.24932861328125, 7259323.842529296875 ], [ 2059216.6834716796875, 7259325.33673095703125 ], [ 2059231.422119140625, 7259320.8353271484375 ], [ 2059227.2811279296875, 7259306.87127685546875 ], [ 2059213.611083984375, 7259310.98968505859375 ], [ 2059212.4644775390625, 7259307.12030029296875 ], [ 2059205.0283203125, 7259309.38067626953125 ], [ 2059204.7388916015625, 7259308.365478515625 ], [ 2059196.8350830078125, 7259310.74072265625 ], [ 2059198.159912109375, 7259315.14630126953125 ], [ 2059190.590087890625, 7259317.42572021484375 ], [ 2059194.486328125, 7259330.4127197265625 ] ] ], [ [ [ 2058474.8948974609375, 7259328.91851806640625 ], [ 2058471.811279296875, 7259309.22747802734375 ], [ 2058452.7200927734375, 7259312.25390625 ], [ 2058455.80352783203125, 7259331.9259033203125 ], [ 2058474.8948974609375, 7259328.91851806640625 ] ] ], [ [ [ 2059968.5687255859375, 7259334.87567138671875 ], [ 2059966.37567138671875, 7259325.4324951171875 ], [ 2059967.36651611328125, 7259325.18328857421875 ], [ 2059965.16229248046875, 7259315.58673095703125 ], [ 2059964.13812255859375, 7259315.7783203125 ], [ 2059957.6593017578125, 7259287.639892578125 ], [ 2059956.64630126953125, 7259287.869873046875 ], [ 2059955.32171630859375, 7259282.14251708984375 ], [ 2059952.0264892578125, 7259267.814697265625 ], [ 2059941.1395263671875, 7259270.3623046875 ], [ 2059941.217529296875, 7259270.82208251953125 ], [ 2059938.6793212890625, 7259271.43511962890625 ], [ 2059932.6571044921875, 7259272.85247802734375 ], [ 2059937.02069091796875, 7259292.25628662109375 ], [ 2059935.87408447265625, 7259292.52447509765625 ], [ 2059937.14312744140625, 7259298.04107666015625 ], [ 2059938.41229248046875, 7259297.77288818359375 ], [ 2059940.34912109375, 7259306.2200927734375 ], [ 2059938.17852783203125, 7259306.7373046875 ], [ 2059940.4158935546875, 7259316.48712158203125 ], [ 2059941.51812744140625, 7259316.23809814453125 ], [ 2059942.56451416015625, 7259320.796875 ], [ 2059941.4735107421875, 7259321.0458984375 ], [ 2059943.71112060546875, 7259330.872314453125 ], [ 2059945.91510009765625, 7259330.450927734375 ], [ 2059948.063720703125, 7259339.702880859375 ], [ 2059968.5687255859375, 7259334.87567138671875 ] ] ], [ [ [ 2060181.11090087890625, 7259300.79931640625 ], [ 2060167.93072509765625, 7259312.5029296875 ], [ 2060181.79010009765625, 7259328.8419189453125 ], [ 2060180.6768798828125, 7259329.780517578125 ], [ 2060182.9810791015625, 7259332.4813232421875 ], [ 2060177.7269287109375, 7259336.63787841796875 ], [ 2060179.6414794921875, 7259339.0706787109375 ], [ 2060184.8958740234375, 7259334.7799072265625 ], [ 2060189.08148193359375, 7259339.721923828125 ], [ 2060205.06689453125, 7259326.1602783203125 ], [ 2060196.1837158203125, 7259315.644287109375 ], [ 2060194.703125, 7259316.8892822265625 ], [ 2060181.11090087890625, 7259300.79931640625 ] ] ], [ [ [ 2058985.69549560546875, 7259316.00830078125 ], [ 2058982.18890380859375, 7259303.0020751953125 ], [ 2058971.03472900390625, 7259306.00927734375 ], [ 2058971.4688720703125, 7259307.714111328125 ], [ 2058960.18109130859375, 7259310.798095703125 ], [ 2058964.177490234375, 7259325.70050048828125 ], [ 2058961.3165283203125, 7259326.44769287109375 ], [ 2058964.889892578125, 7259339.8369140625 ], [ 2058973.55047607421875, 7259337.538330078125 ], [ 2058973.30572509765625, 7259336.67633056640625 ], [ 2058978.32611083984375, 7259335.37371826171875 ], [ 2058977.9365234375, 7259334.0521240234375 ], [ 2058985.0499267578125, 7259332.15570068359375 ], [ 2058984.11468505859375, 7259328.6505126953125 ], [ 2058986.15191650390625, 7259328.11407470703125 ], [ 2058983.05731201171875, 7259316.6978759765625 ], [ 2058985.69549560546875, 7259316.00830078125 ] ] ], [ [ [ 2061314.49932861328125, 7259342.30792236328125 ], [ 2061322.04669189453125, 7259322.501708984375 ], [ 2061315.54571533203125, 7259320.011474609375 ], [ 2061314.10968017578125, 7259323.76593017578125 ], [ 2061304.5916748046875, 7259320.1072998046875 ], [ 2061298.48028564453125, 7259336.15911865234375 ], [ 2061314.49932861328125, 7259342.30792236328125 ] ] ], [ [ [ 2058345.30792236328125, 7259337.90228271484375 ], [ 2058353.3450927734375, 7259336.58050537109375 ], [ 2058353.85711669921875, 7259339.54949951171875 ], [ 2058359.5233154296875, 7259338.5916748046875 ], [ 2058365.33428955078125, 7259337.595703125 ], [ 2058364.82208251953125, 7259334.626708984375 ], [ 2058372.73687744140625, 7259333.32427978515625 ], [ 2058380.340087890625, 7259332.0791015625 ], [ 2058380.7742919921875, 7259335.048095703125 ], [ 2058387.13067626953125, 7259333.99468994140625 ], [ 2058385.86151123046875, 7259326.27508544921875 ], [ 2058390.42572021484375, 7259325.470703125 ], [ 2058389.0452880859375, 7259317.6173095703125 ], [ 2058384.52569580078125, 7259318.325927734375 ], [ 2058381.26409912109375, 7259299.47747802734375 ], [ 2058374.8297119140625, 7259300.62689208984375 ], [ 2058377.30108642578125, 7259314.72491455078125 ], [ 2058369.84271240234375, 7259316.065673828125 ], [ 2058361.83868408203125, 7259317.46392822265625 ], [ 2058359.44549560546875, 7259303.3084716796875 ], [ 2058353.76812744140625, 7259304.2470703125 ], [ 2058348.146484375, 7259305.18572998046875 ], [ 2058350.5177001953125, 7259319.34112548828125 ], [ 2058342.41351318359375, 7259320.72027587890625 ], [ 2058334.92169189453125, 7259321.9844970703125 ], [ 2058334.29827880859375, 7259318.40252685546875 ], [ 2058334.598876953125, 7259318.325927734375 ], [ 2058332.80670166015625, 7259307.69488525390625 ], [ 2058326.20550537109375, 7259308.8250732421875 ], [ 2058329.40032958984375, 7259327.7119140625 ], [ 2058324.35748291015625, 7259328.47808837890625 ], [ 2058325.62652587890625, 7259336.3507080078125 ], [ 2058330.79168701171875, 7259335.58447265625 ], [ 2058332.0609130859375, 7259343.227294921875 ], [ 2058338.27252197265625, 7259342.1737060546875 ], [ 2058337.771484375, 7259339.14727783203125 ], [ 2058345.30792236328125, 7259337.90228271484375 ] ] ], [ [ [ 2059035.5220947265625, 7259346.69427490234375 ], [ 2059041.47772216796875, 7259344.798095703125 ], [ 2059041.73370361328125, 7259345.6217041015625 ], [ 2059048.60211181640625, 7259343.41888427734375 ], [ 2059048.3572998046875, 7259342.57611083984375 ], [ 2059065.91229248046875, 7259336.92529296875 ], [ 2059062.7730712890625, 7259326.23687744140625 ], [ 2059050.739501953125, 7259329.780517578125 ], [ 2059050.238525390625, 7259328.05670166015625 ], [ 2059047.16607666015625, 7259326.71588134765625 ], [ 2059046.09747314453125, 7259327.02227783203125 ], [ 2059045.2291259765625, 7259324.3212890625 ], [ 2059047.87847900390625, 7259319.9158935546875 ], [ 2059041.956298828125, 7259316.35308837890625 ], [ 2059038.66131591796875, 7259321.85052490234375 ], [ 2059028.74267578125, 7259325.08770751953125 ], [ 2059035.5220947265625, 7259346.69427490234375 ] ] ], [ [ [ 2057929.18450927734375, 7259294.68890380859375 ], [ 2057919.41070556640625, 7259263.40911865234375 ], [ 2057914.6461181640625, 7259248.162109375 ], [ 2057887.82928466796875, 7259256.53271484375 ], [ 2057885.40252685546875, 7259248.75592041015625 ], [ 2057861.8472900390625, 7259256.111328125 ], [ 2057867.03472900390625, 7259272.69927978515625 ], [ 2057890.57891845703125, 7259265.32470703125 ], [ 2057892.60491943359375, 7259271.79888916015625 ], [ 2057901.58831787109375, 7259268.9832763671875 ], [ 2057911.3623046875, 7259300.26287841796875 ], [ 2057921.414306640625, 7259332.42388916015625 ], [ 2057910.77227783203125, 7259335.75689697265625 ], [ 2057915.63690185546875, 7259351.31072998046875 ], [ 2057944.101318359375, 7259342.4036865234375 ], [ 2057939.2366943359375, 7259326.84991455078125 ], [ 2057929.18450927734375, 7259294.68890380859375 ] ] ], [ [ [ 2058583.8209228515625, 7259349.35687255859375 ], [ 2058581.08251953125, 7259333.5540771484375 ], [ 2058565.063720703125, 7259336.33148193359375 ], [ 2058567.81329345703125, 7259352.15350341796875 ], [ 2058583.8209228515625, 7259349.35687255859375 ] ] ], [ [ [ 2059132.7708740234375, 7259348.322509765625 ], [ 2059136.5333251953125, 7259347.0966796875 ], [ 2059137.07891845703125, 7259348.80133056640625 ], [ 2059144.359130859375, 7259346.5985107421875 ], [ 2059155.17950439453125, 7259343.2081298828125 ], [ 2059155.5133056640625, 7259344.26171875 ], [ 2059165.84368896484375, 7259341.043701171875 ], [ 2059160.6229248046875, 7259324.244873046875 ], [ 2059145.86187744140625, 7259328.8419189453125 ], [ 2059146.1959228515625, 7259329.99127197265625 ], [ 2059139.8062744140625, 7259331.9832763671875 ], [ 2059133.5054931640625, 7259333.87969970703125 ], [ 2059133.26068115234375, 7259333.113525390625 ], [ 2059123.063720703125, 7259336.4080810546875 ], [ 2059124.47747802734375, 7259340.813720703125 ], [ 2059120.01348876953125, 7259342.26947021484375 ], [ 2059123.9208984375, 7259354.37548828125 ], [ 2059133.6947021484375, 7259351.21490478515625 ], [ 2059132.7708740234375, 7259348.322509765625 ] ] ], [ [ [ 2060275.29827880859375, 7259334.013671875 ], [ 2060266.13690185546875, 7259323.0762939453125 ], [ 2060241.8134765625, 7259343.51470947265625 ], [ 2060250.96392822265625, 7259354.45208740234375 ], [ 2060275.29827880859375, 7259334.013671875 ] ] ], [ [ [ 2060566.6104736328125, 7259336.59967041015625 ], [ 2060554.398681640625, 7259329.97210693359375 ], [ 2060553.24090576171875, 7259332.11749267578125 ], [ 2060553.30767822265625, 7259332.23248291015625 ], [ 2060551.92730712890625, 7259334.7799072265625 ], [ 2060551.82708740234375, 7259334.72247314453125 ], [ 2060551.6934814453125, 7259334.9522705078125 ], [ 2060548.431884765625, 7259333.228515625 ], [ 2060544.34649658203125, 7259340.794677734375 ], [ 2060558.31707763671875, 7259348.39910888671875 ], [ 2060555.53411865234375, 7259353.49432373046875 ], [ 2060564.40631103515625, 7259358.14892578125 ], [ 2060570.6846923828125, 7259346.75189208984375 ], [ 2060563.3153076171875, 7259342.74847412109375 ], [ 2060566.6104736328125, 7259336.59967041015625 ] ] ], [ [ [ 2057748.65771484375, 7259343.53387451171875 ], [ 2057747.43310546875, 7259337.90228271484375 ], [ 2057744.20489501953125, 7259338.5916748046875 ], [ 2057740.898681640625, 7259323.26788330078125 ], [ 2057734.90972900390625, 7259324.57049560546875 ], [ 2057721.9854736328125, 7259327.6160888671875 ], [ 2057728.597900390625, 7259358.2830810546875 ], [ 2057747.55548095703125, 7259354.08807373046875 ], [ 2057745.4293212890625, 7259344.24249267578125 ], [ 2057748.65771484375, 7259343.53387451171875 ] ] ], [ [ [ 2058786.04388427734375, 7259359.0875244140625 ], [ 2058796.94207763671875, 7259353.705078125 ], [ 2058797.1646728515625, 7259354.12652587890625 ], [ 2058798.66748046875, 7259353.3792724609375 ], [ 2058798.46728515625, 7259352.9578857421875 ], [ 2058801.7401123046875, 7259351.09991455078125 ], [ 2058799.35772705078125, 7259346.90509033203125 ], [ 2058802.352294921875, 7259343.93609619140625 ], [ 2058797.6768798828125, 7259334.4735107421875 ], [ 2058778.57452392578125, 7259343.9168701171875 ], [ 2058786.04388427734375, 7259359.0875244140625 ] ] ], [ [ [ 2059852.94110107421875, 7259359.75787353515625 ], [ 2059862.35870361328125, 7259357.535888671875 ], [ 2059862.58148193359375, 7259358.4744873046875 ], [ 2059869.29388427734375, 7259356.9039306640625 ], [ 2059869.0712890625, 7259355.96527099609375 ], [ 2059893.6173095703125, 7259350.19970703125 ], [ 2059893.83990478515625, 7259351.1383056640625 ], [ 2059900.552490234375, 7259349.5675048828125 ], [ 2059900.32989501953125, 7259348.62890625 ], [ 2059909.76971435546875, 7259346.42608642578125 ], [ 2059905.10552978515625, 7259326.71588134765625 ], [ 2059896.144287109375, 7259328.8228759765625 ], [ 2059895.8770751953125, 7259327.7310791015625 ], [ 2059890.0885009765625, 7259329.09088134765625 ], [ 2059888.46307373046875, 7259321.9844970703125 ], [ 2059884.1104736328125, 7259322.99969482421875 ], [ 2059885.73590087890625, 7259330.1060791015625 ], [ 2059885.1680908203125, 7259330.259521484375 ], [ 2059885.4130859375, 7259331.33209228515625 ], [ 2059868.06951904296875, 7259335.39288330078125 ], [ 2059867.8134765625, 7259334.30108642578125 ], [ 2059867.26788330078125, 7259334.43511962890625 ], [ 2059865.6427001953125, 7259327.32867431640625 ], [ 2059861.29010009765625, 7259328.3438720703125 ], [ 2059862.915283203125, 7259335.469482421875 ], [ 2059857.07110595703125, 7259336.82952880859375 ], [ 2059857.32708740234375, 7259337.92132568359375 ], [ 2059848.34368896484375, 7259340.00927734375 ], [ 2059852.94110107421875, 7259359.75787353515625 ] ] ], [ [ [ 2057786.9293212890625, 7259359.96868896484375 ], [ 2057804.4287109375, 7259356.0418701171875 ], [ 2057802.44732666015625, 7259345.54510498046875 ], [ 2057794.9888916015625, 7259310.9512939453125 ], [ 2057790.63629150390625, 7259311.889892578125 ], [ 2057790.46929931640625, 7259311.219482421875 ], [ 2057783.95709228515625, 7259312.63690185546875 ], [ 2057784.1129150390625, 7259313.30731201171875 ], [ 2057774.2388916015625, 7259315.471923828125 ], [ 2057775.5634765625, 7259321.582275390625 ], [ 2057773.83807373046875, 7259321.96527099609375 ], [ 2057774.30572509765625, 7259324.1298828125 ], [ 2057774.87347412109375, 7259326.73492431640625 ], [ 2057778.1126708984375, 7259326.0452880859375 ], [ 2057782.14251708984375, 7259344.66387939453125 ], [ 2057778.95867919921875, 7259345.3726806640625 ], [ 2057779.71588134765625, 7259348.85888671875 ], [ 2057780.172119140625, 7259350.985107421875 ], [ 2057783.35589599609375, 7259350.27630615234375 ], [ 2057785.5155029296875, 7259360.256103515625 ], [ 2057786.9293212890625, 7259359.96868896484375 ] ] ], [ [ [ 2057889.85528564453125, 7259354.14569091796875 ], [ 2057870.66387939453125, 7259293.46307373046875 ], [ 2057849.7022705078125, 7259300.12890625 ], [ 2057868.51531982421875, 7259360.75408935546875 ], [ 2057889.85528564453125, 7259354.14569091796875 ] ] ], [ [ [ 2059061.993896484375, 7259359.01092529296875 ], [ 2059058.1533203125, 7259348.15008544921875 ], [ 2059053.08831787109375, 7259349.9315185546875 ], [ 2059056.92889404296875, 7259360.8115234375 ], [ 2059061.993896484375, 7259359.01092529296875 ] ] ], [ [ [ 2061287.0032958984375, 7259348.8397216796875 ], [ 2061282.717529296875, 7259343.476318359375 ], [ 2061279.4224853515625, 7259346.11968994140625 ], [ 2061272.99932861328125, 7259338.09368896484375 ], [ 2061259.61871337890625, 7259348.82049560546875 ], [ 2061270.32769775390625, 7259362.2288818359375 ], [ 2061287.0032958984375, 7259348.8397216796875 ] ] ], [ [ [ 2058877.93829345703125, 7259356.5399169921875 ], [ 2058870.101318359375, 7259339.93267822265625 ], [ 2058870.99188232421875, 7259339.51129150390625 ], [ 2058866.950927734375, 7259331.65771484375 ], [ 2058857.8450927734375, 7259336.388916015625 ], [ 2058861.5853271484375, 7259344.0126953125 ], [ 2058857.26629638671875, 7259346.06231689453125 ], [ 2058850.06390380859375, 7259349.4716796875 ], [ 2058853.9822998046875, 7259357.76593017578125 ], [ 2058861.1624755859375, 7259354.3563232421875 ], [ 2058865.10308837890625, 7259362.63128662109375 ], [ 2058877.93829345703125, 7259356.5399169921875 ] ] ], [ [ [ 2060440.28509521484375, 7259353.14947509765625 ], [ 2060433.572509765625, 7259352.2301025390625 ], [ 2060432.19207763671875, 7259362.38232421875 ], [ 2060438.90472412109375, 7259363.30169677734375 ], [ 2060440.28509521484375, 7259353.14947509765625 ] ] ], [ [ [ 2060468.10369873046875, 7259364.1636962890625 ], [ 2060469.59552001953125, 7259355.4481201171875 ], [ 2060477.2987060546875, 7259358.20648193359375 ], [ 2060479.7144775390625, 7259352.36407470703125 ], [ 2060472.42291259765625, 7259348.5906982421875 ], [ 2060463.8291015625, 7259344.26171875 ], [ 2060460.845703125, 7259362.93768310546875 ], [ 2060468.10369873046875, 7259364.1636962890625 ] ] ], [ [ [ 2059718.28912353515625, 7259364.27850341796875 ], [ 2059722.719482421875, 7259363.20587158203125 ], [ 2059722.9866943359375, 7259364.37432861328125 ], [ 2059729.06488037109375, 7259362.93768310546875 ], [ 2059728.697509765625, 7259361.769287109375 ], [ 2059746.14129638671875, 7259357.72747802734375 ], [ 2059746.70892333984375, 7259360.10272216796875 ], [ 2059765.3660888671875, 7259355.582275390625 ], [ 2059764.8206787109375, 7259353.22607421875 ], [ 2059782.24212646484375, 7259348.97369384765625 ], [ 2059782.50927734375, 7259350.14227294921875 ], [ 2059788.56512451171875, 7259348.78228759765625 ], [ 2059788.17547607421875, 7259347.345703125 ], [ 2059792.572509765625, 7259346.3494873046875 ], [ 2059792.8397216796875, 7259347.537109375 ], [ 2059803.15911865234375, 7259345.18109130859375 ], [ 2059800.85467529296875, 7259335.297119140625 ], [ 2059800.06427001953125, 7259335.48870849609375 ], [ 2059799.21832275390625, 7259331.94512939453125 ], [ 2059799.964111328125, 7259331.75347900390625 ], [ 2059797.5819091796875, 7259321.831298828125 ], [ 2059788.28668212890625, 7259324.014892578125 ], [ 2059787.997314453125, 7259322.86572265625 ], [ 2059776.63153076171875, 7259325.6239013671875 ], [ 2059777.1436767578125, 7259327.9224853515625 ], [ 2059759.12109375, 7259332.2899169921875 ], [ 2059759.36590576171875, 7259333.285888671875 ], [ 2059742.27850341796875, 7259337.404296875 ], [ 2059742.02227783203125, 7259336.3507080078125 ], [ 2059723.6768798828125, 7259340.7755126953125 ], [ 2059723.109130859375, 7259338.4384765625 ], [ 2059711.77691650390625, 7259341.1392822265625 ], [ 2059712.05511474609375, 7259342.30792236328125 ], [ 2059702.71551513671875, 7259344.5299072265625 ], [ 2059705.09771728515625, 7259354.509521484375 ], [ 2059705.86590576171875, 7259354.33709716796875 ], [ 2059706.68951416015625, 7259357.8040771484375 ], [ 2059705.93267822265625, 7259357.9957275390625 ], [ 2059708.281494140625, 7259367.89892578125 ], [ 2059718.54510498046875, 7259365.44708251953125 ], [ 2059718.28912353515625, 7259364.27850341796875 ] ] ], [ [ [ 2059036.501708984375, 7259362.38232421875 ], [ 2059034.353271484375, 7259356.2908935546875 ], [ 2059017.688720703125, 7259361.97991943359375 ], [ 2059019.73687744140625, 7259368.1094970703125 ], [ 2059036.501708984375, 7259362.38232421875 ] ] ], [ [ [ 2058502.8917236328125, 7259366.1749267578125 ], [ 2058500.89910888671875, 7259354.85430908203125 ], [ 2058488.364501953125, 7259357.0762939453125 ], [ 2058490.3682861328125, 7259368.39691162109375 ], [ 2058502.8917236328125, 7259366.1749267578125 ] ] ], [ [ [ 2059676.421875, 7259367.15191650390625 ], [ 2059674.40692138671875, 7259357.88067626953125 ], [ 2059680.2623291015625, 7259356.57830810546875 ], [ 2059677.8466796875, 7259345.48748779296875 ], [ 2059680.31787109375, 7259344.9512939453125 ], [ 2059680.19549560546875, 7259344.35748291015625 ], [ 2059681.4312744140625, 7259344.0509033203125 ], [ 2059680.80767822265625, 7259341.1968994140625 ], [ 2059676.96728515625, 7259342.077880859375 ], [ 2059676.2548828125, 7259338.87908935546875 ], [ 2059676.9005126953125, 7259338.7451171875 ], [ 2059676.7222900390625, 7259337.8447265625 ], [ 2059659.75732421875, 7259341.63751220703125 ], [ 2059659.87969970703125, 7259342.34613037109375 ], [ 2059645.95367431640625, 7259345.717529296875 ], [ 2059647.23388671875, 7259351.04248046875 ], [ 2059643.9832763671875, 7259351.827880859375 ], [ 2059646.9888916015625, 7259364.2977294921875 ], [ 2059663.86492919921875, 7259360.23687744140625 ], [ 2059665.8798828125, 7259369.1630859375 ], [ 2059676.421875, 7259367.15191650390625 ] ] ], [ [ [ 2061698.18408203125, 7259369.37371826171875 ], [ 2061714.236328125, 7259349.4334716796875 ], [ 2061698.29547119140625, 7259336.54229736328125 ], [ 2061700.25469970703125, 7259334.1094970703125 ], [ 2061687.619873046875, 7259323.90008544921875 ], [ 2061677.23388671875, 7259336.79132080078125 ], [ 2061678.5584716796875, 7259337.8638916015625 ], [ 2061670.8441162109375, 7259347.4412841796875 ], [ 2061679.4490966796875, 7259354.39471435546875 ], [ 2061680.99627685546875, 7259352.4791259765625 ], [ 2061690.13568115234375, 7259359.8729248046875 ], [ 2061688.677490234375, 7259361.67352294921875 ], [ 2061698.18408203125, 7259369.37371826171875 ] ] ], [ [ [ 2061198.57110595703125, 7259361.2520751953125 ], [ 2061201.64349365234375, 7259357.2103271484375 ], [ 2061197.6361083984375, 7259354.06890869140625 ], [ 2061194.4635009765625, 7259358.14892578125 ], [ 2061182.11810302734375, 7259348.60992431640625 ], [ 2061175.6727294921875, 7259356.865478515625 ], [ 2061171.63189697265625, 7259353.72412109375 ], [ 2061168.49267578125, 7259357.842529296875 ], [ 2061156.14727783203125, 7259348.28411865234375 ], [ 2061149.64630126953125, 7259356.63568115234375 ], [ 2061145.5941162109375, 7259353.51348876953125 ], [ 2061142.521728515625, 7259357.4976806640625 ], [ 2061130.176513671875, 7259347.95849609375 ], [ 2061123.7645263671875, 7259356.2335205078125 ], [ 2061119.7012939453125, 7259353.111328125 ], [ 2061116.56207275390625, 7259357.172119140625 ], [ 2061104.2056884765625, 7259347.63287353515625 ], [ 2061094.69891357421875, 7259359.9879150390625 ], [ 2061107.0330810546875, 7259369.50787353515625 ], [ 2061113.26708984375, 7259361.42449951171875 ], [ 2061117.35247802734375, 7259364.56591796875 ], [ 2061120.669677734375, 7259360.3134765625 ], [ 2061132.981689453125, 7259369.83349609375 ], [ 2061139.43829345703125, 7259361.462890625 ], [ 2061143.4569091796875, 7259364.7000732421875 ], [ 2061146.6295166015625, 7259360.619873046875 ], [ 2061158.9412841796875, 7259370.15911865234375 ], [ 2061165.37567138671875, 7259361.82672119140625 ], [ 2061169.41650390625, 7259365.00653076171875 ], [ 2061172.589111328125, 7259360.9456787109375 ], [ 2061184.91229248046875, 7259370.5230712890625 ], [ 2061191.3353271484375, 7259362.15228271484375 ], [ 2061195.37628173828125, 7259365.31292724609375 ], [ 2061198.57110595703125, 7259361.2520751953125 ] ] ], [ [ [ 2061227.61431884765625, 7259357.51690673828125 ], [ 2061223.595703125, 7259354.4136962890625 ], [ 2061220.434326171875, 7259358.4744873046875 ], [ 2061208.06671142578125, 7259348.91632080078125 ], [ 2061198.57110595703125, 7259361.2520751953125 ], [ 2061210.9052734375, 7259370.79132080078125 ], [ 2061217.31732177734375, 7259362.45892333984375 ], [ 2061221.33587646484375, 7259365.6768798828125 ], [ 2061227.61431884765625, 7259357.51690673828125 ] ] ], [ [ [ 2058527.8494873046875, 7259356.674072265625 ], [ 2058524.47650146484375, 7259341.9246826171875 ], [ 2058502.63568115234375, 7259346.8284912109375 ], [ 2058507.734130859375, 7259370.94451904296875 ], [ 2058522.69549560546875, 7259367.87969970703125 ], [ 2058521.6824951171875, 7259363.33990478515625 ], [ 2058527.29290771484375, 7259362.09490966796875 ], [ 2058526.168701171875, 7259357.05712890625 ], [ 2058527.8494873046875, 7259356.674072265625 ] ] ], [ [ [ 2061227.61431884765625, 7259357.51690673828125 ], [ 2061224.5418701171875, 7259361.57769775390625 ], [ 2061236.8760986328125, 7259371.11688232421875 ], [ 2061243.277099609375, 7259362.8037109375 ], [ 2061250.74652099609375, 7259368.5885009765625 ], [ 2061256.99151611328125, 7259360.4666748046875 ], [ 2061249.5443115234375, 7259354.70111083984375 ], [ 2061246.40509033203125, 7259358.80029296875 ], [ 2061234.0487060546875, 7259349.24188232421875 ], [ 2061227.61431884765625, 7259357.51690673828125 ] ] ], [ [ [ 2061404.99090576171875, 7259371.3084716796875 ], [ 2061410.3231201171875, 7259365.715087890625 ], [ 2061411.44732666015625, 7259366.806884765625 ], [ 2061415.62188720703125, 7259362.439697265625 ], [ 2061414.55328369140625, 7259361.347900390625 ], [ 2061426.40869140625, 7259348.9547119140625 ], [ 2061427.51068115234375, 7259350.02728271484375 ], [ 2061431.6630859375, 7259345.69830322265625 ], [ 2061430.5831298828125, 7259344.5872802734375 ], [ 2061443.473876953125, 7259331.1405029296875 ], [ 2061444.59832763671875, 7259332.21331787109375 ], [ 2061457.6339111328125, 7259318.53668212890625 ], [ 2061441.4146728515625, 7259302.92547607421875 ], [ 2061441.19189453125, 7259303.11688232421875 ], [ 2061435.882080078125, 7259297.92608642578125 ], [ 2061391.7548828125, 7259343.93609619140625 ], [ 2061398.04449462890625, 7259349.91229248046875 ], [ 2061398.04449462890625, 7259350.00811767578125 ], [ 2061398.37847900390625, 7259350.33367919921875 ], [ 2061398.5343017578125, 7259350.257080078125 ], [ 2061399.80328369140625, 7259351.52130126953125 ], [ 2061397.35430908203125, 7259354.06890869140625 ], [ 2061395.49530029296875, 7259352.38330078125 ], [ 2061390.63067626953125, 7259357.4976806640625 ], [ 2061390.853271484375, 7259357.76593017578125 ], [ 2061387.3466796875, 7259361.4052734375 ], [ 2061395.03887939453125, 7259368.5885009765625 ], [ 2061398.37847900390625, 7259364.9873046875 ], [ 2061404.99090576171875, 7259371.3084716796875 ] ] ], [ [ [ 2058587.5947265625, 7259369.527099609375 ], [ 2058586.12530517578125, 7259361.098876953125 ], [ 2058570.28448486328125, 7259363.87628173828125 ], [ 2058571.75390625, 7259372.30450439453125 ], [ 2058587.5947265625, 7259369.527099609375 ] ] ], [ [ [ 2059006.9462890625, 7259355.409912109375 ], [ 2059002.1151123046875, 7259342.90167236328125 ], [ 2058996.181884765625, 7259345.219482421875 ], [ 2058995.16888427734375, 7259342.6527099609375 ], [ 2058986.0850830078125, 7259346.2921142578125 ], [ 2058987.0869140625, 7259348.8397216796875 ], [ 2058975.29827880859375, 7259353.60931396484375 ], [ 2058979.61749267578125, 7259364.73828125 ], [ 2058977.9365234375, 7259368.8375244140625 ], [ 2058979.48388671875, 7259372.6492919921875 ], [ 2058991.7958984375, 7259367.7454833984375 ], [ 2058990.760498046875, 7259365.1405029296875 ], [ 2058992.63067626953125, 7259360.90728759765625 ], [ 2059006.9462890625, 7259355.409912109375 ] ] ], [ [ [ 2061338.778076171875, 7259374.25830078125 ], [ 2061345.07867431640625, 7259358.22552490234375 ], [ 2061340.2808837890625, 7259356.32928466796875 ], [ 2061341.75030517578125, 7259352.57489013671875 ], [ 2061335.2269287109375, 7259349.98907470703125 ], [ 2061333.6796875, 7259353.93487548828125 ], [ 2061329.115478515625, 7259352.1151123046875 ], [ 2061322.8927001953125, 7259367.97552490234375 ], [ 2061323.34912109375, 7259368.1671142578125 ], [ 2061322.781494140625, 7259369.776123046875 ], [ 2061325.453125, 7259370.81048583984375 ], [ 2061326.0653076171875, 7259369.22052001953125 ], [ 2061338.778076171875, 7259374.25830078125 ] ] ], [ [ [ 2061632.6392822265625, 7259374.8905029296875 ], [ 2061646.3203125, 7259360.619873046875 ], [ 2061641.2999267578125, 7259355.75469970703125 ], [ 2061639.49652099609375, 7259357.63189697265625 ], [ 2061636.9027099609375, 7259355.12249755859375 ], [ 2061638.22747802734375, 7259353.72412109375 ], [ 2061638.3720703125, 7259353.839111328125 ], [ 2061638.6727294921875, 7259353.47528076171875 ], [ 2061638.3165283203125, 7259353.111328125 ], [ 2061637.9381103515625, 7259353.51348876953125 ], [ 2061638.04931640625, 7259353.64752197265625 ], [ 2061636.76910400390625, 7259355.02667236328125 ], [ 2061634.17547607421875, 7259352.4791259765625 ], [ 2061635.95648193359375, 7259350.62109375 ], [ 2061625.726318359375, 7259340.71807861328125 ], [ 2061623.92291259765625, 7259342.59527587890625 ], [ 2061621.3291015625, 7259340.06671142578125 ], [ 2061622.6427001953125, 7259338.70672607421875 ], [ 2061622.77630615234375, 7259338.82171630859375 ], [ 2061623.08807373046875, 7259338.4769287109375 ], [ 2061622.69830322265625, 7259338.09368896484375 ], [ 2061622.37548828125, 7259338.4384765625 ], [ 2061622.50909423828125, 7259338.5916748046875 ], [ 2061621.20672607421875, 7259339.951904296875 ], [ 2061617.83367919921875, 7259336.7147216796875 ], [ 2061619.6483154296875, 7259334.87567138671875 ], [ 2061606.06732177734375, 7259321.831298828125 ], [ 2061604.252685546875, 7259323.72772216796875 ], [ 2061601.63671875, 7259321.21832275390625 ], [ 2061602.96148681640625, 7259319.839111328125 ], [ 2061603.08392333984375, 7259319.93487548828125 ], [ 2061603.4957275390625, 7259319.49432373046875 ], [ 2061603.12847900390625, 7259319.18792724609375 ], [ 2061602.7388916015625, 7259319.57110595703125 ], [ 2061602.81671142578125, 7259319.705078125 ], [ 2061601.49188232421875, 7259321.06512451171875 ], [ 2061598.1968994140625, 7259317.7705078125 ], [ 2061600.69049072265625, 7259315.18450927734375 ], [ 2061592.67547607421875, 7259307.50347900390625 ], [ 2061577.12408447265625, 7259323.842529296875 ], [ 2061590.74969482421875, 7259336.92529296875 ], [ 2061591.80731201171875, 7259335.7952880859375 ], [ 2061605.2100830078125, 7259348.72467041015625 ], [ 2061604.1746826171875, 7259349.89312744140625 ], [ 2061608.51629638671875, 7259354.0499267578125 ], [ 2061609.56268310546875, 7259352.919677734375 ], [ 2061622.63153076171875, 7259365.523681640625 ], [ 2061621.62969970703125, 7259366.69207763671875 ], [ 2061625.90447998046875, 7259370.867919921875 ], [ 2061626.99530029296875, 7259369.64190673828125 ], [ 2061632.6392822265625, 7259374.8905029296875 ] ] ], [ [ [ 2060144.56488037109375, 7259370.12091064453125 ], [ 2060132.263916015625, 7259317.17669677734375 ], [ 2060123.79248046875, 7259319.14947509765625 ], [ 2060121.82208251953125, 7259310.66387939453125 ], [ 2060087.66949462890625, 7259318.63250732421875 ], [ 2060091.4876708984375, 7259335.06732177734375 ], [ 2060094.5042724609375, 7259334.3585205078125 ], [ 2060097.1649169921875, 7259345.81329345703125 ], [ 2060109.69952392578125, 7259342.88250732421875 ], [ 2060113.573486328125, 7259359.528076171875 ], [ 2060109.4434814453125, 7259360.48590087890625 ], [ 2060113.37310791015625, 7259377.39971923828125 ], [ 2060144.56488037109375, 7259370.12091064453125 ] ] ], [ [ [ 2059619.1925048828125, 7259373.39630126953125 ], [ 2059615.73028564453125, 7259356.94232177734375 ], [ 2059596.605712890625, 7259360.98388671875 ], [ 2059600.06768798828125, 7259377.4381103515625 ], [ 2059619.1925048828125, 7259373.39630126953125 ] ] ], [ [ [ 2060382.6771240234375, 7259376.00128173828125 ], [ 2060377.623291015625, 7259360.79229736328125 ], [ 2060364.94390869140625, 7259365.00653076171875 ], [ 2060367.6044921875, 7259373.0133056640625 ], [ 2060366.4578857421875, 7259373.39630126953125 ], [ 2060368.851318359375, 7259380.61767578125 ], [ 2060382.6771240234375, 7259376.00128173828125 ] ] ], [ [ [ 2058479.05828857421875, 7259382.4375 ], [ 2058478.2567138671875, 7259378.72149658203125 ], [ 2058485.39227294921875, 7259377.227294921875 ], [ 2058481.41827392578125, 7259358.57049560546875 ], [ 2058465.48828125, 7259361.84588623046875 ], [ 2058469.39569091796875, 7259380.61767578125 ], [ 2058471.54412841796875, 7259380.1580810546875 ], [ 2058472.4346923828125, 7259383.85491943359375 ], [ 2058479.05828857421875, 7259382.4375 ] ] ], [ [ [ 2060981.05291748046875, 7259384.52532958984375 ], [ 2060988.1326904296875, 7259377.3231201171875 ], [ 2060994.42230224609375, 7259380.311279296875 ], [ 2060998.88629150390625, 7259382.36090087890625 ], [ 2061001.1571044921875, 7259377.763671875 ], [ 2061015.5618896484375, 7259384.4296875 ], [ 2061019.99249267578125, 7259374.96710205078125 ], [ 2061024.50091552734375, 7259377.0740966796875 ], [ 2061026.6715087890625, 7259372.45770263671875 ], [ 2061040.8870849609375, 7259379.18109130859375 ], [ 2061045.45111083984375, 7259369.58447265625 ], [ 2061050.08209228515625, 7259371.8065185546875 ], [ 2061052.3529052734375, 7259367.15191650390625 ], [ 2061066.2122802734375, 7259373.93267822265625 ], [ 2061072.99169921875, 7259360.007080078125 ], [ 2061059.15447998046875, 7259353.24530029296875 ], [ 2061054.534912109375, 7259362.74609375 ], [ 2061049.7147216796875, 7259360.4093017578125 ], [ 2061047.54388427734375, 7259365.00653076171875 ], [ 2061033.64007568359375, 7259358.20648193359375 ], [ 2061028.89788818359375, 7259367.93707275390625 ], [ 2061024.30047607421875, 7259365.75347900390625 ], [ 2061022.10748291015625, 7259370.33148193359375 ], [ 2061008.0255126953125, 7259363.646484375 ], [ 2061003.539306640625, 7259373.10888671875 ], [ 2060998.8416748046875, 7259370.9061279296875 ], [ 2060994.19970703125, 7259368.9522705078125 ], [ 2060992.0289306640625, 7259373.39630126953125 ], [ 2060980.863525390625, 7259362.40130615234375 ], [ 2060973.5277099609375, 7259369.776123046875 ], [ 2060969.90972900390625, 7259366.15570068359375 ], [ 2060966.26947021484375, 7259369.776123046875 ], [ 2060955.21551513671875, 7259358.7811279296875 ], [ 2060947.81292724609375, 7259366.194091796875 ], [ 2060944.19488525390625, 7259362.57373046875 ], [ 2060940.521484375, 7259366.27069091796875 ], [ 2060929.478515625, 7259355.25653076171875 ], [ 2060922.07568359375, 7259362.61212158203125 ], [ 2060918.4578857421875, 7259358.99188232421875 ], [ 2060914.840087890625, 7259362.5928955078125 ], [ 2060903.7081298828125, 7259351.63629150390625 ], [ 2060897.0289306640625, 7259358.4171142578125 ], [ 2060873.66290283203125, 7259353.24530029296875 ], [ 2060872.40509033203125, 7259358.39788818359375 ], [ 2060852.0001220703125, 7259354.12652587890625 ], [ 2060848.8162841796875, 7259369.45050048828125 ], [ 2060864.17852783203125, 7259372.6492919921875 ], [ 2060865.236083984375, 7259367.534912109375 ], [ 2060870.22308349609375, 7259368.55010986328125 ], [ 2060885.54071044921875, 7259371.88311767578125 ], [ 2060886.75408935546875, 7259366.42388916015625 ], [ 2060891.7523193359375, 7259367.4390869140625 ], [ 2060892.7764892578125, 7259362.78448486328125 ], [ 2060903.89727783203125, 7259373.721923828125 ], [ 2060911.188720703125, 7259366.27069091796875 ], [ 2060914.840087890625, 7259369.91009521484375 ], [ 2060918.4801025390625, 7259366.2899169921875 ], [ 2060929.5230712890625, 7259377.28472900390625 ], [ 2060936.92572021484375, 7259369.83349609375 ], [ 2060940.57708740234375, 7259373.472900390625 ], [ 2060944.239501953125, 7259369.83349609375 ], [ 2060955.27130126953125, 7259380.8284912109375 ], [ 2060962.6182861328125, 7259373.41552734375 ], [ 2060966.2918701171875, 7259377.05487060546875 ], [ 2060969.88751220703125, 7259373.51129150390625 ], [ 2060981.05291748046875, 7259384.52532958984375 ] ] ], [ [ [ 2058560.0321044921875, 7259381.84368896484375 ], [ 2058557.994873046875, 7259371.82568359375 ], [ 2058550.0020751953125, 7259373.45367431640625 ], [ 2058548.42132568359375, 7259365.69610595703125 ], [ 2058543.1448974609375, 7259366.7686767578125 ], [ 2058543.37872314453125, 7259367.89892578125 ], [ 2058530.43212890625, 7259370.561279296875 ], [ 2058530.6771240234375, 7259371.8638916015625 ], [ 2058521.90509033203125, 7259373.64532470703125 ], [ 2058523.6082763671875, 7259382.0352783203125 ], [ 2058532.35809326171875, 7259380.25390625 ], [ 2058532.9146728515625, 7259383.03131103515625 ], [ 2058543.6903076171875, 7259380.8284912109375 ], [ 2058544.5474853515625, 7259385.0042724609375 ], [ 2058560.0321044921875, 7259381.84368896484375 ] ] ], [ [ [ 2058116.15667724609375, 7259385.406494140625 ], [ 2058119.50732421875, 7259377.476318359375 ], [ 2058122.50189208984375, 7259378.75970458984375 ], [ 2058123.5928955078125, 7259376.19287109375 ], [ 2058124.5167236328125, 7259374.0474853515625 ], [ 2058118.97308349609375, 7259371.6915283203125 ], [ 2058122.60211181640625, 7259363.1292724609375 ], [ 2058120.0750732421875, 7259362.0565185546875 ], [ 2058121.032470703125, 7259359.79632568359375 ], [ 2058123.58172607421875, 7259353.78167724609375 ], [ 2058129.10308837890625, 7259356.1376953125 ], [ 2058130.1051025390625, 7259353.78167724609375 ], [ 2058131.084716796875, 7259351.46392822265625 ], [ 2058139.32232666015625, 7259354.37548828125 ], [ 2058137.4854736328125, 7259358.6470947265625 ], [ 2058140.613525390625, 7259359.9879150390625 ], [ 2058142.51708984375, 7259360.8115234375 ], [ 2058144.34271240234375, 7259356.5399169921875 ], [ 2058152.84747314453125, 7259360.23687744140625 ], [ 2058159.8607177734375, 7259343.955078125 ], [ 2058151.2335205078125, 7259340.20068359375 ], [ 2058150.92169189453125, 7259340.96710205078125 ], [ 2058146.368896484375, 7259339.051513671875 ], [ 2058146.69171142578125, 7259338.24688720703125 ], [ 2058138.59869384765625, 7259334.97149658203125 ], [ 2058136.873291015625, 7259339.2623291015625 ], [ 2058126.32012939453125, 7259334.97149658203125 ], [ 2058127.15509033203125, 7259332.90289306640625 ], [ 2058118.58349609375, 7259329.41668701171875 ], [ 2058116.30133056640625, 7259335.06732177734375 ], [ 2058113.98590087890625, 7259334.12872314453125 ], [ 2058105.01348876953125, 7259356.0418701171875 ], [ 2058107.340087890625, 7259357.0189208984375 ], [ 2058103.87811279296875, 7259365.523681640625 ], [ 2058105.39208984375, 7259366.40472412109375 ], [ 2058100.2156982421875, 7259378.60650634765625 ], [ 2058116.15667724609375, 7259385.406494140625 ] ] ], [ [ [ 2059383.6405029296875, 7259386.13427734375 ], [ 2059393.72589111328125, 7259383.70172119140625 ], [ 2059394.1044921875, 7259385.2532958984375 ], [ 2059399.4810791015625, 7259383.95068359375 ], [ 2059399.1248779296875, 7259382.4375 ], [ 2059408.16412353515625, 7259380.25390625 ], [ 2059404.98028564453125, 7259367.05609130859375 ], [ 2059396.72052001953125, 7259369.06732177734375 ], [ 2059391.87811279296875, 7259348.992919921875 ], [ 2059370.71630859375, 7259354.12652587890625 ], [ 2059372.67547607421875, 7259362.26727294921875 ], [ 2059377.87408447265625, 7259361.02227783203125 ], [ 2059380.73492431640625, 7259372.85992431640625 ], [ 2059378.56427001953125, 7259373.39630126953125 ], [ 2059381.25811767578125, 7259384.60211181640625 ], [ 2059383.6405029296875, 7259386.13427734375 ] ] ], [ [ [ 2058726.03167724609375, 7259387.03472900390625 ], [ 2058763.96929931640625, 7259379.60247802734375 ], [ 2058764.169677734375, 7259380.5220947265625 ], [ 2058770.98248291015625, 7259379.353515625 ], [ 2058765.89508056640625, 7259353.28369140625 ], [ 2058758.7373046875, 7259354.70111083984375 ], [ 2058759.38287353515625, 7259358.03411865234375 ], [ 2058719.26348876953125, 7259365.88751220703125 ], [ 2058720.41009521484375, 7259371.78729248046875 ], [ 2058718.58447265625, 7259372.15130615234375 ], [ 2058720.376708984375, 7259381.3839111328125 ], [ 2058724.773681640625, 7259380.54107666015625 ], [ 2058726.03167724609375, 7259387.03472900390625 ] ] ], [ [ [ 2063949.47607421875, 7259375.6182861328125 ], [ 2063935.28289794921875, 7259366.2899169921875 ], [ 2063927.12310791015625, 7259378.7022705078125 ], [ 2063941.3275146484375, 7259388.03070068359375 ], [ 2063949.47607421875, 7259375.6182861328125 ] ] ], [ [ [ 2059578.59429931640625, 7259385.42572021484375 ], [ 2059575.71112060546875, 7259369.9293212890625 ], [ 2059572.36029052734375, 7259370.561279296875 ], [ 2059570.6571044921875, 7259361.347900390625 ], [ 2059563.9556884765625, 7259362.57373046875 ], [ 2059564.757080078125, 7259366.88372802734375 ], [ 2059558.8795166015625, 7259367.99468994140625 ], [ 2059562.66448974609375, 7259388.39471435546875 ], [ 2059578.59429931640625, 7259385.42572021484375 ] ] ], [ [ [ 2060089.46173095703125, 7259382.973876953125 ], [ 2060075.21270751953125, 7259321.60150146484375 ], [ 2060032.51068115234375, 7259331.58111572265625 ], [ 2060036.3065185546875, 7259347.88189697265625 ], [ 2060039.31207275390625, 7259347.17327880859375 ], [ 2060042.006103515625, 7259358.80029296875 ], [ 2060054.51849365234375, 7259355.8695068359375 ], [ 2060058.42572021484375, 7259372.68768310546875 ], [ 2060054.49627685546875, 7259373.60711669921875 ], [ 2060058.35888671875, 7259390.2335205078125 ], [ 2060089.46173095703125, 7259382.973876953125 ] ] ], [ [ [ 2060456.31512451171875, 7259368.1671142578125 ], [ 2060438.72650146484375, 7259366.194091796875 ], [ 2060436.23291015625, 7259388.43310546875 ], [ 2060453.82147216796875, 7259390.4058837890625 ], [ 2060456.31512451171875, 7259368.1671142578125 ] ] ], [ [ [ 2063232.51190185546875, 7259387.99249267578125 ], [ 2063229.7288818359375, 7259379.96649169921875 ], [ 2063222.12567138671875, 7259382.5906982421875 ], [ 2063224.90869140625, 7259390.63592529296875 ], [ 2063232.51190185546875, 7259387.99249267578125 ] ] ], [ [ [ 2059054.02349853515625, 7259390.86572265625 ], [ 2059065.55609130859375, 7259385.1956787109375 ], [ 2059058.93267822265625, 7259371.4998779296875 ], [ 2059054.4462890625, 7259373.721923828125 ], [ 2059052.09747314453125, 7259368.93328857421875 ], [ 2059037.6370849609375, 7259376.0396728515625 ], [ 2059044.21612548828125, 7259389.50567626953125 ], [ 2059051.5966796875, 7259385.86627197265625 ], [ 2059054.02349853515625, 7259390.86572265625 ] ] ], [ [ [ 2058537.5120849609375, 7259390.980712890625 ], [ 2058536.3209228515625, 7259383.4334716796875 ], [ 2058523.83087158203125, 7259385.406494140625 ], [ 2058525.0220947265625, 7259392.97271728515625 ], [ 2058537.5120849609375, 7259390.980712890625 ] ] ], [ [ [ 2060479.3804931640625, 7259382.09271240234375 ], [ 2060465.03131103515625, 7259379.79412841796875 ], [ 2060463.138916015625, 7259391.63189697265625 ], [ 2060477.49908447265625, 7259393.96868896484375 ], [ 2060484.46771240234375, 7259395.07989501953125 ], [ 2060485.8927001953125, 7259386.19189453125 ], [ 2060478.93511962890625, 7259385.08087158203125 ], [ 2060479.3804931640625, 7259382.09271240234375 ] ] ], [ [ [ 2061301.9312744140625, 7259372.07470703125 ], [ 2061295.49688720703125, 7259369.64190673828125 ], [ 2061288.0386962890625, 7259389.52490234375 ], [ 2061304.15771484375, 7259395.596923828125 ], [ 2061310.2135009765625, 7259379.44927978515625 ], [ 2061300.5286865234375, 7259375.80987548828125 ], [ 2061301.9312744140625, 7259372.07470703125 ] ] ], [ [ [ 2058228.7896728515625, 7259397.3018798828125 ], [ 2058230.52630615234375, 7259393.0111083984375 ], [ 2058239.22027587890625, 7259396.5355224609375 ], [ 2058245.99969482421875, 7259379.66009521484375 ], [ 2058235.86968994140625, 7259375.5609130859375 ], [ 2058235.546875, 7259376.34613037109375 ], [ 2058231.2720947265625, 7259374.622314453125 ], [ 2058231.51708984375, 7259373.9901123046875 ], [ 2058215.05291748046875, 7259367.34332275390625 ], [ 2058214.7410888671875, 7259368.09027099609375 ], [ 2058210.73370361328125, 7259366.4622802734375 ], [ 2058210.9453125, 7259365.90667724609375 ], [ 2058193.534912109375, 7259358.87689208984375 ], [ 2058193.2454833984375, 7259359.585693359375 ], [ 2058189.1376953125, 7259357.91912841796875 ], [ 2058189.70550537109375, 7259356.501708984375 ], [ 2058184.32867431640625, 7259354.31787109375 ], [ 2058183.0819091796875, 7259357.42108154296875 ], [ 2058177.47149658203125, 7259355.1417236328125 ], [ 2058174.1875, 7259363.30169677734375 ], [ 2058171.67169189453125, 7259362.2864990234375 ], [ 2058168.4879150390625, 7259370.2166748046875 ], [ 2058174.332275390625, 7259372.57269287109375 ], [ 2058173.35272216796875, 7259375.02447509765625 ], [ 2058181.76849365234375, 7259378.4149169921875 ], [ 2058180.55487060546875, 7259381.36468505859375 ], [ 2058182.8037109375, 7259382.2843017578125 ], [ 2058184.94110107421875, 7259383.14630126953125 ], [ 2058186.15447998046875, 7259380.1962890625 ], [ 2058186.48828125, 7259380.311279296875 ], [ 2058188.09130859375, 7259376.32708740234375 ], [ 2058204.41070556640625, 7259382.93548583984375 ], [ 2058202.830078125, 7259386.977294921875 ], [ 2058205.54632568359375, 7259388.08831787109375 ], [ 2058208.51849365234375, 7259389.27587890625 ], [ 2058210.243896484375, 7259385.02349853515625 ], [ 2058216.28851318359375, 7259387.30291748046875 ], [ 2058224.7376708984375, 7259390.9039306640625 ], [ 2058223.090087890625, 7259394.984130859375 ], [ 2058225.93988037109375, 7259396.15252685546875 ], [ 2058228.7896728515625, 7259397.3018798828125 ] ] ], [ [ [ 2058815.6439208984375, 7259390.0421142578125 ], [ 2058811.40252685546875, 7259381.230712890625 ], [ 2058793.96990966796875, 7259389.294921875 ], [ 2058798.155517578125, 7259398.12548828125 ], [ 2058815.6439208984375, 7259390.0421142578125 ] ] ], [ [ [ 2061598.27490234375, 7259382.76312255859375 ], [ 2061590.20428466796875, 7259375.17767333984375 ], [ 2061587.73291015625, 7259377.8018798828125 ], [ 2061581.6436767578125, 7259371.82568359375 ], [ 2061583.36907958984375, 7259370.02508544921875 ], [ 2061573.8958740234375, 7259360.926513671875 ], [ 2061572.10369873046875, 7259362.8037109375 ], [ 2061566.0032958984375, 7259356.94232177734375 ], [ 2061567.78448486328125, 7259355.06512451171875 ], [ 2061558.99029541015625, 7259346.61767578125 ], [ 2061553.90289306640625, 7259351.9237060546875 ], [ 2061545.9769287109375, 7259344.319091796875 ], [ 2061545.8544921875, 7259341.42669677734375 ], [ 2061538.3961181640625, 7259341.6182861328125 ], [ 2061538.462890625, 7259344.18511962890625 ], [ 2061531.049072265625, 7259344.35748291015625 ], [ 2061530.9822998046875, 7259341.7523193359375 ], [ 2061523.9578857421875, 7259341.90570068359375 ], [ 2061524.4033203125, 7259361.82672119140625 ], [ 2061525.7279052734375, 7259361.8651123046875 ], [ 2061530.35888671875, 7259361.73089599609375 ], [ 2061532.0731201171875, 7259361.71173095703125 ], [ 2061532.151123046875, 7259363.18670654296875 ], [ 2061538.15130615234375, 7259363.0718994140625 ], [ 2061538.106689453125, 7259361.69268798828125 ], [ 2061545.56512451171875, 7259361.42449951171875 ], [ 2061553.4130859375, 7259368.799072265625 ], [ 2061552.35552978515625, 7259369.948486328125 ], [ 2061556.6636962890625, 7259374.143310546875 ], [ 2061557.7322998046875, 7259373.0706787109375 ], [ 2061570.08868408203125, 7259384.9468994140625 ], [ 2061569.0869140625, 7259386.0386962890625 ], [ 2061582.65667724609375, 7259399.12152099609375 ], [ 2061598.27490234375, 7259382.76312255859375 ] ] ], [ [ [ 2060380.82928466796875, 7259396.0374755859375 ], [ 2060378.83673095703125, 7259390.4058837890625 ], [ 2060369.70849609375, 7259393.66229248046875 ], [ 2060371.70111083984375, 7259399.29388427734375 ], [ 2060380.82928466796875, 7259396.0374755859375 ] ] ], [ [ [ 2060243.8729248046875, 7259378.9512939453125 ], [ 2060234.12127685546875, 7259367.285888671875 ], [ 2060230.369873046875, 7259370.42730712890625 ], [ 2060230.202880859375, 7259370.2357177734375 ], [ 2060230.60369873046875, 7259369.83349609375 ], [ 2060214.9854736328125, 7259351.54052734375 ], [ 2060217.011474609375, 7259349.7783203125 ], [ 2060210.6217041015625, 7259342.2886962890625 ], [ 2060193.34490966796875, 7259357.11468505859375 ], [ 2060200.54730224609375, 7259365.542724609375 ], [ 2060203.36370849609375, 7259363.110107421875 ], [ 2060218.1802978515625, 7259380.48370361328125 ], [ 2060213.671875, 7259384.4105224609375 ], [ 2060215.78692626953125, 7259386.90069580078125 ], [ 2060214.71832275390625, 7259388.56707763671875 ], [ 2060216.38812255859375, 7259394.6583251953125 ], [ 2060219.7388916015625, 7259395.50128173828125 ], [ 2060221.00787353515625, 7259400.17510986328125 ], [ 2060234.43310546875, 7259396.5355224609375 ], [ 2060232.71868896484375, 7259390.252685546875 ], [ 2060233.53131103515625, 7259388.93109130859375 ], [ 2060242.94891357421875, 7259385.54052734375 ], [ 2060243.8729248046875, 7259378.9512939453125 ] ] ], [ [ [ 2059879.06768798828125, 7259398.60430908203125 ], [ 2059878.544677734375, 7259396.38232421875 ], [ 2059903.00152587890625, 7259390.65509033203125 ], [ 2059903.51348876953125, 7259392.83868408203125 ], [ 2059910.3040771484375, 7259391.2489013671875 ], [ 2059909.7918701171875, 7259389.06512451171875 ], [ 2059919.1539306640625, 7259386.8623046875 ], [ 2059914.58990478515625, 7259367.113525390625 ], [ 2059914.3673095703125, 7259366.615478515625 ], [ 2059914.33367919921875, 7259366.6536865234375 ], [ 2059914.478515625, 7259367.19012451171875 ], [ 2059905.69549560546875, 7259369.23968505859375 ], [ 2059905.45050048828125, 7259368.24371337890625 ], [ 2059894.54107666015625, 7259370.79132080078125 ], [ 2059894.78607177734375, 7259371.78729248046875 ], [ 2059877.6317138671875, 7259375.80987548828125 ], [ 2059877.39788818359375, 7259374.794677734375 ], [ 2059866.444091796875, 7259377.36151123046875 ], [ 2059866.67791748046875, 7259378.35748291015625 ], [ 2059857.78350830078125, 7259380.4453125 ], [ 2059862.369873046875, 7259400.17510986328125 ], [ 2059871.7874755859375, 7259397.9722900390625 ], [ 2059872.31072998046875, 7259400.19427490234375 ], [ 2059879.06768798828125, 7259398.60430908203125 ] ] ], [ [ [ 2059185.669921875, 7259400.23248291015625 ], [ 2059187.28387451171875, 7259397.26348876953125 ], [ 2059190.54571533203125, 7259396.32489013671875 ], [ 2059189.74407958984375, 7259393.50909423828125 ], [ 2059192.6051025390625, 7259392.66632080078125 ], [ 2059193.08367919921875, 7259394.33270263671875 ], [ 2059205.03948974609375, 7259390.8272705078125 ], [ 2059201.34368896484375, 7259378.127685546875 ], [ 2059189.42132568359375, 7259381.67132568359375 ], [ 2059189.63287353515625, 7259382.39910888671875 ], [ 2059186.79412841796875, 7259383.3760986328125 ], [ 2059185.0574951171875, 7259377.3231201171875 ], [ 2059181.66229248046875, 7259378.26171875 ], [ 2059178.83489990234375, 7259376.7100830078125 ], [ 2059177.3096923828125, 7259379.52587890625 ], [ 2059173.91448974609375, 7259380.5220947265625 ], [ 2059176.50830078125, 7259389.44830322265625 ], [ 2059174.8494873046875, 7259389.96551513671875 ], [ 2059176.34130859375, 7259395.098876953125 ], [ 2059178.0111083984375, 7259394.6201171875 ], [ 2059179.4359130859375, 7259399.56207275390625 ], [ 2059182.70867919921875, 7259398.60430908203125 ], [ 2059185.669921875, 7259400.23248291015625 ] ] ], [ [ [ 2060166.85089111328125, 7259400.19427490234375 ], [ 2060165.7266845703125, 7259394.84991455078125 ], [ 2060155.48529052734375, 7259397.0145263671875 ], [ 2060156.6094970703125, 7259402.35870361328125 ], [ 2060166.85089111328125, 7259400.19427490234375 ] ] ], [ [ [ 2060743.9757080078125, 7259384.1038818359375 ], [ 2060752.7589111328125, 7259376.7100830078125 ], [ 2060749.7532958984375, 7259373.12811279296875 ], [ 2060755.71990966796875, 7259368.09027099609375 ], [ 2060753.78289794921875, 7259365.73431396484375 ], [ 2060762.65509033203125, 7259358.263916015625 ], [ 2060758.7366943359375, 7259353.590087890625 ], [ 2060760.4954833984375, 7259352.09588623046875 ], [ 2060761.130126953125, 7259352.8623046875 ], [ 2060765.28228759765625, 7259349.3760986328125 ], [ 2060769.62371826171875, 7259345.73651123046875 ], [ 2060766.94091796875, 7259342.51849365234375 ], [ 2060769.0894775390625, 7259340.71807861328125 ], [ 2060767.99847412109375, 7259339.39630126953125 ], [ 2060776.581298828125, 7259332.1749267578125 ], [ 2060765.2266845703125, 7259318.61328125 ], [ 2060756.67730712890625, 7259325.81549072265625 ], [ 2060761.47509765625, 7259331.54290771484375 ], [ 2060759.5048828125, 7259333.19012451171875 ], [ 2060758.2244873046875, 7259331.6195068359375 ], [ 2060753.64947509765625, 7259335.469482421875 ], [ 2060749.83111572265625, 7259338.66851806640625 ], [ 2060755.95367431640625, 7259345.9854736328125 ], [ 2060753.86090087890625, 7259347.76708984375 ], [ 2060751.13348388671875, 7259344.51068115234375 ], [ 2060742.261474609375, 7259351.9619140625 ], [ 2060743.88671875, 7259353.9541015625 ], [ 2060739.834716796875, 7259357.36370849609375 ], [ 2060745.96832275390625, 7259364.7000732421875 ], [ 2060744.04248046875, 7259366.30908203125 ], [ 2060741.4932861328125, 7259363.2633056640625 ], [ 2060732.7100830078125, 7259370.63787841796875 ], [ 2060734.2908935546875, 7259372.5919189453125 ], [ 2060730.160888671875, 7259376.0396728515625 ], [ 2060735.3485107421875, 7259382.2266845703125 ], [ 2060733.37811279296875, 7259383.87408447265625 ], [ 2060731.66387939453125, 7259381.80548095703125 ], [ 2060723.0587158203125, 7259388.96929931640625 ], [ 2060734.201904296875, 7259402.41607666015625 ], [ 2060742.806884765625, 7259395.2520751953125 ], [ 2060739.52288818359375, 7259391.26788330078125 ], [ 2060745.623291015625, 7259386.13427734375 ], [ 2060743.9757080078125, 7259384.1038818359375 ] ] ], [ [ [ 2061444.28668212890625, 7259403.02911376953125 ], [ 2061452.05670166015625, 7259394.8306884765625 ], [ 2061453.18109130859375, 7259395.90350341796875 ], [ 2061457.41107177734375, 7259391.59368896484375 ], [ 2061456.35369873046875, 7259390.5208740234375 ], [ 2061471.42633056640625, 7259374.75628662109375 ], [ 2061472.51727294921875, 7259375.8291015625 ], [ 2061476.6583251953125, 7259371.48089599609375 ], [ 2061475.61187744140625, 7259370.44647216796875 ], [ 2061482.99249267578125, 7259362.66949462890625 ], [ 2061490.58447265625, 7259362.45892333984375 ], [ 2061490.5399169921875, 7259364.010498046875 ], [ 2061496.62908935546875, 7259363.952880859375 ], [ 2061496.6624755859375, 7259362.45892333984375 ], [ 2061504.27667236328125, 7259362.24810791015625 ], [ 2061503.8203125, 7259342.2313232421875 ], [ 2061496.773681640625, 7259342.36529541015625 ], [ 2061496.72930908203125, 7259344.87469482421875 ], [ 2061493.256103515625, 7259344.9512939453125 ], [ 2061493.20050048828125, 7259343.13153076171875 ], [ 2061493.37847900390625, 7259343.09307861328125 ], [ 2061493.3228759765625, 7259342.63348388671875 ], [ 2061492.8331298828125, 7259342.63348388671875 ], [ 2061492.888671875, 7259343.13153076171875 ], [ 2061493.0001220703125, 7259343.13153076171875 ], [ 2061493.05572509765625, 7259344.9512939453125 ], [ 2061489.4935302734375, 7259345.0853271484375 ], [ 2061489.42669677734375, 7259342.49932861328125 ], [ 2061481.95709228515625, 7259342.6527099609375 ], [ 2061482.02392578125, 7259345.468505859375 ], [ 2061474.3428955078125, 7259353.417724609375 ], [ 2061469.01068115234375, 7259348.39910888671875 ], [ 2061460.50592041015625, 7259357.2103271484375 ], [ 2061462.36492919921875, 7259358.99188232421875 ], [ 2061459.14788818359375, 7259362.3438720703125 ], [ 2061457.8231201171875, 7259361.06048583984375 ], [ 2061457.92327880859375, 7259360.926513671875 ], [ 2061457.58929443359375, 7259360.58172607421875 ], [ 2061457.21087646484375, 7259360.90728759765625 ], [ 2061457.544677734375, 7259361.27130126953125 ], [ 2061457.68951416015625, 7259361.1947021484375 ], [ 2061459.02532958984375, 7259362.47808837890625 ], [ 2061456.5762939453125, 7259365.02569580078125 ], [ 2061454.71728515625, 7259363.24407958984375 ], [ 2061441.40350341796875, 7259377.13153076171875 ], [ 2061443.35150146484375, 7259379.047119140625 ], [ 2061439.98968505859375, 7259382.45672607421875 ], [ 2061438.531494140625, 7259381.0775146484375 ], [ 2061438.60931396484375, 7259380.9434814453125 ], [ 2061438.3087158203125, 7259380.67529296875 ], [ 2061438.019287109375, 7259380.981689453125 ], [ 2061438.31988525390625, 7259381.2880859375 ], [ 2061438.39788818359375, 7259381.1925048828125 ], [ 2061439.87847900390625, 7259382.5906982421875 ], [ 2061437.2623291015625, 7259385.157470703125 ], [ 2061435.381103515625, 7259383.33770751953125 ], [ 2061429.85968017578125, 7259389.18011474609375 ], [ 2061444.28668212890625, 7259403.02911376953125 ] ] ], [ [ [ 2059669.6201171875, 7259401.68829345703125 ], [ 2059669.13031005859375, 7259399.29388427734375 ], [ 2059672.00250244140625, 7259398.77667236328125 ], [ 2059670.94488525390625, 7259393.5283203125 ], [ 2059670.989501953125, 7259393.4324951171875 ], [ 2059669.87628173828125, 7259387.53271484375 ], [ 2059667.7498779296875, 7259376.30792236328125 ], [ 2059664.69989013671875, 7259376.88250732421875 ], [ 2059664.19891357421875, 7259374.1624755859375 ], [ 2059651.296875, 7259376.57611083984375 ], [ 2059651.7200927734375, 7259379.29608154296875 ], [ 2059644.261474609375, 7259380.67529296875 ], [ 2059646.30987548828125, 7259391.8616943359375 ], [ 2059648.3804931640625, 7259403.0675048828125 ], [ 2059656.406494140625, 7259401.6116943359375 ], [ 2059656.94091796875, 7259404.255126953125 ], [ 2059669.6201171875, 7259401.68829345703125 ] ] ], [ [ [ 2059624.212890625, 7259401.70751953125 ], [ 2059621.17388916015625, 7259386.4600830078125 ], [ 2059606.1903076171875, 7259389.409912109375 ], [ 2059609.22930908203125, 7259404.676513671875 ], [ 2059624.212890625, 7259401.70751953125 ] ] ], [ [ [ 2057786.9293212890625, 7259359.96868896484375 ], [ 2057788.37652587890625, 7259366.00250244140625 ], [ 2057787.70849609375, 7259366.1749267578125 ], [ 2057788.13153076171875, 7259368.6458740234375 ], [ 2057781.93109130859375, 7259370.00592041015625 ], [ 2057782.431884765625, 7259372.4769287109375 ], [ 2057764.4093017578125, 7259376.48028564453125 ], [ 2057764.85467529296875, 7259378.8939208984375 ], [ 2057744.81707763671875, 7259383.29949951171875 ], [ 2057744.20489501953125, 7259380.84771728515625 ], [ 2057737.369873046875, 7259382.3416748046875 ], [ 2057737.8372802734375, 7259384.8892822265625 ], [ 2057732.8948974609375, 7259385.96209716796875 ], [ 2057734.44207763671875, 7259393.5665283203125 ], [ 2057729.95587158203125, 7259394.42852783203125 ], [ 2057732.53851318359375, 7259404.8297119140625 ], [ 2057733.80767822265625, 7259404.5615234375 ], [ 2057733.3623046875, 7259403.7952880859375 ], [ 2057743.26971435546875, 7259398.8917236328125 ], [ 2057745.46270751953125, 7259401.89892578125 ], [ 2057745.54071044921875, 7259401.9180908203125 ], [ 2057769.0625, 7259396.8228759765625 ], [ 2057772.72491455078125, 7259396.248291015625 ], [ 2057772.9365234375, 7259393.12591552734375 ], [ 2057773.98291015625, 7259393.12591552734375 ], [ 2057786.65087890625, 7259390.4058837890625 ], [ 2057790.36907958984375, 7259389.75469970703125 ], [ 2057790.6029052734375, 7259386.93890380859375 ], [ 2057809.97247314453125, 7259382.7056884765625 ], [ 2057804.21728515625, 7259356.15692138671875 ], [ 2057786.9293212890625, 7259359.96868896484375 ] ] ], [ [ [ 2058610.3594970703125, 7259403.6038818359375 ], [ 2058607.85491943359375, 7259391.76593017578125 ], [ 2058603.3353271484375, 7259392.72369384765625 ], [ 2058600.71929931640625, 7259380.36871337890625 ], [ 2058581.0380859375, 7259384.52532958984375 ], [ 2058583.64288330078125, 7259396.8037109375 ], [ 2058578.04351806640625, 7259397.9722900390625 ], [ 2058580.57049560546875, 7259409.9058837890625 ], [ 2058610.3594970703125, 7259403.6038818359375 ] ] ], [ [ [ 2060033.022705078125, 7259406.7069091796875 ], [ 2060032.3212890625, 7259404.02508544921875 ], [ 2060030.740478515625, 7259404.427490234375 ], [ 2060025.25250244140625, 7259378.60650634765625 ], [ 2060022.269287109375, 7259379.2576904296875 ], [ 2060017.79412841796875, 7259358.18731689453125 ], [ 2060019.15228271484375, 7259357.88067626953125 ], [ 2060018.3062744140625, 7259353.896484375 ], [ 2060016.5806884765625, 7259354.27972412109375 ], [ 2060015.10028076171875, 7259347.32647705078125 ], [ 2060016.60308837890625, 7259347.00091552734375 ], [ 2060015.089111328125, 7259339.8369140625 ], [ 2060013.0408935546875, 7259340.27752685546875 ], [ 2060012.261474609375, 7259336.58050537109375 ], [ 2059994.6953125, 7259340.33489990234375 ], [ 2059995.4522705078125, 7259343.8594970703125 ], [ 2059994.0831298828125, 7259344.1658935546875 ], [ 2059995.6749267578125, 7259351.61712646484375 ], [ 2059997.27789306640625, 7259351.27227783203125 ], [ 2059998.72509765625, 7259358.09149169921875 ], [ 2059997.4114990234375, 7259358.37890625 ], [ 2059998.22412109375, 7259362.20989990234375 ], [ 2060000.26129150390625, 7259361.769287109375 ], [ 2060003.32269287109375, 7259376.17388916015625 ], [ 2060005.938720703125, 7259375.6182861328125 ], [ 2060007.12969970703125, 7259381.17327880859375 ], [ 2060007.4525146484375, 7259381.0775146484375 ], [ 2060013.90911865234375, 7259411.4382
[truncated: 6,925,885 more chars]
