# Supplementary material for: Client-side versus server-side geographic data processing performance comparison: Data and code
Source: Data Brief. 2019 Sep 13;26:104507. doi: 10.1016/j.dib.2019.104507 (PMC6811980; doi:10.1016/j.dib.2019.104507)
Supplement: Multimedia component 1 [file mmc1.zip › Dataset 3/TricityTrainsBuffer.geojson]

{
"type": "FeatureCollection",
"crs": { "type": "name", "properties": { "name": "urn:ogc:def:crs:EPSG::3857" } },
"features": [
{ "type": "Feature", "properties": { "osm_id": "545742020", "code": 6101, "fclass": "rail", "name": null }, "geometry": { "type": "MultiPolygon", "coordinates": [ [ [ [ 2058376.3387575271, 7241977.2620747406 ], [ 2058361.7803445647, 7241972.1016548136 ], [ 2058330.5044249438, 7241971.2730861921 ], [ 2058205.9745318403, 7241987.6289813668 ], [ 2058190.1301149754, 7241987.6896229153 ], [ 2058167.4728409119, 7241986.5168718444 ], [ 2058148.4994276431, 7241983.6741783265 ], [ 2058126.5901221395, 7241977.5154573536 ], [ 2058101.2785741317, 7241967.5768650994 ], [ 2058084.1672832491, 7241959.1644319845 ], [ 2058072.7399992489, 7241952.0660953699 ], [ 2058051.4833158534, 7241935.3449320355 ], [ 2057997.2604980154, 7241881.3602597406 ], [ 2057973.7985716928, 7241856.5433149822 ], [ 2057970.4852761652, 7241853.199919341 ], [ 2057950.3141844335, 7241833.781732982 ], [ 2057937.1909549928, 7241823.1309160255 ], [ 2057910.0957909327, 7241804.7066182811 ], [ 2057898.9637784678, 7241798.1465139212 ], [ 2057870.4437249277, 7241783.7358381581 ], [ 2057862.9537501635, 7241780.3305216879 ], [ 2057842.8939779231, 7241772.1886927076 ], [ 2057838.491926485, 7241770.5215595495 ], [ 2057808.0349138014, 7241759.7995863864 ], [ 2057800.1837211852, 7241757.3931253087 ], [ 2057770.3612296025, 7241749.5762236239 ], [ 2057760.7326342778, 7241747.5528023206 ], [ 2057734.9287763112, 7241743.4436761988 ], [ 2057727.7760593228, 7241742.5675605731 ], [ 2057704.899903966, 7241740.5990032423 ], [ 2057697.614886042, 7241740.2390951952 ], [ 2057664.9871432893, 7241739.8186266962 ], [ 2057653.8527612463, 7241740.2962039793 ], [ 2057630.8652863984, 7241742.5705565559 ], [ 2057623.7242549865, 7241743.5380005892 ], [ 2057604.2099482508, 7241746.9017501324 ], [ 2057599.6009503268, 7241747.8081685472 ], [ 2057577.0476214923, 7241752.7964588823 ], [ 2057575.9151862911, 7241753.0538343694 ], [ 2057562.8128822229, 7241756.111791702 ], [ 2057561.8823452264, 7241756.3925321279 ], [ 2057561.5138402386, 7241756.4241413865 ], [ 2057527.6170552927, 7241764.8144179313 ], [ 2057524.0070741647, 7241765.7799035627 ], [ 2057501.6763843128, 7241772.2016246989 ], [ 2057493.1681153758, 7241775.0677400203 ], [ 2057458.9039761093, 7241788.3507810803 ], [ 2057456.6547103235, 7241789.2542524319 ], [ 2057338.6671820325, 7241838.3156939531 ], [ 2057337.9436892762, 7241838.6198713752 ], [ 2057079.1704009762, 7241948.6126480373 ], [ 2057075.9267014004, 7241950.0599406958 ], [ 2057038.1226023266, 7241967.7392015411 ], [ 2057031.6557519888, 7241971.0549761988 ], [ 2056978.1725809292, 7242000.9802221162 ], [ 2056906.0222786614, 7242031.4541998813 ], [ 2056879.4599111183, 7242047.9862991003 ], [ 2056859.3062979898, 7242071.9174827728 ], [ 2056847.5342153474, 7242100.9051999021 ], [ 2056845.2959966608, 7242132.1119307661 ], [ 2056852.81073437, 7242162.4829431176 ], [ 2056869.3428335898, 7242189.0453106603 ], [ 2056893.274017262, 7242209.198923789 ], [ 2056922.2617343911, 7242220.9710064316 ], [ 2056953.4684652551, 7242223.2092251182 ], [ 2056983.8394776066, 7242215.6944874087 ], [ 2057061.0840722679, 7242183.068843632 ], [ 2057061.301650896, 7242182.9766422948 ], [ 2057107.3670184601, 7242163.3917018082 ], [ 2057156.6441073285, 7242149.0797001207 ], [ 2057161.6571334763, 7242147.4795443686 ], [ 2057197.1457871406, 7242135.1136222593 ], [ 2057203.5784822574, 7242132.6201490182 ], [ 2057480.7083545853, 7242014.0458976571 ], [ 2057487.4966670466, 7242010.8347250214 ], [ 2057525.4009536628, 7241991.1298610726 ], [ 2057529.355600629, 7241988.9593239492 ], [ 2057556.228152703, 7241973.411309463 ], [ 2057587.156113469, 7241959.6117960969 ], [ 2057614.4837266924, 7241949.427194532 ], [ 2057620.8062550542, 7241947.9515745295 ], [ 2057640.4987673194, 7241943.5960326344 ], [ 2057654.1448526622, 7241941.243809009 ], [ 2057667.9905070472, 7241939.87393694 ], [ 2057691.3886558751, 7241940.1754651396 ], [ 2057707.0367171192, 7241941.5220246986 ], [ 2057724.41588182, 7241944.2895635581 ], [ 2057745.4988657595, 7241949.8157152617 ], [ 2057769.8590769547, 7241958.391393166 ], [ 2057783.9223555913, 7241964.0993747013 ], [ 2057802.9891658996, 7241973.7334948061 ], [ 2057817.7174119502, 7241983.7484771805 ], [ 2057830.0825378262, 7241995.6520628566 ], [ 2057852.9666646335, 7242019.857837907 ], [ 2057855.0784425701, 7242022.0249412321 ], [ 2057868.7710813794, 7242035.6574422428 ], [ 2057824.3186163155, 7242040.759165003 ], [ 2057819.7569732098, 7242042.0282580862 ], [ 2057815.0283238709, 7242042.2712817686 ], [ 2057710.83328049, 7242064.308526977 ], [ 2057705.7453607677, 7242065.5244757915 ], [ 2057655.1729160994, 7242079.0182575304 ], [ 2057646.6530026093, 7242081.704532708 ], [ 2057597.293940393, 7242099.7281328933 ], [ 2057588.9412982534, 7242103.2141719535 ], [ 2057545.9385789577, 7242123.4931607964 ], [ 2057541.4383036259, 7242125.755630238 ], [ 2057487.0698643241, 7242154.8267320516 ], [ 2057479.3893800196, 7242159.3858472612 ], [ 2057447.2959708225, 7242180.4294930957 ], [ 2057442.9936820753, 7242183.4144457253 ], [ 2057397.5641978844, 7242216.7288887305 ], [ 2057392.3851110532, 7242220.7956844186 ], [ 2057350.7404895474, 7242255.7731347941 ], [ 2057346.2951703311, 7242259.7384747211 ], [ 2057320.7028193984, 7242283.9743077438 ], [ 2057315.3339236737, 7242289.4647028092 ], [ 2057284.7544595529, 7242323.2382637383 ], [ 2057283.7156717249, 7242324.4037124924 ], [ 2057242.7643140128, 7242371.0767719122 ], [ 2057166.3890519496, 7242456.8722368078 ], [ 2057133.2255421462, 7242492.5408821786 ], [ 2057097.5534313102, 7242526.5861072894 ], [ 2057072.5662946596, 7242548.1136652911 ], [ 2057051.1780924296, 7242565.0685760248 ], [ 2057037.8766962776, 7242574.6288667647 ], [ 2057028.457509079, 7242580.3604552466 ], [ 2057026.6195069461, 7242581.5063399905 ], [ 2057002.1758189895, 7242597.1156508112 ], [ 2056991.3491791508, 7242603.454727551 ], [ 2056939.8137813127, 7242629.7116155941 ], [ 2056888.1635812656, 7242650.5195110599 ], [ 2056843.9433491926, 7242664.4491590848 ], [ 2056795.5333872887, 7242675.333048529 ], [ 2056743.2889144889, 7242683.1810242124 ], [ 2056692.6059793937, 7242687.696823664 ], [ 2056303.3667646351, 7242716.0285567213 ], [ 2056173.6180614331, 7242724.2955807801 ], [ 2056169.6140784777, 7242724.6315847719 ], [ 2056097.8797986114, 7242732.1053974843 ], [ 2056091.8531759686, 7242732.9192092707 ], [ 2056013.2727474181, 7242745.9745053342 ], [ 2056004.3036383039, 7242747.8909807662 ], [ 2055929.9310865027, 7242767.3879494444 ], [ 2055920.7563047544, 7242770.2712196875 ], [ 2055843.3558628066, 7242798.7521727802 ], [ 2055841.2556087237, 7242799.9260634538 ], [ 2055838.9203678712, 7242800.5054913433 ], [ 2055458.641855373, 7242961.4152610069 ], [ 2055107.9896618638, 7243109.9628960891 ], [ 2055009.6824752772, 7243147.606031701 ], [ 2055009.3118421058, 7243147.7487966968 ], [ 2054851.1571751919, 7243209.0296920771 ], [ 2054606.1189244492, 7243296.5332682421 ], [ 2054605.1075383252, 7243296.9005831042 ], [ 2054514.1038546029, 7243330.5065512443 ], [ 2054513.7848106485, 7243330.6249855449 ], [ 2054429.983262629, 7243361.8958302429 ], [ 2054267.0395586388, 7243419.2388072768 ], [ 2054266.9440792133, 7243419.2724626213 ], [ 2054042.0787078112, 7243498.6627802886 ], [ 2054041.7052195552, 7243498.7954759998 ], [ 2053790.2901495972, 7243588.6816548547 ], [ 2053786.7156406569, 7243590.0372201549 ], [ 2053734.2618965949, 7243611.0847281506 ], [ 2053731.6800209272, 7243612.1629039012 ], [ 2053674.9182125737, 7243636.8044268824 ], [ 2053672.119529553, 7243638.0708316769 ], [ 2053576.562878656, 7243683.0910366839 ], [ 2053571.4687711985, 7243685.6712821536 ], [ 2053515.3080880938, 7243716.1628203942 ], [ 2053510.4611990463, 7243718.9729465498 ], [ 2053393.4087544745, 7243791.2928493451 ], [ 2053358.7197806952, 7243812.7449890347 ], [ 2053357.9673707793, 7243813.2149162963 ], [ 2053288.014202764, 7243857.337578278 ], [ 2053287.2168176409, 7243857.845811164 ], [ 2053004.1832332537, 7244040.1316657942 ], [ 2052957.6293868572, 7244070.0679695951 ], [ 2052844.2246275095, 7244133.3827246195 ], [ 2052678.1893842358, 7244221.5591237321 ], [ 2052481.0605104498, 7244324.188592351 ], [ 2052476.0304245832, 7244326.9943653345 ], [ 2052392.4294869984, 7244376.836381915 ], [ 2052392.1109457992, 7244377.1018083263 ], [ 2052391.7272489204, 7244377.2589591518 ], [ 2052310.5753401313, 7244426.5468496503 ], [ 2052308.3344068092, 7244428.4454540536 ], [ 2052305.6858933961, 7244429.7150435662 ], [ 2052248.3123777043, 7244469.3108803723 ], [ 2052207.3633041577, 7244493.0505636847 ], [ 2052168.530813456, 7244513.9301850889 ], [ 2052143.6317469713, 7244532.8750039656 ], [ 2052125.8055985298, 7244558.5868320968 ], [ 2052116.7973157426, 7244588.548816599 ], [ 2052117.4886920939, 7244619.8280696729 ], [ 2052127.8120508492, 7244649.3627600912 ], [ 2052146.7568697261, 7244674.2618265757 ], [ 2052172.4686978571, 7244692.0879750177 ], [ 2052202.4306823597, 7244701.096257804 ], [ 2052233.7099354332, 7244700.4048814531 ], [ 2052263.2446258515, 7244690.0815226976 ], [ 2052303.4885682203, 7244668.4429858616 ], [ 2052306.2864291002, 7244666.8803180419 ], [ 2052313.9946002432, 7244662.4116078615 ], [ 2052307.0904209476, 7244674.5874715298 ], [ 2052303.5252203213, 7244681.4861473991 ], [ 2052248.7560308496, 7244798.3819945203 ], [ 2052244.0235276115, 7244810.4681848744 ], [ 2052208.3901586095, 7244922.3755075261 ], [ 2052205.8791684667, 7244931.8420336284 ], [ 2052180.4092689711, 7245051.1695398502 ], [ 2052178.2442396297, 7245069.2901244545 ], [ 2052170.8637573901, 7245337.205247906 ], [ 2052171.73141296, 7245353.3864051346 ], [ 2052202.7784189435, 7245582.5134842554 ], [ 2052237.5915361675, 7245838.6993066454 ], [ 2052219.0665849773, 7245833.2282549897 ], [ 2052187.7910856362, 7245834.0725387465 ], [ 2052158.3072162168, 7245844.5401611198 ], [ 2052133.5010632835, 7245863.6064782981 ], [ 2052115.8008259207, 7245889.4051463138 ], [ 2052106.9391266857, 7245919.4108117921 ], [ 2052107.7834104432, 7245950.6863111332 ], [ 2052118.2510328162, 7245980.1701805526 ], [ 2052150.1603296369, 7246038.8266437249 ], [ 2052186.2735677664, 7246109.5037878985 ], [ 2052220.1415641962, 7246183.1079997886 ], [ 2052253.8289486233, 7246258.2460476374 ], [ 2052284.5004830151, 7246338.7807447491 ], [ 2052313.2853454039, 7246418.9498012196 ], [ 2052352.3400535886, 7246534.4004122242 ], [ 2052354.3489728726, 7246539.8180796625 ], [ 2052462.3388757934, 7246807.0920808371 ], [ 2052526.560158212, 7246971.0970461946 ], [ 2052624.2662208439, 7247230.9743223712 ], [ 2052628.5847874272, 7247242.7864996605 ], [ 2052628.9797150663, 7247243.4965531006 ], [ 2052629.148687423, 7247244.2912807697 ], [ 2053514.66509832, 7249550.7438772162 ], [ 2053533.6945559487, 7249601.2162443353 ], [ 2053533.9439286317, 7249601.8707105462 ], [ 2053551.3654289404, 7249647.1157429861 ], [ 2053551.4357885832, 7249647.2979418123 ], [ 2053579.1098139945, 7249718.753101849 ], [ 2053579.3692210522, 7249719.4158853227 ], [ 2053597.9373121168, 7249766.3642886505 ], [ 2053598.4228564838, 7249767.5690242415 ], [ 2053617.1579267839, 7249813.1976317568 ], [ 2053621.622012306, 7249822.6350003285 ], [ 2053646.4623415768, 7249868.7542864447 ], [ 2053669.9717875263, 7249913.5319924904 ], [ 2053671.2924353264, 7249915.964960143 ], [ 2053740.9708097351, 7250040.1974590318 ], [ 2053832.1273758444, 7250206.7311625378 ], [ 2053832.4319844772, 7250207.2835080903 ], [ 2053851.1077883427, 7250240.8971306514 ], [ 2053869.4538188274, 7250276.985466945 ], [ 2053869.4857811586, 7250277.0295447316 ], [ 2053869.5026140623, 7250277.0813240279 ], [ 2053888.9467649928, 7250315.2281375164 ], [ 2053909.5005976756, 7250361.2812382849 ], [ 2053917.194487113, 7250381.1169150369 ], [ 2053919.792084839, 7250387.2076028427 ], [ 2053943.5365322249, 7250438.1396471336 ], [ 2053947.0897096307, 7250445.0472263936 ], [ 2053991.4839225595, 7250523.6845033821 ], [ 2053991.9378802553, 7250524.4800837347 ], [ 2054044.580867453, 7250615.7653667619 ], [ 2054044.7727795937, 7250616.0966836782 ], [ 2054120.9375751948, 7250747.0090196561 ], [ 2054181.4889744823, 7250851.0674413545 ], [ 2054372.9710763197, 7251182.4586363379 ], [ 2054373.1703867177, 7251182.802000396 ], [ 2054449.1773990595, 7251313.1472285008 ], [ 2054531.5212836945, 7251457.0026930384 ], [ 2054532.5168583454, 7251458.7028999757 ], [ 2054586.2285126545, 7251548.3916392969 ], [ 2054589.7483474426, 7251553.8577839173 ], [ 2054629.9680794659, 7251612.0689462777 ], [ 2054630.1163077974, 7251612.2828855058 ], [ 2054683.1378923047, 7251688.5970566031 ], [ 2054742.4909821977, 7251791.4527608333 ], [ 2054763.5014128967, 7251829.4450869886 ], [ 2054798.2453576669, 7251892.2245470323 ], [ 2054825.5123285516, 7251946.6514587151 ], [ 2054847.1628198924, 7251997.0425623972 ], [ 2054866.6484840289, 7252049.6081262948 ], [ 2054878.5443069674, 7252090.5919870865 ], [ 2054890.6938509878, 7252142.8258077959 ], [ 2054899.080939302, 7252190.5841570618 ], [ 2054902.4496823035, 7252234.0856110295 ], [ 2054906.2129735001, 7252334.9425870469 ], [ 2054911.8939626149, 7252651.3341852408 ], [ 2054919.1508776043, 7253088.1934036063 ], [ 2054919.3306021285, 7253089.2177222297 ], [ 2054919.2062153472, 7253090.2502228227 ], [ 2054921.6663760948, 7253156.3779157065 ], [ 2054921.9452662289, 7253160.9958350863 ], [ 2054927.166150348, 7253223.4109361414 ], [ 2054928.2015992387, 7253231.6517666019 ], [ 2054939.9124096707, 7253301.3214634769 ], [ 2054941.1792124105, 7253307.6148342052 ], [ 2054952.8566269928, 7253357.3218617225 ], [ 2054954.7216974779, 7253364.1619346365 ], [ 2054972.9335661712, 7253422.6929855971 ], [ 2054974.6615536164, 7253427.7636029059 ], [ 2054991.6600398608, 7253473.585796657 ], [ 2054994.3471135849, 7253480.1129742293 ], [ 2055019.7502213845, 7253536.1182413725 ], [ 2055023.051079418, 7253542.7338713845 ], [ 2055047.8307980688, 7253588.1164233275 ], [ 2055050.3377956338, 7253592.4466313571 ], [ 2055072.3679228614, 7253628.3930145614 ], [ 2055075.659537694, 7253633.4185719034 ], [ 2055103.8011049677, 7253673.6909669396 ], [ 2055106.1809959672, 7253676.9543407848 ], [ 2055140.0332531179, 7253721.4571091561 ], [ 2055146.8998342981, 7253729.5533001088 ], [ 2055189.6799146084, 7253774.8793900907 ], [ 2055193.9197134755, 7253779.110180269 ], [ 2055239.3380657204, 7253821.7950400515 ], [ 2055244.2110302462, 7253826.0854852721 ], [ 2055293.2250020427, 7253866.4927572366 ], [ 2055298.8776121498, 7253870.8241635561 ], [ 2055360.9938880117, 7253915.00250878 ], [ 2055363.2274887052, 7253916.5458653495 ], [ 2055466.6819229892, 7253985.9742545467 ], [ 2055517.2155890791, 7254021.7775997305 ], [ 2055560.2520866848, 7254055.062276626 ], [ 2055599.6911638628, 7254089.984557787 ], [ 2055630.9021951833, 7254122.0152227748 ], [ 2055662.258726781, 7254157.9503245465 ], [ 2055693.1436636497, 7254199.7833774919 ], [ 2055717.8161988654, 7254237.7411615448 ], [ 2055742.5742733344, 7254282.4375594649 ], [ 2055761.3423815109, 7254320.7416013898 ], [ 2055783.1531724229, 7254375.1279382203 ], [ 2055800.4162412882, 7254430.1696163267 ], [ 2055848.5443619431, 7254607.3657868179 ], [ 2055849.4839208631, 7254610.6076922948 ], [ 2055866.8831572742, 7254667.061418741 ], [ 2055868.3089052599, 7254671.341866211 ], [ 2055888.1683024154, 7254726.7622474097 ], [ 2055890.4860084997, 7254732.6386673748 ], [ 2055909.7442804067, 7254777.2815529378 ], [ 2055912.6869153951, 7254783.5047471095 ], [ 2055931.8783956091, 7254820.7201084448 ], [ 2055933.9861639007, 7254824.5951345684 ], [ 2055956.1832703636, 7254863.3421799624 ], [ 2055959.178983782, 7254868.2399120247 ], [ 2055995.8030962532, 7254924.4272968015 ], [ 2055999.7837444856, 7254930.095036393 ], [ 2056040.2595113378, 7254983.6792241279 ], [ 2056041.1668097579, 7254984.8619264895 ], [ 2056118.1779205673, 7255083.7147867149 ], [ 2056159.4554819248, 7255137.4170629634 ], [ 2056182.9912992674, 7255174.2383976951 ], [ 2056211.9915093053, 7255223.0579929482 ], [ 2056236.0490055897, 7255270.6907893028 ], [ 2056254.7154326111, 7255315.4149857182 ], [ 2056272.6744646155, 7255369.1452942491 ], [ 2056282.8490650065, 7255409.8984150011 ], [ 2056291.7939370614, 7255456.3415541928 ], [ 2056298.0679206194, 7255502.6517648296 ], [ 2056302.1194560567, 7255557.6344621358 ], [ 2056309.8602518083, 7255723.3208011119 ], [ 2056310.0751416537, 7255726.6953649083 ], [ 2056314.5947129789, 7255782.7169207446 ], [ 2056315.1514291598, 7255787.9169901367 ], [ 2056322.2313487723, 7255840.9138270449 ], [ 2056323.1081952194, 7255846.337629308 ], [ 2056332.1696017706, 7255894.0312595693 ], [ 2056333.6906269859, 7255900.7616045177 ], [ 2056346.4144447849, 7255949.2213871274 ], [ 2056348.2821214306, 7255955.491808353 ], [ 2056366.7611569017, 7256010.8446962144 ], [ 2056368.6425663116, 7256016.0041376716 ], [ 2056386.8210391584, 7256061.898890011 ], [ 2056388.860414145, 7256066.6807186389 ], [ 2056410.2894161211, 7256113.5139385611 ], [ 2056412.8380113351, 7256118.6845715838 ], [ 2056435.3245484764, 7256161.1716963071 ], [ 2056439.3131571428, 7256168.0344932955 ], [ 2056469.0799889816, 7256214.8682468496 ], [ 2056471.0222850668, 7256217.8084219582 ], [ 2056499.4421510673, 7256259.22378546 ], [ 2056503.6473333007, 7256264.9098834936 ], [ 2056537.076576384, 7256306.9190332973 ], [ 2056540.8013916032, 7256311.332063972 ], [ 2056579.4515188059, 7256354.528580389 ], [ 2056584.3116475928, 7256359.5911023598 ], [ 2056621.6593367558, 7256395.8564466657 ], [ 2056626.4386758364, 7256400.2062206492 ], [ 2056665.6454004925, 7256433.6378851943 ], [ 2056671.2741502358, 7256438.098597778 ], [ 2056718.51814213, 7256472.8515960798 ], [ 2056725.1969288837, 7256477.3614380965 ], [ 2056770.4260379926, 7256505.3171298141 ], [ 2056774.399499, 7256507.6483406564 ], [ 2056832.5861968365, 7256540.0081356987 ], [ 2056839.5578349428, 7256543.5360448789 ], [ 2056894.8836218677, 7256568.8686877098 ], [ 2056900.7284957923, 7256571.3239284558 ], [ 2056951.4901835937, 7256590.7782282559 ], [ 2056957.6835735419, 7256592.9218329778 ], [ 2057019.3657033904, 7256612.0315169981 ], [ 2057026.9813513439, 7256614.0656664148 ], [ 2057074.748544845, 7256624.8268516622 ], [ 2057081.3142742813, 7256626.0770486798 ], [ 2057134.8366854542, 7256634.4255940327 ], [ 2057137.9495317743, 7256634.8611478424 ], [ 2057198.2067721402, 7256642.3288908992 ], [ 2057206.1072901003, 7256642.9913210561 ], [ 2057263.0806054876, 7256645.4997183941 ], [ 2057271.5263531215, 7256645.5145643689 ], [ 2057333.4533858502, 7256643.0061670309 ], [ 2057337.8922376502, 7256642.7273815274 ], [ 2057401.9677365504, 7256637.2701839795 ], [ 2057405.5764647992, 7256636.8967849538 ], [ 2057499.7673347984, 7256625.4203078849 ], [ 2057540.8465855583, 7256621.1586620463 ], [ 2057584.6525235886, 7256618.02643626 ], [ 2057624.4618565512, 7256616.7792469431 ], [ 2057668.8715640805, 7256617.8806840191 ], [ 2057716.2198072884, 7256621.8743223976 ], [ 2057763.0164698127, 7256629.5899671642 ], [ 2057798.9408708741, 7256636.9443700351 ], [ 2057847.3350377416, 7256650.8437940953 ], [ 2057890.6185365277, 7256665.3853610065 ], [ 2057931.7368451443, 7256683.2071137466 ], [ 2057978.2442499753, 7256705.1498216176 ], [ 2058024.8417084576, 7256732.1811591089 ], [ 2058054.5299687965, 7256752.1176854083 ], [ 2058092.0981230612, 7256779.584682256 ], [ 2058120.104309008, 7256803.0840406008 ], [ 2058150.2512230163, 7256831.5912300954 ], [ 2058177.0061927396, 7256860.2819540547 ], [ 2058209.000769966, 7256898.0729588894 ], [ 2058234.2764623647, 7256930.5751503538 ], [ 2058260.9449907129, 7256972.6439431394 ], [ 2058297.4833694401, 7257033.6699882736 ], [ 2058474.4671590934, 7257349.050231454 ], [ 2058562.4599056658, 7257506.6047014715 ], [ 2058614.6028680387, 7257599.9646185422 ], [ 2058615.1997644783, 7257601.01830032 ], [ 2058642.5843592142, 7257648.6841168469 ], [ 2058644.8344587632, 7257652.41046701 ], [ 2058668.8238090291, 7257690.2522376748 ], [ 2058672.3233743734, 7257695.4098147769 ], [ 2058703.0609675199, 7257737.8037463501 ], [ 2058733.9094752558, 7257781.8372507319 ], [ 2058734.6393669581, 7257782.8652547533 ], [ 2058753.3017308663, 7257808.8020238038 ], [ 2058761.2932816716, 7257823.2547596339 ], [ 2058761.9255813747, 7257824.3810366699 ], [ 2058776.4750388204, 7257849.9094644496 ], [ 2058791.725916869, 7257876.626635612 ], [ 2058794.026523717, 7257880.4556786772 ], [ 2058805.4701673712, 7257898.5727394847 ], [ 2058806.6786713479, 7257900.4396812059 ], [ 2058833.7960993031, 7257941.3277048925 ], [ 2058837.3825550459, 7257946.3874527169 ], [ 2058881.3092261148, 7258004.4545582784 ], [ 2058881.7972035636, 7258005.0942556234 ], [ 2058911.8200702283, 7258044.1250914149 ], [ 2058911.9312381796, 7258044.2693418683 ], [ 2058954.5332073085, 7258099.4452563329 ], [ 2058955.2001561613, 7258100.2994460016 ], [ 2058988.4067602651, 7258142.3567385003 ], [ 2058989.3120989129, 7258143.4864693899 ], [ 2059024.5001899526, 7258186.7505590329 ], [ 2059026.0431656919, 7258188.6016443381 ], [ 2059059.3833531847, 7258227.6333741155 ], [ 2059060.2675787969, 7258228.6545009073 ], [ 2059114.3688513211, 7258290.2859596824 ], [ 2059115.7845910664, 7258291.8646709798 ], [ 2059153.3660511579, 7258332.888738472 ], [ 2059154.1873064095, 7258333.774425067 ], [ 2059180.5032340339, 7258361.8134070467 ], [ 2059182.2426687656, 7258363.6207605693 ], [ 2059241.119547447, 7258423.2805402894 ], [ 2059242.3713015546, 7258424.5267312508 ], [ 2059323.5343422897, 7258503.9142048908 ], [ 2059325.8810820731, 7258506.1365453247 ], [ 2059374.4943037031, 7258550.7049679849 ], [ 2059375.1468709153, 7258551.2979652723 ], [ 2059446.7614429146, 7258615.8010082059 ], [ 2059493.5746018824, 7258658.3162161922 ], [ 2059564.4180179825, 7258722.5395392701 ], [ 2059564.5186107117, 7258722.6306075891 ], [ 2059628.4394106367, 7258780.4203381445 ], [ 2059696.8468895534, 7258842.7493216218 ], [ 2059697.2447563091, 7258843.1098849131 ], [ 2059770.9350140132, 7258909.531600696 ], [ 2059807.1773976691, 7258942.204904045 ], [ 2059811.8361600274, 7258946.1537951417 ], [ 2059850.5308150284, 7258976.9722368335 ], [ 2059851.0958557571, 7258977.4189484026 ], [ 2059893.0043428487, 7259010.3065110436 ], [ 2059948.6868377472, 7259060.875402132 ], [ 2060000.9306908015, 7259109.6177899856 ], [ 2060060.0695638179, 7259165.5640889881 ], [ 2060095.1458111918, 7259202.3213168168 ], [ 2060122.4194674315, 7259233.7882879237 ], [ 2060149.1931674595, 7259270.8903910071 ], [ 2060174.6319420021, 7259307.5254885806 ], [ 2060194.8336936298, 7259340.8354329718 ], [ 2060216.6603860576, 7259380.6299750116 ], [ 2060237.0199246828, 7259425.3734445656 ], [ 2060250.5195354575, 7259458.4799659234 ], [ 2060262.797912766, 7259496.2560000848 ], [ 2060276.3787996403, 7259550.0036304919 ], [ 2060284.0441479902, 7259586.3319155006 ], [ 2060288.9226754112, 7259618.1420902032 ], [ 2060292.7787839535, 7259652.161664444 ], [ 2060294.7908967957, 7259686.752511166 ], [ 2060295.2182671085, 7259737.4962857906 ], [ 2060292.605689344, 7259778.4612228526 ], [ 2060286.9843491914, 7259830.2825082652 ], [ 2060279.2816512722, 7259873.281777719 ], [ 2060270.5744619367, 7259909.9597283956 ], [ 2060255.5163794667, 7259958.4007832296 ], [ 2060241.6678249529, 7259995.6977583487 ], [ 2060226.2108201499, 7260031.694290447 ], [ 2060206.3490341767, 7260071.9376271181 ], [ 2060200.4088248713, 7260083.0210529352 ], [ 2060184.5177179454, 7260111.1178364195 ], [ 2060164.4598499888, 7260141.1719191801 ], [ 2060143.781205148, 7260169.5651913648 ], [ 2060116.2343721858, 7260204.3385439478 ], [ 2060093.3888414914, 7260229.7389161065 ], [ 2060070.060281689, 7260254.4276454048 ], [ 2060045.1739975791, 7260277.6434098128 ], [ 2060017.8012435806, 7260301.4814169602 ], [ 2059981.8365745882, 7260328.5894336523 ], [ 2059946.829685309, 7260352.6063203542 ], [ 2059913.7733162437, 7260372.1196507346 ], [ 2059884.1146988936, 7260388.1779909832 ], [ 2059833.3933286199, 7260413.2706347052 ], [ 2059766.8525738316, 7260443.8897766639 ], [ 2059443.3734399765, 7260586.6645676484 ], [ 2059378.3875975728, 7260615.3433121201 ], [ 2059377.7327277204, 7260615.6351203136 ], [ 2059297.0372288451, 7260651.9400748946 ], [ 2059291.967490196, 7260654.3949119058 ], [ 2059227.869727398, 7260687.6921632327 ], [ 2059222.9009600247, 7260690.4554470768 ], [ 2059167.8089440311, 7260723.1780850608 ], [ 2059161.9114239945, 7260726.9667372378 ], [ 2059121.0015111263, 7260755.3213583967 ], [ 2059115.983398014, 7260759.0365707045 ], [ 2059077.0772359823, 7260789.7669651592 ], [ 2059073.4956046757, 7260792.7337671109 ], [ 2059031.7507956275, 7260828.981993271 ], [ 2059026.3761382217, 7260834.0074919369 ], [ 2058990.019192531, 7260870.6007444421 ], [ 2058986.2871647126, 7260874.567459939 ], [ 2058952.2234005283, 7260912.8085493231 ], [ 2058947.7386383892, 7260918.2141363407 ], [ 2058917.0033269816, 7260958.026450715 ], [ 2058914.4834844635, 7260961.4376353202 ], [ 2058881.6219707823, 7261007.9558411585 ], [ 2058878.8025297248, 7261012.1697619902 ], [ 2058820.215081719, 7261104.7280183909 ], [ 2058819.0914445047, 7261106.5458716452 ], [ 2058783.0332253596, 7261166.3002839638 ], [ 2058746.9848944952, 7261220.7145538544 ], [ 2058717.3470597595, 7261263.6199874431 ], [ 2058691.6860377642, 7261297.2690765206 ], [ 2058667.3327924598, 7261325.6353953127 ], [ 2058640.6947556701, 7261352.2651025187 ], [ 2058608.8281814053, 7261381.2633758401 ], [ 2058395.5653026488, 7261560.1083440324 ], [ 2058394.275713085, 7261561.5909911478 ], [ 2058392.6317258037, 7261562.6673691133 ], [ 2058353.5585845336, 7261598.1144047668 ], [ 2058352.4780100798, 7261599.1092630103 ], [ 2058315.8316337108, 7261633.3493356332 ], [ 2058311.4231985812, 7261637.7327685468 ], [ 2058282.6137143627, 7261668.2174806511 ], [ 2058279.6409196826, 7261671.506205583 ], [ 2058252.9242418942, 7261702.4125746759 ], [ 2058251.0151369788, 7261704.6885343902 ], [ 2058223.1963962298, 7261738.8715421129 ], [ 2058219.1341824005, 7261744.2204429973 ], [ 2058189.311690815, 7261786.3554205839 ], [ 2058185.3526574511, 7261792.4009466879 ], [ 2058150.042114974, 7261850.8231253764 ], [ 2058146.3496098523, 7261857.4944782946 ], [ 2058119.9112307876, 7261909.881282446 ], [ 2058116.9332199723, 7261916.3440498607 ], [ 2058089.4150418476, 7261982.1250501014 ], [ 2058086.5743631187, 7261989.7791427849 ], [ 2058071.6686833019, 7262035.594316544 ], [ 2058070.2661908132, 7262040.2938372558 ], [ 2058054.4476911714, 7262098.4685718725 ], [ 2058052.8100984485, 7262105.478550463 ], [ 2058043.9379350331, 7262150.7578012338 ], [ 2058043.3809950377, 7262153.8581666397 ], [ 2058038.1044511744, 7262186.1459005186 ], [ 2058037.283175901, 7262192.4079460204 ], [ 2058033.7988758376, 7262227.5509482287 ], [ 2058033.5257166482, 7262230.8671559924 ], [ 2058029.885569301, 7262286.3221376305 ], [ 2058029.6712532172, 7262293.1655893885 ], [ 2058029.7937046573, 7262334.900799836 ], [ 2058029.9622211973, 7262340.4178089239 ], [ 2058032.923319651, 7262391.293676015 ], [ 2058033.4312540996, 7262397.09869303 ], [ 2058040.2774027835, 7262455.6398829017 ], [ 2058041.1442680976, 7262461.5277766651 ], [ 2058050.5841609179, 7262514.6272178153 ], [ 2058051.3768214604, 7262518.6139578288 ], [ 2058063.7778127345, 7262574.9714270206 ], [ 2058064.1926236928, 7262576.7767414488 ], [ 2058134.9584239903, 7262872.1953905392 ], [ 2058136.1908024766, 7262876.8437154265 ], [ 2058150.05007908, 7262924.4651095942 ], [ 2058151.5513805305, 7262929.1847775569 ], [ 2058166.9691300055, 7262973.7977586845 ], [ 2058169.1363222778, 7262979.4992665267 ], [ 2058186.9140449578, 7263022.2919394169 ], [ 2058188.8276107851, 7263026.6076163296 ], [ 2058209.1322859055, 7263069.6304899147 ], [ 2058211.881128358, 7263075.0254297648 ], [ 2058240.1451470691, 7263126.5765337124 ], [ 2058242.0237819732, 7263129.8545396766 ], [ 2058265.4899306323, 7263169.0642681271 ], [ 2058269.0983762271, 7263174.6617991216 ], [ 2058292.2416983643, 7263208.0649630297 ], [ 2058295.0771978775, 7263211.9541083947 ], [ 2058316.7177068871, 7263240.183055006 ], [ 2058319.2902562106, 7263243.3994093509 ], [ 2058346.0514617972, 7263275.4804945458 ], [ 2058349.7848797652, 7263279.7077968344 ], [ 2058383.2809145446, 7263315.5452456493 ], [ 2058388.1850669021, 7263320.4406175641 ], [ 2058419.2988645786, 7263349.4173270408 ], [ 2058422.7401010818, 7263352.4773099339 ], [ 2058460.2881653267, 7263384.3479812006 ], [ 2058461.3070604787, 7263384.9680757169 ], [ 2058462.1056015796, 7263385.85407608 ], [ 2058480.2284146822, 7263400.515011685 ], [ 2058482.1811334509, 7263401.6411449164 ], [ 2058483.7635656241, 7263403.2465093806 ], [ 2058518.9182608146, 7263429.1763097188 ], [ 2058524.4030778217, 7263432.9466375792 ], [ 2058564.3222472204, 7263458.4740636367 ], [ 2058567.4114576261, 7263460.3715389371 ], [ 2058612.2732124177, 7263486.8189599607 ], [ 2058619.2897945363, 7263490.5872810595 ], [ 2058668.6599887013, 7263514.6200149674 ], [ 2058674.140894895, 7263517.0871446673 ], [ 2058728.5204661486, 7263539.6250865059 ], [ 2058735.0763699105, 7263542.0770547753 ], [ 2058791.4930878445, 7263560.9545474453 ], [ 2058797.2011354396, 7263562.6770756086 ], [ 2058850.389588139, 7263577.0125014465 ], [ 2058858.0803759389, 7263578.7631679168 ], [ 2058917.4804562272, 7263589.8405603841 ], [ 2058923.7267396811, 7263590.8022686159 ], [ 2058991.2531427953, 7263599.0240804171 ], [ 2059000.2931763392, 7263599.7107639648 ], [ 2059049.3405439851, 7263601.2056397684 ], [ 2059054.7581382166, 7263601.2239368698 ], [ 2059111.3195714883, 7263599.8823816497 ], [ 2059118.4046653172, 7263599.4623879073 ], [ 2059179.9420798279, 7263593.6170428535 ], [ 2059186.9989534821, 7263592.6923081474 ], [ 2059245.7199848741, 7263582.8606392452 ], [ 2059249.6410020932, 7263582.1234458955 ], [ 2059303.441711993, 7263570.8927436918 ], [ 2059310.088197811, 7263569.2661600076 ], [ 2059357.8442593634, 7263555.8315015528 ], [ 2059364.702422329, 7263553.6327630468 ], [ 2059419.3602923064, 7263533.9120293707 ], [ 2059422.9242947593, 7263532.5487286048 ], [ 2059467.5968064149, 7263514.4762242334 ], [ 2059469.6609552708, 7263513.6141726775 ], [ 2059581.8487380918, 7263465.2804898657 ], [ 2059582.1830840306, 7263465.0690618334 ], [ 2059582.5656246487, 7263464.9683062192 ], [ 2059614.5699782521, 7263450.882217654 ], [ 2059614.570793401, 7263450.881693217 ], [ 2059614.5717307131, 7263450.8814463234 ], [ 2059691.6827419857, 7263416.9407845549 ], [ 2059693.9492630756, 7263415.9092919286 ], [ 2059749.2973138981, 7263389.8837457392 ], [ 2059751.4959586328, 7263388.8169101905 ], [ 2059802.2019866901, 7263363.4430441065 ], [ 2059804.8778066011, 7263362.0532013904 ], [ 2059845.2199900642, 7263340.3206654033 ], [ 2059847.5659998991, 7263339.0159322228 ], [ 2059872.8800521053, 7263324.4892795235 ], [ 2059874.7906373055, 7263323.3645402305 ], [ 2059926.565332474, 7263292.1074144598 ], [ 2059931.1204794082, 7263289.1863859231 ], [ 2059964.9616046101, 7263266.1700290637 ], [ 2059966.6993809545, 7263264.9610161893 ], [ 2060005.4830915462, 7263237.3644742751 ], [ 2060006.1496421278, 7263236.8860593727 ], [ 2060037.0408008217, 7263214.5214331625 ], [ 2060039.5791200749, 7263212.6216872642 ], [ 2060064.381102626, 7263193.4383698031 ], [ 2060065.4774642675, 7263192.5781030338 ], [ 2060115.1499194291, 7263153.0400142837 ], [ 2060165.7902995602, 7263113.0798205063 ], [ 2060166.1418482407, 7263112.8011325207 ], [ 2060212.8271267586, 7263075.6208425974 ], [ 2060276.5980957642, 7263025.4002205376 ], [ 2060315.8705836118, 7262997.7129264893 ], [ 2060337.3541625452, 7262983.5819557849 ], [ 2060367.6644684782, 7262965.1937796269 ], [ 2060387.6087300854, 7262954.5594034465 ], [ 2060406.7607517461, 7262945.173919946 ], [ 2060426.6813855236, 7262935.7318830509 ], [ 2060453.1968396027, 7262924.5795730054 ], [ 2060475.9365764568, 7262916.0576447649 ], [ 2060498.8789699501, 7262907.9157930538 ], [ 2060526.2708848729, 7262899.4435065417 ], [ 2060552.5197896897, 7262892.3666672632 ], [ 2060575.5794534851, 7262887.0098109581 ], [ 2060590.5027218077, 7262883.7223071745 ], [ 2060607.5856577458, 7262880.4676270345 ], [ 2060630.4484560373, 7262876.749588795 ], [ 2060656.48484113, 7262873.5715420106 ], [ 2060675.8872417575, 7262871.5508048888 ], [ 2060705.1058951335, 7262869.680391104 ], [ 2060730.7856619232, 7262869.0789369727 ], [ 2060732.3279841109, 7262869.0968161449 ], [ 2060752.333997298, 7262869.3340795599 ], [ 2060771.7033240781, 7262869.9462018935 ], [ 2060796.4225178016, 7262871.4581625098 ], [ 2060823.6971450134, 7262874.2298903884 ], [ 2060853.6086861261, 7262878.5079872077 ], [ 2060878.8436447433, 7262882.8654150311 ], [ 2060925.0568827107, 7262893.2005898831 ], [ 2060950.4626411702, 7262900.1975972336 ], [ 2060978.2456621041, 7262909.2534483662 ], [ 2061001.9869427367, 7262917.7448402857 ], [ 2061028.1456990766, 7262928.2916290341 ], [ 2061063.5763767227, 7262944.5065927701 ], [ 2061083.4729361956, 7262954.3988942308 ], [ 2061106.8079360537, 7262966.8239899818 ], [ 2061123.3094450731, 7262976.0546348318 ], [ 2061168.8209491444, 7263003.1280242316 ], [ 2061248.1733369567, 7263051.3641756577 ], [ 2061249.0038521823, 7263051.8635281958 ], [ 2061275.9765647997, 7263067.9036174575 ], [ 2061279.4182727567, 7263069.8591722269 ], [ 2061308.7843544285, 7263085.784311261 ], [ 2061310.808697693, 7263086.8523100782 ], [ 2061339.3844109802, 7263101.5126652298 ], [ 2061343.199928934, 7263103.3689851472 ], [ 2061370.9964057852, 7263116.1704680342 ], [ 2061373.6524356145, 7263117.347228745 ], [ 2061405.9684837912, 7263131.1069297716 ], [ 2061408.3164841505, 7263132.0716560306 ], [ 2061448.8590426957, 7263148.1310591009 ], [ 2061449.8578281268, 7263148.5205096137 ], [ 2061481.8176539349, 7263160.7854696866 ], [ 2061482.3270746721, 7263160.9793747244 ], [ 2061644.3519781253, 7263222.1472202726 ], [ 2061683.9032792107, 7263237.1869069589 ], [ 2061685.0206622481, 7263237.6041901857 ], [ 2061716.2235155182, 7263249.0452269558 ], [ 2061716.9215242933, 7263249.2982277358 ], [ 2061753.7237479489, 7263262.483228853 ], [ 2061756.8051512763, 7263263.5309320828 ], [ 2061783.8891833848, 7263272.2506761132 ], [ 2061785.9922137314, 7263272.9022880234 ], [ 2061814.4343436297, 7263281.3729058066 ], [ 2061818.5442815709, 7263282.5021483758 ], [ 2061848.0550785805, 7263289.9379018452 ], [ 2061852.5293221427, 7263290.9566899519 ], [ 2061889.7879557121, 7263298.5457652071 ], [ 2061894.0201326087, 7263299.3133995859 ], [ 2061921.3379356486, 7263303.6637061378 ], [ 2061922.7646645522, 7263303.8803662295 ], [ 2061954.0677053647, 7263308.4031544579 ], [ 2061957.3460344193, 7263308.8216405651 ], [ 2062016.6236632646, 7263315.3950196356 ], [ 2062017.8081577867, 7263315.519234132 ], [ 2062059.2748664918, 7263319.6182310237 ], [ 2062091.2565551768, 7263322.7939534355 ], [ 2062166.4601779985, 7263330.3134233449 ], [ 2062213.6366795292, 7263335.4818170276 ], [ 2062240.7620701178, 7263339.1924739145 ], [ 2062268.0837359375, 7263343.6321593793 ], [ 2062284.132275631, 7263346.7074409369 ], [ 2062304.8135449779, 7263351.3146601133 ], [ 2062320.3298846358, 7263355.1944158291 ], [ 2062348.5702004849, 7263363.0293081189 ], [ 2062367.1353570735, 7263368.9424936287 ], [ 2062386.9788879489, 7263375.6677455707 ], [ 2062399.0913655746, 7263380.141632691 ], [ 2062431.0955871958, 7263393.3545184443 ], [ 2062453.5024706465, 7263403.1365471091 ], [ 2062479.9731955519, 7263416.3177468795 ], [ 2062497.8147066759, 7263425.9537471691 ], [ 2062518.0875773935, 7263437.6983178025 ], [ 2062535.6007537099, 7263448.2068964317 ], [ 2062552.4670202071, 7263459.2022656268 ], [ 2062580.4746824247, 7263478.7236826038 ], [ 2062591.1230126163, 7263486.7127091046 ], [ 2062620.0629487426, 7263510.0393831329 ], [ 2062647.6079011615, 7263534.5530376658 ], [ 2062659.8463775858, 7263546.17679339 ], [ 2062684.8890004235, 7263572.0981040513 ], [ 2062696.512436114, 7263584.6112261424 ], [ 2062713.8398106506, 7263604.9183495268 ], [ 2062726.8100893879, 7263620.9302040804 ], [ 2062742.2145930245, 7263641.4703565156 ], [ 2062756.2955587294, 7263661.2597782556 ], [ 2062768.5855263926, 7263679.7040300891 ], [ 2062783.5327524112, 7263704.3385983678 ], [ 2062793.4959228837, 7263721.6938281469 ], [ 2062805.9975703775, 7263745.1359777888 ], [ 2062819.2933469934, 7263772.847042406 ], [ 2062827.8071636616, 7263792.2794641638 ], [ 2062838.5909576139, 7263818.7978318343 ], [ 2062846.0667716903, 7263839.2322876165 ], [ 2062854.5447755319, 7263864.9394138772 ], [ 2062858.3985861777, 7263877.9544521375 ], [ 2062864.2777666, 7263898.0804186203 ], [ 2062873.3907324832, 7263936.5812113527 ], [ 2062880.2633934799, 7263973.248789289 ], [ 2063012.9819067181, 7264740.6405365802 ], [ 2063019.8909656545, 7264783.574644139 ], [ 2063020.2104768583, 7264784.5497802962 ], [ 2063020.2338474162, 7264785.5756612597 ], [ 2063029.1567600367, 7264834.650800149 ], [ 2063067.4122915589, 7265056.7178544635 ], [ 2063073.6193671538, 7265098.036792377 ], [ 2063078.0405295047, 7265136.9823221425 ], [ 2063079.8767910984, 7265177.9036458218 ], [ 2063079.8277887937, 7265213.2765759146 ], [ 2063076.84433595, 7265271.43499602 ], [ 2063074.1711176254, 7265317.605359246 ], [ 2063067.9634808525, 7265355.5114974035 ], [ 2063042.6929383986, 7265500.4862830304 ], [ 2063042.0871758901, 7265504.4235449852 ], [ 2063034.0499086548, 7265564.6176050836 ], [ 2063033.4487754682, 7265570.3938814057 ], [ 2063028.6397734671, 7265634.6908500772 ], [ 2063028.3618337149, 7265642.4947274551 ], [ 2063028.5956046463, 7265710.1853979463 ], [ 2063028.9627375351, 7265718.4080479862 ], [ 2063034.8070108008, 7265786.3676923867 ], [ 2063035.4612903304, 7265792.0600309381 ], [ 2063045.3687250107, 7265860.8254390266 ], [ 2063046.8814024464, 7265868.9372397242 ], [ 2063062.054249041, 7265935.0384853194 ], [ 2063063.4643308418, 7265940.4762798529 ], [ 2063083.3125960515, 7266009.0319891721 ], [ 2063083.6581855558, 7266010.1990177128 ], [ 2063137.3792270587, 7266187.6372758551 ], [ 2063157.021581301, 7266264.5379816024 ], [ 2063165.0168755879, 7266311.2718125125 ], [ 2063171.2497611071, 7266368.1360864639 ], [ 2063202.1023753425, 7266664.0488174958 ], [ 2063202.1479097139, 7266664.2193217818 ], [ 2063202.13914134, 7266664.3955835365 ], [ 2063206.0984891674, 7266701.1280282056 ], [ 2063210.5235086845, 7266743.2696701111 ], [ 2063215.5180459439, 7266801.8854657011 ], [ 2063233.5284289278, 7267242.8772965316 ], [ 2063233.5759398998, 7267243.1142328111 ], [ 2063233.5490546841, 7267243.3543854253 ], [ 2063235.9615983211, 7267296.2321565468 ], [ 2063265.6093262476, 7268049.2254024306 ], [ 2063266.7384436773, 7268133.8447452504 ], [ 2063265.150680234, 7268212.403890132 ], [ 2063259.4347847134, 7268284.7496979013 ], [ 2063249.5721804863, 7268364.2345418846 ], [ 2063234.6881006442, 7268441.228366252 ], [ 2063214.5816257512, 7268519.9641477875 ], [ 2063191.0543831273, 7268596.3633908005 ], [ 2063158.6867784604, 7268678.9144486263 ], [ 2063133.5155127153, 7268734.4167988887 ], [ 2063111.0027721133, 7268780.6901041288 ], [ 2063071.8808739949, 7268849.9588300325 ], [ 2063040.7896015649, 7268897.858701285 ], [ 2063012.384238367, 7268936.3011744134 ], [ 2062974.5757105586, 7268981.89442869 ], [ 2062934.4545997647, 7269022.803477075 ], [ 2062887.5061257973, 7269064.3455034532 ], [ 2062854.6122800624, 7269089.8612701045 ], [ 2062817.4385406072, 7269115.6088659735 ], [ 2062711.5275801932, 7269187.7734559765 ], [ 2062651.599194092, 7269226.1376681952 ], [ 2062595.7617678717, 7269261.861375167 ], [ 2062593.7563015535, 7269263.1786057809 ], [ 2062547.8370115994, 7269294.1341870269 ], [ 2062545.9230749237, 7269295.4570712149 ], [ 2062116.2676800531, 7269599.8748528641 ], [ 2062108.1728610417, 7269600.8944744114 ], [ 2062079.8587891965, 7269614.2054852527 ], [ 2062038.9600082799, 7269641.9785214299 ], [ 2062034.1180498647, 7269645.4824373312 ], [ 2061975.0956531398, 7269690.9425495714 ], [ 2061938.2630468467, 7269714.6008436168 ], [ 2061929.2335039091, 7269720.2549770866 ], [ 2061910.423429443, 7269729.3292283611 ], [ 2061893.700984593, 7269736.6061331267 ], [ 2061887.3850691698, 7269739.6216595294 ], [ 2061880.6502399771, 7269743.1317030368 ], [ 2061855.5089998962, 7269761.7539403159 ], [ 2061837.3528474818, 7269787.2338108737 ], [ 2061829.3085069794, 7269812.7900035791 ], [ 2061805.1470228806, 7269835.2433855208 ], [ 2061770.4860180286, 7269865.0309478901 ], [ 2061750.2398419699, 7269888.8838728489 ], [ 2061745.7567975644, 7269899.8014535494 ], [ 2061626.1984475802, 7269999.0184421819 ], [ 2061574.7304941274, 7270033.5461758208 ], [ 2061551.741602462, 7270046.2309412081 ], [ 2061511.5344658699, 7270065.3329016529 ], [ 2061501.7731545574, 7270068.6074149581 ], [ 2061425.353585389, 7270094.160927806 ], [ 2061425.1238274444, 7270094.2500549424 ], [ 2061425.0520671257, 7270094.2622842807 ], [ 2061382.6504730843, 7270108.5908365436 ], [ 2061378.6920858622, 7270110.0219801627 ], [ 2061346.1533987031, 7270122.5666779689 ], [ 2061334.430922165, 7270127.9794410923 ], [ 2061303.9961733818, 7270144.4947390202 ], [ 2061295.6236395943, 7270149.5841901535 ], [ 2061268.4282879918, 7270167.9985006927 ], [ 2061266.4296770969, 7270169.3875558451 ], [ 2061149.4106283772, 7270252.8471248131 ], [ 2061127.0940818598, 7270274.7752215294 ], [ 2061122.1653240151, 7270284.2420587232 ], [ 2061082.7743777926, 7270312.0696430774 ], [ 2061078.6481034148, 7270315.1468329653 ], [ 2061045.8979092247, 7270340.9082289599 ], [ 2061040.7270549212, 7270345.2665668689 ], [ 2060982.5069612355, 7270397.8062663199 ], [ 2060982.271822589, 7270398.01914063 ], [ 2060876.3487724857, 7270494.2188664954 ], [ 2060852.3401343415, 7270514.5692640999 ], [ 2060822.6380587993, 7270536.9853855129 ], [ 2060788.3128821983, 7270561.7256770357 ], [ 2060758.7179429966, 7270581.7343091434 ], [ 2060730.6764251827, 7270598.503652174 ], [ 2060306.1560171519, 7270832.3313621413 ], [ 2060305.0204311046, 7270832.9665119145 ], [ 2060269.7878122693, 7270852.9746514689 ], [ 2060267.3863657094, 7270854.3829654092 ], [ 2060223.4930904896, 7270880.9518586835 ], [ 2060218.0400007018, 7270884.5000292435 ], [ 2060176.5400945337, 7270913.4669397781 ], [ 2060168.5793064386, 7270919.642540643 ], [ 2060136.6306125822, 7270947.1132461736 ], [ 2060133.9733903464, 7270949.481574025 ], [ 2060102.6146897897, 7270978.4486933108 ], [ 2060099.0247777561, 7270981.9352870248 ], [ 2059971.9506331382, 7271111.6870291047 ], [ 2059945.8513148713, 7271138.1548189484 ], [ 2059919.4724184801, 7271162.0674049743 ], [ 2059896.8711646041, 7271181.1766085913 ], [ 2059855.8896256804, 7271213.0088895215 ], [ 2059807.2644489121, 7271249.7464065133 ], [ 2059806.0198779355, 7271250.7021413157 ], [ 2059734.0379703243, 7271306.8819989366 ], [ 2059653.3101438149, 7271366.9765653424 ], [ 2059585.7682024962, 7271415.3887586696 ], [ 2059562.862545121, 7271431.4409729578 ], [ 2059533.6967945423, 7271448.3793095695 ], [ 2059513.3372807093, 7271458.5631378852 ], [ 2059493.8214949765, 7271466.636735403 ], [ 2059468.6284005994, 7271473.4225290986 ], [ 2059451.403388, 7271476.9713577805 ], [ 2059436.7731697506, 7271478.0431089867 ], [ 2059421.2921007441, 7271477.8478151802 ], [ 2059415.1215780722, 7271477.9604293015 ], [ 2059396.7761259901, 7271478.8621171387 ], [ 2059393.4473435315, 7271479.0814400529 ], [ 2059376.5045170316, 7271480.4819341376 ], [ 2059369.9404140266, 7271481.2436055141 ], [ 2059348.2776411192, 7271484.485846201 ], [ 2059343.0841631927, 7271485.4037707262 ], [ 2059320.8981886758, 7271489.9313990278 ], [ 2059318.1147889113, 7271490.5408549774 ], [ 2059306.7156730553, 7271493.2075525243 ], [ 2059277.7412402632, 7271505.0122938808 ], [ 2059253.8327828436, 7271525.1928622052 ], [ 2059237.3306271886, 7271551.7738428647 ], [ 2059229.8501192708, 7271582.1533042723 ], [ 2059232.1235033255, 7271613.3574930783 ], [ 2059236.5497541286, 7271624.2216113629 ], [ 2059215.1970124159, 7271643.9094381621 ], [ 2059199.8747688907, 7271671.187607592 ], [ 2059193.7318672715, 7271701.8655220224 ], [ 2059194.1726634111, 7271705.6309272591 ], [ 2059069.2413110372, 7271793.9522274379 ], [ 2058750.5308791487, 7272019.1690056818 ], [ 2058748.8532673931, 7272020.3807101734 ], [ 2058657.5156251972, 7272087.8010535389 ], [ 2058654.8072369478, 7272089.8724867478 ], [ 2058580.2696052433, 7272148.9214677773 ], [ 2058491.0813327776, 7272213.8943513436 ], [ 2058401.4387848256, 7272274.8589997673 ], [ 2058304.5647236668, 7272338.6238383651 ], [ 2058302.7178168949, 7272339.8692193152 ], [ 2058209.4543475073, 7272404.279958088 ], [ 2058208.2124487243, 7272405.1516422369 ], [ 2057258.7939042437, 7273082.354005428 ], [ 2057199.6694717284, 7273121.9389051422 ], [ 2057118.5514578749, 7273169.6035776436 ], [ 2056663.1852629387, 7273424.1200279929 ], [ 2056563.5331479281, 7273475.169183868 ], [ 2056483.6897714753, 7273513.7492947793 ], [ 2055927.3076254607, 7273779.4927368704 ], [ 2055927.0884192125, 7273779.59776319 ], [ 2055916.7468385191, 7273784.5680945134 ], [ 2055916.2581536684, 7273784.8045994872 ], [ 2055724.9890045852, 7273878.0132890735 ], [ 2055722.4435039149, 7273879.2989888918 ], [ 2055597.8103220318, 7273944.4965195935 ], [ 2055166.2099663315, 7274152.0789832026 ], [ 2054683.4709221222, 7274384.0536505897 ], [ 2054422.1882064124, 7274508.9411684275 ], [ 2054330.5181764166, 7274552.6147784404 ], [ 2054134.5044791929, 7274646.1263453113 ], [ 2054031.750766194, 7274692.7094683116 ], [ 2053937.8254629669, 7274731.1592096463 ], [ 2053851.9308982852, 7274764.8013694612 ], [ 2053723.4220742697, 7274809.9528762912 ], [ 2053619.7184398558, 7274842.4027261268 ], [ 2053511.2431203567, 7274872.2021542555 ], [ 2053402.7785299856, 7274899.2900552014 ], [ 2053295.6364667893, 7274922.6599665629 ], [ 2053170.3700843391, 7274949.3347745752 ], [ 2051387.6821665228, 7275320.3036884572 ], [ 2051386.046380769, 7275320.6583958743 ], [ 2051275.7065014951, 7275345.553388075 ], [ 2051273.2468204161, 7275346.1411248678 ], [ 2051147.3667402272, 7275377.9077872979 ], [ 2051145.389868594, 7275378.428213167 ], [ 2051043.0538607091, 7275406.4904717384 ], [ 2051041.6019986605, 7275406.9003965911 ], [ 2050937.2733718879, 7275437.2085165959 ], [ 2050934.0282517863, 7275438.2113110414 ], [ 2050804.5302881477, 7275480.6505540228 ], [ 2050802.6555449753, 7275481.2855619509 ], [ 2050716.9951968098, 7275511.2484586518 ], [ 2050714.6232455161, 7275512.1118879877 ], [ 2050607.5338953715, 7275552.6320415093 ], [ 2050606.2296306402, 7275553.1359971212 ], [ 2050500.2423434565, 7275594.9424198475 ], [ 2050497.498206934, 7275596.0721725747 ], [ 2050392.5239271172, 7275641.1227779016 ], [ 2050390.3369252726, 7275642.0924888859 ], [ 2050269.4105624224, 7275697.4511505496 ], [ 2050267.5420663406, 7275698.329971659 ], [ 2050163.6587175329, 7275748.5062951325 ], [ 2050161.2690994912, 7275749.7001171131 ], [ 2050058.3764941499, 7275802.8328561001 ], [ 2050056.7438279619, 7275803.6951331478 ], [ 2049961.2651007096, 7275855.2541978648 ], [ 2049959.1391898484, 7275856.4358177762 ], [ 2049861.3561491354, 7275912.3526407145 ], [ 2049859.7862569441, 7275913.2694133008 ], [ 2049762.4596261447, 7275971.298176026 ], [ 2049760.8136744364, 7275972.3011636697 ], [ 2049662.2847931341, 7276033.651259494 ], [ 2049659.615387283, 7276035.3728221962 ], [ 2049566.5745568778, 7276097.4912438272 ], [ 2049565.5426793273, 7276098.1895063072 ], [ 2049469.5073546218, 7276164.0516962484 ], [ 2049467.8222867351, 7276165.2330122758 ], [ 2049374.6144770915, 7276232.0171859656 ], [ 2049372.88807369, 7276233.2823466901 ], [ 2049282.8751334343, 7276300.7389716795 ], [ 2049280.876302212, 7276302.2766538505 ], [ 2049198.7376614488, 7276367.1300796038 ], [ 2049137.9590838356, 7276413.4514126489 ], [ 2049136.0708238834, 7276414.9266129909 ], [ 2049077.6321796225, 7276461.7199427402 ], [ 2049011.0832521941, 7276511.8312614132 ], [ 2049007.8011966094, 7276514.4117476484 ], [ 2048959.421745911, 7276554.111524038 ], [ 2048956.2970189939, 7276556.7850320609 ], [ 2048635.7191494054, 7276842.6946381321 ], [ 2048634.2214175204, 7276844.0578802032 ], [ 2048478.1335041262, 7276989.0468665827 ], [ 2048396.7812634259, 7277063.9546782691 ], [ 2048315.1218945819, 7277138.1665078169 ], [ 2047443.0886180366, 7277917.9596717227 ], [ 2047440.6403113424, 7277920.2235911433 ], [ 2047361.3267188098, 7277996.0557741327 ], [ 2047349.1227227033, 7277999.7228804613 ], [ 2047323.4080662027, 7278017.5449486682 ], [ 2047308.001420775, 7278032.2805636972 ], [ 2047296.401905902, 7278043.3680425761 ], [ 2047180.4022935489, 7278154.3105699075 ], [ 2047030.8295586857, 7278284.4039829811 ], [ 2046959.4668420646, 7278340.1572699407 ], [ 2046954.8993416871, 7278343.9493135633 ], [ 2046883.8775065606, 7278406.5660360148 ], [ 2046883.4304192059, 7278406.9625932602 ], [ 2046622.9811793948, 7278639.3699004818 ], [ 2046159.8970746577, 7279052.2359489165 ], [ 2046159.5526874196, 7279052.5729673337 ], [ 2046159.4385470301, 7279052.6472944245 ], [ 2046093.8936308492, 7279111.8130496182 ], [ 2046088.3929745543, 7279117.175880271 ], [ 2046071.3388285658, 7279135.131171939 ], [ 2046068.2741523951, 7279138.5088051567 ], [ 2046051.05097675, 7279158.3832505485 ], [ 2046038.9823202556, 7279170.2741045048 ], [ 2046014.7055323571, 7279192.0932081752 ], [ 2045994.994020564, 7279216.3898329809 ], [ 2045991.5645399515, 7279225.2997866431 ], [ 2045753.9534949171, 7279437.6249199361 ], [ 2045281.747626628, 7279858.814100381 ], [ 2044550.2863472104, 7280511.8611840354 ], [ 2044459.9157317497, 7280592.0200506607 ], [ 2044457.7192718962, 7280594.0274912082 ], [ 2044383.4914354358, 7280663.9225562261 ], [ 2044380.2604283248, 7280667.1062734937 ], [ 2044309.1384056557, 7280740.440101481 ], [ 2044305.5430880559, 7280744.3498465493 ], [ 2044238.1168724841, 7280821.6987643316 ], [ 2044235.3728178034, 7280824.9861734295 ], [ 2044171.1748674633, 7280905.3322828524 ], [ 2044167.535245772, 7280910.1818927834 ], [ 2044108.8364782748, 7280993.5444942294 ], [ 2044105.8864411328, 7280997.9805477653 ], [ 2044052.1747868264, 7281083.6106144525 ], [ 2044049.6166714709, 7281087.9256843105 ], [ 2043999.7678034916, 7281177.0334263211 ], [ 2043997.3605971301, 7281181.6103266943 ], [ 2043951.0182931146, 7281275.5404740926 ], [ 2043949.3217429079, 7281279.159726914 ], [ 2043920.7460296208, 7281343.4324160218 ], [ 2043919.977497767, 7281345.2070317594 ], [ 2043876.5740283076, 7281448.1481616199 ], [ 2043876.319963465, 7281448.7563244747 ], [ 2043565.8354704431, 7282198.9135079049 ], [ 2043531.875196252, 7282279.2773043374 ], [ 2043506.5292994564, 7282337.8156694053 ], [ 2043486.299347291, 7282376.4627262307 ], [ 2043472.3364379772, 7282401.9554502517 ], [ 2043470.2257666721, 7282406.0279972637 ], [ 2043456.411017864, 7282434.2497542929 ], [ 2043454.2974366085, 7282438.860052865 ], [ 2043422.6765559793, 7282512.7228993904 ], [ 2043126.2015179573, 7283202.6132258344 ], [ 2043126.1955073436, 7283202.6269821599 ], [ 2043108.9121217285, 7283216.6749502197 ], [ 2043091.9198410676, 7283242.9453151207 ], [ 2043005.0906382482, 7283438.9260284053 ], [ 2043003.7430193264, 7283442.1157162683 ], [ 2042989.1824299321, 7283478.3150438601 ], [ 2042986.50240247, 7283485.8310197974 ], [ 2042981.2853216666, 7283502.5415584799 ], [ 2042977.8175216194, 7283503.9126612851 ], [ 2042953.7011292565, 7283523.8442767113 ], [ 2042936.9242850423, 7283550.2527445257 ], [ 2042926.7357740249, 7283573.7664946457 ], [ 2042833.1771684478, 7283770.1606061654 ], [ 2042777.5353801753, 7283858.777323965 ], [ 2042765.2481108869, 7283887.5504483609 ], [ 2042764.3890589997, 7283897.1298399689 ], [ 2042753.4222926381, 7283915.9534128774 ], [ 2042749.8278823521, 7283922.70385784 ], [ 2042678.316640143, 7284070.3523000488 ], [ 2042662.0852366639, 7284098.9386142297 ], [ 2042643.0913798283, 7284124.5348957274 ], [ 2042596.5289531043, 7284185.9379062681 ], [ 2042596.4519686115, 7284186.0395621574 ], [ 2042485.9562420512, 7284332.1395601975 ], [ 2042471.2196036158, 7284359.7384942658 ], [ 2042465.7327672574, 7284390.540512071 ], [ 2042470.0328227477, 7284421.5304974997 ], [ 2042472.4790941174, 7284426.5684596337 ], [ 2042399.0597474559, 7284496.7683502631 ], [ 2042315.1676626531, 7284571.976700061 ], [ 2042229.2110670803, 7284643.6255522482 ], [ 2042164.4714987034, 7284694.0254696636 ], [ 2042078.2966895481, 7284754.1997443466 ], [ 2042055.9985072694, 7284768.2729968326 ], [ 2042055.9915499934, 7284768.2790998369 ], [ 2042055.9830479696, 7284768.2827557763 ], [ 2042020.8120684067, 7284790.4895249 ], [ 2041935.8809850048, 7284839.1623093626 ], [ 2041851.876728649, 7284880.4793454893 ], [ 2041765.0560025093, 7284919.638343757 ], [ 2041679.3568379593, 7284952.0369676799 ], [ 2041585.9218417406, 7284981.2423028685 ], [ 2041493.0186160819, 7285005.5024324926 ], [ 2041440.9317473192, 7285017.3917559376 ], [ 2041411.8940905745, 7285029.0401105369 ], [ 2041387.8771774368, 7285049.0914834933 ], [ 2041371.2319507005, 7285075.5831067171 ], [ 2041363.5877611318, 7285105.921795547 ], [ 2041363.9732601952, 7285111.6382246716 ], [ 2041363.5612287887, 7285113.2907590279 ], [ 2041365.7435442542, 7285144.5014490765 ], [ 2041377.4636832296, 7285173.5102066593 ], [ 2041397.5743968526, 7285197.4774524681 ], [ 2041424.1071083546, 7285214.0571054937 ], [ 2041454.4646110693, 7285221.6262337808 ], [ 2041485.6753011178, 7285219.4439183157 ], [ 2041540.3029459517, 7285206.8324053679 ], [ 2041542.2040022481, 7285206.3738972573 ], [ 2041639.0742231365, 7285182.005461975 ], [ 2041645.1896904039, 7285180.2585149286 ], [ 2041743.2621617925, 7285148.8371824045 ], [ 2041747.9017767522, 7285147.22401895 ], [ 2041840.9537391064, 7285112.2859514859 ], [ 2041846.4561541728, 7285110.0311125163 ], [ 2041937.3707823041, 7285069.5777144432 ], [ 2041941.4743659263, 7285067.6390585667 ], [ 2042030.4409029684, 7285023.1117358385 ], [ 2042035.135960723, 7285020.6034529414 ], [ 2042058.0486828466, 7285007.5671086852 ], [ 2042040.8654408429, 7285032.2109567085 ], [ 2042009.1553850509, 7285070.7451434862 ], [ 2041972.4136909652, 7285111.4945863616 ], [ 2041942.6264339953, 7285140.5373004451 ], [ 2041906.7263120948, 7285172.2308150874 ], [ 2041868.1102615162, 7285202.140245093 ], [ 2041821.7599227277, 7285237.1932240361 ], [ 2041820.4607139567, 7285238.192608227 ], [ 2041772.2148466471, 7285275.9379287716 ], [ 2041766.3350448008, 7285280.9147287048 ], [ 2041741.3772149659, 7285303.7465079241 ], [ 2041738.6690045632, 7285306.3185495259 ], [ 2041713.5219315926, 7285331.1107084751 ], [ 2041706.0065100489, 7285339.3989709197 ], [ 2041686.8372937355, 7285363.0765169887 ], [ 2041685.3972838463, 7285364.8980394443 ], [ 2041672.2838478293, 7285381.8874916537 ], [ 2041668.2929041777, 7285387.4407555517 ], [ 2041645.5169363609, 7285421.5350842914 ], [ 2041641.7420220203, 7285427.6508496571 ], [ 2041620.1460408061, 7285465.627571119 ], [ 2041615.9901839006, 7285473.7831438901 ], [ 2041601.3405389125, 7285506.1096279342 ], [ 2041598.1355795905, 7285514.0747460108 ], [ 2041583.007260791, 7285556.8950506011 ], [ 2041580.7318344926, 7285564.2182548996 ], [ 2041569.388378381, 7285606.3661174923 ], [ 2041569.0329665048, 7285609.7120386381 ], [ 2041567.8691209317, 7285612.8690893827 ], [ 2041558.5562651765, 7285659.7461707629 ], [ 2041557.5040606726, 7285664.9365818631 ], [ 2041557.4830129952, 7285665.4265511045 ], [ 2041557.3160493416, 7285665.8876758171 ], [ 2041540.2730353021, 7285754.3553144019 ], [ 2041540.2531895889, 7285754.9522145214 ], [ 2041540.0565079984, 7285755.5161293708 ], [ 2041532.7984771987, 7285795.7430010615 ], [ 2041532.2910395216, 7285798.8312333385 ], [ 2041526.3688426113, 7285838.7700138483 ], [ 2041525.4090874549, 7285848.5033978289 ], [ 2041523.3162810276, 7285890.8640981242 ], [ 2041523.252020498, 7285899.190863423 ], [ 2041524.654646083, 7285940.5139091033 ], [ 2041525.295685715, 7285948.9211949576 ], [ 2041530.4275142381, 7285992.1088159457 ], [ 2041531.8633527283, 7286000.8598857187 ], [ 2041539.043459886, 7286035.0526572661 ], [ 2041540.4078292663, 7286040.7225479521 ], [ 2041548.0220824371, 7286068.745740273 ], [ 2041549.2196128531, 7286071.4102430698 ], [ 2041549.7028391047, 7286074.2912405785 ], [ 2041554.9571190705, 7286089.9750463367 ], [ 2041555.8703763853, 7286091.7277894588 ], [ 2041556.2733625511, 7286093.6626665937 ], [ 2041572.2699733772, 7286135.8514913144 ], [ 2041574.4130754303, 7286141.0567380823 ], [ 2041594.2836045376, 7286185.7060245043 ], [ 2041594.865239833, 7286186.9885763768 ], [ 2041672.3547373742, 7286354.7091795066 ], [ 2041672.5127575295, 7286355.0495245028 ], [ 2041868.4809303342, 7286775.0623056851 ], [ 2042244.5753604525, 7287585.450737237 ], [ 2042501.463017852, 7288137.6821473902 ], [ 2042518.9344102198, 7288163.6363401702 ], [ 2042543.5709784238, 7288182.9212871809 ], [ 2042572.9611235156, 7288193.6492434442 ], [ 2042604.22793332, 7288194.7700818544 ], [ 2042634.3107946452, 7288186.1740869386 ], [ 2042660.2649874247, 7288168.7026945706 ], [ 2042679.5499344359, 7288144.0661263671 ], [ 2042690.277890699, 7288114.6759812748 ], [ 2042691.3987291092, 7288083.4091714704 ], [ 2042682.8027341934, 7288053.3263101457 ], [ 2042425.9717413459, 7287501.216806978 ], [ 2042049.8531776692, 7286690.7763737077 ], [ 2042049.766993762, 7286690.591164818 ], [ 2041853.8349637284, 7286270.6558473669 ], [ 2041776.7194902108, 7286103.7447931021 ], [ 2041758.2800961966, 7286062.3112821812 ], [ 2041743.9759801368, 7286024.5861757947 ], [ 2041740.2644650333, 7286013.5074585713 ], [ 2041734.1751045568, 7285991.0964202313 ], [ 2041728.5066068666, 7285964.1021648142 ], [ 2041724.3963901782, 7285929.5120611647 ], [ 2041723.2782705377, 7285896.5709046107 ], [ 2041724.9238566016, 7285863.2624355843 ], [ 2041729.8983420921, 7285829.7149384022 ], [ 2041736.7736516686, 7285791.6092588045 ], [ 2041753.6132747319, 7285704.197391184 ], [ 2041754.6078948393, 7285699.291037688 ], [ 2041754.6163619682, 7285699.0939312484 ], [ 2041754.6846028159, 7285698.9088209346 ], [ 2041763.3844403496, 7285655.1174208764 ], [ 2041772.8624250388, 7285619.9009231534 ], [ 2041785.2811753096, 7285584.749980323 ], [ 2041796.26611199, 7285560.5101860752 ], [ 2041813.8198396137, 7285529.6418028334 ], [ 2041832.6979196738, 7285501.3823904255 ], [ 2041843.0114566269, 7285488.020420081 ], [ 2041857.924574076, 7285469.599947399 ], [ 2041877.7516599246, 7285450.0526917623 ], [ 2041898.4873788382, 7285431.0833599214 ], [ 2041943.0519207739, 7285396.2181369681 ], [ 2041989.2080668763, 7285361.3120184867 ], [ 2041990.1230465854, 7285360.6117320806 ], [ 2042031.7342722446, 7285328.3824382341 ], [ 2042036.6821898951, 7285324.2893213844 ], [ 2042076.846262174, 7285288.8314859932 ], [ 2042080.4744000093, 7285285.465096293 ], [ 2042114.3377891087, 7285252.4481344251 ], [ 2042118.7960928525, 7285247.8123943079 ], [ 2042159.205068009, 7285202.9956468558 ], [ 2042162.153178833, 7285199.5736267306 ], [ 2042197.8310756329, 7285156.2177036712 ], [ 2042202.6430078789, 7285149.8710714513 ], [ 2042238.4878839145, 7285098.4630963309 ], [ 2042240.9661721592, 7285094.7334946534 ], [ 2042278.4029169129, 7285035.5618920727 ], [ 2042279.7222159288, 7285033.417353957 ], [ 2042320.1171547996, 7284965.8637304939 ], [ 2042348.880245083, 7284921.2717076596 ], [ 2042381.0346096142, 7284875.2298317309 ], [ 2042416.0655295935, 7284829.2657165891 ], [ 2042452.4218372044, 7284786.4871413596 ], [ 2042493.1071132252, 7284742.014858379 ], [ 2042572.3267012199, 7284659.7945068758 ], [ 2042572.8825036029, 7284659.212988208 ], [ 2042639.1287325721, 7284589.3411456086 ], [ 2042641.6991264783, 7284586.5244045081 ], [ 2042694.5202248604, 7284526.3767008903 ], [ 2042696.9722688657, 7284523.4751927489 ], [ 2042742.4685447523, 7284467.5171053745 ], [ 2042744.1115506713, 7284465.4407254755 ], [ 2042825.4304386959, 7284359.8286124784 ], [ 2042827.701891884, 7284356.7590801595 ], [ 2042863.9141222397, 7284305.817502507 ], [ 2042865.4395334937, 7284303.6094750715 ], [ 2042901.2322814432, 7284250.2834100658 ], [ 2042917.7728310428, 7284226.2197819119 ], [ 2042918.2620234143, 7284225.5014246209 ], [ 2042932.599973829, 7284204.2488553394 ], [ 2042935.951302686, 7284198.9277712125 ], [ 2042949.1537942935, 7284176.42624404 ], [ 2042951.8177850139, 7284171.5841277605 ], [ 2042967.0685552505, 7284141.9536928199 ], [ 2042968.3909709088, 7284139.287631508 ], [ 2042980.9366775237, 7284113.020018084 ], [ 2042991.4593802688, 7284090.9694780773 ], [ 2042991.5977023162, 7284090.6784155676 ], [ 2043086.7090752483, 7283889.7067941269 ], [ 2043095.5040031921, 7283859.6814895235 ], [ 2043095.2658488434, 7283851.5314837769 ], [ 2043214.1419211375, 7283599.7534775315 ], [ 2043216.0016039673, 7283595.5691488339 ], [ 2043222.3891474586, 7283580.2620114358 ], [ 2043241.6420190483, 7283564.0682014273 ], [ 2043258.1902422721, 7283537.5158760641 ], [ 2043309.3304163425, 7283416.641013708 ], [ 2043309.3708276316, 7283416.5453592595 ], [ 2043334.0833940858, 7283357.9653238878 ], [ 2043359.279792144, 7283311.9010637812 ], [ 2043361.9724445583, 7283306.6112410547 ], [ 2043376.4885061574, 7283275.8696904834 ], [ 2043378.5277616743, 7283271.2527243514 ], [ 2043542.4902396635, 7282873.1413398627 ], [ 2043544.4089056139, 7282868.1007736195 ], [ 2043560.1606135627, 7282823.105335854 ], [ 2043561.6525595519, 7282818.4870926514 ], [ 2043576.8142741979, 7282767.3440014552 ], [ 2043576.8219849651, 7282767.2855333984 ], [ 2043576.8813133391, 7282767.1168803172 ], [ 2043595.6654613072, 7282703.1996417129 ], [ 2043612.4260960799, 7282646.7599841394 ], [ 2043631.8753312898, 7282599.3461946035 ], [ 2043645.7810664871, 7282566.8251073733 ], [ 2043656.5567753548, 7282546.0851761904 ], [ 2043667.5616731481, 7282529.0459200051 ], [ 2043682.5087433562, 7282511.1479357583 ], [ 2043711.0925137722, 7282483.6994308848 ], [ 2043712.0572939233, 7282482.6808218416 ], [ 2043712.3541542161, 7282482.4663245948 ], [ 2043769.6725600257, 7282425.4470547289 ], [ 2043773.9780107201, 7282420.8866645005 ], [ 2043799.6594172439, 7282391.9161164612 ], [ 2043805.6678332116, 7282384.4453802779 ], [ 2043825.6719457076, 7282356.9734079335 ], [ 2043832.2103117318, 7282346.7418310046 ], [ 2043846.8376928221, 7282320.4610414272 ], [ 2043850.0453222012, 7282314.1875270521 ], [ 2043862.8915914402, 7282286.7157434002 ], [ 2043867.2118006574, 7282275.8675417975 ], [ 2043890.7775407373, 7282204.8917654529 ], [ 2043919.8795084399, 7282139.1294164993 ], [ 2043927.9090590421, 7282108.8904351806 ], [ 2043926.2012563448, 7282077.6501873573 ], [ 2043914.9232719755, 7282048.466686151 ], [ 2043895.179073622, 7282024.196615993 ], [ 2043869.9100397348, 7282007.867518547 ], [ 2044067.9446993831, 7281527.5697473139 ], [ 2044110.5405782398, 7281426.4896650156 ], [ 2044137.8751734362, 7281364.6238180706 ], [ 2044182.0519716195, 7281275.1401795475 ], [ 2044228.9455834075, 7281191.5701380307 ], [ 2044279.8538063753, 7281111.628996647 ], [ 2044335.7875474598, 7281031.7954781596 ], [ 2044395.5740781405, 7280955.9096777895 ], [ 2044458.7070911871, 7280883.5424471721 ], [ 2044526.748082469, 7280814.1439605886 ], [ 2044598.7090588943, 7280746.5660508405 ], [ 2044688.06552821, 7280666.4464872675 ], [ 2045419.7664665878, 7280013.0976980506 ], [ 2045920.8859615989, 7279567.0570996497 ], [ 2045926.813482617, 7279565.4997974066 ], [ 2045953.1357466404, 7279548.5880236747 ], [ 2046089.3685394744, 7279427.1223706277 ], [ 2046089.3721597341, 7279427.1179443346 ], [ 2046089.3905365421, 7279427.1027521426 ], [ 2046121.7491129145, 7279398.2346038334 ], [ 2046175.3042273954, 7279358.4726046985 ], [ 2046177.245971533, 7279356.9938594839 ], [ 2046200.2111824858, 7279339.0576013261 ], [ 2046202.6607388502, 7279337.0816130349 ], [ 2046231.8932371305, 7279312.7313840091 ], [ 2046232.9543085857, 7279311.8349719271 ], [ 2046666.6216488709, 7278940.2729323935 ], [ 2046667.8546361891, 7278939.1989158783 ], [ 2047052.051594764, 7278598.9727076972 ], [ 2047054.2851441973, 7278596.9336991683 ], [ 2047279.3954184796, 7278385.1014846666 ], [ 2047279.8952452226, 7278384.6278848629 ], [ 2047314.0480649977, 7278352.0432532523 ], [ 2047314.0632849424, 7278352.0233075172 ], [ 2047314.0839164674, 7278352.0090309912 ], [ 2047491.8788187623, 7278182.2094875081 ], [ 2047596.6693211063, 7278082.7716908222 ], [ 2049155.307917509, 7276689.5865938142 ], [ 2049215.4674355658, 7276638.81867861 ], [ 2049273.1658472752, 7276595.0663517751 ], [ 2049333.2222598167, 7276554.0913006794 ], [ 2049381.0606091544, 7276525.8916089442 ], [ 2049429.5952274741, 7276501.0850387989 ], [ 2049510.4460479715, 7276467.1002481766 ], [ 2049575.3797883738, 7276445.3436277499 ], [ 2049640.8560643785, 7276428.4719091747 ], [ 2049709.216700329, 7276416.3499804279 ], [ 2049778.9350443745, 7276407.2265323708 ], [ 2050009.3024493926, 7276384.2593177706 ], [ 2050077.9282315425, 7276380.7880751034 ], [ 2050148.3476324216, 7276381.9079276137 ], [ 2050214.9216398494, 7276387.6575983269 ], [ 2050283.5460533937, 7276398.7863153135 ], [ 2050344.8001971685, 7276412.5519919246 ], [ 2050408.8786664419, 7276431.927302449 ], [ 2050485.9470511824, 7276461.0410328815 ], [ 2051090.6852129446, 7276701.7147644944 ], [ 2051120.6420007581, 7276713.9969770312 ], [ 2051121.1478314332, 7276714.1164898742 ], [ 2051121.5947240929, 7276714.3818856915 ], [ 2051469.2788896877, 7276852.7757830508 ], [ 2051470.2850301706, 7276853.1699879915 ], [ 2051565.7303615762, 7276889.9717732323 ], [ 2051568.5817074787, 7276891.0217189323 ], [ 2051650.880207021, 7276919.9142172001 ], [ 2051657.1741283289, 7276921.8931503594 ], [ 2051738.0254744936, 7276944.4120950429 ], [ 2051743.6615532984, 7276945.8069015425 ], [ 2051828.1975746057, 7276964.1407875502 ], [ 2051834.6484300315, 7276965.319810438 ], [ 2051920.6761325174, 7276978.1439572722 ], [ 2051925.9899573191, 7276978.7912272923 ], [ 2052011.5167220957, 7276986.8927200977 ], [ 2052018.5372732333, 7276987.3093238156 ], [ 2052102.9619750495, 7276989.34429726 ], [ 2052108.1426526296, 7276989.3349358207 ], [ 2052192.6341461416, 7276986.9927966213 ], [ 2052200.031846436, 7276986.5128421215 ], [ 2052286.426903242, 7276977.6818317603 ], [ 2052292.2998940567, 7276976.9051237023 ], [ 2052379.8304096672, 7276962.6795388311 ], [ 2052385.7823104416, 7276961.5260376753 ], [ 2052468.8043866756, 7276942.8082022313 ], [ 2052473.7330388823, 7276941.5645735618 ], [ 2052632.0293547902, 7276897.3138687499 ], [ 2052632.8378803616, 7276897.0841829227 ], [ 2053062.696096926, 7276773.0154673234 ], [ 2053053.5397116046, 7276788.8827678086 ], [ 2053048.5103529836, 7276798.843911415 ], [ 2053027.6268165121, 7276846.6656310949 ], [ 2053024.6051885772, 7276854.4575465182 ], [ 2053011.1021343425, 7276894.1204228383 ], [ 2053009.5761152548, 7276899.0098655354 ], [ 2052835.0173269571, 7277513.1911712522 ], [ 2052282.1216149435, 7279457.8366093086 ], [ 2052255.3094426228, 7279551.7288619746 ], [ 2052254.5321775498, 7279554.6132217683 ], [ 2052239.1812197708, 7279615.16512792 ], [ 2052238.3390747507, 7279618.765085387 ], [ 2052225.2590345831, 7279679.7399647124 ], [ 2052224.0934657597, 7279686.2009928944 ], [ 2052214.2082949772, 7279753.5907900641 ], [ 2052213.3934535531, 7279761.123426958 ], [ 2052209.6197228141, 7279815.0510464991 ], [ 2052209.375963826, 7279821.8371398235 ], [ 2052208.207225451, 7280422.4035394397 ], [ 2052201.1699024441, 7280482.0618921397 ], [ 2052201.1217639854, 7280482.8674733043 ], [ 2052201.0489577914, 7280483.1371633578 ], [ 2052194.1805452099, 7280547.3262420567 ], [ 2052193.7538935386, 7280552.6580653507 ], [ 2052191.0822257574, 7280602.9225917421 ], [ 2052190.9413838121, 7280608.0773319192 ], [ 2052189.8107083931, 7281347.1630048463 ], [ 2052187.2482498819, 7281387.1189222913 ], [ 2052181.9678458576, 7281420.4054881865 ], [ 2052170.7500194982, 7281461.4842968024 ], [ 2052078.2431214033, 7281758.4590035817 ], [ 2052051.3884930399, 7281844.5151113514 ], [ 2052039.1856626563, 7281871.3293459387 ], [ 2052003.7681872277, 7281935.0210236516 ], [ 2051969.5387161882, 7281993.9582719235 ], [ 2051967.5877594231, 7281997.4787677666 ], [ 2051947.5391191314, 7282035.4388323668 ], [ 2051944.3048443964, 7282042.1579462681 ], [ 2051763.588783043, 7282456.4456215641 ], [ 2051761.9755685471, 7282460.3689126279 ], [ 2051748.1162919411, 7282496.2178825103 ], [ 2051745.7327826407, 7282503.123102081 ], [ 2051723.5235884367, 7282575.9925781703 ], [ 2051690.0002533828, 7282683.6469202768 ], [ 2051659.1582213005, 7282780.0207247101 ], [ 2051640.7260138465, 7282823.7946927128 ], [ 2051610.8681064667, 7282892.890559895 ], [ 2051397.5051246365, 7283379.7502806531 ], [ 2051389.5842562688, 7283410.017912183 ], [ 2051391.4042753149, 7283441.2518233173 ], [ 2051402.78702563, 7283470.3946212158 ], [ 2051422.6182843049, 7283494.5936057707 ], [ 2051448.9568295679, 7283511.4800117686 ], [ 2051479.2244610973, 7283519.4008801365 ], [ 2051510.4583722318, 7283517.5808610898 ], [ 2051539.6011701305, 7283506.1981107751 ], [ 2051563.800154685, 7283486.3668521 ], [ 2051580.686560683, 7283460.0283068372 ], [ 2051792.1666652209, 7282977.4650066905 ], [ 2051820.501521304, 7282927.0361943161 ], [ 2051854.658677767, 7282881.1467239326 ], [ 2051856.8166586675, 7282878.1324369246 ], [ 2051884.8357745013, 7282837.42142379 ], [ 2051888.1946889583, 7282832.2011800958 ], [ 2051909.5457672926, 7282796.6392555665 ], [ 2051911.3967034838, 7282793.4225892359 ], [ 2051940.5067503266, 7282740.589126165 ], [ 2051943.1527635984, 7282735.4394154083 ], [ 2051962.7672578765, 7282694.3832578575 ], [ 2051964.2026993439, 7282691.2401741948 ], [ 2052094.0772152252, 7282393.3482296336 ], [ 2052118.9637319699, 7282337.0533452742 ], [ 2052143.9605524659, 7282293.5356313931 ], [ 2052190.6520086143, 7282229.8452676889 ], [ 2052195.6793654934, 7282222.2913032882 ], [ 2052208.7902550295, 7282200.5093647717 ], [ 2052193.7872919815, 7282236.5278002592 ], [ 2052165.3182758193, 7282297.3875816306 ], [ 2052164.3135775514, 7282299.6053312737 ], [ 2052147.2070188886, 7282338.6227917038 ], [ 2052135.1783664734, 7282364.8514219392 ], [ 2052133.5690463996, 7282368.5562628135 ], [ 2051954.9955517964, 7282803.4863099651 ], [ 2051755.7488073891, 7283260.6988587566 ], [ 2051747.8904088275, 7283290.9827694371 ], [ 2051749.7748707244, 7283322.2128587337 ], [ 2051761.2177288195, 7283351.3321079118 ], [ 2051781.0988764355, 7283375.4901219774 ], [ 2051807.4722083237, 7283392.3221461931 ], [ 2051837.7561190047, 7283400.1805447554 ], [ 2051868.986208301, 7283398.296082858 ], [ 2051898.1054574794, 7283386.8532247627 ], [ 2051922.2634715445, 7283366.9720771471 ], [ 2051939.0954957607, 7283340.5987452585 ], [ 2052138.7692663968, 7282882.4062971417 ], [ 2052139.6022753199, 7282880.437594451 ], [ 2052317.8145124104, 7282446.3874189025 ], [ 2052327.1977070027, 7282425.9272432402 ], [ 2052347.0917998664, 7282392.2223626692 ], [ 2052349.7899008922, 7282387.3456523772 ], [ 2052371.6975766798, 7282345.0041895434 ], [ 2052373.5190861302, 7282341.2981778728 ], [ 2052392.6103788016, 7282300.3401387045 ], [ 2052395.4258236038, 7282293.681382386 ], [ 2052408.5726554643, 7282259.1592241079 ], [ 2052411.6077482447, 7282249.8397660898 ], [ 2052421.1478286074, 7282214.7990666786 ], [ 2052423.2025623578, 7282205.539891527 ], [ 2052428.3538584134, 7282175.6979130404 ], [ 2052440.8461710103, 7282133.4685496157 ], [ 2052457.3060100775, 7282083.7597535048 ], [ 2052459.6051823802, 7282075.698506901 ], [ 2052469.0673390981, 7282036.3362249797 ], [ 2052471.4767956808, 7282021.4451048691 ], [ 2052475.0612832839, 7281979.3359429017 ], [ 2052475.3574503765, 7281967.2721418329 ], [ 2052473.6876580166, 7281920.6872243546 ], [ 2052473.2237002614, 7281914.0054014083 ], [ 2052418.69941367, 7281385.5885621663 ], [ 2052418.6727937805, 7281385.4884551987 ], [ 2052418.6553623274, 7281385.1702611968 ], [ 2052407.2001616985, 7281278.5478006871 ], [ 2052408.1956739114, 7280428.5340046687 ], [ 2052409.3689739814, 7279825.6235382715 ], [ 2052412.6409177321, 7279778.8665887285 ], [ 2052421.4992057981, 7279718.4773198748 ], [ 2052433.5025646801, 7279662.521577389 ], [ 2052448.0320809616, 7279605.2098500701 ], [ 2052474.4499025338, 7279512.6985552646 ], [ 2052474.4814886579, 7279512.5877034161 ], [ 2053027.3942674787, 7277567.8822379652 ], [ 2053201.2565927594, 7276956.1514239172 ], [ 2053212.5861334542, 7276922.8728660783 ], [ 2053229.5595557981, 7276884.0050121378 ], [ 2053250.129020723, 7276848.3597362638 ], [ 2053271.6196246871, 7276816.8636556873 ], [ 2053294.8240910727, 7276789.0046492582 ], [ 2053320.6228196328, 7276763.5902777072 ], [ 2053340.0915894683, 7276746.8563577021 ], [ 2053368.3667311866, 7276725.625968473 ], [ 2053402.9285115034, 7276704.4885444446 ], [ 2053440.0651523706, 7276687.2844944717 ], [ 2053469.0299862241, 7276676.0441706544 ], [ 2053508.6125449548, 7276664.2272482608 ], [ 2053545.1480344734, 7276658.4151117308 ], [ 2053550.0958609146, 7276657.4998162938 ], [ 2053582.6456800227, 7276650.6272730296 ], [ 2053588.5230838356, 7276649.1993761007 ], [ 2053644.9509337184, 7276633.6689863093 ], [ 2053667.218606303, 7276623.5734190587 ], [ 2053691.116075237, 7276619.546077 ], [ 2053691.721376841, 7276619.4421554711 ], [ 2053778.1275655958, 7276604.3341611885 ], [ 2053778.740645889, 7276604.1925384561 ], [ 2053778.9460612095, 7276604.1875388268 ], [ 2053843.0994837545, 7276592.4198328536 ], [ 2053849.7372318807, 7276590.9675709205 ], [ 2053897.5266892766, 7276578.7967484435 ], [ 2053900.6682804078, 7276577.9419678887 ], [ 2055019.7185935578, 7276253.8095961241 ], [ 2055025.6073826728, 7276251.9045023248 ], [ 2055061.1516960841, 7276239.1775174709 ], [ 2055069.8635241003, 7276235.5866095545 ], [ 2055099.4077169562, 7276221.7462769598 ], [ 2055110.9683307838, 7276215.3680136465 ], [ 2055134.2563682559, 7276200.4335351847 ], [ 2055140.1783687572, 7276196.3273311052 ], [ 2055189.2368683491, 7276159.6247235909 ], [ 2055189.3581860459, 7276159.499962816 ], [ 2055189.7927887482, 7276159.2057917686 ], [ 2055247.0221389672, 7276115.7656371146 ], [ 2055247.3507682958, 7276115.5151178921 ], [ 2055306.9475863357, 7276069.8885415485 ], [ 2055355.5778397114, 7276040.0398080209 ], [ 2055404.7658295499, 7276011.3530220501 ], [ 2055428.9938095429, 7275991.5571977543 ], [ 2055435.2661087059, 7275981.8054269683 ], [ 2055548.2699042414, 7275913.5622598222 ], [ 2055615.7674500172, 7275881.5407136325 ], [ 2055821.6282183209, 7275786.7316315109 ], [ 2055861.0232127034, 7275770.7081996277 ], [ 2055898.3564479675, 7275758.1536919447 ], [ 2055937.8242377189, 7275748.9173888834 ], [ 2055941.5721397814, 7275748.222691915 ], [ 2055957.398241325, 7275745.8947958499 ], [ 2055977.8901478613, 7275743.9559996314 ], [ 2056020.4847622903, 7275742.5932190781 ], [ 2056058.9888509912, 7275745.4342743037 ], [ 2056102.256932118, 7275752.9169083312 ], [ 2056141.3370670776, 7275763.8223354453 ], [ 2056181.1177468989, 7275779.3551121131 ], [ 2056217.7015782017, 7275798.43362353 ], [ 2056253.6176165421, 7275821.2321823463 ], [ 2056297.9600603774, 7275857.1321644951 ], [ 2056341.7072522175, 7275896.7187160347 ], [ 2056404.4053365202, 7275955.6878030291 ], [ 2056438.0272666749, 7275987.6167016262 ], [ 2056438.8623425972, 7275988.4006808102 ], [ 2056478.6145327606, 7276025.2944730595 ], [ 2056480.6650219809, 7276027.1454676315 ], [ 2056508.6730058631, 7276051.7350271763 ], [ 2056515.4624793839, 7276057.1910596183 ], [ 2056545.0289361405, 7276078.9013438364 ], [ 2056547.0967078826, 7276080.3223506007 ], [ 2056512.856375016, 7276091.8842554772 ], [ 2056509.0444314384, 7276093.258076556 ], [ 2056476.1049941124, 7276105.8891481701 ], [ 2056467.1557588, 7276109.8330219183 ], [ 2056431.4444661562, 7276127.7046793289 ], [ 2056428.2907612124, 7276129.3537597582 ], [ 2056383.2027963947, 7276153.9618081357 ], [ 2056333.8390069946, 7276179.1790847853 ], [ 2056326.8642634866, 7276182.6756659932 ], [ 2056322.7903193152, 7276184.8369734259 ], [ 2055940.9422019965, 7276398.8408246003 ], [ 2055937.7780022835, 7276400.6911872188 ], [ 2055900.652952106, 7276423.3243369982 ], [ 2055895.1446356326, 7276426.93654761 ], [ 2055865.0104494737, 7276448.1491858978 ], [ 2055860.8166157133, 7276451.2684283191 ], [ 2055826.3187055157, 7276478.3554192344 ], [ 2055821.6991183728, 7276482.2128734402 ], [ 2055789.6836328204, 7276510.6245592255 ], [ 2055786.5454637615, 7276513.5318189217 ], [ 2055164.3585658218, 7277115.1734749237 ], [ 2055157.9170758654, 7277122.0165563915 ], [ 2055133.7162185658, 7277150.2769395486 ], [ 2055128.6264104925, 7277156.7408502307 ], [ 2055107.1862765676, 7277186.402843101 ], [ 2055102.0211460148, 7277194.3100641202 ], [ 2055083.9428607076, 7277225.0665016323 ], [ 2055080.8168512702, 7277230.8062449032 ], [ 2055014.2791124836, 7277363.0953169586 ], [ 2054997.6291866454, 7277391.7181329839 ], [ 2054987.0609048458, 7277406.4475464551 ], [ 2054981.0742943995, 7277412.2091318043 ], [ 2054975.7811744295, 7277417.7075115368 ], [ 2054969.1086777165, 7277425.1904120808 ], [ 2054927.6049554236, 7277463.9682893036 ], [ 2054887.0162228022, 7277499.2380146375 ], [ 2054711.3955557384, 7277649.6241973136 ], [ 2054705.0287610679, 7277655.5762004163 ], [ 2054678.5458542081, 7277682.590528775 ], [ 2054672.4756646259, 7277689.3744008066 ], [ 2054651.169114087, 7277715.4864201536 ], [ 2054645.0692399819, 7277723.8033964261 ], [ 2054619.286546598, 7277763.0520758498 ], [ 2054569.7777864684, 7277835.0689973785 ], [ 2054569.463025925, 7277835.5296044182 ], [ 2054468.9193926854, 7277983.5454807794 ], [ 2054453.3376805913, 7278004.4791182512 ], [ 2054431.5408548121, 7278026.7592703812 ], [ 2054404.5807873784, 7278050.2889641207 ], [ 2054373.8358731857, 7278074.8490992989 ], [ 2054095.4785841929, 7278281.6159244264 ], [ 2054089.932503348, 7278286.0496346513 ], [ 2054061.9579153121, 7278310.0899203988 ], [ 2054054.784146759, 7278316.8997842548 ], [ 2054028.7131220147, 7278344.2236172017 ], [ 2054021.5757516522, 7278352.5785263916 ], [ 2054000.3805206048, 7278380.3440931318 ], [ 2053996.1285535765, 7278386.3614815483 ], [ 2053977.6161222588, 7278414.7224006997 ], [ 2053974.7183859972, 7278419.4423039015 ], [ 2053869.6105227887, 7278601.7841542326 ], [ 2053867.6581103588, 7278605.3356599994 ], [ 2053848.8451164139, 7278641.2630355814 ], [ 2053845.1959409341, 7278649.0247798506 ], [ 2053830.5685598438, 7278683.9537974643 ], [ 2053826.404276324, 7278696.0008709012 ], [ 2053816.8530640153, 7278730.6420076806 ], [ 2053815.134861361, 7278737.9278114 ], [ 2053808.2664487795, 7278772.8571394542 ], [ 2053807.9491661121, 7278774.5473200101 ], [ 2053791.3625878403, 7278867.2959552174 ], [ 2053782.5197476551, 7278916.7421499314 ], [ 2053737.3817464202, 7279167.9827061752 ], [ 2053695.9897782817, 7279391.0216734614 ], [ 2053695.1634435987, 7279422.297652184 ], [ 2053704.0423615549, 7279452.2982270122 ], [ 2053721.7574017979, 7279478.0867326548 ], [ 2053746.5744927605, 7279497.1388105014 ], [ 2053776.0643646687, 7279507.5895104269 ], [ 2053807.3403433918, 7279508.4158451101 ], [ 2053837.3409182199, 7279499.5369271543 ], [ 2053863.1294238628, 7279481.8218869111 ], [ 2053882.1815017087, 7279457.004795948 ], [ 2053892.6322016348, 7279427.5149240401 ], [ 2053933.1015068721, 7279209.4476889493 ], [ 2053945.0253235989, 7279169.5274330406 ], [ 2053953.7847785351, 7279143.249503809 ], [ 2053961.7681510313, 7279123.1644134447 ], [ 2053969.6603926034, 7279107.0251638303 ], [ 2053980.7091363659, 7279090.9980292134 ], [ 2053996.5180980065, 7279072.0871818503 ], [ 2054013.0090216179, 7279055.1403628374 ], [ 2054030.3065936572, 7279040.4063040633 ], [ 2054051.1892870171, 7279025.5582862832 ], [ 2054073.9169928546, 7279011.3528317129 ], [ 2054101.9362936371, 7278996.8326465841 ], [ 2054221.9252955294, 7278936.8407858964 ], [ 2054225.9153632782, 7278934.7319819471 ], [ 2054259.6563009378, 7278915.9133902378 ], [ 2054265.0646402212, 7278912.6692419369 ], [ 2054303.499911927, 7278887.9334385041 ], [ 2054356.0731508892, 7278862.5810018443 ], [ 2054381.7815497618, 7278844.7499081725 ], [ 2054400.7215790602, 7278819.8471981948 ], [ 2054411.0392567541, 7278790.310522669 ], [ 2054411.7246166631, 7278759.0311371908 ], [ 2054402.7105709843, 7278729.070885947 ], [ 2054384.879477313, 7278703.362487074 ], [ 2054359.9767673346, 7278684.422457776 ], [ 2054330.440091809, 7278674.1047800817 ], [ 2054299.160706331, 7278673.4194201725 ], [ 2054269.200455087, 7278682.4334658515 ], [ 2054211.1028128415, 7278710.4499400919 ], [ 2054210.3871265154, 7278710.8508169735 ], [ 2054210.0985174582, 7278710.941180638 ], [ 2054063.9360260465, 7278783.4503554432 ], [ 2054059.3018227045, 7278785.902753612 ], [ 2054048.6732307395, 7278791.889161814 ], [ 2054054.1867981732, 7278780.7770845331 ], [ 2054055.7044679835, 7278777.577273733 ], [ 2054071.6676829627, 7278742.3217555117 ], [ 2054074.263411995, 7278736.026963518 ], [ 2054104.8874039114, 7278653.9375241315 ], [ 2054111.1027202397, 7278623.2741988543 ], [ 2054107.5383487197, 7278592.1910051676 ], [ 2054106.8534312374, 7278590.6909812996 ], [ 2054146.6087560863, 7278521.7231679298 ], [ 2054161.5918747552, 7278498.7691318057 ], [ 2054177.2113872089, 7278478.3077075109 ], [ 2054196.0655778341, 7278458.5475039883 ], [ 2054217.5903926727, 7278440.0499054277 ], [ 2054494.5067432041, 7278234.353425079 ], [ 2054497.2907566086, 7278232.2084986772 ], [ 2054531.1096179099, 7278205.1927847965 ], [ 2054534.4504615476, 7278202.4027581923 ], [ 2054566.0206691381, 7278174.849514205 ], [ 2054571.7475637437, 7278169.4394005593 ], [ 2054601.0134578731, 7278139.5245597465 ], [ 2054609.7491638111, 7278129.3024108745 ], [ 2054630.6438322314, 7278101.2309504878 ], [ 2054633.1468551515, 7278097.7120463708 ], [ 2054732.1220486735, 7277952.0051573804 ], [ 2054785.1163902727, 7277888.5258473447 ], [ 2054807.6041444708, 7277865.1278317375 ], [ 2055068.2101947691, 7277620.3334480608 ], [ 2055087.382673573, 7277595.6092548361 ], [ 2055091.2930552147, 7277584.742955002 ], [ 2055108.9812591146, 7277568.2164614433 ], [ 2055115.3474863134, 7277561.7004874721 ], [ 2055122.5129731672, 7277553.6647209851 ], [ 2055132.3293964511, 7277544.2172780484 ], [ 2055144.2356617106, 7277530.4617770938 ], [ 2055162.9150722667, 7277504.4275771454 ], [ 2055168.1044708097, 7277496.4130243482 ], [ 2055188.6874446569, 7277461.0289223762 ], [ 2055191.5844682797, 7277455.680781302 ], [ 2055258.0201874932, 7277323.59454263 ], [ 2055272.0459804882, 7277299.7325768257 ], [ 2055288.3047966603, 7277277.2388325669 ], [ 2055306.7678954648, 7277255.6786770718 ], [ 2055924.0351089693, 7276658.7942525391 ], [ 2055952.1986821045, 7276633.8008914609 ], [ 2055982.2725887175, 7276610.1875296505 ], [ 2056007.57444491, 7276592.376558397 ], [ 2056040.320679083, 7276572.4129376281 ], [ 2056418.5576904588, 7276360.4329031073 ], [ 2056423.8094837461, 7276357.8000719938 ], [ 2056424.4860796062, 7276357.4576645 ], [ 2056475.4036146943, 7276331.4466636376 ], [ 2056477.8183910169, 7276330.1712122038 ], [ 2056522.5428571575, 7276305.7615536423 ], [ 2056552.2845457902, 7276290.8773746975 ], [ 2056578.7607727072, 7276280.7247083075 ], [ 2056609.8995591078, 7276270.2101000603 ], [ 2056645.4584743122, 7276262.453155878 ], [ 2056658.019453459, 7276260.143832637 ], [ 2056659.8468344775, 7276274.8009855207 ], [ 2056673.1220209594, 7276303.1318714581 ], [ 2056694.5021987883, 7276325.9738869136 ], [ 2056721.8945271939, 7276341.0910962671 ], [ 2056752.6176542179, 7276347.0037217373 ], [ 2056783.664186127, 7276343.1329943491 ], [ 2056811.9950720638, 7276329.8578078672 ], [ 2056954.7692669572, 7276233.1681224378 ], [ 2056988.9331475222, 7276213.6716877716 ], [ 2057012.3941470436, 7276203.2363275765 ], [ 2057040.5230420216, 7276193.7081839275 ], [ 2057079.8985317338, 7276182.0699139219 ], [ 2057183.5597994146, 7276152.0032875203 ], [ 2057194.4952860309, 7276148.1308473051 ], [ 2057268.4550292348, 7276117.002765324 ], [ 2057334.0575760142, 7276097.3398538083 ], [ 2057350.7507830875, 7276092.468480533 ], [ 2057381.1452286569, 7276086.2482208256 ], [ 2057668.0060021395, 7276033.8508705208 ], [ 2057735.8548098966, 7276022.2684052009 ], [ 2057789.9817094635, 7276014.8647059938 ], [ 2058375.57044824, 7275945.892182678 ], [ 2058416.4518555938, 7275942.0432954049 ], [ 2058449.4069283684, 7275941.0788481999 ], [ 2058482.86553511, 7275943.5398822008 ], [ 2058774.7481116094, 7275980.6739189299 ], [ 2058775.4420311844, 7275980.652722179 ], [ 2058776.1111422887, 7275980.8378275763 ], [ 2058826.3615967745, 7275986.5309603959 ], [ 2059105.208610757, 7276021.4132993883 ], [ 2059136.514223427, 7276026.4180520708 ], [ 2059168.4899897499, 7276033.8933538236 ], [ 2059189.9810569715, 7276041.6128130909 ], [ 2059208.9457981079, 7276051.191342297 ], [ 2059230.4708874989, 7276064.6631176565 ], [ 2059250.9019172867, 7276080.4309479231 ], [ 2059268.3953921506, 7276095.3239326449 ], [ 2059283.8303917309, 7276112.8378625866 ], [ 2059285.484580551, 7276114.7156807659 ], [ 2059301.8199203168, 7276137.3735920638 ], [ 2059314.0109899915, 7276158.9511716366 ], [ 2059325.1012722736, 7276185.1157009397 ], [ 2059352.4445516223, 7276263.8399001481 ], [ 2059360.1315362635, 7276288.7471743999 ], [ 2059364.0057217747, 7276311.378219896 ], [ 2059366.7131941272, 7276343.3267942229 ], [ 2059371.0184224222, 7276402.5121490303 ], [ 2059369.8944817632, 7276429.299440125 ], [ 2059365.0606843079, 7276459.066114503 ], [ 2059356.808456721, 7276488.8201232646 ], [ 2059328.8643197194, 7276580.59471153 ], [ 2059326.8354403453, 7276588.3650717763 ], [ 2059319.5662775971, 7276621.6146571366 ], [ 2059317.7781526097, 7276632.794605203 ], [ 2059314.1936650067, 7276667.8296848368 ], [ 2059313.6771392361, 7276678.7535867877 ], [ 2059313.9331740651, 7276713.0785182305 ], [ 2059314.5064408134, 7276723.0507340161 ], [ 2059318.0018728229, 7276755.4752621837 ], [ 2059319.9079879166, 7276766.8992296448 ], [ 2059327.7671439678, 7276801.5124176769 ], [ 2059330.5259143929, 7276811.3190400945 ], [ 2059342.5261555002, 7276846.9114629244 ], [ 2059345.0613923054, 7276853.6249582777 ], [ 2059361.7370520248, 7276893.4026579009 ], [ 2059365.6015442642, 7276901.5659640776 ], [ 2059384.1585033801, 7276936.5827935683 ], [ 2059386.8648737727, 7276941.3670715336 ], [ 2059456.6056643103, 7277057.1107475562 ], [ 2059470.1228238507, 7277080.1487295264 ], [ 2059478.4993719026, 7277102.066789275 ], [ 2059486.8006312221, 7277131.4156093029 ], [ 2059510.4461496049, 7277244.4548902325 ], [ 2059513.0633290724, 7277254.3892056737 ], [ 2059525.3752647531, 7277292.9594603665 ], [ 2059529.9459718419, 7277304.6772125512 ], [ 2059546.1763535992, 7277339.6190707553 ], [ 2059554.8526167576, 7277354.7037215419 ], [ 2059576.8159522922, 7277386.1899251565 ], [ 2059580.8577931544, 7277391.5868976591 ], [ 2059608.8212492412, 7277426.4138581911 ], [ 2059617.1632493092, 7277435.5770667084 ], [ 2059649.3791099435, 7277466.8331477772 ], [ 2059663.0110615718, 7277477.9096642891 ], [ 2059696.3846449137, 7277500.4686455447 ], [ 2059713.2955838416, 7277509.6634826241 ], [ 2059754.0719133182, 7277526.9811446834 ], [ 2059761.2822251467, 7277529.7201870447 ], [ 2059801.9806309813, 7277543.4092308385 ], [ 2059807.4408334112, 7277545.0738942297 ], [ 2059846.2690717981, 7277555.7102785846 ], [ 2059848.65951169, 7277556.3334649894 ], [ 2060286.5455677211, 7277664.7320048884 ], [ 2060323.9014860634, 7277674.8115407713 ], [ 2060352.5170266128, 7277685.4559420096 ], [ 2060380.1256391881, 7277698.6871319162 ], [ 2060406.9249440338, 7277714.5506241806 ], [ 2060431.3225770094, 7277733.245728544 ], [ 2060451.2958457069, 7277749.3045572573 ], [ 2060726.0691280465, 7277986.0454579499 ], [ 2060727.5593973077, 7277987.3043365795 ], [ 2060761.4784461542, 7278015.3945267946 ], [ 2060763.1068809447, 7278016.7145930538 ], [ 2060792.2584871964, 7278039.8438099679 ], [ 2060818.0539771146, 7278062.5695250519 ], [ 2060836.3280213808, 7278079.7306100801 ], [ 2060848.4099812659, 7278093.0910458518 ], [ 2060858.6569799911, 7278107.1010149634 ], [ 2060868.0413573233, 7278122.8708358267 ], [ 2060876.274504079, 7278140.3354739873 ], [ 2060883.1145856495, 7278158.1564256074 ], [ 2060887.7049810088, 7278175.4027476851 ], [ 2060890.7711493967, 7278194.389822986 ], [ 2060892.3421733298, 7278214.1531163668 ], [ 2060891.7597620746, 7278235.2232601913 ], [ 2060889.1526760764, 7278256.958265624 ], [ 2060884.5222203129, 7278279.050224754 ], [ 2060878.3558199704, 7278298.1394785885 ], [ 2060868.5726000294, 7278320.7378537888 ], [ 2060855.0628353534, 7278347.9400611576 ], [ 2060830.9707786939, 7278386.2973752581 ], [ 2060823.6758411166, 7278400.2392600151 ], [ 2060811.0744747606, 7278429.7714796262 ], [ 2060806.232920093, 7278443.9935361743 ], [ 2060798.3069723488, 7278474.6587741887 ], [ 2060797.1386354002, 7278479.7176539246 ], [ 2060789.802680956, 7278515.7211392857 ], [ 2060789.3373011609, 7278518.1594510367 ], [ 2060779.2940077765, 7278574.5738477055 ], [ 2060774.0012516652, 7278598.3424455607 ], [ 2060767.7579846194, 7278615.5734584825 ], [ 2060750.1140840685, 7278649.2287659682 ], [ 2060620.685780054, 7278874.7606684724 ], [ 2060609.5497290355, 7278903.9986239718 ], [ 2060607.993740279, 7278935.2468010886 ], [ 2060616.1701248051, 7278965.4464105256 ], [ 2060633.278521128, 7278991.6413040999 ], [ 2060657.6442402145, 7279011.2673431169 ], [ 2060686.8821957144, 7279022.4033941356 ], [ 2060718.1303728304, 7279023.9593828917 ], [ 2060748.3299822682, 7279015.7829983663 ], [ 2060774.524875842, 7278998.6746020429 ], [ 2060794.150914859, 7278974.3088829564 ], [ 2060924.5283024756, 7278747.1231796704 ], [ 2060926.3627339709, 7278743.7805995001 ], [ 2060948.0366388271, 7278702.43815766 ], [ 2060953.4884465146, 7278690.0722145149 ], [ 2060964.2307773775, 7278660.4240766801 ], [ 2060967.8212358896, 7278648.09397911 ], [ 2060974.9790791469, 7278615.9496871177 ], [ 2060975.8218312759, 7278611.7413312756 ], [ 2060986.0237785962, 7278554.4357562121 ], [ 2060992.593428686, 7278522.1931485683 ], [ 2060997.9844222197, 7278501.3355672192 ], [ 2061004.5320104025, 7278485.9908175571 ], [ 2061027.0844688104, 7278450.0847202437 ], [ 2061031.9653488011, 7278441.3770693121 ], [ 2061048.8636475031, 7278407.3519743904 ], [ 2061051.0704562678, 7278402.59993387 ], [ 2061063.8054060126, 7278373.1833231598 ], [ 2061067.1942713857, 7278364.1937505035 ], [ 2061076.4671849706, 7278335.4876997499 ], [ 2061079.1820559688, 7278325.2628466655 ], [ 2061085.7944337216, 7278293.7151143197 ], [ 2061087.2094864305, 7278285.1104706535 ], [ 2061090.0824101057, 7278261.1592040928 ], [ 2061238.7112961293, 7278371.930419594 ], [ 2061242.0820169384, 7278374.335648776 ], [ 2061277.8823651785, 7278398.7789477501 ], [ 2061281.800742761, 7278401.3221724741 ], [ 2061331.6607054053, 7278432.0529166833 ], [ 2061395.7810802739, 7278479.2656767098 ], [ 2061423.5669172632, 7278493.64680799 ], [ 2061454.4368325567, 7278498.7377807731 ], [ 2061485.3690637618, 7278494.0402551722 ], [ 2061513.3357485705, 7278480.0140577219 ], [ 2061535.5993130188, 7278458.0321703563 ], [ 2061549.9804442991, 7278430.2463333672 ], [ 2061555.0714170821, 7278399.3764180737 ], [ 2061550.373891481, 7278368.4441868691 ], [ 2061536.3476940314, 7278340.4775020601 ], [ 2061514.3658066657, 7278318.2139376113 ], [ 2061447.2681437866, 7278268.8089573327 ], [ 2061232.7145612729, 7278108.0210638661 ], [ 2061228.3483971232, 7278104.9279233981 ], [ 2061194.9970776816, 7278082.6163347866 ], [ 2061190.6091590258, 7278079.8429707941 ], [ 2061144.9502395233, 7278052.6166924918 ], [ 2061091.6291021321, 7278012.8875241969 ], [ 2061091.4057403274, 7278012.721581826 ], [ 2060917.28670191, 7277883.7387509486 ], [ 2060888.2365757241, 7277860.690049476 ], [ 2060855.8761003336, 7277833.890597838 ], [ 2060580.5538898639, 7277596.6767481789 ], [ 2060577.9410703541, 7277594.5018532844 ], [ 2060555.7328319394, 7277576.646073035 ], [ 2060553.895847132, 7277575.2040976714 ], [ 2060523.8284526691, 7277552.1644414067 ], [ 2060513.94373405, 7277545.4864905793 ], [ 2060478.2324414034, 7277524.3476656023 ], [ 2060470.5114791063, 7277520.2225861428 ], [ 2060434.8558462067, 7277503.1349310186 ], [ 2060426.5023923859, 7277499.5882527456 ], [ 2060389.2882866117, 7277485.7453594794 ], [ 2060380.4750195825, 7277482.9238394992 ], [ 2060337.6392795253, 7277471.3657143572 ], [ 2060335.6181361426, 7277470.842931632 ], [ 2059897.9178487158, 7277362.4903786862 ], [ 2059863.0348482653, 7277352.9347301256 ], [ 2059828.7007889745, 7277341.3863554019 ], [ 2059800.3767724987, 7277329.3571769102 ], [ 2059782.3183680503, 7277317.1505402038 ], [ 2059760.8856218155, 7277296.3563214354 ], [ 2059738.9206981836, 7277269.0002061529 ], [ 2059723.8841379301, 7277247.4440906411 ], [ 2059713.9876760822, 7277226.1383215114 ], [ 2059705.1559809183, 7277198.4708010918 ], [ 2059681.8523838238, 7277087.0661020707 ], [ 2059680.1958223684, 7277080.323877817 ], [ 2059669.7317902348, 7277043.328648054 ], [ 2059666.9175900854, 7277034.846389751 ], [ 2059653.9822652529, 7277000.9998433217 ], [ 2059646.8215259423, 7276986.0933784861 ], [ 2059628.8100323337, 7276955.3954745531 ], [ 2059628.213030312, 7276954.3914550049 ], [ 2059559.5897611447, 7276840.502447254 ], [ 2059544.4369762263, 7276811.909266524 ], [ 2059530.8971906754, 7276779.6118023358 ], [ 2059521.6735130434, 7276752.2545991438 ], [ 2059516.2280521491, 7276728.2717744447 ], [ 2059513.8903113611, 7276706.5862884084 ], [ 2059513.7124225856, 7276682.7378922803 ], [ 2059516.1624327991, 7276658.791288903 ], [ 2059521.3622682597, 7276635.0069303736 ], [ 2059548.5002423043, 7276545.8799555767 ], [ 2059549.1990068546, 7276543.4776144521 ], [ 2059559.2511568726, 7276507.2338540172 ], [ 2059561.5957028894, 7276496.5368662449 ], [ 2059568.2637403889, 7276455.4748848891 ], [ 2059569.4688342265, 7276443.6380075263 ], [ 2059571.0829668425, 7276405.1677912297 ], [ 2059570.9073538198, 7276393.7207057849 ], [ 2059566.1428796141, 7276328.221950084 ], [ 2059566.0492395924, 7276327.0327232732 ], [ 2059562.9322938493, 7276290.2523023551 ], [ 2059561.8556101364, 7276281.8230656153 ], [ 2059556.1671841573, 7276248.5941387173 ], [ 2059553.1538690652, 7276235.9776703333 ], [ 2059543.0349273514, 7276203.1903983196 ], [ 2059541.9462967711, 7276199.8700480442 ], [ 2059512.9364374706, 7276116.3475885233 ], [ 2059510.5428262381, 7276110.1321518561 ], [ 2059495.9377090456, 7276075.6753177522 ], [ 2059490.9319547855, 7276065.5104355402 ], [ 2059473.23215575, 7276034.1826823317 ], [ 2059467.2839869997, 7276024.8917671125 ], [ 2059444.8642415542, 7275993.7944890084 ], [ 2059438.7850424913, 7275986.1747171534 ], [ 2059433.8981168456, 7275980.6271292912 ], [ 2059413.7014359606, 7275957.7101665754 ], [ 2059403.502700642, 7275947.6844725683 ], [ 2059378.7229819915, 7275926.5883796457 ], [ 2059374.9954391662, 7275923.5661710482 ], [ 2059348.7796990841, 7275903.3339387905 ], [ 2059340.7354984451, 7275897.7326098848 ], [ 2059311.1690416886, 7275879.2280333713 ], [ 2059303.1995643766, 7275874.733985723 ], [ 2059274.6572469387, 7275860.3181063179 ], [ 2059263.3789575039, 7275855.4661610965 ], [ 2059230.6732911093, 7275843.7184867272 ], [ 2059219.6327453668, 7275840.456900198 ], [ 2059178.5781171608, 7275830.8591400981 ], [ 2059171.6001897834, 7275829.4875207338 ], [ 2059135.0985287521, 7275823.6520883506 ], [ 2059131.7249729224, 7275823.1715622935 ], [ 2058850.6098628219, 7275788.0054960465 ], [ 2058850.0217441001, 7275788.0246938812 ], [ 2058849.4546138148, 7275787.8678008383 ], [ 2058799.308212237, 7275782.1864567082 ], [ 2058509.9017733994, 7275745.3674404509 ], [ 2058677.5533491566, 7275695.1604108866 ], [ 2058678.9061408353, 7275694.7448338941 ], [ 2058726.9293691625, 7275679.6194232339 ], [ 2058729.8675983949, 7275678.6437511081 ], [ 2058773.5493665838, 7275663.3840072677 ], [ 2058775.2883967864, 7275662.7584061455 ], [ 2058828.2764744039, 7275643.1415212844 ], [ 2058832.2559489156, 7275641.5706781689 ], [ 2058890.3869870077, 7275617.1744055916 ], [ 2058891.0197538442, 7275616.9062868292 ], [ 2058948.0042011803, 7275592.5292847278 ], [ 2058948.7859171503, 7275592.1909337817 ], [ 2059002.8760577284, 7275568.5050060134 ], [ 2059008.1509696539, 7275566.0092597464 ], [ 2059062.452617263, 7275538.3501754757 ], [ 2059068.3424997237, 7275535.0960264867 ], [ 2059114.6514078926, 7275507.4370399257 ], [ 2059114.8416905736, 7275507.323103047 ], [ 2059894.2301599667, 7275039.4683269961 ], [ 2059916.1891576536, 7275026.3435724992 ], [ 2059936.2387387571, 7275016.3606799776 ], [ 2059965.3434013189, 7275002.5420946386 ], [ 2059989.0310816118, 7274992.39611068 ], [ 2060025.966099191, 7274979.2259711325 ], [ 2060060.6427596991, 7274968.7239741143 ], [ 2060095.1391681274, 7274960.1556481281 ], [ 2060130.1353427391, 7274953.4365139278 ], [ 2060169.6685916749, 7274947.7904034145 ], [ 2060200.7514334938, 7274945.1635690285 ], [ 2060233.4236821504, 7274944.2707633693 ], [ 2060362.2303300439, 7274945.1421052851 ], [ 2060364.7234329642, 7274945.1278909156 ], [ 2060413.3143906936, 7274944.2450197181 ], [ 2060416.071162652, 7274944.1568866018 ], [ 2060454.2203521484, 7274942.410337355 ], [ 2060461.3579138496, 7274941.8268702356 ], [ 2060501.7223612107, 7274937.0670456942 ], [ 2060505.6607572888, 7274936.523043138 ], [ 2060552.6598463028, 7274929.0762266759 ], [ 2060559.8258353253, 7274927.6708459184 ], [ 2060606.1013476478, 7274916.8269119337 ], [ 2060612.5742497831, 7274915.0792368921 ], [ 2060654.2411351865, 7274902.3160418002 ], [ 2060659.4934589041, 7274900.5465416247 ], [ 2060700.7929899874, 7274885.3458913099 ], [ 2060705.9569525232, 7274883.2804439776 ], [ 2060748.5032619049, 7274864.8746455228 ], [ 2060752.5234273069, 7274863.0288911201 ], [ 2060791.8414714569, 7274843.913008607 ], [ 2060792.9291758901, 7274843.3760010777 ], [ 2061370.2209231921, 7274553.9948782315 ], [ 2061373.4996981644, 7274552.2746367836 ], [ 2061423.6046009727, 7274524.7918550493 ], [ 2061425.1574996023, 7274523.9220156446 ], [ 2061475.6631525748, 7274495.0383301489 ], [ 2061476.8186620544, 7274494.3672208376 ], [ 2061807.3036707265, 7274299.4600980552 ], [ 2062105.8286090067, 7274124.65023515 ], [ 2062108.5086167993, 7274123.0239384333 ], [ 2062157.8231512201, 7274092.0307356082 ], [ 2062160.4806010288, 7274090.3012118209 ], [ 2062211.9881294195, 7274055.6043228786 ], [ 2062213.5791553853, 7274054.5100849262 ], [ 2062508.5005324173, 7273847.4535286734 ], [ 2062541.1662878664, 7273825.8442555573 ], [ 2062570.3539517086, 7273808.92952458 ], [ 2062599.0051003697, 7273794.2660802566 ], [ 2062627.8757515755, 7273782.1223190734 ], [ 2062657.1859134608, 7273772.2645719992 ], [ 2062687.7749120872, 7273764.1472423654 ], [ 2062725.5123581854, 7273757.1886678804 ], [ 2063228.4546795308, 7273676.4681632007 ], [ 2063228.7605426495, 7273676.4185870336 ], [ 2063334.9816007647, 7273659.0326957908 ], [ 2063335.8293309794, 7273658.89019835 ], [ 2063350.4010523225, 7273656.3763475139 ], [ 2063350.6480709596, 7273656.3334139679 ], [ 2063363.6090292956, 7273654.0639673928 ], [ 2063400.6952410974, 7273648.4797136961 ], [ 2063519.6842669542, 7273642.5600629868 ], [ 2063561.0990953878, 7273641.9710168494 ], [ 2063599.0343283617, 7273644.4933868712 ], [ 2064182.0517503913, 7273692.1183318542 ], [ 2064213.2493404194, 7273689.756118793 ], [ 2064242.1900477281, 7273677.8689351669 ], [ 2064248.5655946597, 7273672.4563272567 ], [ 2064534.8009171712, 7273696.2257358208 ], [ 2064630.3604704984, 7273704.3322394239 ], [ 2064659.7057715044, 7273706.9787893938 ], [ 2064681.3646756064, 7273709.0107199987 ], [ 2064696.4421209081, 7273711.2574498225 ], [ 2064709.964103054, 7273713.5624160506 ], [ 2064712.5487470685, 7273714.3569208095 ], [ 2064732.8642267664, 7273721.6453873953 ], [ 2064753.1119654432, 7273730.5502362521 ], [ 2064768.6677470049, 7273739.1974632284 ], [ 2064788.2039600273, 7273753.3966640383 ], [ 2064808.6585353147, 7273771.1254850877 ], [ 2064839.0058736058, 7273800.7790136822 ], [ 2064839.3548065261, 7273801.1183132501 ], [ 2064967.9076075482, 7273925.5148254037 ], [ 2064996.7447737625, 7273954.7998285731 ], [ 2065031.0991795412, 7273991.9870683765 ], [ 2065049.8509230651, 7274012.8512244765 ], [ 2065188.9922489563, 7274170.9602259668 ], [ 2065289.8732664001, 7274285.8043597061 ], [ 2065291.9521928621, 7274288.098418368 ], [ 2065317.5890715902, 7274315.5228632065 ], [ 2065325.2353923782, 7274322.8781516189 ], [ 2065350.7386877204, 7274344.9290870102 ], [ 2065360.7382766642, 7274352.5320336223 ], [ 2065386.4308151396, 7274369.6316267923 ], [ 2065392.0870743748, 7274373.1304512052 ], [ 2065419.4605371589, 7274388.8291004915 ], [ 2065429.5111245634, 7274393.864707455 ], [ 2065454.6248016877, 7274404.72711646 ], [ 2065455.8368034393, 7274405.2418971434 ], [ 2065535.5930700714, 7274438.4991201488 ], [ 2065646.5955299309, 7274498.9649151312 ], [ 2065650.7956142379, 7274501.1257788045 ], [ 2065680.6737655676, 7274515.6155931726 ], [ 2065682.8673188905, 7274516.6467398107 ], [ 2065725.078632189, 7274535.8683397863 ], [ 2065753.4078550299, 7274552.1337848604 ], [ 2065815.9454083515, 7274597.0217694985 ], [ 2065822.1466186685, 7274601.1321875304 ], [ 2065853.8949374431, 7274620.5161778089 ], [ 2065857.402942152, 7274622.5613989001 ], [ 2065883.5964183363, 7274637.1282112971 ], [ 2065912.9816100714, 7274647.8697279859 ], [ 2065914.4556938675, 7274647.9232513485 ], [ 2065960.9453284116, 7274680.495581666 ], [ 2065989.061854328, 7274694.2189429337 ], [ 2066020.0430113683, 7274698.5821507629 ], [ 2066050.8561480225, 7274693.1581039689 ], [ 2066078.4850597875, 7274678.4777460452 ], [ 2066100.2252362778, 7274655.9780927086 ], [ 2066113.9485975457, 7274627.8615667922 ], [ 2066118.3118053742, 7274596.880409752 ], [ 2066112.8877585807, 7274566.067273098 ], [ 2066098.2074006568, 7274538.4383613328 ], [ 2066075.7077473202, 7274516.6981848422 ], [ 2066009.5708196231, 7274470.3602457242 ], [ 2066003.3413867992, 7274465.9733758224 ], [ 2065990.9726470197, 7274454.7861476634 ], [ 2065975.5045779471, 7274440.2204579078 ], [ 2065962.5786796901, 7274424.7029837715 ], [ 2065951.4699273538, 7274407.2469184771 ], [ 2065936.3415156289, 7274378.5892359884 ], [ 2065936.056070446, 7274378.0524768429 ], [ 2065925.1257684582, 7274357.6486817412 ], [ 2065892.0995454786, 7274292.716982251 ], [ 2065858.9071767924, 7274221.7857074942 ], [ 2065808.3732943407, 7274111.4278880171 ], [ 2065791.0578055342, 7274085.3694244875 ], [ 2065782.9501517368, 7274078.9441809747 ], [ 2065782.8946711163, 7274078.8256670125 ], [ 2065765.360361818, 7274052.9139385568 ], [ 2065740.677078255, 7274033.6888199188 ], [ 2065711.2609922008, 7274023.0321996594 ], [ 2065679.9915551124, 7274021.9872220196 ], [ 2065649.929637359, 7274030.65617669 ], [ 2065624.0179089038, 7274048.1904859878 ], [ 2065604.7927902658, 7274072.8737695506 ], [ 2065594.1361700064, 7274102.289855605 ], [ 2065593.0911923659, 7274133.5592926936 ], [ 2065601.7601470363, 7274163.6212104466 ], [ 2065651.3860702177, 7274269.6287624165 ], [ 2065616.8278156205, 7274255.6816317067 ], [ 2065533.4177537116, 7274220.9008283047 ], [ 2065514.0754202015, 7274212.5346963098 ], [ 2065494.4718454222, 7274201.2920688186 ], [ 2065476.7882600378, 7274189.522810746 ], [ 2065474.9623674722, 7274187.9440877438 ], [ 2065461.4742134127, 7274166.7709779711 ], [ 2065344.3574865998, 7274034.3891818533 ], [ 2065301.3922206482, 7273985.2203285992 ], [ 2065287.0083704481, 7273962.6366848657 ], [ 2065279.9031484716, 7273948.9421980679 ], [ 2065275.5090589218, 7273936.1629453879 ], [ 2065279.2500352294, 7273935.1771821659 ], [ 2065297.9851055294, 7273929.4392581321 ], [ 2065304.8669284233, 7273927.0541852852 ], [ 2065329.6021192786, 7273917.4590039831 ], [ 2065335.84371062, 7273914.7906753803 ], [ 2065454.8394287622, 7273859.0690507144 ], [ 2065479.1868185471, 7273850.1848835563 ], [ 2065509.2313397832, 7273841.2137721144 ], [ 2065535.8897020235, 7273833.7570375614 ], [ 2065558.5896898869, 7273829.2268390255 ], [ 2065576.0696873076, 7273827.5347132646 ], [ 2065592.9415769619, 7273826.683710875 ], [ 2065619.872809778, 7273827.7058772584 ], [ 2065622.4419458886, 7273827.7703411467 ], [ 2065647.533359115, 7273828.0773829827 ], [ 2065655.8493859731, 7273827.8330396684 ], [ 2065681.2190979235, 7273826.0291690454 ], [ 2065689.4629665683, 7273825.0979915056 ], [ 2065712.4615733649, 7273821.528631716 ], [ 2065720.8219169809, 7273819.8634239826 ], [ 2065744.1099544556, 7273814.1831558375 ], [ 2065751.2995122578, 7273812.1420584219 ], [ 2065774.2869871084, 7273804.6771176998 ], [ 2065781.4248521407, 7273802.0551904291 ], [ 2065801.7295272611, 7273793.707514503 ], [ 2065804.2767319907, 7273792.618822014 ], [ 2065833.2420634958, 7273779.7614994906 ], [ 2065859.5005387138, 7273762.7508512568 ], [ 2065879.217253288, 7273738.4584483188 ], [ 2065890.4621978218, 7273709.2622003313 ], [ 2065892.1346387961, 7273678.0200394699 ], [ 2065886.8616340023, 7273658.2523362068 ], [ 2066123.6942677407, 7273548.1728534801 ], [ 2066149.6539558789, 7273530.7096273787 ], [ 2066168.9466528017, 7273506.0791275958 ], [ 2066179.6838549145, 7273476.6923590619 ], [ 2066180.8145300634, 7273445.4259034293 ], [ 2066172.2279998877, 7273415.3403392229 ], [ 2066154.7647737863, 7273389.3806510847 ], [ 2066130.1342740038, 7273370.0879541617 ], [ 2066100.7475054692, 7273359.3507520491 ], [ 2066069.4810498371, 7273358.2200769 ], [ 2066039.3954856305, 7273366.806607076 ], [ 2065374.2726600911, 7273675.954782431 ], [ 2065374.0146182443, 7273676.0751669668 ], [ 2065254.104332593, 7273732.2250523157 ], [ 2065235.9326992675, 7273739.2741233073 ], [ 2065231.9224934359, 7273740.5023149317 ], [ 2065231.6153612412, 7273739.6088725645 ], [ 2065223.2552674839, 7273718.7107351003 ], [ 2065221.0081255639, 7273713.5236243773 ], [ 2065202.1617357726, 7273673.1859630523 ], [ 2065130.3426532168, 7273519.4774147281 ], [ 2064932.8319958234, 7273090.0287966328 ], [ 2064915.4733198613, 7273063.9990820177 ], [ 2064890.9206137985, 7273044.6074781884 ], [ 2064861.5772675732, 7273033.7521704361 ], [ 2064830.3156123611, 7273032.4957519164 ], [ 2064800.1957567872, 7273040.9612096297 ], [ 2064774.1660421721, 7273058.319885592 ], [ 2064754.7744383423, 7273082.8725916548 ], [ 2064743.9191305898, 7273112.2159378799 ], [ 2064742.6627120711, 7273143.4775930922 ], [ 2064751.1281697843, 7273173.5974486666 ], [ 2064948.7647937401, 7273603.3199566212 ], [ 2064949.0183759138, 7273603.8669718066 ], [ 2064970.3249023776, 7273649.4675995903 ], [ 2064946.2995564232, 7273625.9915281003 ], [ 2064941.9074670544, 7273621.9489508979 ], [ 2064915.9588937501, 7273599.4582559746 ], [ 2064909.2555459267, 7273594.1331399065 ], [ 2064881.3477495841, 7273573.8493518466 ], [ 2064871.1411324246, 7273567.3370949067 ], [ 2064846.2166984363, 7273553.4819737673 ], [ 2064837.8885164836, 7273549.347042907 ], [ 2064810.1810952257, 7273537.1614649296 ], [ 2064803.691926945, 7273534.5741371075 ], [ 2064777.9103328763, 7273525.324624436 ], [ 2064773.5239417495, 7273523.8644758016 ], [ 2064762.5367080092, 7273520.4870631108 ], [ 2064749.9578333877, 7273517.4948964594 ], [ 2064729.0186371689, 7273513.9255869007 ], [ 2064726.9534813187, 7273513.5957428031 ], [ 2064708.1516193228, 7273510.7940278407 ], [ 2064702.7535787947, 7273510.1391226705 ], [ 2064678.2076310753, 7273507.836344 ], [ 2064677.8493377704, 7273507.8033808498 ], [ 2064648.0602420343, 7273505.1168065872 ], [ 2064647.5308815863, 7273505.0704829935 ], [ 2064551.6180083179, 7273496.934006569 ], [ 2064551.4408379691, 7273496.919135483 ], [ 2063670.0799015625, 7273423.7296073493 ], [ 2063667.9228114525, 7273423.5739462022 ], [ 2063629.1057050144, 7273421.1944344863 ], [ 2063626.1740430603, 7273421.0578691652 ], [ 2063588.258624495, 7273419.8489239682 ], [ 2063583.502110221, 7273419.8104480309 ], [ 2063544.3844411557, 7273420.4245154085 ], [ 2063538.6925510329, 7273420.6761912052 ], [ 2063503.638043382, 7273423.2284092531 ], [ 2063498.3306094108, 7273423.7574484805 ], [ 2063454.8603482554, 7273429.264869215 ], [ 2063451.4310290832, 7273429.7598493453 ], [ 2063376.3090620094, 7273441.9348617997 ], [ 2063330.9322254949, 7273448.8938674163 ], [ 2063329.1546099507, 7273449.1828899402 ], [ 2063315.3315617677, 7273451.5583361667 ], [ 2063309.1424630058, 7273452.5611890703 ], [ 2063309.0638859475, 7273429.1189300399 ], [ 2063299.2960201667, 7273399.3959007161 ], [ 2063280.8213065804, 7273374.1460565189 ], [ 2063272.9736859957, 7273368.4845188754 ], [ 2063297.8124546495, 7273352.7753056018 ], [ 2063323.6116526218, 7273338.1635725303 ], [ 2063338.279299272, 7273330.2308014091 ], [ 2063357.979179224, 7273320.5499127954 ], [ 2063379.6313576542, 7273312.0842673937 ], [ 2063403.5925518279, 7273305.3303379258 ], [ 2063756.8226445769, 7273225.8223513663 ], [ 2063785.8953025783, 7273214.2616320616 ], [ 2063809.9725846841, 7273194.2827892397 ], [ 2063813.4877457547, 7273188.7255323883 ], [ 2063852.6001777546, 7273179.8004828226 ], [ 2063881.6386087039, 7273168.1540583875 ], [ 2063905.6568546069, 7273148.1042818846 ], [ 2063922.3038422102, 7273121.6137651317 ], [ 2063929.9500483805, 7273091.2755844789 ], [ 2063927.8470091836, 7273060.0594524285 ], [ 2063916.200584749, 7273031.0210214788 ], [ 2063896.1508082456, 7273007.002775576 ], [ 2063869.6602914927, 7272990.3557879729 ], [ 2063839.3221108404, 7272982.7095818026 ], [ 2063808.1059787893, 7272984.8126209993 ], [ 2063331.3775495898, 7273093.5970826726 ], [ 2063315.7513040465, 7273096.4939617347 ], [ 2063294.36543858, 7273097.8283481244 ], [ 2063259.1730667779, 7273097.8958454533 ], [ 2063228.4628128535, 7273096.8450634545 ], [ 2063209.1666208571, 7273094.4368467443 ], [ 2063192.2634083363, 7273089.7416038876 ], [ 2063146.9205744744, 7273074.1692983005 ], [ 2063122.9096751476, 7273065.1290995227 ], [ 2063113.3783998077, 7273062.0757012824 ], [ 2063085.3147561785, 7273054.6112928009 ], [ 2063073.6482554215, 7273052.2414741004 ], [ 2063046.1746050951, 7273048.3461686457 ], [ 2063040.6764875213, 7273047.7212574976 ], [ 2063016.4978941192, 7273045.6488790307 ], [ 2062985.2911131484, 7273047.886398986 ], [ 2062956.3031324453, 7273059.6578325797 ], [ 2062932.3714975319, 7273079.8109098747 ], [ 2062915.8388035751, 7273106.3729072511 ], [ 2062908.3233858494, 7273136.7437513378 ], [ 2062910.2559011306, 7273163.696619832 ], [ 2062621.7401119536, 7273148.5984621048 ], [ 2062590.6248641531, 7273151.8712328607 ], [ 2062562.0438467588, 7273164.5989631694 ], [ 2062538.7947688885, 7273185.535774108 ], [ 2062523.1534122704, 7273212.632224747 ], [ 2062516.6508618696, 7273243.2359257061 ], [ 2062519.9236326255, 7273274.3511735061 ], [ 2062532.6513629337, 7273302.9321909007 ], [ 2062553.5881738726, 7273326.1812687712 ], [ 2062580.6846245115, 7273341.8226253893 ], [ 2062611.2883254704, 7273348.3251757901 ], [ 2062929.4281812008, 7273364.9735739063 ], [ 2062908.7530706157, 7273379.4700211566 ], [ 2062884.6847870743, 7273395.896032393 ], [ 2062840.6801032061, 7273421.228481492 ], [ 2062812.9989417442, 7273436.6476665726 ], [ 2062794.7172778454, 7273444.3393561123 ], [ 2062784.0800916827, 7273447.2137685902 ], [ 2062777.9109749175, 7273448.1438110452 ], [ 2062768.1629311508, 7273448.2970103249 ], [ 2062698.6187330878, 7273445.099643182 ], [ 2062667.52485659, 7273448.5695882021 ], [ 2062639.0250947105, 7273461.4782382827 ], [ 2062615.9092027119, 7273482.5620048149 ], [ 2062600.4399251605, 7273509.7570618317 ], [ 2062594.131502724, 7273540.4013676727 ], [ 2062597.028867662, 7273566.3644036958 ], [ 2062592.3503981587, 7273567.9295263588 ], [ 2062526.9520208014, 7273582.732980011 ], [ 2062494.0682197537, 7273588.5770339677 ], [ 2062463.6605464807, 7273591.6585142054 ], [ 2062400.1491244121, 7273597.4259142242 ], [ 2062399.8343102131, 7273597.4550039712 ], [ 2062259.9930790965, 7273610.5997181414 ], [ 2062232.37164334, 7273612.0543779926 ], [ 2062206.1245311871, 7273611.7955480497 ], [ 2062189.5384424771, 7273611.0462733665 ], [ 2062169.0078668431, 7273608.9239176866 ], [ 2062148.1136060574, 7273605.2617500862 ], [ 2062127.9544360563, 7273601.0575203458 ], [ 2062086.8043733966, 7273589.9533471912 ], [ 2062082.6916916077, 7273588.9365076004 ], [ 2062052.0565677397, 7273582.0472958591 ], [ 2062049.15453418, 7273581.4397402806 ], [ 2062019.6660010682, 7273575.7211234393 ], [ 2062014.15526069, 7273574.8113290695 ], [ 2061979.1564127861, 7273570.0330249099 ], [ 2061978.7450657133, 7273569.9777340423 ], [ 2061930.0093926433, 7273563.5299065476 ], [ 2061929.8547242973, 7273563.5187459998 ], [ 2061929.7988088387, 7273563.5022733975 ], [ 2061883.0557546536, 7273557.4190600617 ], [ 2061877.7185595029, 7273556.8696207181 ], [ 2061835.4950766459, 7273553.6649013925 ], [ 2061829.1262986993, 7273553.3852996193 ], [ 2061454.7477192138, 7273548.8948567947 ], [ 2061423.7895418766, 7273553.418232752 ], [ 2061395.7443656302, 7273567.2868218441 ], [ 2061373.357447728, 7273589.1430699425 ], [ 2061358.8201756731, 7273616.8475352023 ], [ 2061353.5555589413, 7273647.688311534 ], [ 2061354.5398110456, 7273654.4245747756 ], [ 2061354.3354504164, 7273655.6179006109 ], [ 2061358.8422859539, 7273686.5784901967 ], [ 2061372.6958895978, 7273714.6310719 ], [ 2061394.5401740996, 7273737.0296635674 ], [ 2061422.2368686942, 7273751.5817349879 ], [ 2061453.0748279407, 7273756.86282802 ], [ 2061909.6836418516, 7273762.5835577631 ], [ 2061952.3075155132, 7273768.2227819134 ], [ 2061984.3326682835, 7273772.5950949993 ], [ 2062009.6230192464, 7273777.4995718142 ], [ 2062036.7445172747, 7273783.5986410864 ], [ 2062078.6478834245, 7273794.9060900528 ], [ 2062084.2846807695, 7273796.2532082675 ], [ 2062108.8528923865, 7273801.3769512568 ], [ 2062112.0048310298, 7273801.981683326 ], [ 2062137.9534043339, 7273806.529727662 ], [ 2062144.9346417154, 7273807.5011460129 ], [ 2062171.8516945916, 7273810.2837060867 ], [ 2062177.6215475209, 7273810.7119020112 ], [ 2062198.8613063637, 7273811.6714057177 ], [ 2062202.3881131611, 7273811.7684264453 ], [ 2062211.1380742593, 7273811.8547122022 ], [ 2062099.4492123383, 7273890.2685299926 ], [ 2062050.0574932809, 7273923.5401515272 ], [ 2062003.4126517952, 7273952.8555055074 ], [ 2061734.8759459727, 7274110.1048964635 ], [ 2061724.4545827447, 7274102.464102081 ], [ 2061694.741163305, 7274092.6670423541 ], [ 2061663.4545641749, 7274092.5314364275 ], [ 2061633.6573356637, 7274102.0705583552 ], [ 2061557.0241960038, 7274140.6996311359 ], [ 2061503.4029616073, 7274160.1746891942 ], [ 2061466.6449143561, 7274172.5656040031 ], [ 2061461.3377399982, 7274174.5234627007 ], [ 2061427.6301981881, 7274188.0534373652 ], [ 2061420.010987269, 7274191.4880656395 ], [ 2060917.8863165597, 7274443.5926876618 ], [ 2060907.8104663878, 7274429.4464698862 ], [ 2060882.6729804424, 7274410.8191653462 ], [ 2060853.0096569685, 7274400.8714563344 ], [ 2060821.724148744, 7274400.5770939197 ], [ 2060791.878899293, 7274409.9648923464 ], [ 2060314.982472663, 7274647.3307345388 ], [ 2060250.2158841244, 7274679.272838938 ], [ 2060206.4880808631, 7274700.2986347405 ], [ 2060181.0031852976, 7274709.696664569 ], [ 2060153.1918551417, 7274718.5476989066 ], [ 2060129.0617158741, 7274724.8326085974 ], [ 2060099.219298328, 7274731.331228097 ], [ 2060076.9411190345, 7274736.0978030907 ], [ 2060044.3229902524, 7274739.4776658136 ], [ 2060042.6392478403, 7274739.6665639728 ], [ 2060009.7443383096, 7274743.6394824442 ], [ 2059999.8921285709, 7274745.3326898078 ], [ 2059965.8506282871, 7274752.9522540541 ], [ 2059958.9433801714, 7274754.7595025459 ], [ 2059925.5030051365, 7274764.797378106 ], [ 2059919.0729950138, 7274766.9679215727 ], [ 2059886.1335576877, 7274779.3473460488 ], [ 2059879.7158112817, 7274782.0173679795 ], [ 2059835.3661261511, 7274802.3043121174 ], [ 2059829.2562070384, 7274805.3556306558 ], [ 2059793.9345326098, 7274824.5294322306 ], [ 2059789.9957112039, 7274826.7847595876 ], [ 2059736.6872125755, 7274858.9366397234 ], [ 2059673.6875234998, 7274895.9305840144 ], [ 2059595.7602351252, 7274931.1189791393 ], [ 2059595.6936040176, 7274931.1536235288 ], [ 2059595.6681564222, 7274931.1606136896 ], [ 2059522.7984177512, 7274964.1539441328 ], [ 2059522.7541456153, 7274964.1770040104 ], [ 2059522.7372873435, 7274964.1816469533 ], [ 2059461.8455258796, 7274991.8009525305 ], [ 2059456.1932029126, 7274994.5826255893 ], [ 2059420.7936048391, 7275013.4114088649 ], [ 2059416.7951021628, 7275015.6572929556 ], [ 2059089.7344009108, 7275209.358185784 ], [ 2059036.795052828, 7275239.6905690636 ], [ 2058993.4721984738, 7275263.9364784267 ], [ 2058940.2476069252, 7275291.1941755703 ], [ 2058886.875951072, 7275317.4554593787 ], [ 2058837.4934525113, 7275340.206824827 ], [ 2058784.183610471, 7275363.2516031144 ], [ 2058728.791004247, 7275386.0046748668 ], [ 2058676.088638362, 7275405.7772533465 ], [ 2058621.1973127741, 7275425.3053335734 ], [ 2058562.1568285003, 7275444.448854533 ], [ 2058468.1019041878, 7275473.4056276856 ], [ 2058460.675743547, 7275476.0160885286 ], [ 2058424.5525687847, 7275490.3352938397 ], [ 2058422.624319155, 7275491.1229860745 ], [ 2058368.9237967948, 7275513.7151367068 ], [ 2058368.8043367697, 7275513.7892535608 ], [ 2058368.4130707001, 7275513.93167168 ], [ 2058303.1353212998, 7275541.82164679 ], [ 2058303.0400512642, 7275541.8814898608 ], [ 2058302.747872055, 7275541.9881517794 ], [ 2058216.9784869105, 7275579.0616964148 ], [ 2058077.7794809728, 7275638.3423190638 ], [ 2058028.052852843, 7275656.4689025749 ], [ 2057270.1404030451, 7275885.2494765501 ], [ 2057269.8991547457, 7275885.3226307677 ], [ 2057072.3747882827, 7275945.490323442 ], [ 2057030.8306074813, 7275956.865912444 ], [ 2056984.2356767769, 7275966.766125693 ], [ 2056945.8106801696, 7275971.3643950392 ], [ 2056907.223856027, 7275973.4069684595 ], [ 2056875.6493372731, 7275972.9053773722 ], [ 2056841.7349335349, 7275970.7052331436 ], [ 2056805.9759086964, 7275965.5692015272 ], [ 2057059.8613474627, 7275754.1989657125 ], [ 2057163.5731488946, 7275669.081952394 ], [ 2057167.4943172578, 7275665.6899452712 ], [ 2057194.3668423328, 7275641.1975673884 ], [ 2057197.1294968706, 7275638.5816793321 ], [ 2057251.9742238263, 7275584.6351956511 ], [ 2057283.8470467369, 7275554.480042723 ], [ 2057307.9611145593, 7275546.8230991838 ], [ 2057333.3953565336, 7275528.6030824641 ], [ 2057354.8911502056, 7275507.3933498757 ], [ 2057358.6342247871, 7275503.4949227599 ], [ 2057376.5455308561, 7275483.8015935412 ], [ 2057384.2326816295, 7275474.2296554437 ], [ 2057400.06231322, 7275451.8299932368 ], [ 2057403.2648397377, 7275447.0079671238 ], [ 2057416.099977028, 7275426.4126187479 ], [ 2057422.6062593516, 7275414.1511286646 ], [ 2057433.3597221605, 7275389.9665389741 ], [ 2057437.3345902958, 7275379.4790371265 ], [ 2057448.3774837831, 7275344.545872787 ], [ 2057451.4237469942, 7275332.245565868 ], [ 2057456.2438809469, 7275305.6619161293 ], [ 2057457.5252701268, 7275295.8517329665 ], [ 2057461.9390635216, 7275241.0688461233 ], [ 2057472.8381697584, 7275112.4837447116 ], [ 2057482.7487777842, 7275006.6326265009 ], [ 2057485.5988062599, 7274976.2176811406 ], [ 2057491.0106538674, 7274932.9114708807 ], [ 2057504.4106914881, 7274876.0144328391 ], [ 2057504.4154148817, 7274875.9509085948 ], [ 2057504.4637669856, 7274875.7878915789 ], [ 2057519.8805169908, 7274809.6384253241 ], [ 2057530.9402943628, 7274778.5453424873 ], [ 2057544.1998613174, 7274748.0802531345 ], [ 2057558.6940102251, 7274720.0472784666 ], [ 2057566.4755521496, 7274705.7918906165 ], [ 2057580.9006262654, 7274684.9458123129 ], [ 2057596.4055074838, 7274667.1063831821 ], [ 2057645.7463975023, 7274618.1711881338 ], [ 2057696.0104107547, 7274579.6673699347 ], [ 2057735.0928341614, 7274556.2753923722 ], [ 2057739.5663389242, 7274553.4342150558 ], [ 2057776.413090378, 7274528.6382746045 ], [ 2057781.2616388269, 7274525.1608996382 ], [ 2058522.0483222583, 7273959.6543708537 ], [ 2058523.3211715654, 7273958.6663631573 ], [ 2058560.9137636086, 7273928.9979250133 ], [ 2058566.6493537328, 7273924.1095968513 ], [ 2058597.4737207312, 7273895.7654048679 ], [ 2058602.0422734155, 7273891.2864044402 ], [ 2058632.7775848256, 7273859.1618315335 ], [ 2058638.4870582947, 7273852.652011672 ], [ 2058662.9328184717, 7273822.2163073178 ], [ 2058668.5001589274, 7273814.5705654519 ], [ 2058688.0255976121, 7273784.9025841532 ], [ 2058691.1346597169, 7273779.8592658294 ], [ 2058709.7918063749, 7273747.4856007723 ], [ 2058712.7543898756, 7273741.9502549572 ], [ 2058742.9358743459, 7273681.0361857805 ], [ 2058771.2518060112, 7273624.2992035178 ], [ 2058815.4557964122, 7273556.3463663403 ], [ 2058854.1668418748, 7273496.8276492208 ], [ 2058864.9610321776, 7273482.7149078064 ], [ 2058880.2988569029, 7273464.0190747678 ], [ 2058896.1146032808, 7273437.0240411395 ], [ 2058897.1746642101, 7273432.1885332558 ], [ 2058903.0504264974, 7273425.9249393465 ], [ 2058939.0489470309, 7273393.6295257993 ], [ 2059091.9116363612, 7273271.8800611692 ], [ 2059092.1495860012, 7273271.6899501579 ], [ 2059313.0408515825, 7273094.6560316626 ], [ 2059315.5097471268, 7273092.6114857895 ], [ 2059365.3697470522, 7273049.955851675 ], [ 2059372.3616388973, 7273043.3668839475 ], [ 2059408.8521679798, 7273005.5085243294 ], [ 2059413.5815373955, 7273000.2408013577 ], [ 2059435.3444978453, 7272974.2024919773 ], [ 2059436.1783109056, 7272972.8086880418 ], [ 2059437.3670493476, 7272971.7019656124 ], [ 2059449.7227554312, 7272955.9136903677 ], [ 2059569.3836885619, 7272864.5764462501 ], [ 2059630.5815069254, 7272818.1854503527 ], [ 2059646.4854343603, 7272806.1616411237 ], [ 2059686.0366044571, 7272779.3945292542 ], [ 2059729.0816911615, 7272760.18093393 ], [ 2059763.2208245937, 7272746.4646195658 ], [ 2059793.7665129749, 7272736.7635850171 ], [ 2059811.2076595507, 7272732.9912249213 ], [ 2059841.0094091266, 7272728.904671927 ], [ 2059863.6040866289, 7272727.8556487905 ], [ 2059885.2309597207, 7272729.4392234264 ], [ 2059904.2276049752, 7272732.9308927581 ], [ 2059929.0180049334, 7272740.888540661 ], [ 2059947.0677682676, 7272748.9844668033 ], [ 2059964.0724789158, 7272758.7957820967 ], [ 2059982.1902191562, 7272772.1991538517 ], [ 2059999.9914751691, 7272789.2104460485 ], [ 2060013.2320381079, 7272804.7704801597 ], [ 2060023.314411618, 7272820.1241563875 ], [ 2060033.286252741, 7272837.4368576305 ], [ 2060059.0540110271, 7272894.1138829561 ], [ 2060068.0291003478, 7272919.9980938677 ], [ 2060071.7534869157, 7272941.3812395092 ], [ 2060072.7282978164, 7272955.234052131 ], [ 2060070.6842332156, 7272974.179820613 ], [ 2060066.8073193543, 7273000.1855019713 ], [ 2060063.8461153745, 7273010.0715230629 ], [ 2060059.515755198, 7273021.6195322974 ], [ 2060052.1866813444, 7273036.1037885007 ], [ 2060042.3913107563, 7273050.0397509849 ], [ 2060027.9353197648, 7273068.5974953724 ], [ 2059980.8651358553, 7273114.6549740788 ], [ 2059948.2976151993, 7273146.0248895697 ], [ 2059942.9699631685, 7273151.5669007162 ], [ 2059916.3980007179, 7273181.4248320283 ], [ 2059912.7161451813, 7273185.8084782846 ], [ 2059832.9668619772, 7273286.4742964711 ], [ 2059817.6142401532, 7273313.7353800377 ], [ 2059811.4371672326, 7273344.406432257 ], [ 2059815.0402981509, 7273375.4851568388 ], [ 2059828.0709333492, 7273403.9293516846 ], [ 2059849.2535434649, 7273426.9547008201 ], [ 2059851.0512486312, 7273427.9671142669 ], [ 2059854.0761675185, 7273431.2956348099 ], [ 2059856.7045672301, 7273432.7970261853 ], [ 2059859.5571174093, 7273435.9590794872 ], [ 2059862.272096901, 7273437.5231487667 ], [ 2059865.4039753964, 7273441.0036141928 ], [ 2059892.4943848753, 7273456.6554316068 ], [ 2059923.0955729131, 7273463.1697976366 ], [ 2059954.2120820135, 7273459.9090407472 ], [ 2059982.7980114648, 7273447.1923465421 ], [ 2060006.0551713218, 7273426.2645136518 ], [ 2060103.4374618682, 7273306.0833431901 ], [ 2060107.6290142962, 7273300.5256252186 ], [ 2060125.8408829896, 7273274.5438615084 ], [ 2060127.953959719, 7273271.4045162816 ], [ 2060155.0300578952, 7273229.487288367 ], [ 2060180.2642559693, 7273198.4634827012 ], [ 2060181.5758320179, 7273196.8158432767 ], [ 2060201.6801320566, 7273171.0071345251 ], [ 2060204.6028221489, 7273167.0588179938 ], [ 2060219.9649118795, 7273145.2030337499 ], [ 2060221.1418988875, 7273143.2419632412 ], [ 2060340.3163838959, 7273338.8338686191 ], [ 2060360.5749162922, 7273362.6763001066 ], [ 2060387.2096420552, 7273379.0915691461 ], [ 2060417.6133686523, 7273386.4728348311 ], [ 2060448.8099674887, 7273384.0975674484 ], [ 2060461.6393707187, 7273378.8217088021 ], [ 2060473.1816244472, 7273377.799966381 ], [ 2060501.9688119786, 7273365.5456810845 ], [ 2060525.5602718557, 7273344.9954330325 ], [ 2060541.6467076142, 7273318.1608236879 ], [ 2060548.6534668412, 7273287.6686115805 ], [ 2060545.8946791249, 7273256.5035868818 ], [ 2060533.6403938285, 7273227.7163993511 ], [ 2060525.4330993169, 7273214.6119000176 ], [ 2060331.9339439988, 7272903.1252269056 ], [ 2060327.9137473574, 7272897.1456255959 ], [ 2060307.2417179167, 7272868.6703546131 ], [ 2060304.2918768823, 7272864.8080334533 ], [ 2060285.3539944054, 7272841.2229932519 ], [ 2060260.5721487142, 7272809.5425939383 ], [ 2060236.8920161573, 7272771.0044205477 ], [ 2060202.858575793, 7272714.2643624451 ], [ 2060199.5126453775, 7272709.0583489612 ], [ 2060183.0930204843, 7272685.1696281275 ], [ 2060178.4022180047, 7272678.8876120923 ], [ 2060158.0975428841, 7272653.8093305603 ], [ 2060148.293129636, 7272643.3354047528 ], [ 2060137.9852282158, 7272633.797726132 ], [ 2060240.5730433948, 7272473.2506360635 ], [ 2060263.5002797132, 7272441.1020014053 ], [ 2060281.7482998837, 7272420.4927487727 ], [ 2060296.1352232497, 7272407.4534269534 ], [ 2060330.8067963298, 7272382.1696890704 ], [ 2060430.972619364, 7272323.4083264554 ], [ 2060431.4030441812, 7272323.1543738684 ], [ 2060595.1428831909, 7272225.9947340479 ], [ 2060619.2205961847, 7272206.0164105175 ], [ 2060635.9462205351, 7272179.5754732387 ], [ 2060643.6825355962, 7272149.2601453764 ], [ 2060641.672256948, 7272118.0379024418 ], [ 2060633.2833540067, 7272096.9403374782 ], [ 2060984.6699562697, 7271879.3438050132 ], [ 2061012.0674081249, 7271863.5705448519 ], [ 2061041.0599344338, 7271848.8156295614 ], [ 2061127.3701840176, 7271808.6751943398 ], [ 2061224.034419171, 7271775.1664611986 ], [ 2061261.5146078249, 7271762.2514268989 ], [ 2061297.0561016714, 7271750.0161667718 ], [ 2061297.2562472862, 7271749.9470289713 ], [ 2061342.1997402259, 7271734.3685796671 ], [ 2061368.3359817904, 7271726.8587430995 ], [ 2061382.7421056486, 7271723.9450351764 ], [ 2061393.3755990877, 7271722.7362017781 ], [ 2061414.841473466, 7271721.1455448596 ], [ 2061438.7721039022, 7271720.6837198464 ], [ 2061469.6560814267, 7271723.8886545086 ], [ 2061493.4716647954, 7271727.6111331731 ], [ 2061511.3020935294, 7271732.9214601042 ], [ 2061535.6725519714, 7271742.3407454221 ], [ 2061558.7187935892, 7271753.2359210709 ], [ 2061587.501410475, 7271770.3945789225 ], [ 2061605.3954112737, 7271782.1725924388 ], [ 2061635.2382512256, 7271806.6472140783 ], [ 2061639.7054456496, 7271810.1045010444 ], [ 2061669.5724650307, 7271831.8989386111 ], [ 2061674.5165197698, 7271835.2844510023 ], [ 2061868.9360104399, 7271960.0280767782 ], [ 2062111.1548067187, 7272115.400735599 ], [ 2062295.054024799, 7272233.2628122568 ], [ 2062295.1511178778, 7272233.3249608474 ], [ 2062501.8379660523, 7272365.455859513 ], [ 2062723.9933986114, 7272508.8857638007 ], [ 2062741.8436828712, 7272520.4136493849 ], [ 2062770.4578472935, 7272533.0666833492 ], [ 2062801.5815373512, 7272536.2581706652 ], [ 2062832.1681494098, 7272529.6757063186 ], [ 2062833.122215857, 7272529.1216465123 ], [ 2062843.5079225919, 7272526.850630126 ], [ 2062870.5113562928, 7272511.0492301099 ], [ 2062891.3102467363, 7272487.6766857374 ], [ 2062897.3587655048, 7272473.8751522861 ], [ 2062900.3809681349, 7272475.1957016839 ], [ 2062931.5183872853, 7272478.2503379546 ], [ 2062962.0757671883, 7272471.5334780058 ], [ 2062989.0619385927, 7272455.7026148885 ], [ 2063009.8353070181, 7272432.307383786 ], [ 2063010.9569998162, 7272429.7402833579 ], [ 2063015.1729130554, 7272424.9694727408 ], [ 2063016.7520247123, 7272421.3319813674 ], [ 2063019.9969278581, 7272417.6655802177 ], [ 2063032.4775743589, 7272388.9758061329 ], [ 2063035.4817467844, 7272357.8334776694 ], [ 2063028.7153758062, 7272327.2870229175 ], [ 2063012.8408009594, 7272300.3265416995 ], [ 2062989.4119362349, 7272279.5911137601 ], [ 2062570.5050078314, 7272012.6147683421 ], [ 2062101.6570641678, 7271711.3763069296 ], [ 2061882.8186027149, 7271570.6272482937 ], [ 2062028.5870485224, 7271541.3382081687 ], [ 2062057.9190914913, 7271530.452394953 ], [ 2062082.4516208116, 7271511.0352716018 ], [ 2062099.7832215857, 7271484.9875214361 ], [ 2062108.2173559731, 7271454.8588797273 ], [ 2062106.9284321358, 7271423.5985478442 ], [ 2062102.4050170737, 7271411.4101148499 ], [ 2062437.8167094139, 7271625.9471636722 ], [ 2062469.8713601495, 7271652.8037069375 ], [ 2062474.764248546, 7271656.6504592421 ], [ 2062500.6905579525, 7271675.7585855797 ], [ 2062506.1908199864, 7271679.535842211 ], [ 2062818.5859466777, 7271879.0685308995 ], [ 2063096.0825069367, 7272057.0412743827 ], [ 2063124.7364197094, 7272069.6040351028 ], [ 2063155.8700167281, 7272072.6973845465 ], [ 2063186.4357245958, 7272066.0185241178 ], [ 2063213.4415588633, 7272050.2212272091 ], [ 2063234.244000311, 7272026.8518433077 ], [ 2063235.7778713501, 7272023.3532964569 ], [ 2063238.3242025347, 7272020.4921270953 ], [ 2063250.8838266926, 7271991.8368393611 ], [ 2063253.9737682017, 7271960.7029039273 ], [ 2063247.2915620583, 7271930.137927318 ], [ 2063231.4913091571, 7271903.1338224011 ], [ 2063225.4833481829, 7271897.7869671639 ], [ 2063226.9040852983, 7271896.1944581708 ], [ 2063239.4984555668, 7271867.5544247972 ], [ 2063242.6261564475, 7271836.4242599839 ], [ 2063241.1957446437, 7271829.8431898691 ], [ 2063264.168353952, 7271832.106013163 ], [ 2063265.1088358813, 7271831.8996742554 ], [ 2063468.9814323371, 7271962.4224114623 ], [ 2063586.4620441007, 7272037.4723415188 ], [ 2063615.1383987619, 7272049.9837905727 ], [ 2063646.277483108, 7272053.0214047981 ], [ 2063676.8311866047, 7272046.287841348 ], [ 2063703.8086998735, 7272030.4422283294 ], [ 2063724.5692759519, 7272007.0356447473 ], [ 2063726.6582761323, 7272002.2476373948 ], [ 2063728.9234556817, 7271999.675392244 ], [ 2063729.6193098368, 7271998.0648935884 ], [ 2063732.3603320518, 7271995.0040080911 ], [ 2063745.0082087277, 7271966.3875636989 ], [ 2063748.1940866217, 7271935.2632989502 ], [ 2063741.6061098082, 7271904.6778737344 ], [ 2063725.8891553588, 7271877.6252025738 ], [ 2063702.5817082815, 7271856.7533894079 ], [ 2063551.933041391, 7271759.5014992608 ], [ 2063551.6322957976, 7271759.308112517 ], [ 2063127.3060256578, 7271487.5270218151 ], [ 2062792.3359014296, 7271272.7133717807 ], [ 2062792.1300546813, 7271272.5817185538 ], [ 2062532.4779281267, 7271106.9628706565 ], [ 2062392.1536450561, 7271017.1935388483 ], [ 2062524.606476095, 7270990.3892806657 ], [ 2062735.553898148, 7270947.6997439554 ], [ 2062942.3634841656, 7271080.9489932004 ], [ 2063434.1670154959, 7271397.5954558114 ], [ 2063434.4522037408, 7271397.7783908704 ], [ 2064023.2321224948, 7271774.0471252138 ], [ 2064023.822248999, 7271774.4213570319 ], [ 2064191.0960960593, 7271879.6812752746 ], [ 2064281.3376358559, 7271937.1501030754 ], [ 2064282.2975111743, 7271937.7537619825 ], [ 2064308.2794803253, 7271953.888801042 ], [ 2064316.7934399149, 7271958.6177852675 ], [ 2064340.9831652655, 7271970.5512124728 ], [ 2064356.9852836411, 7271976.8001071485 ], [ 2064389.7020819846, 7271986.4312787056 ], [ 2064397.5787113586, 7271988.4063014621 ], [ 2064677.1687444341, 7272046.5581088653 ], [ 2064708.4196224865, 7272048.0588736888 ], [ 2064738.6047355332, 7272039.8291334463 ], [ 2064764.7693543974, 7272022.6744724531 ], [ 2064784.3523038847, 7271998.2741084509 ], [ 2064795.4366684572, 7271969.0165190743 ], [ 2064795.7793959205, 7271961.8798018564 ], [ 2064796.1925008167, 7271960.7691767085 ], [ 2064797.5043191495, 7271929.509797208 ], [ 2064795.7019836239, 7271923.0532336095 ], [ 2064955.6973021082, 7271938.5965113165 ], [ 2064955.9695962623, 7271938.6225883365 ], [ 2065171.8735517282, 7271959.0012802249 ], [ 2065308.2733929728, 7271972.8925868599 ], [ 2065309.5786699231, 7271973.0168791376 ], [ 2065387.0904313622, 7271979.8853164325 ], [ 2065418.3035235002, 7271977.7376308683 ], [ 2065447.3252668341, 7271966.0496846009 ], [ 2065471.3148109198, 7271945.9655752443 ], [ 2065487.9238920375, 7271919.4512753561 ], [ 2065495.5266976047, 7271889.1021893471 ], [ 2065493.379012041, 7271857.8890972091 ], [ 2065488.128943017, 7271844.8529185504 ], [ 2065487.9986585479, 7271842.6932047186 ], [ 2065482.2786651554, 7271828.1365368469 ], [ 2065488.3007600375, 7271818.7134224409 ], [ 2065488.3243519424, 7271818.6227330314 ], [ 2065601.1242540714, 7271829.5850000428 ], [ 2065632.3544706681, 7271827.7026490085 ], [ 2065661.4744932086, 7271816.2617591238 ], [ 2065685.6338509955, 7271796.3822444063 ], [ 2065702.4676577603, 7271770.0100502633 ], [ 2065710.3281032089, 7271739.7266708044 ], [ 2065710.1080783512, 7271736.0762231285 ], [ 2065711.1392971901, 7271732.1057456601 ], [ 2065710.8327165209, 7271727.0066289119 ], [ 2065711.5280943362, 7271724.3426612569 ], [ 2065711.3636585986, 7271721.5505889263 ], [ 2065712.7141080929, 7271716.3394449828 ], [ 2065710.8195677754, 7271685.1099654632 ], [ 2065699.3673129638, 7271655.9944106201 ], [ 2065679.4783701519, 7271631.8428138215 ], [ 2065653.0996076362, 7271615.0193016361 ], [ 2065622.8131624837, 7271607.1706766533 ], [ 2064756.1497722189, 7271523.286914371 ], [ 2064734.9866198923, 7271519.7246008469 ], [ 2064709.4595278597, 7271515.3121239124 ], [ 2064662.9954390281, 7271499.3515156275 ], [ 2064596.6285302162, 7271469.0510047851 ], [ 2064309.5611534903, 7271324.2559840595 ], [ 2064272.2590693564, 7271298.5604023822 ], [ 2064249.2449363316, 7271279.494501194 ], [ 2064220.6012280355, 7271254.4974210104 ], [ 2064131.6045855328, 7271176.9859644314 ], [ 2064129.62322782, 7271175.3050699783 ], [ 2064122.6787823825, 7271169.5671873856 ], [ 2064090.1250176847, 7271142.140525423 ], [ 2064064.8925047091, 7271118.9828311382 ], [ 2064024.6492572241, 7271075.6314194901 ], [ 2064017.3210896787, 7271067.2376248185 ], [ 2064019.1778920258, 7271068.0839077216 ], [ 2064025.689082328, 7271070.7786818612 ], [ 2064082.0333292107, 7271091.8045089003 ], [ 2064124.299892867, 7271112.8125534896 ], [ 2064124.7531488396, 7271113.0364115648 ], [ 2064134.9136102523, 7271118.0226438269 ], [ 2064155.3876000026, 7271128.0719228452 ], [ 2064213.1442303874, 7271157.9388808068 ], [ 2064222.0190628634, 7271161.9923704211 ], [ 2064256.8286676342, 7271175.8813093835 ], [ 2064264.5440517138, 7271178.5994992862 ], [ 2064301.168164185, 7271189.8411170822 ], [ 2064309.2975212764, 7271191.9671016103 ], [ 2064348.0923638169, 7271200.3887337074 ], [ 2064355.434935723, 7271201.6980517684 ], [ 2064393.3726181858, 7271207.0119336341 ], [ 2064398.3614484237, 7271207.5834068153 ], [ 2064483.9772687911, 7271215.2185213622 ], [ 2064488.5972132464, 7271215.5229143109 ], [ 2064538.056463008, 7271217.6331231557 ], [ 2064542.7147386821, 7271217.7232343024 ], [ 2064716.7364701845, 7271217.0348108783 ], [ 2064755.6566232208, 7271221.097179547 ], [ 2064756.4518343213, 7271221.1769703068 ], [ 2064978.9572325184, 7271242.6052249083 ], [ 2065010.1857982622, 7271240.6956815906 ], [ 2065039.2958478706, 7271229.2294404507 ], [ 2065063.4378868665, 7271209.3288970599 ], [ 2065080.248724265, 7271182.9420552626 ], [ 2065088.0827981741, 7271152.6518429806 ], [ 2065086.1732548564, 7271121.4232772365 ], [ 2065074.7070137158, 7271092.3132276284 ], [ 2065054.9401871345, 7271068.3334051287 ], [ 2065241.2885530933, 7271087.2524281153 ], [ 2065293.1005253857, 7271095.2247446068 ], [ 2065298.48903232, 7271095.9046478653 ], [ 2066012.581301861, 7271166.3656745562 ], [ 2066043.8142604285, 7271164.5293812193 ], [ 2066072.9511233496, 7271153.131447494 ], [ 2066097.1397714729, 7271133.2875825465 ], [ 2066114.0124513884, 7271106.9402421378 ], [ 2066121.9175476264, 7271076.6684875218 ], [ 2066121.7001548668, 7271072.9709197544 ], [ 2066123.1328243737, 7271067.5303733917 ], [ 2066122.8960779181, 7271063.3574206233 ], [ 2066124.6718154484, 7271056.6064584898 ], [ 2066124.2784445283, 7271049.7067139158 ], [ 2066125.3185966972, 7271045.8360223062 ], [ 2066125.1606892811, 7271042.7806555685 ], [ 2066126.3974964514, 7271038.1989490315 ], [ 2066124.8182104444, 7271006.9519406985 ], [ 2066113.6603635978, 7270977.7222960228 ], [ 2066094.0161637026, 7270953.3712162813 ], [ 2066067.8085219131, 7270936.2823548233 ], [ 2066037.6028248074, 7270928.1284884727 ], [ 2066016.2433365134, 7270925.8433218412 ], [ 2066022.7851938573, 7270900.9309245329 ], [ 2066022.4597189433, 7270895.2631549109 ], [ 2066024.2858349539, 7270888.3770504398 ], [ 2066022.5678797474, 7270857.1373592764 ], [ 2066011.2804117848, 7270827.957524782 ], [ 2065991.5283270746, 7270803.6938724667 ], [ 2065965.2450972896, 7270786.7214976717 ], [ 2065935.003508087, 7270778.7017746978 ], [ 2065780.4141312223, 7270762.856523158 ], [ 2065775.1464105924, 7270762.4568613889 ], [ 2065750.6561226172, 7270761.2483265717 ], [ 2065746.8482305249, 7270761.1330714971 ], [ 2065721.1779559474, 7270760.8453251412 ], [ 2065716.5959187555, 7270760.8989599179 ], [ 2065682.2538558473, 7270762.0883115968 ], [ 2065682.0789106281, 7270762.0945237018 ], [ 2065650.4903347285, 7270763.2438825043 ], [ 2065567.2582804172, 7270755.6512935776 ], [ 2065548.5313556627, 7270753.6225775881 ], [ 2065531.0512929556, 7270749.8445125464 ], [ 2065503.6481616332, 7270741.7366723213 ], [ 2065502.82112357, 7270741.5352908336 ], [ 2065502.5994819689, 7270741.4326129137 ], [ 2065459.2405403049, 7270729.1171152024 ], [ 2065453.7832474753, 7270727.731823124 ], [ 2065448.7539551859, 7270726.6048722947 ], [ 2065804.6218839413, 7270762.5760844517 ], [ 2065804.7964414447, 7270762.5935740992 ], [ 2066028.0922080262, 7270784.768697788 ], [ 2066059.3263172058, 7270782.9520806419 ], [ 2066088.4703547014, 7270771.5725045269 ], [ 2066112.6714990644, 7270751.74388164 ], [ 2066129.5607736653, 7270725.4071757421 ], [ 2066137.4849386318, 7270695.1404071059 ], [ 2066136.8402150066, 7270684.0553151555 ], [ 2066138.144739046, 7270679.0891987225 ], [ 2066137.8197392961, 7270673.4213205157 ], [ 2066138.3322781504, 7270671.4715222102 ], [ 2066137.8859481297, 7270663.6643456826 ], [ 2066138.3270304024, 7270661.9899539659 ], [ 2066136.557680679, 7270630.753131534 ], [ 2066125.222220113, 7270601.5919071455 ], [ 2066105.4302425638, 7270577.360784621 ], [ 2066079.1191246926, 7270560.4316750616 ], [ 2066048.8643820367, 7270552.4617176643 ], [ 2065935.2392516446, 7270541.0041323109 ], [ 2065930.8690571131, 7270538.1753321271 ], [ 2065900.6362220659, 7270530.1226705108 ], [ 2065721.9573073955, 7270511.6115569621 ], [ 2065721.7341617672, 7270511.5886920327 ], [ 2065355.0588910433, 7270474.4323194725 ], [ 2065350.2356007164, 7270474.0611687358 ], [ 2065310.5279383485, 7270471.970288788 ], [ 2065303.3905068815, 7270471.8495946759 ], [ 2065244.5207297893, 7270472.9559723763 ], [ 2065165.2717719905, 7270473.9222020628 ], [ 2065093.5532579834, 7270473.8495909385 ], [ 2065044.3208409138, 7270470.4403426396 ], [ 2065038.6945455561, 7270470.2096544793 ], [ 2064990.8160325666, 7270469.5958183948 ], [ 2064980.2092109194, 7270470.0233149072 ], [ 2064941.7037990545, 7270473.6296025757 ], [ 2064931.6289882383, 7270475.0936699482 ], [ 2064903.4985529131, 7270480.6565637589 ], [ 2064899.5182170991, 7270481.5283120861 ], [ 2064877.4212981786, 7270486.84183848 ], [ 2064872.0126512512, 7270488.3038553307 ], [ 2064836.9804074978, 7270498.8350067427 ], [ 2064828.747443832, 7270501.7068958273 ], [ 2064795.0065061727, 7270515.1537964512 ], [ 2064790.2563221259, 7270517.1906870725 ], [ 2064683.556515068, 7270566.2459030589 ], [ 2064653.3207079906, 7270576.9526698217 ], [ 2064632.5412301512, 7270581.4460374722 ], [ 2064604.489658698, 7270584.9189412883 ], [ 2064580.1657255024, 7270586.0801053103 ], [ 2064548.734825725, 7270584.5249125669 ], [ 2064394.4834672438, 7270571.5949727362 ], [ 2064373.4866102224, 7270568.4161263239 ], [ 2064349.7136738249, 7270563.5421619788 ], [ 2064327.3813144977, 7270557.1679255497 ], [ 2064302.5621936684, 7270548.4625694025 ], [ 2064298.5898602845, 7270547.1618399741 ], [ 2064290.8234243363, 7270544.7972765733 ], [ 2064269.348785222, 7270537.5183137748 ], [ 2064215.0371029386, 7270511.9047183841 ], [ 2064214.6783710313, 7270511.7615865124 ], [ 2064214.5568233554, 7270511.6797716068 ], [ 2064161.7691208227, 7270487.1262650834 ], [ 2064160.7029699616, 7270486.6379420934 ], [ 2064134.9588882073, 7270475.0286532678 ], [ 2064109.4294754544, 7270460.1749128839 ], [ 2063843.6552375208, 7270297.5339386025 ], [ 2063836.4793024084, 7270293.5380648812 ], [ 2063800.9461209462, 7270275.6221726714 ], [ 2063794.2786582077, 7270272.5618018098 ], [ 2063758.6675531035, 7270257.7725897627 ], [ 2063752.390596706, 7270255.4093351793 ], [ 2063720.2192638668, 7270244.514058047 ], [ 2063718.5368734202, 7270243.9608500246 ], [ 2063683.003691958, 7270232.624406985 ], [ 2063677.4198118313, 7270231.0200845869 ], [ 2063639.1481708975, 7270221.2181986729 ], [ 2063632.1584811073, 7270219.6922263484 ], [ 2063595.3005977047, 7270213.0169764245 ], [ 2063588.2616957184, 7270211.9992007259 ], [ 2063550.234957665, 7270207.8751267493 ], [ 2063545.3279253019, 7270207.4648966826 ], [ 2063502.1038202832, 7270204.9211125672 ], [ 2063484.7486602848, 7270203.514238663 ], [ 2063482.3986060026, 7270203.3515716046 ], [ 2063426.4226462154, 7270200.1389753558 ], [ 2063360.5509880146, 7270195.2431696961 ], [ 2063298.2848669316, 7270184.5598786995 ], [ 2063262.888356965, 7270178.0047990549 ], [ 2063230.0934747509, 7270171.9392472189 ], [ 2063229.5198443818, 7270171.8348804563 ], [ 2063073.314701925, 7270143.8849951532 ], [ 2063079.7211283285, 7270143.6076124301 ], [ 2063084.6648003364, 7270143.2706813263 ], [ 2063119.8974191714, 7270139.9907158231 ], [ 2063123.3717079475, 7270139.6059204871 ], [ 2063165.1721767399, 7270134.2352197142 ], [ 2063167.919203778, 7270133.8434554273 ], [ 2063233.9791932749, 7270123.4852726832 ], [ 2063296.9158927607, 7270114.0919153523 ], [ 2063323.7508082781, 7270110.8282341249 ], [ 2063493.984952745, 7270103.3633891949 ], [ 2063524.642571735, 7270097.1199869197 ], [ 2063551.8703826438, 7270081.7084332276 ], [ 2063573.0031376323, 7270058.6373183718 ], [ 2063585.9722154017, 7270030.1650038203 ], [ 2063589.5081122592, 7269999.0785581004 ], [ 2063583.2647099842, 7269968.4209391102 ], [ 2063567.8531562919, 7269941.1931282021 ], [ 2063544.7820414361, 7269920.0603732131 ], [ 2063516.3097268846, 7269907.0912954435 ], [ 2063485.2232811647, 7269903.5553985862 ], [ 2063377.7092477926, 7269908.2699380191 ], [ 2063377.3237059687, 7269906.3580788486 ], [ 2063361.9642582585, 7269879.1008405415 ], [ 2063338.9336055701, 7269857.9239968006 ], [ 2063310.4861486531, 7269844.9004846374 ], [ 2063279.4065227953, 7269841.3051361647 ], [ 2062812.8554049339, 7269860.8696151851 ], [ 2062809.9612702781, 7269861.0330291213 ], [ 2062771.8788724777, 7269863.7375344792 ], [ 2062767.3291036051, 7269864.1653263289 ], [ 2062720.5394607801, 7269869.645882437 ], [ 2062673.8844853337, 7269874.4457829604 ], [ 2062671.1265760525, 7269874.768272629 ], [ 2062509.3175997627, 7269895.9701413671 ], [ 2062458.6401658463, 7269901.4510024898 ], [ 2062408.0989650991, 7269904.0259307744 ], [ 2062362.6324799247, 7269901.4688959504 ], [ 2062360.7178279685, 7269901.3796142815 ], [ 2062355.7317733283, 7269901.1949801557 ], [ 2062383.2579735662, 7269881.3340095868 ], [ 2062386.9266436952, 7269878.5564024141 ], [ 2062427.5359939362, 7269846.3140607532 ], [ 2062432.1203632432, 7269842.4444661504 ], [ 2062470.9597335788, 7269807.612912463 ], [ 2062473.8823500855, 7269804.8845160762 ], [ 2062521.3217755773, 7269758.7886381978 ], [ 2062565.0180365921, 7269717.7426095922 ], [ 2062648.45291361, 7269658.391386494 ], [ 2062670.7965835698, 7269636.4909278955 ], [ 2062672.8486429446, 7269632.5613475088 ], [ 2062809.3054550414, 7269537.942696739 ], [ 2062810.9426042119, 7269536.7830130607 ], [ 2062863.0846536977, 7269499.0567343039 ], [ 2062869.6389361231, 7269493.8842894463 ], [ 2062918.1631021595, 7269452.1880443105 ], [ 2062925.0489690925, 7269445.6792382775 ], [ 2062966.0924653497, 7269403.0242475467 ], [ 2062969.4342102988, 7269399.3747191476 ], [ 2063004.6556971851, 7269358.9447535221 ], [ 2063010.9851295373, 7269350.8792196773 ], [ 2063050.4144931759, 7269294.9527231883 ], [ 2063051.4036539348, 7269293.5234847488 ], [ 2063085.9049561045, 7269242.7349085733 ], [ 2063206.491991746, 7269080.6947269021 ], [ 2063208.5865182783, 7269077.7718933169 ], [ 2063239.3552255323, 7269033.162633012 ], [ 2063242.0247647727, 7269029.0829392886 ], [ 2063275.1200493851, 7268975.7094247025 ], [ 2063277.5234880815, 7268971.6198546086 ], [ 2063321.2275201683, 7268893.0465713125 ], [ 2063323.0026965137, 7268889.7080059052 ], [ 2063348.9512698178, 7268838.5983972857 ], [ 2063351.0386228769, 7268834.2279549763 ], [ 2063379.369433284, 7268771.0174331367 ], [ 2063381.6067971669, 7268765.6063811816 ], [ 2063415.9599920267, 7268675.1065250719 ], [ 2063417.9797220603, 7268669.2440692168 ], [ 2063444.2845177329, 7268584.4409572277 ], [ 2063445.7272364579, 7268579.3104627607 ], [ 2063467.1673703857, 7268494.450737183 ], [ 2063468.3736510829, 7268489.0515710386 ], [ 2063484.8489357203, 7268404.3653580537 ], [ 2063485.8120035417, 7268398.4855041951 ], [ 2063497.3669666841, 7268311.8249945221 ], [ 2063498.0241952196, 7268305.2382013546 ], [ 2063503.1782876458, 7268227.6683658073 ], [ 2063503.3822410633, 7268222.8307874613 ], [ 2063504.9184500345, 7268137.1309154658 ], [ 2063504.9212734082, 7268133.7115151947 ], [ 2063503.4295922325, 7268042.0487829484 ], [ 2063503.3346340861, 7268039.0253676409 ], [ 2063497.3966375336, 7267911.4799961178 ], [ 2063490.209002079, 7267727.0623158468 ], [ 2063490.1950209364, 7267726.7187704798 ], [ 2063471.521169628, 7267286.4925334277 ], [ 2063469.7081140191, 7267233.98631116 ], [ 2063468.5099237144, 7267180.0166503349 ], [ 2063469.6428753759, 7267121.2896555262 ], [ 2063470.8408481753, 7267076.2078306526 ], [ 2063474.4096114838, 7267012.5840960117 ], [ 2063474.564808368, 7267006.3926651124 ], [ 2063474.2197179454, 7266948.0091063995 ], [ 2063474.1717294841, 7266945.4466681145 ], [ 2063470.7096933213, 7266835.7174328929 ], [ 2063470.5722450402, 7266832.7552449675 ], [ 2063461.3327273047, 7266681.9591442421 ], [ 2063461.2640070633, 7266681.6493264502 ], [ 2063461.2924073765, 7266681.333252158 ], [ 2063459.1328092532, 7266649.3721373826 ], [ 2063459.0336104489, 7266648.9378136415 ], [ 2063459.0695710564, 7266648.4937591981 ], [ 2063455.5296112488, 7266602.17242298 ], [ 2063455.40020195, 7266600.6352190338 ], [ 2063446.9507042414, 7266508.7509155413 ], [ 2063442.0310288619, 7266419.8952560499 ], [ 2063413.2493806132, 7265599.9801581483 ], [ 2063411.4863667288, 7265513.583882601 ], [ 2063411.8705730671, 7265427.7562068189 ], [ 2063416.3567301009, 7265343.983918421 ], [ 2063425.7509984437, 7265260.984304565 ], [ 2063440.2772305177, 7265176.5929680234 ], [ 2063458.5546831212, 7265094.5122537268 ], [ 2063689.0070436844, 7264170.0771551495 ], [ 2063717.6260213559, 7264064.3298158282 ], [ 2063749.4466978819, 7263971.0512631154 ], [ 2063750.386959254, 7263968.1510477392 ], [ 2063777.2149565336, 7263880.8880692469 ], [ 2063779.0934215861, 7263873.8830689443 ], [ 2063798.6745200178, 7263788.6142973844 ], [ 2063799.40394644, 7263785.1593523826 ], [ 2063814.3541540524, 7263707.5960498909 ], [ 2063814.4993807471, 7263706.8263914827 ], [ 2063832.6420383793, 7263608.5652400935 ], [ 2063846.3400605654, 7263538.8017926635 ], [ 2063861.9980957552, 7263470.6691018604 ], [ 2063978.4894529576, 7263004.72043378 ], [ 2064006.1504352214, 7262907.3350680871 ], [ 2064037.8637202792, 7262810.0749279261 ], [ 2064074.600579456, 7262712.7314692037 ], [ 2064113.9447732416, 7262618.4098295402 ], [ 2064164.8193150291, 7262510.1508671315 ], [ 2064193.2759695388, 7262453.1674045157 ], [ 2064578.1058847862, 7261687.1827385174 ], [ 2064615.6442935036, 7261618.4561648918 ], [ 2064642.4347298129, 7261570.675304953 ], [ 2064642.5828265531, 7261570.4102311879 ], [ 2064662.9988211677, 7261533.7376264632 ], [ 2064663.1313727677, 7261533.4987611091 ], [ 2064757.9298122777, 7261362.1153714443 ], [ 2064780.6869581726, 7261320.9783435818 ], [ 2064815.056940638, 7261261.7495758329 ], [ 2064871.3093013316, 7261172.7436456811 ], [ 2064871.7178834274, 7261172.0916208979 ], [ 2064925.6521767192, 7261085.2815335141 ], [ 2064927.9458761618, 7261081.396882019 ], [ 2064958.8259029069, 7261026.2956790207 ], [ 2064961.1170453248, 7261021.9616519762 ], [ 2064994.1455382442, 7260955.5954878703 ], [ 2064995.2395600055, 7260953.325969086 ], [ 2065170.1574857896, 7260578.4628473166 ], [ 2065192.0448089922, 7260534.1915922938 ], [ 2065223.2733311353, 7260473.4199137818 ], [ 2065386.5215358124, 7260169.6319536762 ], [ 2065386.6187090494, 7260169.3537311777 ], [ 2065386.7957325322, 7260169.1181190321 ], [ 2065409.6050961956, 7260126.0728759477 ], [ 2065409.8980249937, 7260125.2182158232 ], [ 2065410.4277264911, 7260124.4863227084 ], [ 2065450.5472709718, 7260045.3886708599 ], [ 2065451.8258639094, 7260042.7742402414 ], [ 2065477.2957634022, 7259988.7147398135 ], [ 2065478.9069674006, 7259985.1122825388 ], [ 2065514.0171347985, 7259902.2613622174 ], [ 2065516.0989308758, 7259896.9289524388 ], [ 2065546.734054741, 7259811.3012915812 ], [ 2065548.3981455956, 7259806.22669122 ], [ 2065586.4582794984, 7259678.7638926413 ], [ 2065588.0206340067, 7259672.8849472553 ], [ 2065606.5108014266, 7259593.6766931359 ], [ 2065607.4865001137, 7259588.9936941955 ], [ 2065620.8337070618, 7259516.2607254917 ], [ 2065621.6222947289, 7259511.2510166708 ], [ 2065632.0195351667, 7259432.1975388667 ], [ 2065632.458015864, 7259428.26253183 ], [ 2065639.5490674281, 7259350.7039339198 ], [ 2065639.944388862, 7259343.600635387 ], [ 2065641.4583339381, 7259267.9774315692 ], [ 2065641.4616428302, 7259264.147056303 ], [ 2065639.9922255492, 7259183.8125676308 ], [ 2065639.6308876174, 7259176.954066636 ], [ 2065632.5954958005, 7259096.2756234724 ], [ 2065632.01517, 7259091.1513858754 ], [ 2065621.5845337135, 7259016.3540934399 ], [ 2065620.5974241896, 7259010.5362193706 ], [ 2065605.0794871722, 7258933.0197786 ], [ 2065604.0763681126, 7258928.5446665054 ], [ 2065583.515658163, 7258845.7617085101 ], [ 2065582.9062080029, 7258843.4285222674 ], [ 2065471.7606107399, 7258437.981583084 ], [ 2065466.762174777, 7258419.6497198129 ], [ 2065428.3624526914, 7258268.6050535012 ], [ 2065411.5974961875, 7258190.1918990836 ], [ 2065400.8980152088, 7258115.6280981135 ], [ 2065394.9099390137, 7258037.1121399589 ], [ 2065393.6607594178, 7257961.0939022014 ], [ 2065397.6812241166, 7257867.3846256761 ], [ 2065405.207524841, 7257797.5325402915 ], [ 2065417.0507763796, 7257718.440490949 ], [ 2065520.8679714801, 7257131.7215665821 ], [ 2065533.9383088415, 7257060.6146443198 ], [ 2065557.2653869339, 7256963.8415610865 ], [ 2065580.7372094968, 7256886.1458976278 ], [ 2065603.7732903245, 7256819.4058461869 ], [ 2066112.1145968628, 7255501.6925069224 ], [ 2066112.5487524932, 7255500.5462244106 ], [ 2066146.968739046, 7255407.959438798 ], [ 2066147.559528, 7255406.3270227229 ], [ 2066176.9590055218, 7255322.8352035182 ], [ 2066178.7428499062, 7255317.2520906506 ], [ 2066203.4891727073, 7255231.1766126538 ], [ 2066204.4800783999, 7255227.4625404375 ], [ 2066225.0964480964, 7255143.7619365724 ], [ 2066225.8795123079, 7255140.3226537332 ], [ 2066279.4806934381, 7254884.106496946 ], [ 2066324.1317380983, 7254671.7370790523 ], [ 2066324.3222130998, 7254670.8093440374 ], [ 2066340.4236242338, 7254590.4555844087 ], [ 2066365.554221398, 7254473.7097364403 ], [ 2066365.6217783194, 7254472.4814164741 ], [ 2066366.0375386493, 7254471.3236266719 ], [ 2066371.9597355595, 7254440.1398019074 ], [ 2066371.9811316282, 7254439.4407524811 ], [ 2066372.2083729457, 7254438.7793227602 ], [ 2066402.9806257025, 7254263.5587009806 ], [ 2066409.0581712713, 7254235.5036925515 ], [ 2066415.2002877141, 7254213.2732596975 ], [ 2066423.6924279523, 7254185.2873783587 ], [ 2066435.5860492878, 7254146.780652306 ], [ 2066437.0014409567, 7254141.7324812058 ], [ 2066453.098239325, 7254077.9319744306 ], [ 2066454.6052525293, 7254070.9024693966 ], [ 2066508.1436120456, 7253768.5100892326 ], [ 2066518.7222454732, 7253731.2675924469 ], [ 2066519.5704012562, 7253728.0828649187 ], [ 2066529.0882177185, 7253689.8198293867 ], [ 2066529.8964949066, 7253686.3003300456 ], [ 2066538.0562135819, 7253647.578098502 ], [ 2066538.5739644037, 7253644.9466871871 ], [ 2066635.1658865656, 7253116.7317641191 ], [ 2066635.9100319969, 7253085.4537219545 ], [ 2066627.4284728311, 7253057.0700686919 ], [ 2066628.9948965807, 7253048.3903552135 ], [ 2066633.6240900632, 7253022.7528789937 ], [ 2066660.0735760406, 7252876.353570478 ], [ 2066679.8523250108, 7252781.7918524276 ], [ 2066679.8945112317, 7252781.5891138446 ], [ 2066697.4685379555, 7252696.6911934623 ], [ 2066783.5029607858, 7252290.7344352407 ], [ 2066784.394882011, 7252285.956022976 ], [ 2066793.422892713, 7252230.0934661077 ], [ 2066793.98288358, 7252226.1250313651 ], [ 2066801.4524214133, 7252164.2537430869 ], [ 2066801.8512817149, 7252160.286815796 ], [ 2066808.5604308019, 7252076.8879523156 ], [ 2066815.5590472263, 7252009.4027497536 ], [ 2066825.6898047696, 7251941.3725271225 ], [ 2067029.5943768218, 7250813.2201911453 ], [ 2067051.6428872591, 7250709.946444517 ], [ 2067100.0777494374, 7250500.4123047171 ], [ 2067100.3008217937, 7250499.424503752 ], [ 2067118.9913642984, 7250414.6646130802 ], [ 2067119.7525417702, 7250410.8638733402 ], [ 2067140.0238210415, 7250298.3623182746 ], [ 2067140.2056164658, 7250297.3219391927 ], [ 2067152.0611422353, 7250227.2962759743 ], [ 2067152.4531194621, 7250224.7879744451 ], [ 2067163.3179017652, 7250148.9658097448 ], [ 2067163.3758454565, 7250148.5553812673 ], [ 2067187.5210430091, 7249974.9305512505 ], [ 2067187.6673592038, 7249973.8339846525 ], [ 2067200.6713591416, 7249872.0855120132 ], [ 2067216.8416598642, 7249772.0018679304 ], [ 2067311.9841004503, 7249247.1092141513 ], [ 2067316.9971575581, 7249219.6253772508 ], [ 2067404.6585142999, 7248741.6487748288 ], [ 2067425.1706016723, 7248641.3363537444 ], [ 2067436.311820019, 7248591.1529193539 ], [ 2067442.7250744381, 7248565.5039628446 ], [ 2067506.9325867696, 7248325.5903365323 ], [ 2067507.8692303284, 7248321.7949773939 ], [ 2067525.9029878373, 7248242.0509660384 ], [ 2067526.3303665824, 7248240.0678383633 ], [ 2067543.3177208777, 7248157.16859111 ], [ 2067543.8538701949, 7248154.3466463061 ], [ 2067579.7494428793, 7247949.4062144626 ], [ 2067643.0125229168, 7247597.4324079603 ], [ 2067655.331152057, 7247536.2031686986 ], [ 2067669.9382690976, 7247472.5855529588 ], [ 2067685.9534287804, 7247409.0992466491 ], [ 2067700.4791373226, 7247358.3533207793 ], [ 2067714.1847623093, 7247315.011069919 ], [ 2067735.0405700498, 7247253.8942479109 ], [ 2067767.6195244249, 7247161.9076899923 ], [ 2067830.6667821601, 7246993.2761015669 ], [ 2067970.6755609908, 7246618.1581458254 ], [ 2067987.4127937132, 7246576.8488921179 ], [ 2068021.8707964395, 7246500.8499531345 ], [ 2068042.197401047, 7246460.5562593462 ], [ 2068050.0966308459, 7246444.8933881307 ], [ 2068078.4461044353, 7246393.9193467414 ], [ 2068078.5157791236, 7246393.7938555619 ], [ 2068154.2088388002, 7246257.2321332609 ], [ 2068194.3863827712, 7246193.7985184761 ], [ 2068237.6720738523, 7246131.70536274 ], [ 2068295.7775378642, 7246056.2021637782 ], [ 2069137.4675225269, 7244966.7563451761 ], [ 2069196.784181922, 7244894.6778318537 ], [ 2069256.280842758, 7244829.0047921529 ], [ 2069309.2918692767, 7244770.4159180922 ], [ 2069374.5600098274, 7244703.802448906 ], [ 2069433.2036401411, 7244644.8169408599 ], [ 2069525.7776724575, 7244552.6308688149 ], [ 2069528.7157452104, 7244549.5784523878 ], [ 2069544.905352761, 7244532.0294479886 ], [ 2069660.6474916534, 7244416.9690440828 ], [ 2069661.6730250225, 7244415.9345918857 ], [ 2069717.2690333554, 7244359.0321007902 ], [ 2069776.6315624455, 7244299.9816652192 ], [ 2069776.7848728427, 7244299.8288303399 ], [ 2069861.8440957596, 7244214.8496705545 ], [ 2069862.5924177531, 7244214.0940597849 ], [ 2069927.6705577495, 7244147.6794163166 ], [ 2069990.5989292276, 7244085.8220134508 ], [ 2069991.7754445646, 7244084.6461218214 ], [ 2070039.1436390905, 7244036.508903509 ], [ 2070127.0614332352, 7243949.0629169485 ], [ 2070128.2053405766, 7243947.9064895026 ], [ 2070204.0041685924, 7243870.0211478379 ], [ 2070315.9674553194, 7243757.1497542653 ], [ 2070316.150164895, 7243756.9650836391 ], [ 2070428.5775459372, 7243643.0353975352 ], [ 2070540.3797378375, 7243531.3421736732 ], [ 2070540.5061676255, 7243531.2156409817 ], [ 2070658.1263415967, 7243413.2889844831 ], [ 2070658.670582067, 7243412.73908774 ], [ 2070743.0370646892, 7243326.8336466514 ], [ 2070811.848199449, 7243258.6226860713 ], [ 2070857.3725007614, 7243215.8333158679 ], [ 2070894.2039052141, 7243183.2452431535 ], [ 2070945.1951295417, 7243140.6377737392 ], [ 2070997.8445469656, 7243099.2246861001 ], [ 2071070.0782792121, 7243043.4612407871 ], [ 2071145.7173674647, 7242985.537625704 ], [ 2071278.538944554, 7242885.0793151539 ], [ 2071279.053397354, 7242884.6875926219 ], [ 2071411.771973558, 7242782.9514389159 ], [ 2071464.1462516056, 7242744.0189154251 ], [ 2071532.8009437812, 7242697.8120173886 ], [ 2071556.4559429516, 7242682.4307503337 ], [ 2071656.7132233842, 7242619.0927614057 ], [ 2071656.9837097342, 7242618.9212738099 ], [ 2071711.8109764028, 7242584.0377264963 ], [ 2071943.9316315851, 7242437.9633862898 ], [ 2072079.8031219239, 7242353.7707726154 ], [ 2072350.7284118445, 7242192.4917717706 ], [ 2072376.1328946382, 7242177.6763866153 ], [ 2072376.4384191842, 7242177.4267636584 ], [ 2072376.8050017573, 7242177.2809072677 ], [ 2073214.7656306033, 7241679.8017752208 ], [ 2073251.287281571, 7241658.8387676096 ], [ 2073251.9722964489, 7241658.2869115481 ], [ 2073252.788743993, 7241657.9594914662 ], [ 2073324.4145279541, 7241615.1733373879 ], [ 2073391.5735396948, 7241578.7183685312 ], [ 2073469.7770876305, 7241537.3263627905 ], [ 2073564.9510475956, 7241488.2683924874 ], [ 2073567.7135232871, 7241486.7892237622 ], [ 2073636.0145100588, 7241448.8286715848 ], [ 2073613.9667683416, 7241495.3931134408 ], [ 2073611.9199830967, 7241500.014353266 ], [ 2073600.4986033405, 7241527.6686977055 ], [ 2073600.3343194185, 7241528.3561142497 ], [ 2073599.9741164846, 7241528.9642133871 ], [ 2073571.4874587909, 7241600.7665841542 ], [ 2073570.8457441386, 7241603.6280513685 ], [ 2073569.5004341968, 7241606.2338014459 ], [ 2073540.6798180295, 7241693.3454650277 ], [ 2073539.3544697135, 7241697.6781803463 ], [ 2073519.2056418795, 7241769.3099964438 ], [ 2073517.4960816836, 7241776.3592760665 ], [ 2073499.4066644304, 7241864.848788484 ], [ 2073498.7046634727, 7241868.6572204866 ], [ 2073488.3185549811, 7241931.8427832453 ], [ 2073487.6143817201, 7241936.9442920797 ], [ 2073475.1911265482, 7242047.98851333 ], [ 2073474.8112306076, 7242052.1811966784 ], [ 2073467.2971649792, 7242160.4173777625 ], [ 2073467.1844508392, 7242162.2969302731 ], [ 2073460.2826424111, 7242298.8987412322 ], [ 2073460.162261124, 7242302.7604527539 ], [ 2073459.5166080771, 7242357.2718714681 ], [ 2073459.5193748288, 7242359.8547941661 ], [ 2073460.1984237221, 7242408.4031507112 ], [ 2073460.3273909646, 7242412.2705369983 ], [ 2073463.0769823876, 7242464.4125710325 ], [ 2073463.2191645433, 7242466.6370792575 ], [ 2073468.9075905224, 7242542.3659730488 ], [ 2073469.5428804676, 7242548.3812301829 ], [ 2073477.3797726182, 7242605.8760425085 ], [ 2073477.8104671447, 7242608.7278483715 ], [ 2073494.3636754269, 7242708.5610982087 ], [ 2073494.9191505844, 7242711.6164229773 ], [ 2073507.2088223672, 7242773.718964804 ], [ 2073508.4176478251, 7242779.0561298681 ], [ 2073528.7445868461, 7242858.6299112877 ], [ 2073530.1050234926, 7242863.4490448218 ], [ 2073553.7715472337, 7242939.9079183852 ], [ 2073554.663923014, 7242942.6502626929 ], [ 2073580.9130589426, 7243019.5304113226 ], [ 2073581.9497217601, 7243022.4207519218 ], [ 2073608.4771564181, 7243092.9554146519 ], [ 2073608.962903332, 7243094.2208853988 ], [ 2073634.154504098, 7243158.5436983919 ], [ 2073635.1857665561, 7243161.0744686052 ], [ 2073659.3754919041, 7243218.1912747389 ], [ 2073660.7576436736, 7243221.3059404688 ], [ 2073704.149981187, 7243314.7620130163 ], [ 2073706.5517011448, 7243319.589525545 ], [ 2073755.3096381095, 7243411.3071626173 ], [ 2073758.0982051142, 7243416.2134466413 ], [ 2073820.1520922976, 7243518.5581637276 ], [ 2073867.4997622785, 7243621.3761906838 ], [ 2073899.9887892955, 7243718.6228102194 ], [ 2073901.0791448168, 7243721.7166794604 ], [ 2073914.8159699801, 7243758.7458218476 ], [ 2073919.2711598689, 7243768.9678424252 ], [ 2073936.8819033133, 7243803.9134194879 ], [ 2073940.5341763161, 7243810.5266367802 ], [ 2074618.0619530121, 7244934.7737250896 ], [ 2074648.1577832054, 7244985.5336252898 ], [ 2074651.906664, 7244991.3832644941 ], [ 2074677.2875079024, 7245028.1123786401 ], [ 2074680.4532679049, 7245032.4406963736 ], [ 2074699.055733782, 7245056.4934988674 ], [ 2074715.8728048734, 7245083.7670935877 ], [ 2074731.9364125205, 7245110.6468201373 ], [ 2074751.9898676081, 7245134.6619947804 ], [ 2074758.9777723039, 7245139.0517927427 ], [ 2074765.7454194131, 7245150.0747020515 ], [ 2075037.7445784954, 7245602.7865503337 ], [ 2075067.0937918059, 7245666.2467339858 ], [ 2075072.1666443676, 7245675.8178033642 ], [ 2075306.5720961296, 7246065.4838824254 ], [ 2075309.7328490727, 7246070.4062609123 ], [ 2075333.0097545986, 7246104.4250397738 ], [ 2075336.3848868634, 7246109.066150846 ], [ 2075366.6503349631, 7246148.267754904 ], [ 2075411.543893303, 7246207.1763855433 ], [ 2075453.9589090717, 7246263.8655868387 ], [ 2075455.100511875, 7246265.3618184589 ], [ 2075499.241967384, 7246322.1002372475 ], [ 2075517.2704117722, 7246351.9339088965 ], [ 2075538.3671577238, 7246399.1508564446 ], [ 2075553.1966804876, 7246435.180888121 ], [ 2075554.4858815861, 7246438.1736547919 ], [ 2075567.7106370912, 7246467.5471125888 ], [ 2075573.0149148083, 7246477.7243023012 ], [ 2075593.2639301848, 7246511.6683765315 ], [ 2075593.3785173774, 7246511.8599762879 ], [ 2075767.210644172, 7246801.7872364344 ], [ 2075783.47334297, 7246831.7947900081 ], [ 2075803.452077907, 7246876.3629420185 ], [ 2075803.5905603003, 7246876.6704752492 ], [ 2075833.1236212074, 7246941.9613727406 ], [ 2075833.7736425472, 7246943.3692490673 ], [ 2075841.8057650304, 7246960.4173835721 ], [ 2075863.6209277122, 7247007.8370414479 ], [ 2075897.828172877, 7247082.8435218018 ], [ 2075908.2239653734, 7247106.266988378 ], [ 2075913.4568044592, 7247120.064010337 ], [ 2075921.5960133935, 7247148.5364461681 ], [ 2075930.4261737014, 7247199.7266793372 ], [ 2075941.1378236932, 7247278.7259078268 ], [ 2075941.3393521137, 7247280.136625668 ], [ 2075943.8625181045, 7247296.9427826796 ], [ 2075918.4335306017, 7247290.1054643877 ], [ 2075887.1881069129, 7247291.7157974606 ], [ 2075857.9695633953, 7247302.9026821386 ], [ 2075833.6380146658, 7247322.5710682068 ], [ 2075816.575202242, 7247348.7956769988 ], [ 2075808.4513530878, 7247379.0094610881 ], [ 2075810.06168616, 7247410.2548847767 ], [ 2075821.2485708382, 7247439.473428295 ], [ 2075840.9169569064, 7247463.804977024 ], [ 2075867.1415656984, 7247480.8677894482 ], [ 2075948.5272454161, 7247517.1876325142 ], [ 2075949.8681576403, 7247517.7743096584 ], [ 2075970.4733953851, 7247526.6104422593 ], [ 2075974.6644240373, 7247528.2966520172 ], [ 2075990.5719792726, 7247534.2830418749 ], [ 2076000.1526184094, 7247537.347915208 ], [ 2076014.9693224214, 7247541.278356472 ], [ 2076028.5130826607, 7247545.561275946 ], [ 2076039.1839634767, 7247549.7435043771 ], [ 2076048.4429046838, 7247554.0754512716 ], [ 2076067.2989717047, 7247564.2300978675 ], [ 2076085.9315513603, 7247576.8158768797 ], [ 2076105.2465824627, 7247591.2003373429 ], [ 2076109.1456114629, 7247593.9617431303 ], [ 2076120.912081639, 7247601.8799214512 ], [ 2076127.0638691105, 7247605.7035421729 ], [ 2076148.6821142226, 7247618.0781025616 ], [ 2076157.0336371781, 7247622.3515752628 ], [ 2076198.544675295, 7247641.1907811891 ], [ 2076199.1010373323, 7247641.4412342981 ], [ 2076506.3650958219, 7247778.6340954443 ], [ 2076506.567110036, 7247778.7240266846 ], [ 2076540.6531381153, 7247793.8530671019 ], [ 2076611.2426280587, 7247825.1295575788 ], [ 2076657.0069026984, 7247848.1633848529 ], [ 2076769.1557878635, 7247908.96677054 ], [ 2076798.654472366, 7247919.3925696323 ], [ 2076829.9311375837, 7247920.1924989745 ], [ 2076859.924205608, 7247911.2882559076 ], [ 2076885.6977459665, 7247893.5514497831 ], [ 2076904.7288649543, 7247868.7182827648 ], [ 2076905.9313263614, 7247865.3160466999 ], [ 2076931.5911611603, 7247891.1281782817 ], [ 2076948.4776695897, 7247910.6054833969 ], [ 2076987.3375686947, 7247957.9834564598 ], [ 2077005.2340664573, 7247981.0020353431 ], [ 2077013.3294383003, 7247995.5696702767 ], [ 2077021.6973883209, 7248010.8731807824 ], [ 2077041.323537779, 7248052.7839491656 ], [ 2077041.3573680688, 7248052.8339295425 ], [ 2077041.4442445813, 7248053.0407637907 ], [ 2077061.0698708084, 7248094.6426269691 ], [ 2077078.6807869445, 7248120.5023506135 ], [ 2077103.4208575697, 7248139.6543369219 ], [ 2077132.8683521966, 7248150.2238560347 ], [ 2077164.1407448787, 7248151.176289781 ], [ 2077194.1768759324, 7248142.418407307 ], [ 2077220.0365995762, 7248124.8074911712 ], [ 2077239.1885858849, 7248100.067420546 ], [ 2077249.7581049984, 7248070.619925919 ], [ 2077250.7105387438, 7248039.3475332372 ], [ 2077247.971926939, 7248029.9551597582 ], [ 2077253.3087344451, 7248010.6954599591 ], [ 2077251.9374182757, 7247979.4386340473 ], [ 2077240.9743287, 7247950.1353860861 ], [ 2077218.8440139301, 7247911.0394541891 ], [ 2077216.6634802492, 7247907.372050154 ], [ 2077199.0638687534, 7247879.1595980478 ], [ 2077195.9015880215, 7247874.3989774995 ], [ 2077175.0848432432, 7247844.9242460961 ], [ 2077171.9329453181, 7247840.7020421959 ], [ 2077155.1348341585, 7247819.394615531 ], [ 2077154.0807910056, 7247818.0805414934 ], [ 2077120.5847562263, 7247777.0342615396 ], [ 2077117.2330786472, 7247773.1361023765 ], [ 2077094.6129581169, 7247748.1565049933 ], [ 2077075.8876249278, 7247727.5131786717 ], [ 2077070.0198775425, 7247721.5640486926 ], [ 2077030.5571180575, 7247684.7643320085 ], [ 2077023.3524513806, 7247678.6558265192 ], [ 2076998.2053784099, 7247659.2997038784 ], [ 2076993.5425073409, 7247655.9198771026 ], [ 2076957.8868744413, 7247631.6100318488 ], [ 2076954.389192088, 7247629.3307986036 ], [ 2076939.7284151483, 7247620.2074536225 ], [ 2076912.6562935773, 7247603.3749907529 ], [ 2076908.8449378104, 7247601.120676972 ], [ 2076879.2005574119, 7247584.4615503736 ], [ 2076875.6855785789, 7247582.5774736041 ], [ 2076829.7996844742, 7247559.1476481929 ], [ 2076825.6583474213, 7247557.1516887359 ], [ 2076751.5863582476, 7247523.5276207728 ], [ 2076751.2657086761, 7247523.3827456627 ], [ 2076400.6427085251, 7247365.7072985666 ], [ 2076394.7671034953, 7247363.2864284273 ], [ 2076367.2489253706, 7247352.95845298 ], [ 2076361.669932571, 7247351.0502471626 ], [ 2076335.2760813048, 7247342.8835058371 ], [ 2076334.0127953999, 7247342.501737549 ], [ 2076309.2541077978, 7247335.1975385332 ], [ 2076301.9320123647, 7247331.8389362143 ], [ 2076296.3662992492, 7247328.8458734322 ], [ 2076303.203344458, 7247329.0299709095 ], [ 2076310.5407884396, 7247328.9582286235 ], [ 2076331.5133805047, 7247327.98283647 ], [ 2076336.2333272668, 7247327.6512612533 ], [ 2076401.6419175058, 7247321.4982304955 ], [ 2076418.9282641413, 7247320.7430500928 ], [ 2076432.2317444757, 7247320.9539486505 ], [ 2076443.961008315, 7247321.8507114006 ], [ 2076457.5009391615, 7247323.6454346422 ], [ 2076472.6739377372, 7247326.4306514319 ], [ 2076532.6725022795, 7247343.8713717181 ], [ 2076553.8607238375, 7247350.2535422333 ], [ 2076557.1591531758, 7247351.1857224684 ], [ 2076579.0515684488, 7247356.9695441388 ], [ 2076617.5402999318, 7247368.6063751355 ], [ 2076650.0682625438, 7247380.2929779971 ], [ 2076680.1427835829, 7247393.2446141029 ], [ 2076749.5957621096, 7247424.6760372827 ], [ 2076782.9072928487, 7247443.8439212069 ], [ 2076783.3614655628, 7247444.1036788831 ], [ 2076801.462014765, 7247454.3932852428 ], [ 2076806.3051321646, 7247456.9732613675 ], [ 2076823.6264449337, 7247465.5989455087 ], [ 2076826.6133057498, 7247467.025152172 ], [ 2076867.0614172765, 7247485.5231800303 ], [ 2076907.203799265, 7247504.9556170525 ], [ 2076941.9257222007, 7247524.4016154082 ], [ 2076977.2427976828, 7247546.3430767115 ], [ 2077007.1881096687, 7247565.4980789833 ], [ 2077032.8367161707, 7247583.7316279411 ], [ 2077066.0379166841, 7247608.3566428777 ], [ 2077092.6774568111, 7247628.8427306861 ], [ 2077119.4183206079, 7247651.8677424267 ], [ 2077142.4008188841, 7247671.8634774433 ], [ 2077173.872533662, 7247701.0930601573 ], [ 2077199.8457225368, 7247718.5362001779 ], [ 2077229.9379197666, 7247727.0994553985 ], [ 2077261.2034914221, 7247725.9445947343 ], [ 2077290.5819455096, 7247715.1846639942 ], [ 2077315.1975142511, 7247695.8729201676 ], [ 2077332.6406542715, 7247669.8997312933 ], [ 2077341.2039094921, 7247639.8075340632 ], [ 2077340.0490488284, 7247608.5419624075 ], [ 2077329.2891180883, 7247579.1635083202 ], [ 2077309.9773742615, 7247554.547939579 ], [ 2077277.3162356622, 7247524.2136708889 ], [ 2077274.902159692, 7247522.0434863074 ], [ 2077263.0686718798, 7247511.747856834 ], [ 2077258.3018882172, 7247501.3588961381 ], [ 2077237.1055957628, 7247478.3461418422 ], [ 2077206.8588183091, 7247454.4133453919 ], [ 2077186.0939044978, 7247437.675211505 ], [ 2077180.5248066674, 7247433.4973629517 ], [ 2077141.0731791311, 7247405.994171421 ], [ 2077140.1079275834, 7247405.3296293337 ], [ 2077107.9811225398, 7247383.4878032301 ], [ 2077106.2857652369, 7247382.3602572214 ], [ 2077081.6173660776, 7247366.3136303965 ], [ 2077077.2610946931, 7247363.6358692953 ], [ 2077047.5499226016, 7247346.4034734648 ], [ 2077046.1899432593, 7247345.6288482314 ], [ 2077007.2726492758, 7247323.8636787497 ], [ 2077002.1102252393, 7247321.1707261894 ], [ 2076998.9942919549, 7247319.6590350475 ], [ 2077044.2841059712, 7247315.1721980833 ], [ 2077046.6199932871, 7247314.9130301243 ], [ 2077150.6035296372, 7247302.1373369284 ], [ 2077150.730087531, 7247302.1173265139 ], [ 2077150.7578771368, 7247302.1182515388 ], [ 2077191.0015720106, 7247297.1102592163 ], [ 2077246.3081277343, 7247290.4274169728 ], [ 2077316.6988692156, 7247288.569875598 ], [ 2077365.5686957801, 7247288.2700826023 ], [ 2077372.6688602348, 7247287.9740218045 ], [ 2077402.5804074139, 7247285.6598683475 ], [ 2077406.7888176916, 7247285.2445950806 ], [ 2077747.1592927398, 7247244.3740799744 ], [ 2077748.5238790619, 7247244.2006963966 ], [ 2077789.6119031145, 7247238.6926601091 ], [ 2077794.8457772529, 7247237.8492546184 ], [ 2077829.8557571056, 7247231.25109124 ], [ 2077836.6256761528, 7247229.7302351026 ], [ 2078011.9984019496, 7247183.8874966865 ], [ 2078013.0757663599, 7247183.5994443521 ], [ 2078066.5568197828, 7247168.9803312235 ], [ 2078112.9717651037, 7247162.7162093688 ], [ 2078115.098948688, 7247162.4058107017 ], [ 2078143.6190022312, 7247157.9305774048 ], [ 2078146.9570617676, 7247157.3486760315 ], [ 2078169.4881267042, 7247153.0264445888 ], [ 2078176.183283536, 7247151.5020405306 ], [ 2078639.743932727, 7247029.0728302151 ], [ 2078682.7104250703, 7247018.8466873644 ], [ 2078735.841902158, 7247008.7188100526 ], [ 2079060.56941255, 7246946.9896930074 ], [ 2079061.0228314735, 7246946.9024151592 ], [ 2079092.9158655857, 7246940.6869843062 ], [ 2079100.8067970504, 7246938.8141115056 ], [ 2079122.0688197911, 7246932.8473025244 ], [ 2079129.5090531383, 7246930.4418055806 ], [ 2079150.1922145279, 7246922.8494301988 ], [ 2079158.1789028978, 7246919.5188487573 ], [ 2079185.6748171248, 7246906.6290393779 ], [ 2079193.7306652965, 7246902.3951818524 ], [ 2079218.2766130157, 7246888.0328227552 ], [ 2079220.6980437837, 7246886.5696227867 ], [ 2079247.7709439434, 7246869.6828880077 ], [ 2079271.399979145, 7246849.1758558098 ], [ 2079287.5355055931, 7246822.370735771 ], [ 2079294.5980655372, 7246791.8913998017 ], [ 2079291.896326402, 7246760.7213776689 ], [ 2079287.9846507718, 7246751.4853808964 ], [ 2079286.5387728652, 7246741.5995670771 ], [ 2079284.0008080285, 7246736.4691114156 ], [ 2079283.1723878004, 7246731.618168544 ], [ 2079268.6331782343, 7246703.9147200342 ], [ 2079246.2447318428, 7246682.0600376474 ], [ 2079218.1985857477, 7246668.1934099635 ], [ 2079187.2400921383, 7246663.6721991161 ], [ 2079156.3996840692, 7246668.9389727237 ], [ 2079128.6962355603, 7246683.4781822897 ], [ 2079118.4457782961, 7246691.1161894631 ], [ 2079089.7860700514, 7246708.7046692902 ], [ 2079071.837287457, 7246716.6482393052 ], [ 2079046.2991420454, 7246725.5540753109 ], [ 2079016.1497072538, 7246732.6684616162 ], [ 2079005.7893952492, 7246734.6512177195 ], [ 2079005.4238686529, 7246722.6166296471 ], [ 2079003.5961117421, 7246717.5230288971 ], [ 2079003.5322212907, 7246715.3741431488 ], [ 2078992.9840102943, 7246685.9190091509 ], [ 2078973.8499285134, 7246661.1650884813 ], [ 2078948.0029531885, 7246643.5354673667 ], [ 2078917.97316635, 7246634.7558559543 ], [ 2078886.7000927643, 7246635.6856637811 ], [ 2078704.6139724927, 7246670.101102653 ], [ 2078598.1461168986, 7246689.9014365515 ], [ 2078570.5335383045, 7246694.3673712686 ], [ 2078533.0258528534, 7246699.4549764218 ], [ 2078530.1378863754, 7246699.8897424163 ], [ 2078502.6791643954, 7246704.4344898183 ], [ 2078467.6286009636, 7246707.8672513263 ], [ 2078431.9934508367, 7246710.1502161492 ], [ 2078431.810631559, 7246710.1620966252 ], [ 2078405.9845096949, 7246711.8641608981 ], [ 2078397.2739750203, 7246712.8230236834 ], [ 2078369.332782831, 7246717.1451211348 ], [ 2078367.0268099324, 7246717.5294728987 ], [ 2078165.2045731251, 7246753.5980427172 ], [ 2078135.6458906336, 7246763.8525033789 ], [ 2078110.7027156497, 7246782.739210234 ], [ 2078092.8166599302, 7246808.4094008235 ], [ 2078089.1724929956, 7246820.4283619197 ], [ 2078031.1126602732, 7246843.4388234029 ], [ 2078016.8318883977, 7246848.8323726421 ], [ 2078014.677941421, 7246849.6744601903 ], [ 2077976.3960321033, 7246865.1534927813 ], [ 2077956.5776349476, 7246871.6395976031 ], [ 2077933.3233092697, 7246879.0427575912 ], [ 2077906.3135814308, 7246885.423144036 ], [ 2077754.8854049642, 7246911.0867330786 ], [ 2077715.6168812718, 7246915.6242696736 ], [ 2077668.4910354542, 7246919.187204157 ], [ 2077604.7883837123, 7246922.4138098015 ], [ 2077601.0764703187, 7246922.6711334018 ], [ 2077567.6249633348, 7246925.616358282 ], [ 2077556.5775916986, 7246927.2144209351 ], [ 2077524.4173908085, 7246933.7168693971 ], [ 2077518.6489415255, 7246935.0621620053 ], [ 2077478.1843066223, 7246945.7720888639 ], [ 2077466.7560699463, 7246949.5460166 ], [ 2077432.5809862707, 7246963.1629447285 ], [ 2077428.2702596756, 7246964.998690499 ], [ 2077400.5405745201, 7246977.5828950899 ], [ 2077393.5090285526, 7246981.1138675967 ], [ 2077370.1764632824, 7246994.0040920181 ], [ 2077364.6214427736, 7246997.3117660899 ], [ 2077307.3328029532, 7247033.9827411389 ], [ 2077273.7169048197, 7247055.1803457169 ], [ 2077256.9159314835, 7247063.5798524329 ], [ 2077238.7348131256, 7247071.5504033184 ], [ 2077203.508428914, 7247085.0988247003 ], [ 2077172.2320227011, 7247093.5705349715 ], [ 2077155.5555384143, 7247097.7018351806 ], [ 2077122.7823607011, 7247104.0516504608 ], [ 2077023.3972737566, 7247116.2623659605 ], [ 2076968.5343355446, 7247121.6976070739 ], [ 2076925.1230077855, 7247122.6594256675 ], [ 2076889.8831183687, 7247122.0575953238 ], [ 2076804.4350834941, 7247117.184950118 ], [ 2076771.4953968131, 7247114.3527807752 ], [ 2076739.5916642367, 7247109.9562498983 ], [ 2076696.557058363, 7247102.6865706975 ], [ 2076563.8569371183, 7247078.4947674936 ], [ 2076557.2951623935, 7247077.5221680943 ], [ 2076516.8639233394, 7247072.8938685842 ], [ 2076510.7539536615, 7247072.3836277649 ], [ 2076473.7402229724, 7247070.4328577183 ], [ 2076470.2756223297, 7247070.3104351833 ], [ 2076424.5567074604, 7247069.4880518755 ], [ 2076420.2385936368, 7247069.5036252793 ], [ 2076346.894574211, 7247071.3522052523 ], [ 2076255.2107992482, 7247073.1850891355 ], [ 2076238.3580332051, 7247072.5893313829 ], [ 2076221.4599227905, 7247070.3822413301 ], [ 2076206.3174636974, 7247067.4143977528 ], [ 2076188.0985879046, 7247062.5147867473 ], [ 2076176.8896698032, 7247058.4133383771 ], [ 2076161.9464900526, 7247052.0924366694 ], [ 2076148.1290500511, 7247044.4660856603 ], [ 2076137.3702144288, 7247037.5874750782 ], [ 2076123.822234425, 7247026.9803884206 ], [ 2076113.1351360141, 7247018.2043462554 ], [ 2076104.1405211284, 7247009.1883124793 ], [ 2076092.8414424458, 7246995.3531883648 ], [ 2076067.96125546, 7246961.3654935975 ], [ 2076043.1991049198, 7246919.6478601079 ], [ 2076023.3101549584, 7246876.4152142443 ], [ 2076022.9251507078, 7246875.5882839262 ], [ 2076015.0291091294, 7246858.8289803714 ], [ 2075985.8851012441, 7246794.3981908467 ], [ 2075964.4360255927, 7246746.550032937 ], [ 2075961.1036562251, 7246739.8076554565 ], [ 2075942.0123635535, 7246704.5808462556 ], [ 2075939.8592314771, 7246700.8061060589 ], [ 2075764.9669202841, 7246409.1106091458 ], [ 2075747.7197091996, 7246380.1985557722 ], [ 2075737.5235983876, 7246357.5520100184 ], [ 2075722.7483292969, 7246321.6537938835 ], [ 2075721.5757686037, 7246318.9210861865 ], [ 2075697.3526474065, 7246264.7069507148 ], [ 2075697.1742271942, 7246264.4329966633 ], [ 2075697.0871579896, 7246264.11787201 ], [ 2075668.6005002961, 7246201.4517703028 ], [ 2075668.4756688448, 7246201.2144538434 ], [ 2075668.4495895628, 7246201.1213847715 ], [ 2075639.6178414465, 7246138.3028014386 ], [ 2075634.4098314391, 7246128.4454264091 ], [ 2075306.9199943244, 7245584.3709742595 ], [ 2075314.7760663817, 7245554.8838589042 ], [ 2075313.0941575519, 7245523.6422063112 ], [ 2075301.8403656157, 7245494.4493674431 ], [ 2075105.2700691943, 7245155.0962757841 ], [ 2074902.5280156811, 7244777.0441572648 ], [ 2074872.8445946211, 7244704.3895225553 ], [ 2074857.0336727558, 7244665.7327550547 ], [ 2074854.4712053118, 7244659.9899841603 ], [ 2074832.4633419819, 7244614.5629413398 ], [ 2074829.8587555168, 7244610.8222094439 ], [ 2074828.1482035934, 7244606.5971700475 ], [ 2074595.4682039386, 7244219.9808548102 ], [ 2074592.9261538952, 7244215.9752718369 ], [ 2074557.7714587019, 7244163.3814773755 ], [ 2074556.5211181492, 7244161.5549668977 ], [ 2074513.1844403828, 7244099.7275983188 ], [ 2074511.6511048458, 7244098.1413227115 ], [ 2074510.5972717982, 7244096.2030698666 ], [ 2074124.7609186373, 7243593.9712563483 ], [ 2074107.448824432, 7243569.0394870257 ], [ 2074082.2917825526, 7243530.0311002601 ], [ 2074059.9850026285, 7243493.2259685686 ], [ 2074059.3569281478, 7243484.4834403619 ], [ 2074047.581414259, 7243455.4971169187 ], [ 2074009.9703907664, 7243393.1710995696 ], [ 2073993.716127621, 7243355.8896814436 ], [ 2073992.8976341398, 7243352.5930259023 ], [ 2073995.1923279213, 7243323.7440050961 ], [ 2073992.1193274055, 7243284.2767586885 ], [ 2073990.9972747844, 7243258.4642714728 ], [ 2073991.8179666591, 7243226.7140250802 ], [ 2073993.7481248705, 7243190.7945705773 ], [ 2073999.1384715796, 7243160.0303827887 ], [ 2074005.8989411704, 7243139.4549549101 ], [ 2074015.3631142299, 7243118.9531637449 ], [ 2074023.7476953748, 7243104.366322306 ], [ 2074039.8170449319, 7243084.2197910994 ], [ 2074057.1537104624, 7243067.8509879215 ], [ 2074074.3160697909, 7243055.0520307422 ], [ 2074088.7681574293, 7243046.6282391055 ], [ 2074109.2802746866, 7243037.6202289248 ], [ 2074127.9449982285, 7243032.7059643799 ], [ 2074144.2757766605, 7243029.7584810499 ], [ 2074154.4815602922, 7243029.2985968282 ], [ 2074177.1651000192, 7243029.6626182301 ], [ 2074189.2399229684, 7243031.1257863902 ], [ 2074199.8685982053, 7243033.0887672659 ], [ 2074226.6447145857, 7243041.8041954814 ], [ 2074242.2424997743, 7243049.2270303145 ], [ 2074261.4564362974, 7243061.0741390698 ], [ 2074271.6705696655, 7243069.2737933034 ], [ 2074319.3336427128, 7243117.0691460436 ], [ 2074320.4329900891, 7243118.1546432991 ], [ 2074338.4484909463, 7243135.6704024598 ], [ 2074359.7342076241, 7243160.1470984248 ], [ 2074382.1773105927, 7243187.1544020427 ], [ 2074409.0935498641, 7243224.4397590086 ], [ 2074410.3181327584, 7243226.0997467721 ], [ 2074454.0332967937, 7243284.0961884251 ], [ 2074455.3742646093, 7243285.8351784823 ], [ 2074479.6196497043, 7243316.5730840638 ], [ 2074484.934152219, 7243322.7724161437 ], [ 2074523.5954113705, 7243364.3108343622 ], [ 2074525.7913146855, 7243366.5964299971 ], [ 2074547.5542751353, 7243388.5413434971 ], [ 2074550.6904411591, 7243391.5688091898 ], [ 2074574.4794163429, 7243413.5520157879 ], [ 2074580.4156353616, 7243418.6226805421 ], [ 2074614.1009132741, 7243445.1937689958 ], [ 2074616.9259373017, 7243447.3419482308 ], [ 2074625.7006763073, 7243453.7718478916 ], [ 2074606.2258559687, 7243472.9219534239 ], [ 2074550.3323396416, 7243548.5082747778 ], [ 2074542.3838163815, 7243559.2742138198 ], [ 2074527.9669649031, 7243587.0415339554 ], [ 2074522.8362981703, 7243617.9048768235 ], [ 2074527.4940415907, 7243648.8431233857 ], [ 2074541.4842627856, 7243676.8278225083 ], [ 2074563.4375014289, 7243699.1196368616 ], [ 2074568.2928533365, 7243701.6405458646 ], [ 2074572.3779080664, 7243705.8382292595 ], [ 2074578.5210662954, 7243709.0742804436 ], [ 2074583.9085224043, 7243714.613642158 ], [ 2074611.5852091922, 7243729.2037306614 ], [ 2074642.4158878084, 7243734.5271628397 ], [ 2074673.3826366197, 7243730.0628440622 ], [ 2074701.4542144947, 7243716.2477729544 ], [ 2074723.8827798045, 7243694.4342649318 ], [ 2074788.4146886156, 7243608.1616318244 ], [ 2074803.0047771188, 7243580.4849450365 ], [ 2074808.3282092977, 7243549.6542664208 ], [ 2074806.6503740218, 7243538.0159614254 ], [ 2074829.987831102, 7243532.3049692512 ], [ 2074856.5924753854, 7243515.8409910975 ], [ 2074876.8073466506, 7243491.9615301769 ], [ 2074888.6536724526, 7243463.0040745037 ], [ 2074890.9718518835, 7243431.8031815961 ], [ 2074883.5349653894, 7243401.4130122419 ], [ 2074867.0709872358, 7243374.8083679583 ], [ 2074843.1915263156, 7243354.5934966933 ], [ 2074803.9662939194, 7243330.7918067593 ], [ 2074758.3467962814, 7243303.0232752329 ], [ 2074736.5715476035, 7243287.0669414895 ], [ 2074707.3468715465, 7243264.0143944817 ], [ 2074688.0280456359, 7243246.1620179946 ], [ 2074668.9162329787, 7243226.8904176736 ], [ 2074634.1187212621, 7243189.5032857908 ], [ 2074613.0839613674, 7243162.8357587112 ], [ 2074570.6505862174, 7243106.5398526955 ], [ 2074542.3446448711, 7243067.3294296963 ], [ 2074538.174527057, 7243061.9487016015 ], [ 2074512.8382109532, 7243031.4597989526 ], [ 2074511.3860044326, 7243029.7515869783 ], [ 2074486.6174177309, 7243001.2698978074 ], [ 2074480.8686074137, 7242995.1925147297 ], [ 2074460.4053539347, 7242975.2969024777 ], [ 2074409.3876467918, 7242924.1376055004 ], [ 2074401.1804315778, 7242916.7690326897 ], [ 2074381.8219721287, 7242901.2285391139 ], [ 2074371.7046938236, 7242894.0897093955 ], [ 2074342.5946469808, 7242876.1407643482 ], [ 2074333.0818071684, 7242870.964221105 ], [ 2074330.6493047182, 7242869.8066167589 ], [ 2074403.1819240064, 7242821.1582021005 ], [ 2074482.1684673582, 7242768.7761212662 ], [ 2074484.3178488843, 7242767.3100884808 ], [ 2074520.4855514418, 7242741.9455016572 ], [ 2074524.9569190661, 7242738.620077 ], [ 2074582.4626372522, 7242693.3100980762 ], [ 2074635.3577649328, 7242657.2879744573 ], [ 2074746.7598921496, 7242589.6706706332 ], [ 2074782.1806286315, 7242570.1008691555 ], [ 2074830.228288478, 7242550.537511982 ], [ 2074868.0098515747, 7242542.6083119819 ], [ 2074896.4026649117, 7242539.1089818645 ], [ 2074927.9970520071, 7242538.9772056704 ], [ 2074967.6195530242, 7242541.7628747225 ], [ 2075002.9889363896, 7242548.2870416138 ], [ 2075027.062837207, 7242554.5028612595 ], [ 2075043.8412549349, 7242560.1993101751 ], [ 2075071.3464173577, 7242573.7628293782 ], [ 2075094.5176062798, 7242587.9536440326 ], [ 2075213.8207875551, 7242685.6004429208 ], [ 2075214.2647136101, 7242685.961669364 ], [ 2075330.6277812326, 7242780.0951154204 ], [ 2075371.4273843605, 7242813.2734250799 ], [ 2075372.2755573462, 7242813.9555262411 ], [ 2075398.9916184263, 7242835.2022145102 ], [ 2075555.1402325085, 7242964.5458623674 ], [ 2075555.9383100292, 7242965.2000257019 ], [ 2075636.4658396209, 7243030.5146157118 ], [ 2075739.2117040474, 7243113.8544451734 ], [ 2075787.0755145072, 7243152.6801951891 ], [ 2075794.1885566476, 7243158.5495729279 ], [ 2075798.3626424102, 7243161.8119142838 ], [ 2075824.7453617279, 7243181.3285866808 ], [ 2075832.5005106141, 7243186.5235772654 ], [ 2075863.5029887995, 7243205.2565699928 ], [ 2075872.5584495112, 7243210.1115181372 ], [ 2075895.7796952901, 7243221.0646050107 ], [ 2075900.4226698582, 7243223.1122666383 ], [ 2075937.3473449538, 7243238.2898677941 ], [ 2075949.4539121015, 7243242.3832585597 ], [ 2075986.7904693156, 7243252.3997267922 ], [ 2075994.1424803841, 7243254.0776956258 ], [ 2076020.6587830905, 7243259.0859345365 ], [ 2076026.2899650547, 7243259.9840593897 ], [ 2076065.7304606421, 7243265.1261095386 ], [ 2076074.2384923424, 7243265.8675750354 ], [ 2076104.0498519763, 7243267.18654011 ], [ 2076109.0010526124, 7243267.2828613007 ], [ 2076134.1926533785, 7243267.1490532411 ], [ 2076141.5843450513, 7243266.8361123791 ], [ 2076167.8000851334, 7243264.752530002 ], [ 2076171.8912327136, 7243264.3425782621 ], [ 2076196.0586941666, 7243261.4179176847 ], [ 2076200.9624698965, 7243260.7007776033 ], [ 2076230.4732669061, 7243255.6351916166 ], [ 2076241.1018784514, 7243253.2077793386 ], [ 2076276.9244905864, 7243242.942809456 ], [ 2076283.0682346253, 7243240.9656639704 ], [ 2076293.4320792193, 7243237.2572796382 ], [ 2076320.9476742069, 7243227.3978466792 ], [ 2076326.5408533239, 7243225.2019191217 ], [ 2076523.7655951614, 7243140.8463126086 ], [ 2076523.9515335853, 7243140.7665617066 ], [ 2076625.6153605741, 7243097.0400856389 ], [ 2076648.3996823973, 7243088.8073270991 ], [ 2076671.7293443964, 7243082.8330847863 ], [ 2076700.7241299055, 7243077.5659391182 ], [ 2076722.1358655191, 7243075.9685650906 ], [ 2076731.8134379517, 7243075.9406597642 ], [ 2076739.7026966782, 7243075.91605426 ], [ 2076748.6567011334, 7243076.6757056657 ], [ 2076726.2143284332, 7243089.3432227857 ], [ 2076705.0540310598, 7243112.389079011 ], [ 2076692.0509535796, 7243140.8458822425 ], [ 2076688.4779278145, 7243171.9280823087 ], [ 2076694.6847064206, 7243202.5931369057 ], [ 2076710.0637266629, 7243229.839336833 ], [ 2076735.0549523472, 7243261.3225271469 ], [ 2076765.2468071815, 7243299.3408142254 ], [ 2076792.8288847164, 7243334.0703087309 ], [ 2076815.7556320948, 7243362.947790008 ], [ 2076844.3482226226, 7243398.9564425992 ], [ 2076888.2254294397, 7243455.029078 ], [ 2076901.3469300694, 7243476.2229194781 ], [ 2076921.1780901735, 7243517.9420448588 ], [ 2076922.327873219, 7243520.2817116799 ], [ 2076944.0685697712, 7243563.1020880705 ], [ 2076946.2682696402, 7243567.1960525857 ], [ 2076961.7528108081, 7243594.4750481611 ], [ 2076963.5698332067, 7243597.5470558601 ], [ 2076992.0119631048, 7243643.7323129606 ], [ 2076992.4123160865, 7243644.3769286694 ], [ 2077033.3865073703, 7243709.7951259995 ], [ 2077064.0860430251, 7243759.002766096 ], [ 2077064.1670279247, 7243759.1323545035 ], [ 2077104.0416695252, 7243822.8296250571 ], [ 2077124.586942039, 7243846.4254181441 ], [ 2077151.418158402, 7243862.5175125571 ], [ 2077181.9088922127, 7243869.5307019725 ], [ 2077213.0744980043, 7243866.778486548 ], [ 2077215.9647152389, 7243865.548883168 ], [ 2077236.1598572887, 7243889.0477860924 ], [ 2077239.5140281722, 7243892.7587247035 ], [ 2077266.1897183314, 7243920.8274629666 ], [ 2077303.4806866108, 7243974.8383724345 ], [ 2077307.0996429224, 7243979.7521971911 ], [ 2077777.6965212838, 7244579.5033477182 ], [ 2077826.5938910935, 7244646.0438862052 ], [ 2077849.4446602862, 7244693.0535073495 ], [ 2077872.2466886588, 7244789.936781995 ], [ 2077875.0133258703, 7244799.5203554491 ], [ 2077894.9172508239, 7244857.4521566015 ], [ 2077897.440441865, 7244864.0319268517 ], [ 2077906.039566532, 7244884.2902918756 ], [ 2077912.2355952987, 7244935.7592360936 ], [ 2077914.7000949779, 7245023.1248808606 ], [ 2077914.7216623444, 7245023.8068791358 ], [ 2077921.3006442506, 7245211.5670646774 ], [ 2077927.2741001179, 7245242.2784224972 ], [ 2077942.4455257317, 7245269.6407600967 ], [ 2077965.3298362473, 7245290.9756612293 ], [ 2077993.6869559074, 7245304.1947171213 ], [ 2078024.7410922637, 7245308.0039544804 ], [ 2078055.4524500829, 7245302.0304986136 ], [ 2078082.8147876831, 7245286.859073 ], [ 2078104.1496888152, 7245263.9747624844 ], [ 2078117.3687447074, 7245235.6176428245 ], [ 2078121.1779820668, 7245204.5635064682 ], [ 2078114.6109472357, 7245017.1442832658 ], [ 2078112.0388266728, 7244925.9635161096 ], [ 2078107.9395177236, 7244717.7765264865 ], [ 2078107.1555290592, 7244707.0949644055 ], [ 2078103.593305354, 7244679.1618329892 ], [ 2078102.5925642943, 7244672.90261837 ], [ 2078097.3939440756, 7244645.906421612 ], [ 2078095.6703058018, 7244638.4889878128 ], [ 2078089.5032060111, 7244615.8902599681 ], [ 2078087.313264247, 7244608.8877837285 ], [ 2078080.8789976786, 7244590.6864868039 ], [ 2078076.0931194641, 7244579.4020709926 ], [ 2078053.8960130012, 7244534.8740761885 ], [ 2078044.925621724, 7244520.1957176505 ], [ 2078022.7396472071, 7244490.0644227276 ], [ 2078021.6249889159, 7244488.5796471499 ], [ 2077436.0183535821, 7243723.4233559556 ], [ 2077407.3190435066, 7243682.1042803936 ], [ 2077331.5644385722, 7243571.2406559689 ], [ 2077315.000825458, 7243535.4546711259 ], [ 2077296.6167370398, 7243493.0373664051 ], [ 2077292.3486351683, 7243477.4088835754 ], [ 2077286.8777034604, 7243448.0066361437 ], [ 2077284.5163565073, 7243425.4189135525 ], [ 2077282.1384246761, 7243385.8919462981 ], [ 2077280.2917720077, 7243349.5942015667 ], [ 2077278.5236895352, 7243335.2883027 ], [ 2077270.1524638291, 7243292.9275957411 ], [ 2077267.9627991994, 7243284.0181608098 ], [ 2077262.8421026224, 7243266.6610418838 ], [ 2077260.5234699461, 7243259.7425819943 ], [ 2077246.5417419027, 7243222.5816547293 ], [ 2077240.480718046, 7243209.4445749009 ], [ 2077219.1407716607, 7243170.811925089 ], [ 2077217.452222913, 7243167.8738214923 ], [ 2077200.2978893821, 7243139.162297003 ], [ 2077194.4001444154, 7243130.3818001831 ], [ 2077160.403171927, 7243085.1355564045 ], [ 2077154.6556795829, 7243078.1655939035 ], [ 2077140.0654303213, 7243062.0172462165 ], [ 2077127.0670464407, 7243047.6275372775 ], [ 2077120.117194491, 7243040.6565376073 ], [ 2077091.7863840838, 7243014.9082582053 ], [ 2077086.6673174347, 7243010.5605911445 ], [ 2077062.4441962375, 7242991.3497918444 ], [ 2077060.530307764, 7242989.8692940101 ], [ 2077047.336994336, 7242979.9163254881 ], [ 2077021.7981228412, 7242960.5399053665 ], [ 2077020.9974030175, 7242959.9386893855 ], [ 2076996.0952329298, 7242941.4352673739 ], [ 2076989.8106890386, 7242937.1272064457 ], [ 2076974.7825577816, 7242927.6461310834 ], [ 2076965.5763056993, 7242922.4958885796 ], [ 2076948.7559306393, 7242914.2190720811 ], [ 2076943.9761085268, 7242912.0212920681 ], [ 2076914.5654990596, 7242899.4244910954 ], [ 2076905.9985643991, 7242896.2105920278 ], [ 2076885.7495490226, 7242889.6541467188 ], [ 2076882.0757359902, 7242888.5420337543 ], [ 2076851.0175980579, 7242879.7873718813 ], [ 2076847.201398385, 7242878.792458876 ], [ 2076795.0593488992, 7242866.2912774198 ], [ 2076794.9756559816, 7242866.2755424641 ], [ 2076794.9509633356, 7242866.2653555777 ], [ 2076732.4562012048, 7242851.3557156622 ], [ 2076696.9526931427, 7242842.8869294003 ], [ 2076696.6351409298, 7242842.8117298791 ], [ 2076640.9312217697, 7242829.7164387964 ], [ 2076571.9186679816, 7242809.1818559673 ], [ 2076506.4982543278, 7242788.9295592951 ], [ 2076434.8433611346, 7242766.5466986792 ], [ 2076347.6600605573, 7242739.3089711266 ], [ 2076347.4899517309, 7242739.2559921658 ], [ 2076303.4074333753, 7242725.5699308896 ], [ 2076272.4441375833, 7242721.0817254819 ], [ 2076241.6093616087, 7242726.3813730842 ], [ 2076213.9214281631, 7242740.9501072634 ], [ 2076192.0906250849, 7242763.3618388139 ], [ 2076178.2539034837, 7242791.4227512972 ], [ 2076177.1499214529, 7242799.0389183536 ], [ 2076176.4664934892, 7242800.4499059878 ], [ 2076172.1967032924, 7242831.4440758554 ], [ 2076177.7136167183, 7242862.2407208076 ], [ 2076192.477199842, 7242889.8252506657 ], [ 2076215.0422902831, 7242911.497499452 ], [ 2076243.2000597697, 7242925.1360364575 ], [ 2076301.7657881293, 7242942.8668875126 ], [ 2076340.6307526622, 7242955.2175701614 ], [ 2076341.6600302174, 7242955.5385599406 ], [ 2076403.9099741741, 7242974.5841798782 ], [ 2076250.6539442292, 7243040.1337921498 ], [ 2076226.0308549209, 7243048.956787182 ], [ 2076218.727939612, 7243051.5699117295 ], [ 2076191.2571640075, 7243059.441662767 ], [ 2076169.569932, 7243063.164318529 ], [ 2076149.9046053709, 7243065.544146698 ], [ 2076129.4287076681, 7243067.1715361774 ], [ 2076110.4155379666, 7243067.272526796 ], [ 2076087.3484469089, 7243066.2519531678 ], [ 2076054.9745216661, 7243062.0312063275 ], [ 2076034.96866339, 7243058.252620792 ], [ 2076007.4607888139, 7243050.8729432747 ], [ 2075978.80581967, 7243039.0945405765 ], [ 2075962.5326803895, 7243031.4187634047 ], [ 2075939.9319948521, 7243017.7624848559 ], [ 2075919.4357534619, 7243002.6003469517 ], [ 2075914.0434317347, 7242998.1508340035 ], [ 2075913.3950097328, 7242997.6203338476 ], [ 2075865.2048021704, 7242958.5298198648 ], [ 2075762.4547838331, 7242875.1866210103 ], [ 2075682.3250283694, 7242810.1946591865 ], [ 2075525.806425252, 7242680.544535785 ], [ 2075524.2592319667, 7242679.2887198515 ], [ 2075497.1892603112, 7242657.7605743855 ], [ 2075456.7127098115, 7242624.8449716968 ], [ 2075456.5141483764, 7242624.6839224249 ], [ 2075416.3373569779, 7242592.1823744411 ], [ 2075430.9611196076, 7242592.3234379869 ], [ 2075438.7871653717, 7242592.0924134031 ], [ 2075462.687460047, 7242590.4486273639 ], [ 2075465.4408796078, 7242590.221000121 ], [ 2075488.8132917478, 7242587.9633080708 ], [ 2075513.8585881542, 7242586.6336322837 ], [ 2075541.1665342238, 7242587.042039508 ], [ 2075568.4405143852, 7242588.8270386765 ], [ 2075599.5958813871, 7242585.9612436621 ], [ 2075628.3408168301, 7242573.6081727697 ], [ 2075651.8615661552, 7242552.977030647 ], [ 2075667.8557545396, 7242526.0873372303 ], [ 2075674.7577593862, 7242495.5712430635 ], [ 2075671.8919643718, 7242464.4158760617 ], [ 2075659.5388934792, 7242435.670940619 ], [ 2075638.9077513565, 7242412.150191294 ], [ 2075612.0180579401, 7242396.1560029089 ], [ 2075589.9631454602, 7242391.167713386 ], [ 2075580.2950296637, 7242367.5003201412 ], [ 2075560.0923299417, 7242343.6105608698 ], [ 2075533.4960791182, 7242327.1330271885 ], [ 2075503.1097035303, 7242319.6806548992 ], [ 2075206.4248133132, 7242294.8715405371 ], [ 2075045.2046075407, 7242281.3777014809 ], [ 2075044.6822531912, 7242281.3353594048 ], [ 2074954.9921394577, 7242274.3015864417 ], [ 2074949.5847808078, 7242274.0245562689 ], [ 2074923.3780209138, 7242273.3925427757 ], [ 2074901.0758583318, 7242253.0284406282 ], [ 2074898.5526679866, 7242251.8839131854 ], [ 2074902.6960571306, 7242237.6387286605 ], [ 2074907.9656947318, 7242223.9574518353 ], [ 2074910.1353531107, 7242218.8055771012 ], [ 2074915.93690328, 7242208.1457852758 ], [ 2074923.9261196277, 7242195.7901635263 ], [ 2074934.8356777639, 7242181.1982832076 ], [ 2074942.0965482336, 7242169.9991355706 ], [ 2074953.9409420544, 7242148.7456313306 ], [ 2074964.7086482432, 7242119.370026188 ], [ 2074965.2349381254, 7242105.2232767064 ], [ 2075176.3632433799, 7241943.6025078539 ], [ 2075176.7785744898, 7241943.2828381853 ], [ 2075224.5680318885, 7241906.3006962258 ], [ 2075246.0113638188, 7241883.5179573689 ], [ 2075259.3649308973, 7241855.2239311375 ], [ 2075263.3215929382, 7241824.1882339558 ], [ 2075257.4940442932, 7241793.4488561014 ], [ 2075242.452726027, 7241766.0147820525 ], [ 2075219.6699871703, 7241744.5714501217 ], [ 2075191.3759609389, 7241731.2178830439 ], [ 2075160.3402637565, 7241727.2612210028 ], [ 2075129.6008859018, 7241733.0887696473 ], [ 2075102.1668118532, 7241748.1300879139 ], [ 2075054.5846011504, 7241784.9518508455 ], [ 2074814.7099397692, 7241968.5782345925 ], [ 2074808.3606399989, 7241973.8687810376 ], [ 2074787.5772910698, 7241992.6948237289 ], [ 2074775.2301920461, 7242006.1243031416 ], [ 2074760.4914914647, 7242025.4282110892 ], [ 2074756.3499467426, 7242031.2756110486 ], [ 2074749.4815341609, 7242041.7494344395 ], [ 2074744.498038278, 7242050.2312981039 ], [ 2074737.1286879873, 7242064.3174658427 ], [ 2074730.7846708091, 7242079.2986728055 ], [ 2074724.4060639876, 7242098.6026886692 ], [ 2074723.4542909423, 7242101.6450489806 ], [ 2074718.3781221607, 7242118.827574335 ], [ 2074716.0892035272, 7242128.2270837771 ], [ 2074712.8640314138, 7242144.9540058644 ], [ 2074711.7771915684, 7242150.5808640122 ], [ 2074702.8084333178, 7242189.1512406655 ], [ 2074701.7033157866, 7242194.5818529474 ], [ 2074695.7735293405, 7242228.5067557441 ], [ 2074690.988453707, 7242254.0632423796 ], [ 2074685.436608362, 7242278.7041160194 ], [ 2074673.5947840631, 7242310.8141808184 ], [ 2074665.7876879631, 7242325.576186317 ], [ 2074655.2064456826, 7242344.3616508944 ], [ 2074643.3918332737, 7242359.7219841341 ], [ 2074627.3896751467, 7242379.3835946601 ], [ 2074596.9240415855, 7242411.2000817275 ], [ 2074582.1506797487, 7242426.6104239216 ], [ 2074553.2892035167, 7242454.6938073067 ], [ 2074522.9850740735, 7242480.7801058153 ], [ 2074466.0897794014, 7242518.4533782937 ], [ 2074410.653292065, 7242555.228585368 ], [ 2074350.0565739397, 7242587.5526338546 ], [ 2074343.1779009162, 7242591.5820625164 ], [ 2074310.2944287118, 7242612.648792 ], [ 2074306.4805169953, 7242613.0738841351 ], [ 2074277.9790027167, 7242625.9786645649 ], [ 2074185.0160959561, 7242687.1829631077 ], [ 2074184.0615993415, 7242687.819255854 ], [ 2073980.7328791036, 7242825.0545612611 ], [ 2073922.5649261624, 7242864.117747806 ], [ 2073911.909550566, 7242872.3671439402 ], [ 2073888.3432143645, 7242893.2979886457 ], [ 2073885.0708605463, 7242896.3377901185 ], [ 2073868.0501104044, 7242912.8722411655 ], [ 2073860.6006199864, 7242920.9506544713 ], [ 2073843.5798698417, 7242941.575758432 ], [ 2073841.0055795077, 7242944.8304589214 ], [ 2073817.439243309, 7242975.9306950336 ], [ 2073808.0258855415, 7242990.9560449738 ], [ 2073799.0287841435, 7243008.6283570249 ], [ 2073794.6925134864, 7242998.0926174326 ], [ 2073758.8810452302, 7242899.3391151102 ], [ 2073735.6874760084, 7242827.4503171621 ], [ 2073729.9152407076, 7242805.6720003299 ], [ 2073708.6587208107, 7242723.0212128283 ], [ 2073697.3964448748, 7242672.2827416556 ], [ 2073682.5963231593, 7242579.3639110411 ], [ 2073675.6441333727, 7242523.0964507395 ], [ 2073669.9373974402, 7242462.2732241135 ], [ 2073668.1186809705, 7242422.6177569591 ], [ 2073666.8789446587, 7242384.1580991466 ], [ 2073666.8789446587, 7242329.5296670767 ], [ 2073669.2487088211, 7242265.3673038911 ], [ 2073672.922680249, 7242190.4169780547 ], [ 2073682.5136617632, 7242059.4827413438 ], [ 2073689.31593076, 7241998.5789934639 ], [ 2073695.9123361332, 7241953.4699367126 ], [ 2073708.6928154218, 7241888.7526135202 ], [ 2073722.1063541558, 7241826.0024428777 ], [ 2073743.7135474666, 7241749.0713877929 ], [ 2073769.0038255104, 7241672.5610351535 ], [ 2073795.620210842, 7241604.7255738042 ], [ 2073822.0898492339, 7241544.7346049566 ], [ 2073856.4214472829, 7241476.863874889 ], [ 2073895.1654846424, 7241409.5119778169 ], [ 2073924.1949184521, 7241368.6425925391 ], [ 2073961.2798735155, 7241325.2599733397 ], [ 2074002.809417, 7241283.0599293821 ], [ 2074069.1406936476, 7241220.7385920063 ], [ 2074162.8472982275, 7241133.4556188751 ], [ 2074165.6445547051, 7241130.7465001671 ], [ 2074225.6346282961, 7241070.3390582735 ], [ 2074229.2605747986, 7241066.4894389361 ], [ 2074286.3563416258, 7241002.5662208525 ], [ 2074290.58064509, 7240997.5110321566 ], [ 2074345.6949249813, 7240926.9572208235 ], [ 2074348.2141247266, 7240923.5885876641 ], [ 2074392.1073999463, 7240862.246271573 ], [ 2074393.6988247237, 7240859.9553459734 ], [ 2074694.3499787343, 7240414.0067570526 ], [ 2074815.0097419033, 7240244.8122593844 ], [ 2075374.750897527, 7239489.9221949195 ], [ 2075376.6388817371, 7239487.2877991097 ], [ 2075426.6992567473, 7239414.9897558941 ], [ 2075431.3210525792, 7239407.6547015999 ], [ 2075451.1470538883, 7239372.938885306 ], [ 2075453.8961932152, 7239367.7806079276 ], [ 2075471.6739158952, 7239331.9376918031 ], [ 2075474.6704065725, 7239325.2993368879 ], [ 2075497.156943714, 7239270.2169655906 ], [ 2075499.0957987357, 7239265.0670080753 ], [ 2075521.1815857075, 7239201.119974209 ], [ 2075522.9810921513, 7239195.3502265038 ], [ 2075538.6326125574, 7239139.2560957829 ], [ 2075538.801436147, 7239138.6435307376 ], [ 2075564.9169886867, 7239042.6959845228 ], [ 2075565.1198306594, 7239041.9390599132 ], [ 2075580.4707884414, 7238983.7444450855 ], [ 2075582.1088528151, 7238976.4345534956 ], [ 2075594.6879552735, 7238908.4585931655 ], [ 2075595.7045414224, 7238901.6705687139 ], [ 2075603.3633223886, 7238834.9752226099 ], [ 2075603.9326213796, 7238827.654488069 ], [ 2075606.7712683962, 7238758.2659469908 ], [ 2075606.7688702194, 7238758.1214808645 ], [ 2075606.7790920518, 7238758.0699996157 ], [ 2075616.0495893301, 7238520.0309984712 ], [ 2075618.6358920468, 7238479.065786141 ], [ 2075624.205774134, 7238435.1188033186 ], [ 2075630.7202492387, 7238404.7182326736 ], [ 2075642.259875901, 7238370.519943119 ], [ 2075643.3140603527, 7238367.2067655986 ], [ 2075648.6241090826, 7238349.4555721954 ], [ 2075670.3921278759, 7238284.4835365405 ], [ 2075671.1558743194, 7238282.1057814574 ], [ 2075687.608895059, 7238228.5971460482 ], [ 2075690.2788875084, 7238217.8145711217 ], [ 2075697.8040850859, 7238178.079726248 ], [ 2075699.4255096784, 7238164.4718471244 ], [ 2075701.5294480545, 7238122.4448262621 ], [ 2075701.5214951329, 7238112.2886262089 ], [ 2075698.7607717612, 7238058.8191190595 ], [ 2075692.2795482539, 7238028.2108944142 ], [ 2075676.6570768205, 7238001.1035511214 ], [ 2075672.3803909495, 7237997.2468082784 ], [ 2075669.6466675322, 7237984.1784697939 ], [ 2075654.0907205453, 7237957.0328957997 ], [ 2075636.6350375158, 7237941.2134545092 ], [ 2075636.2447737395, 7237935.7532039806 ], [ 2075629.1598431303, 7237905.2790603116 ], [ 2075613.004645424, 7237878.4857913591 ], [ 2075589.3605639322, 7237857.9961089678 ], [ 2075585.9562125742, 7237856.5572272157 ], [ 2075583.8889850746, 7237847.971414417 ], [ 2075577.3381192917, 7237837.2970928624 ], [ 2075576.030558517, 7237828.2804504149 ], [ 2075575.6655491288, 7237825.956267288 ], [ 2075539.6759577557, 7237613.1576221464 ], [ 2075539.365763745, 7237611.4172182512 ], [ 2075531.5956632874, 7237569.9469870729 ], [ 2075530.7662362598, 7237565.9686041418 ], [ 2075526.8480621483, 7237548.9168206491 ], [ 2075524.4587319673, 7237537.4229295217 ], [ 2075429.3662989282, 7237079.3382202983 ], [ 2075418.2799940507, 7237012.6617237525 ], [ 2075412.4835029065, 7236963.0575911431 ], [ 2075407.2659035239, 7236906.0813526427 ], [ 2075405.2417795809, 7236833.1314106695 ], [ 2075408.063966136, 7236772.4143929575 ], [ 2075408.0784076313, 7236772.0925167995 ], [ 2075410.8066901418, 7236709.0144737605 ], [ 2075417.4792033383, 7236655.9870430501 ], [ 2075425.1153927171, 7236619.2053866899 ], [ 2075430.091617655, 7236598.1891273428 ], [ 2075436.111745615, 7236575.798098851 ], [ 2075445.6688656765, 7236541.2039680108 ], [ 2075465.9111065841, 7236487.4206316937 ], [ 2075498.7824371727, 7236411.1678137714 ], [ 2075526.2283244703, 7236348.0341262789 ], [ 2075528.5125312845, 7236342.3023086749 ], [ 2075567.6190684009, 7236234.6243674261 ], [ 2075568.2053011975, 7236231.597190395 ], [ 2075569.5305308192, 7236228.8130862089 ], [ 2075572.8923794399, 7236217.4304032968 ], [ 2075573.0502870781, 7236216.8901610998 ], [ 2075583.3028121807, 7236181.4435227271 ], [ 2075584.5004737875, 7236176.9065476675 ], [ 2075603.5138428144, 7236097.3622764284 ], [ 2075604.9478268074, 7236090.2224671412 ], [ 2075617.9054155347, 7236010.8317857701 ], [ 2075618.6496655357, 7236005.3072315827 ], [ 2075626.2416548089, 7235933.9766210252 ], [ 2075626.7944261516, 7235922.0611859048 ], [ 2075625.9038702245, 7235855.2000696165 ], [ 2075625.4026742517, 7235846.4446371645 ], [ 2075622.385916051, 7235816.6905731512 ], [ 2075622.1563701923, 7235814.6380178854 ], [ 2075616.8551240156, 7235771.2927441234 ], [ 2075611.4571412243, 7235722.0857226942 ], [ 2075610.9961994926, 7235718.4873244176 ], [ 2075605.7307875778, 7235682.5653144205 ], [ 2075605.5039850629, 7235681.0943759792 ], [ 2075595.0439373543, 7235616.4529510224 ], [ 2075562.6994982883, 7235378.0367580988 ], [ 2075553.6953899257, 7235348.0735188434 ], [ 2075545.2517000267, 7235335.8910042187 ], [ 2075541.2552985738, 7235312.5555562265 ], [ 2075540.2356893544, 7235307.4153594282 ], [ 2075523.2594670078, 7235232.2142700255 ], [ 2075511.6806006473, 7235203.1488347482 ], [ 2075500.1983171552, 7235189.3286529528 ], [ 2075498.1465123896, 7235182.0553869773 ], [ 2075497.8064675049, 7235180.8776639197 ], [ 2075482.6670167595, 7235129.6239969749 ], [ 2075481.3178122246, 7235125.402955736 ], [ 2075461.7812415883, 7235068.6500309035 ], [ 2075461.6624963987, 7235068.4266609987 ], [ 2075461.6173432269, 7235068.1777519276 ], [ 2075441.2026566516, 7235009.8234327501 ], [ 2075442.2831278238, 7235001.4460257199 ], [ 2075436.5005541982, 7234970.698155609 ], [ 2075419.0420196811, 7234921.806329092 ], [ 2075407.5349486643, 7234875.3165977821 ], [ 2075391.442665766, 7234790.321721606 ], [ 2075390.2577574532, 7234784.893172564 ], [ 2075374.29996376, 7234720.434911184 ], [ 2075311.4506471606, 7234456.6502818596 ], [ 2075310.6536939207, 7234453.5292344708 ], [ 2075295.981785035, 7234399.702617636 ], [ 2075295.3389819779, 7234397.4488091609 ], [ 2075277.5167315025, 7234337.6270390749 ], [ 2075276.7924729837, 7234335.3000217797 ], [ 2075241.4707985551, 7234226.5030906545 ], [ 2075240.3132992378, 7234223.1423668824 ], [ 2075201.0620467835, 7234115.435272174 ], [ 2075200.4349351341, 7234113.761122793 ], [ 2075173.1393959918, 7234042.8291418795 ], [ 2075172.4920422889, 7234041.1901207035 ], [ 2075142.37178206, 7233966.8531062035 ], [ 2075109.2888263606, 7233883.4691177933 ], [ 2075119.8927852353, 7233875.0242643477 ], [ 2075137.1459874455, 7233848.9245193759 ], [ 2075143.6655560981, 7233825.3624577159 ], [ 2075155.7917646903, 7233826.6556647243 ], [ 2075186.4048438719, 7233820.1974097658 ], [ 2075213.5239017755, 7233804.5952825863 ], [ 2075234.4943360635, 7233781.376528101 ], [ 2075247.2634145182, 7233752.8139597727 ], [ 2075250.5812107734, 7233721.7034807969 ], [ 2075244.1229558149, 7233691.090401615 ], [ 2075228.5208286354, 7233663.9713437119 ], [ 2075205.3020741497, 7233643.0009094235 ], [ 2075187.0833795185, 7233631.1300292248 ], [ 2075187.0953478268, 7233630.9861655328 ], [ 2075183.9390543017, 7233617.5759916902 ], [ 2075183.7259644638, 7233611.7887378084 ], [ 2075180.508617803, 7233603.0010640305 ], [ 2075179.9273561297, 7233600.5314521194 ], [ 2075179.1129855367, 7233599.1891151294 ], [ 2075178.6557343372, 7233597.940205764 ], [ 2075178.3420000086, 7233595.7408378422 ], [ 2075176.4013105503, 7233591.7826035898 ], [ 2075172.9694544205, 7233582.409031109 ], [ 2075170.1531009118, 7233578.818326517 ], [ 2075169.2410468897, 7233573.6260818942 ], [ 2075154.5706958841, 7233545.9918553727 ], [ 2075146.9471440425, 7233538.6202964336 ], [ 2075144.644473894, 7233534.9841217333 ], [ 2075137.8935966475, 7233529.38833436 ], [ 2075130.9916059256, 7233521.065475787 ], [ 2075127.187695557, 7233518.6577950669 ], [ 2075125.8710733731, 7233516.8135649394 ], [ 2075100.7132320793, 7233498.2137612971 ], [ 2075093.0185927108, 7233495.6426921291 ], [ 2075087.0339245321, 7233491.9909880944 ], [ 2075081.8697259773, 7233490.761601395 ], [ 2075081.7793932448, 7233490.6946908599 ], [ 2075078.2929519219, 7233489.5262632519 ], [ 2075070.2093756562, 7233485.7495577941 ], [ 2075065.1639282627, 7233485.1262713168 ], [ 2075052.1141111411, 7233480.7528242441 ], [ 2075020.8285455485, 7233480.4646235276 ], [ 2074992.2422406022, 7233489.4626095193 ], [ 2074974.9716386106, 7233473.80179461 ], [ 2074959.7996606755, 7233456.0767923929 ], [ 2074942.8941528501, 7233435.5035578171 ], [ 2074933.5771237966, 7233421.9727910217 ], [ 2074919.1648506441, 7233399.8959880387 ], [ 2074902.9725630141, 7233373.3127522953 ], [ 2074890.0090791613, 7233350.1445003143 ], [ 2074877.0224771339, 7233324.6545692524 ], [ 2074858.6334225037, 7233299.3422729541 ], [ 2074842.2399135313, 7233287.4307814334 ], [ 2074838.7043253786, 7233280.6139960876 ], [ 2074830.0426267008, 7233261.5479490785 ], [ 2074805.633487762, 7233206.1481657652 ], [ 2074803.1988408328, 7233200.6172962002 ], [ 2074800.5685089931, 7233194.1775472201 ], [ 2074795.1698330059, 7233180.9372210046 ], [ 2074795.0646799393, 7233180.6803518869 ], [ 2074775.5775955333, 7233133.2648669919 ], [ 2074765.3852781076, 7233105.1775246868 ], [ 2074749.1700650475, 7233056.5403710259 ], [ 2074748.6700929659, 7233055.078454976 ], [ 2074725.4593235501, 7232988.8848491553 ], [ 2074710.2232957338, 7232939.7985719601 ], [ 2074706.9091295463, 7232929.1260522716 ], [ 2074683.5360112176, 7232839.1255848063 ], [ 2074661.7539992174, 7232737.5943423808 ], [ 2074661.7140492289, 7232737.4089828143 ], [ 2074638.8207570238, 7232631.6757230125 ], [ 2074617.7138991349, 7232532.4477570364 ], [ 2074594.9308706329, 7232423.3119553141 ], [ 2074588.6602878035, 7232384.7643861035 ], [ 2074586.8843119335, 7232360.0639312025 ], [ 2074586.4957859111, 7232324.3880799944 ], [ 2074588.418496524, 7232298.1948321443 ], [ 2074593.2188518229, 7232271.0978675056 ], [ 2074593.8998444243, 7232267.3305918844 ], [ 2074597.9525980668, 7232250.9598896103 ], [ 2074607.6102421626, 7232222.3934816644 ], [ 2074617.1369021786, 7232201.6505158292 ], [ 2074626.687966916, 7232183.1446282053 ], [ 2074657.4105615544, 7232142.9328900054 ], [ 2074657.8703343496, 7232142.3923937976 ], [ 2074657.9581392116, 7232142.2890308853 ], [ 2074683.9708560531, 7232111.6250306442 ], [ 2074722.1046667206, 7232079.4618140897 ], [ 2074724.5671362926, 7232077.3828305891 ], [ 2074738.1779777969, 7232069.2982119154 ], [ 2074767.8072766487, 7232051.6953800106 ], [ 2074767.9235599278, 7232051.6264192918 ], [ 2074782.7285178278, 7232045.8205771316 ], [ 2074811.5936362296, 7232034.48751113 ], [ 2074881.3465027611, 7232018.4482593173 ], [ 2075088.7772420594, 7231997.8319042539 ], [ 2075091.1138715071, 7231997.5718953731 ], [ 2075096.730271603, 7231996.8799975021 ], [ 2075106.2152756047, 7231995.7341259215 ], [ 2075878.622454646, 7231905.4901965363 ], [ 2075879.007367284, 7231905.4444690458 ], [ 2075979.867536027, 7231893.2640336826 ], [ 2076118.1777576203, 7231879.623874709 ], [ 2076278.8746393388, 7231866.1528640473 ], [ 2076422.8893887801, 7231858.0797631787 ], [ 2076425.7853083634, 7231857.8752181809 ], [ 2076486.7470532849, 7231852.6790376995 ], [ 2076528.4365497935, 7231851.1518151872 ], [ 2076566.0843511878, 7231853.0490918746 ], [ 2076605.270753396, 7231858.6624010019 ], [ 2076644.5911958702, 7231868.6687905816 ], [ 2076684.0604270794, 7231883.1766086444 ], [ 2076720.8806689698, 7231900.281312569 ], [ 2076748.5441545583, 7231916.00916046 ], [ 2076773.7014637461, 7231930.5885169515 ], [ 2076802.231607124, 7231949.3548053969 ], [ 2076825.7258478145, 7231966.6854016175 ], [ 2076897.1888419017, 7232021.6693040868 ], [ 2076938.6789987737, 7232054.5161167923 ], [ 2076972.6634120792, 7232083.9117094623 ], [ 2076998.9209235546, 7232109.1659033988 ], [ 2077006.0056277043, 7232117.2604971761 ], [ 2077041.9505978525, 7232159.5045039477 ], [ 2077072.3621927078, 7232202.4384717112 ], [ 2077104.2153242556, 7232253.9210386379 ], [ 2077417.8801127803, 7232779.3215819355 ], [ 2077655.3986110573, 7233182.92918796 ], [ 2077657.6442925718, 7233186.5651557557 ], [ 2077691.084667607, 7233238.2065126458 ], [ 2077695.8177293856, 7233244.89775874 ], [ 2077732.3527862632, 7233292.3011960778 ], [ 2077737.5287303051, 7233298.4843060421 ], [ 2077778.1158166486, 7233343.1770558152 ], [ 2077784.0820726897, 7233349.2112919334 ], [ 2077809.9749862468, 7233373.2664441196 ], [ 2077812.9031353039, 7233375.8815768063 ], [ 2077876.0658143822, 7233430.1013964731 ], [ 2077876.1975188165, 7233430.1825588522 ], [ 2077876.2980565093, 7233430.3001410058 ], [ 2077939.2937563495, 7233484.0430430565 ], [ 2077939.6352750547, 7233484.3330801157 ], [ 2078120.8188782679, 7233637.5071423771 ], [ 2078123.7452200784, 7233639.8879159875 ], [ 2078209.1940612132, 7233706.7676692083 ], [ 2078213.5959793467, 7233710.0226913653 ], [ 2078292.1875398459, 7233764.8748240219 ], [ 2078293.6376806225, 7233765.8680963209 ], [ 2079311.6544239274, 7234450.0914011458 ], [ 2079315.4440988265, 7234452.5165430177 ], [ 2079374.9221027566, 7234488.7188790189 ], [ 2079379.3293346697, 7234491.2502179528 ], [ 2079436.0347535028, 7234521.9301352864 ], [ 2079489.4287985994, 7234550.9420377025 ], [ 2079551.9739858711, 7234589.3569207732 ], [ 2079683.591835574, 7234677.9933409113 ], [ 2079725.2199181519, 7234706.1818514233 ], [ 2079726.0891843748, 7234706.7638678597 ], [ 2079767.4271056887, 7234734.1295717806 ], [ 2079807.1051429196, 7234762.3693946544 ], [ 2079849.3275919282, 7234794.0309486343 ], [ 2079949.1872271015, 7234869.9919699775 ], [ 2080004.1169455054, 7234912.3821451506 ], [ 2080056.4880256713, 7234954.7074628035 ], [ 2080109.9841951793, 7235002.5067575611 ], [ 2080145.2324747178, 7235036.5004421202 ], [ 2080154.9732310167, 7235047.2287747711 ], [ 2080202.5983318235, 7235099.9849665556 ], [ 2080246.8820144688, 7235153.5575286383 ], [ 2080288.3129287907, 7235206.641503877 ], [ 2080321.2660569809, 7235254.7464079969 ], [ 2080605.9417126724, 7235719.7031445364 ], [ 2080606.6534959082, 7235720.5371962721 ], [ 2080607.0945875349, 7235721.5410467833 ], [ 2080637.9412184334, 7235769.5514999134 ], [ 2080641.7376011831, 7235775.0475583235 ], [ 2080682.6920418439, 7235830.296227565 ], [ 2080686.8879670154, 7235835.5748703312 ], [ 2080732.6291457852, 7235889.2961234637 ], [ 2080737.2419478348, 7235894.3523948006 ], [ 2080782.8829390593, 7235941.0651661512 ], [ 2080787.7256968294, 7235945.7001520125 ], [ 2080838.4985165794, 7235991.1336496901 ], [ 2080842.7075715314, 7235994.6960586477 ], [ 2080908.9204046542, 7236047.6734914361 ], [ 2080911.6260741064, 7236049.763471907 ], [ 2080993.0492964215, 7236110.4646988632 ], [ 2081034.3368964128, 7236143.5461856341 ], [ 2081072.0437262615, 7236177.2269582385 ], [ 2081103.035175445, 7236210.035572812 ], [ 2081132.1871759428, 7236246.9538807897 ], [ 2081155.9039170693, 7236284.7414918318 ], [ 2081175.5812933682, 7236324.1864708262 ], [ 2081192.3365830723, 7236364.8499090923 ], [ 2081206.329818455, 7236409.0991563909 ], [ 2081215.0887811678, 7236452.5212251265 ], [ 2081221.0630309787, 7236500.9644890027 ], [ 2081220.6605412988, 7236559.5495432131 ], [ 2081217.0235036334, 7236596.2284252439 ], [ 2081208.1171765516, 7236652.7332221866 ], [ 2081197.4676580196, 7236701.9484838089 ], [ 2081184.8094701783, 7236751.8850153424 ], [ 2081169.6144534103, 7236802.6340278639 ], [ 2081136.3553572509, 7236897.8786273124 ], [ 2081136.3006045616, 7236897.760213078 ], [ 2081131.792028955, 7236889.1374378921 ], [ 2081108.8379499537, 7236850.0010742387 ], [ 2081104.0823677576, 7236842.6503928155 ], [ 2081080.3601842695, 7236809.2824516203 ], [ 2081076.2447298868, 7236803.8906200789 ], [ 2081044.3405638256, 7236764.9074179577 ], [ 2081038.5273103428, 7236758.4048915477 ], [ 2081007.758603086, 7236726.8708505975 ], [ 2081000.5488558817, 7236720.17492765 ], [ 2080964.9154868799, 7236690.2072011754 ], [ 2080956.2547559524, 7236683.6909585968 ], [ 2080923.3932422681, 7236661.6497592414 ], [ 2080916.6568476323, 7236657.5079446407 ], [ 2080872.2069749592, 7236632.5445466423 ], [ 2080865.3918444063, 7236629.0533577679 ], [ 2080825.0830567896, 7236610.3165365988 ], [ 2080816.4365744877, 7236606.77860808 ], [ 2080767.9903320961, 7236589.5507039223 ], [ 2080758.3434713474, 7236586.6584432637 ], [ 2080715.5077312901, 7236576.1345425928 ], [ 2080706.7805535442, 7236574.3981131958 ], [ 2080662.4865281577, 7236567.6177490931 ], [ 2080654.4789540854, 7236566.7203934127 ], [ 2080609.0160740453, 7236563.4734605653 ], [ 2080600.2842006453, 7236563.2323257402 ], [ 2080548.0308316653, 7236564.0727082277 ], [ 2080545.0016614816, 7236564.1673559714 ], [ 2080484.1099000177, 7236566.9940977385 ], [ 2080482.5104105577, 7236567.0811934574 ], [ 2080432.9955010547, 7236570.1753308838 ], [ 2080427.8864735847, 7236570.6263734829 ], [ 2080367.0058440696, 7236577.5786373271 ], [ 2080361.0137169645, 7236578.4474013094 ], [ 2080305.4998262769, 7236588.2203480313 ], [ 2079761.7843598081, 7236607.2479783967 ], [ 2079755.5142770156, 7236607.6649634289 ], [ 2079712.3111826382, 7236611.9050997579 ], [ 2079704.5758088008, 7236612.970603657 ], [ 2079662.3523259438, 7236620.4767965553 ], [ 2079654.0007262107, 7236622.3332003495 ], [ 2079614.8941890942, 7236632.7998629902 ], [ 2079608.4208396291, 7236634.7693953682 ], [ 2079573.4776514694, 7236646.7067557489 ], [ 2079568.4746866019, 7236648.566400528 ], [ 2079496.517767753, 7236677.5217372887 ], [ 2079469.6771275895, 7236693.59810845 ], [ 2079465.6349906856, 7236698.2349252794 ], [ 2079451.1037220587, 7236703.9644847289 ], [ 2079424.1512647243, 7236719.852679017 ], [ 2079403.4276765913, 7236743.2920170827 ], [ 2079390.9615268558, 7236771.9880932067 ], [ 2079387.9730891106, 7236803.1319355182 ], [ 2079394.754892464, 7236833.6749677407 ], [ 2079410.6430867522, 7236860.6274250755 ], [ 2079434.0824248185, 7236881.3510132087 ], [ 2079462.7785009418, 7236893.817162944 ], [ 2079493.9223432536, 7236896.8056006888 ], [ 2079524.4653754765, 7236890.0237973351 ], [ 2079643.0452149303, 7236843.268744 ], [ 2079672.9278375139, 7236833.0437464267 ], [ 2079704.1227020076, 7236824.535130905 ], [ 2079735.3211177215, 7236818.6406599432 ], [ 2079770.7905762212, 7236815.4144670013 ], [ 2080213.3106955711, 7236800.0790172499 ], [ 2080218.2286966282, 7236799.7871524189 ], [ 2080260.9197213477, 7236796.1964113554 ], [ 2080266.0243754277, 7236795.6347285025 ], [ 2080324.0801286127, 7236787.7331120772 ], [ 2080384.6597779256, 7236786.1027552923 ], [ 2080387.4992012321, 7236785.985944517 ], [ 2080398.8447576803, 7236785.3576066736 ], [ 2080495.8194752964, 7236792.1142533822 ], [ 2080591.2539705019, 7236808.6031476567 ], [ 2080617.3817629456, 7236815.60071202 ], [ 2080633.1060289652, 7236822.5892671729 ], [ 2080655.5835029087, 7236836.8088070834 ], [ 2080675.946109887, 7236854.3977035405 ], [ 2080689.2530792644, 7236869.1937730368 ], [ 2080742.4661719841, 7236949.8412343664 ], [ 2080762.3918018134, 7236971.6489983434 ], [ 2080759.7370623546, 7236997.1627907194 ], [ 2080715.8441767085, 7237233.0225139335 ], [ 2080715.0022533475, 7237264.2980769044 ], [ 2080723.8662171154, 7237294.3030734956 ], [ 2080741.5684014799, 7237320.1004055822 ], [ 2080766.375993297, 7237339.1648505609 ], [ 2080775.9059605517, 7237342.547453397 ], [ 2080776.7274762618, 7237344.220051337 ], [ 2080798.5233517548, 7237366.6657521641 ], [ 2080826.1885641769, 7237381.2775862627 ], [ 2080857.0150497812, 7237386.6252455069 ], [ 2080887.9852973761, 7237382.1852637492 ], [ 2080905.4071158187, 7237373.6283373022 ], [ 2080904.2245521159, 7237380.0021058759 ], [ 2080908.3024039268, 7237411.0221123016 ], [ 2080917.4460019711, 7237430.2014629385 ], [ 2080895.4956353933, 7237478.359153891 ], [ 2080845.7683996507, 7237561.5745150903 ], [ 2080845.5757511738, 7237561.8982835701 ], [ 2080744.6479791668, 7237732.2487316001 ], [ 2080640.5469422871, 7237894.0294318907 ], [ 2080511.3165558414, 7238090.9701545527 ], [ 2080510.9392939273, 7238091.8067692146 ], [ 2080510.3343978729, 7238092.4969513714 ], [ 2080502.6978808043, 7238104.6083953818 ], [ 2080502.6977731183, 7238104.6086462419 ], [ 2080502.6975931835, 7238104.6088515483 ], [ 2080488.4448329625, 7238127.2138649626 ], [ 2080463.1393719334, 7238155.0331079373 ], [ 2080423.0764473982, 7238198.4426796697 ], [ 2080385.7036900769, 7238235.5945280427 ], [ 2080349.0305068218, 7238270.3592320327 ], [ 2080305.7351472308, 7238304.1689382037 ], [ 2080283.5153759632, 7238320.0179972444 ], [ 2080080.1394361001, 7238462.3957826495 ], [ 2079972.5746430501, 7238537.7869208762 ], [ 2079923.1377582913, 7238563.6159875961 ], [ 2079897.9382613073, 7238576.7714584516 ], [ 2079893.2937093044, 7238579.3554950552 ], [ 2079858.2614655513, 7238600.0838767225 ], [ 2079855.4666791856, 7238601.8000251595 ], [ 2079826.9688895431, 7238619.9493443798 ], [ 2079823.3576120813, 7238622.3610359011 ], [ 2079737.7306597622, 7238682.2731918395 ], [ 2079702.8344982825, 7238706.6950960634 ], [ 2079702.5361802517, 7238706.904683644 ], [ 2079570.763836446, 7238799.8424574211 ], [ 2079021.6549658449, 7239184.734081951 ], [ 2079021.4907216381, 7239184.8494530506 ], [ 2079004.2844959653, 7239196.9615374599 ], [ 2079006.6833744964, 7239188.0192946652 ], [ 2079017.4685220099, 7239149.3379829479 ], [ 2079035.4661053894, 7239084.852054826 ], [ 2079046.4575541455, 7239052.8572901804 ], [ 2079064.6175007089, 7239011.2614431484 ], [ 2079077.876413296, 7238983.2808817718 ], [ 2079086.736437531, 7238967.7772969343 ], [ 2079100.267448138, 7238948.5207419731 ], [ 2079114.7641191739, 7238930.4654157441 ], [ 2079129.8354853089, 7238913.5431063632 ], [ 2079144.5006679341, 7238898.9732590057 ], [ 2079168.7938336877, 7238878.3567323107 ], [ 2079222.9550694777, 7238832.3883368103 ], [ 2079242.4026183898, 7238819.0693111736 ], [ 2079243.5775726256, 7238818.2057711482 ], [ 2079243.7964621671, 7238818.0972100589 ], [ 2079404.5706261913, 7238703.9266475197 ], [ 2079497.6458260866, 7238638.1903060861 ], [ 2079539.6527214304, 7238608.5303521603 ], [ 2079629.0129551468, 7238547.5637051975 ], [ 2079631.3315138156, 7238545.9332226161 ], [ 2079720.8101205155, 7238481.0945618553 ], [ 2079742.9610315273, 7238458.99915927 ], [ 2079757.19994489, 7238431.1401747158 ], [ 2079762.1330565559, 7238400.2446397077 ], [ 2079757.2774791839, 7238369.3368244749 ], [ 2079743.1085105175, 7238341.4422013192 ], [ 2079721.0131079312, 7238319.2912903065 ], [ 2079693.154123378, 7238305.0523769436 ], [ 2079662.2585883706, 7238300.1192652779 ], [ 2079631.3507731378, 7238304.9748426508 ], [ 2079603.4561499814, 7238319.1438113162 ], [ 2079581.9402714972, 7238334.7348089572 ], [ 2079581.2638455215, 7238329.4823752008 ], [ 2079567.8742157083, 7238301.2053971514 ], [ 2079546.4018542571, 7238278.4500160785 ], [ 2079518.9486255134, 7238263.4436872248 ], [ 2079488.2018427846, 7238257.6553346161 ], [ 2079457.1712153896, 7238261.6515625343 ], [ 2079428.8942373411, 7238275.0411923472 ], [ 2079347.041015761, 7238330.9579938585 ], [ 2079345.7957734114, 7238331.8225784367 ], [ 2079205.1768372967, 7238431.0438370323 ], [ 2079164.0626235593, 7238459.0753996205 ], [ 2079161.5260577577, 7238460.8631001106 ], [ 2079092.9532514298, 7238510.8015667824 ], [ 2079087.0272714021, 7238515.4691599775 ], [ 2079053.4755768757, 7238544.0110277077 ], [ 2079047.7994512036, 7238549.2299008798 ], [ 2079019.179210121, 7238577.6572458139 ], [ 2079012.9117743683, 7238584.4880916523 ], [ 2078992.974453568, 7238608.3495648401 ], [ 2078988.6256709245, 7238613.9460069435 ], [ 2078975.6235543988, 7238631.9615627825 ], [ 2078970.3087015583, 7238640.1383251296 ], [ 2078955.3362300482, 7238665.8339667935 ], [ 2078951.7431163888, 7238672.5807256727 ], [ 2078942.0805845861, 7238692.5259508761 ], [ 2078939.4665834713, 7238698.395139683 ], [ 2078926.0637167818, 7238731.2934092507 ], [ 2078922.4069979764, 7238741.9517440153 ], [ 2078913.289931678, 7238774.3725313516 ], [ 2078913.1742740455, 7238774.7872398114 ], [ 2078876.8952519966, 7238905.9619280575 ], [ 2078876.4326741195, 7238907.694818967 ], [ 2078870.0147584504, 7238932.6327401819 ], [ 2078863.5737611635, 7238956.7246494358 ], [ 2078843.6162651014, 7239028.2637435645 ], [ 2078824.8270307202, 7239095.5861830395 ], [ 2078813.8997936763, 7239134.7770919595 ], [ 2078813.6406487492, 7239135.7244840348 ], [ 2078792.6229762556, 7239214.0715649696 ], [ 2078779.9718811845, 7239259.0683815796 ], [ 2078772.6933367939, 7239281.2687071236 ], [ 2078765.7304094471, 7239297.4510499332 ], [ 2078756.6198726324, 7239316.1778510017 ], [ 2078747.0308000369, 7239333.635361976 ], [ 2078739.773021345, 7239346.1200351696 ], [ 2078728.2053211818, 7239362.6744755562 ], [ 2078711.1752579312, 7239383.8690267056 ], [ 2078698.0114783703, 7239398.3681663945 ], [ 2078668.8863566287, 7239427.2293373002 ], [ 2078650.9033757381, 7239442.8626354774 ], [ 2078638.8809202947, 7239449.2244224055 ], [ 2078613.746221395, 7239460.302650664 ], [ 2078598.4700565389, 7239465.3628006792 ], [ 2078557.0403025642, 7239474.7083995454 ], [ 2078530.3451038806, 7239479.792381539 ], [ 2078473.384747718, 7239486.0681900643 ], [ 2078374.7888147768, 7239494.4852752285 ], [ 2078366.4666750643, 7239495.1971780248 ], [ 2078345.2011433442, 7239494.6480053673 ], [ 2078323.2440737966, 7239492.5344687635 ], [ 2078301.7487931829, 7239488.205778745 ], [ 2078292.1106393486, 7239485.8276816513 ], [ 2078275.9448834434, 7239480.3135239976 ], [ 2078247.4991196115, 7239467.6167272795 ], [ 2078230.0648581791, 7239457.5411610957 ], [ 2078214.6457100674, 7239446.9654180929 ], [ 2078192.6668977682, 7239428.2025105562 ], [ 2078178.6005308342, 7239413.6012111995 ], [ 2078164.683847524, 7239397.2868926777 ], [ 2078151.7334645553, 7239376.9040526934 ], [ 2078146.3368009962, 7239366.7649525292 ], [ 2078138.3268094857, 7239350.6093777968 ], [ 2078131.8762126779, 7239333.7875882806 ], [ 2078125.6603919235, 7239313.0747924801 ], [ 2078121.9862694107, 7239298.2267930144 ], [ 2078114.0264012159, 7239238.4094052119 ], [ 2078105.2253656255, 7239162.996583079 ], [ 2078105.1141917745, 7239162.0806917399 ], [ 2078089.0730531504, 7239034.8376712445 ], [ 2078080.3520497193, 7239004.7908116207 ], [ 2078062.7728923261, 7238978.9094882496 ], [ 2078038.0563513776, 7238959.7271453887 ], [ 2078008.6218541125, 7238949.1214844072 ], [ 2077977.3506542048, 7238948.1306612985 ], [ 2077947.303794581, 7238956.8516647294 ], [ 2077921.4224712099, 7238974.4308221228 ], [ 2077902.2401283486, 7238999.1473630704 ], [ 2077891.634467368, 7239028.5818603365 ], [ 2077890.6436442584, 7239059.8530602437 ], [ 2077906.627083401, 7239186.6383915143 ], [ 2077915.4680363445, 7239262.3932506964 ], [ 2077915.6677014064, 7239263.9921203647 ], [ 2077924.4619411798, 7239330.0797034865 ], [ 2077926.5159180099, 7239340.9094577841 ], [ 2077932.1041564466, 7239363.4928531488 ], [ 2077933.3962872392, 7239368.2156229364 ], [ 2077941.3890266791, 7239394.8495923579 ], [ 2077943.7986843737, 7239401.9108568365 ], [ 2077953.2719730407, 7239426.6151861763 ], [ 2077957.0498196881, 7239435.2310556872 ], [ 2077967.7921505482, 7239456.897561674 ], [ 2077969.1102410431, 7239459.4624491623 ], [ 2077976.9916609919, 7239474.2698399546 ], [ 2077980.8615660788, 7239480.9116906468 ], [ 2077999.6411641743, 7239510.4692368507 ], [ 2078007.9658959392, 7239521.7409565365 ], [ 2078028.4041544513, 7239545.7004195759 ], [ 2078032.4664410912, 7239550.1807856141 ], [ 2078052.0141436737, 7239570.4718713276 ], [ 2078059.1044785213, 7239577.1483007399 ], [ 2078088.8045186638, 7239602.5026783766 ], [ 2078097.1694308268, 7239608.9134610146 ], [ 2078120.123509828, 7239624.6572906096 ], [ 2078126.6490157305, 7239628.7721873494 ], [ 2078151.9408040391, 7239643.388756454 ], [ 2078161.2184566201, 7239648.1239158027 ], [ 2078198.5884096806, 7239664.8040338047 ], [ 2078207.0639157093, 7239668.1330770953 ], [ 2078231.6543912238, 7239676.5209161527 ], [ 2078239.9827077019, 7239678.9637641534 ], [ 2078255.9347907326, 7239682.899746391 ], [ 2078260.1486025786, 7239683.8434233842 ], [ 2078288.8022395105, 7239689.6136533432 ], [ 2078298.9623052701, 7239691.1215797774 ], [ 2078311.2407489556, 7239692.3034742977 ], [ 2078270.8941949911, 7239720.542094362 ], [ 2078115.01242927, 7239829.2094894452 ], [ 2078092.461393411, 7239850.8963623364 ], [ 2078089.5368525919, 7239856.3691491242 ], [ 2078056.4086469607, 7239879.5869806372 ], [ 2077994.4462941692, 7239923.0278942883 ], [ 2077971.9531911144, 7239944.7748478474 ], [ 2077957.281157108, 7239972.4081808385 ], [ 2077951.8663930644, 7240003.2229500972 ], [ 2077956.2389338152, 7240034.2027913081 ], [ 2077969.9707646063, 7240062.3151817657 ], [ 2077991.7177181647, 7240084.8082848201 ], [ 2078019.3510511559, 7240099.4803188266 ], [ 2078050.1658204144, 7240104.8950828696 ], [ 2078081.1456616258, 7240100.522542119 ], [ 2078109.258052083, 7240086.7907113284 ], [ 2078171.2008206246, 7240043.3635263611 ], [ 2078189.0380776143, 7240030.862323246 ], [ 2078194.085777672, 7240030.1830376666 ], [ 2078222.2860945032, 7240016.6326943235 ], [ 2078354.7228926977, 7239925.0506774141 ], [ 2078355.4367540705, 7239924.5524246208 ], [ 2078443.6685824748, 7239862.3964924617 ], [ 2078446.3472415083, 7239860.4422377488 ], [ 2078460.3623653983, 7239849.8568621539 ], [ 2078462.5756639857, 7239848.1359454403 ], [ 2078471.9795706435, 7239840.6102079879 ], [ 2078463.3973076579, 7239871.3011158844 ], [ 2078461.7082914426, 7239878.3048780784 ], [ 2078449.2516404244, 7239939.5636831839 ], [ 2078447.9506157935, 7239947.6416051211 ], [ 2078441.2416132549, 7240003.8647964932 ], [ 2078428.0664388139, 7240113.7146612043 ], [ 2078415.59046392, 7240164.8897687932 ], [ 2078397.7121824345, 7240215.5362885734 ], [ 2078396.3350146736, 7240219.7303021709 ], [ 2078388.6651017584, 7240244.9533370277 ], [ 2078386.9227248689, 7240251.4639246808 ], [ 2078377.5718876421, 7240291.8018405885 ], [ 2078377.5280158487, 7240291.9919387531 ], [ 2078349.3710897183, 7240414.5424397448 ], [ 2078304.394119194, 7240607.9899648139 ], [ 2078304.2991730056, 7240608.4022842851 ], [ 2078282.2270864602, 7240705.1898540575 ], [ 2078273.9350851898, 7240733.1289535798 ], [ 2078264.3382089266, 7240762.6541772718 ], [ 2078250.2385092794, 7240793.9738375219 ], [ 2078236.2762588009, 7240820.1114769261 ], [ 2078223.1514142083, 7240840.7477747751 ], [ 2078202.0038261088, 7240869.2810972733 ], [ 2078183.4627265718, 7240890.9133246867 ], [ 2078162.1036564661, 7240912.4947501747 ], [ 2078142.758842286, 7240929.3123862119 ], [ 2078121.6655440496, 7240945.6686346391 ], [ 2078100.1269078329, 7240959.922975203 ], [ 2078067.0686528082, 7240978.3838405712 ], [ 2078026.338458336, 7241000.4287712062 ], [ 2078019.9619723344, 7241004.1916661309 ], [ 2078003.3308404104, 7241014.8552618008 ], [ 2078002.1883289474, 7241015.5988577083 ], [ 2077978.7555761347, 7241031.0782965571 ], [ 2077977.1510928748, 7241032.1606487669 ], [ 2077942.7639909959, 7241055.8448982816 ], [ 2077906.81574261, 7241075.2188484324 ], [ 2077902.461815346, 7241077.7082248274 ], [ 2077861.3069996005, 7241102.6284292471 ], [ 2077846.6854587253, 7241113.4113946743 ], [ 2077823.4976087927, 7241134.0126663661 ], [ 2077815.718209788, 7241141.7270907378 ], [ 2077776.9344991937, 7241184.6497656088 ], [ 2077769.7152177275, 7241193.6295574 ], [ 2077745.8371869526, 7241227.1117000971 ], [ 2077739.6699079513, 7241236.9146140991 ], [ 2077718.8197673263, 7241274.7541939104 ], [ 2077714.1143054657, 7241284.5091257608 ], [ 2077704.3627180723, 7241307.8818462705 ], [ 2077701.9130220462, 7241314.3794567287 ], [ 2077688.7995860293, 7241353.1939975806 ], [ 2077686.5071936306, 7241361.0174910696 ], [ 2077664.5941759183, 7241448.9373653186 ], [ 2077641.1235249643, 7241541.464319502 ], [ 2077640.8443675672, 7241542.592282705 ], [ 2077633.6308645632, 7241572.4827833641 ], [ 2077632.4331149785, 7241578.1644876543 ], [ 2077627.3680781485, 7241606.2012691936 ], [ 2077626.2091062369, 7241614.6727931686 ], [ 2077620.1533259377, 7241679.4616490668 ], [ 2077620.1549259401, 7241679.4866616186 ], [ 2077620.1466281561, 7241679.5335869361 ], [ 2077614.3134868392, 7241742.4308906607 ], [ 2077616.3333217709, 7241773.6525168344 ], [ 2077627.9023120243, 7241802.7218845375 ], [ 2077633.6752665271, 7241809.6750704851 ], [ 2077617.1862505835, 7241834.4341290444 ], [ 2077608.739567921, 7241864.5592552042 ], [ 2077608.8032959301, 7241866.1206530565 ], [ 2077606.7395411979, 7241873.4719768241 ], [ 2077607.2567231359, 7241886.2439029599 ], [ 2077603.5203763966, 7241885.8640132053 ], [ 2077572.2820980831, 7241887.6074701473 ], [ 2077561.9240044197, 7241891.6239561848 ], [ 2077545.9558553225, 7241892.4384697629 ], [ 2077516.7314072312, 7241903.6099203331 ], [ 2077492.3894735167, 7241923.2654523058 ], [ 2077475.3128122517, 7241949.4810452638 ], [ 2077467.1730060205, 7241979.6905343132 ], [ 2077468.7668357706, 7242010.9368041838 ], [ 2077479.9382863413, 7242040.1612522751 ], [ 2077480.9364759482, 7242041.3974368405 ], [ 2077481.2405489364, 7242048.5361243058 ], [ 2077478.7350498873, 7242057.590739008 ], [ 2077480.1176154916, 7242088.8470693501 ], [ 2077491.0912507763, 7242118.1463697301 ], [ 2077510.5817798618, 7242142.6206204854 ], [ 2077536.6813339628, 7242159.8741114317 ], [ 2077566.8351068776, 7242168.2179506617 ], [ 2077832.0537936918, 7242198.2823822731 ], [ 2077832.2587327578, 7242198.3053995688 ], [ 2077895.2989603933, 7242205.3198130969 ], [ 2077968.4430653739, 7242213.4448173782 ], [ 2077978.0186962404, 7242214.0454007974 ], [ 2078002.8095468397, 7242214.4085453711 ], [ 2078009.231360263, 7242214.067663108 ], [ 2078001.183129939, 7242228.8472765712 ], [ 2077985.5282762158, 7242252.675185781 ], [ 2077970.4313420223, 7242271.4042405449 ], [ 2077967.0821667109, 7242274.3528110627 ], [ 2077947.3425650315, 7242289.5576901352 ], [ 2077930.1228835636, 7242299.8662765576 ], [ 2077909.6021246226, 7242307.8223745236 ], [ 2077889.8032568123, 7242313.6067228951 ], [ 2077870.1715615191, 7242315.7112740688 ], [ 2077849.4019080366, 7242316.3450231627 ], [ 2077827.5311647027, 7242314.6114162579 ], [ 2077763.3647029719, 7242306.1916430946 ], [ 2077732.0888841376, 7242307.0240074042 ], [ 2077702.6010275499, 7242317.4803924365 ], [ 2077677.7876100654, 7242336.5372543726 ], [ 2077660.0775418726, 7242362.3291747877 ], [ 2077651.2044078398, 7242392.3314608093 ], [ 2077652.0367721489, 7242423.6072796434 ], [ 2077662.4931571817, 7242453.0951362317 ], [ 2077681.5500191173, 7242477.9085537158 ], [ 2077692.2465632656, 7242485.2533548493 ], [ 2077621.1756425509, 7242516.1385075795 ], [ 2077620.8196198808, 7242516.2940465705 ], [ 2077474.0694271964, 7242580.7459642477 ], [ 2077423.2321094051, 7242603.0704113301 ], [ 2077396.9062002464, 7242619.9765102612 ], [ 2077377.0930446719, 7242644.1903191367 ], [ 2077365.7320923957, 7242673.3416216373 ], [ 2077363.9354325826, 7242704.5768851647 ], [ 2077371.8789348137, 7242734.8385844957 ], [ 2077388.7850337448, 7242761.1644936549 ], [ 2077412.9988426205, 7242780.9776492286 ], [ 2077442.1501451212, 7242792.3386015054 ], [ 2077473.3854086483, 7242794.1352613177 ], [ 2077503.6471079793, 7242786.1917590871 ], [ 2077549.0168358099, 7242766.2683222871 ], [ 2077616.0360369189, 7242745.9442398287 ], [ 2077619.505556484, 7242744.8226139704 ], [ 2077649.2167285786, 7242734.6156496154 ], [ 2077651.0285529713, 7242733.9736822704 ], [ 2077674.7396045104, 7242725.3149757283 ], [ 2077681.67484555, 7242722.4837017357 ], [ 2077765.7693757778, 7242684.4181860536 ], [ 2077816.6883782563, 7242662.0211099116 ], [ 2077822.5643676713, 7242659.2045851257 ], [ 2077844.6167587992, 7242647.7362033632 ], [ 2077848.1884708297, 7242645.7853853237 ], [ 2077882.094816851, 7242626.3601904493 ], [ 2077935.7491968849, 7242595.7151402729 ], [ 2077939.1366035095, 7242593.6907316418 ], [ 2077963.3264704121, 7242578.5785699468 ], [ 2077979.2890978795, 7242568.6119705699 ], [ 2077977.9636700933, 7242572.4058540836 ], [ 2077974.4366262706, 7242585.1539378595 ], [ 2077968.7815961381, 7242612.5253318502 ], [ 2077967.3868433379, 7242621.1717546191 ], [ 2077964.3923490348, 7242646.8420802997 ], [ 2077963.7723241176, 7242655.1582686789 ], [ 2077962.5589416686, 7242692.2399000805 ], [ 2077962.682428099, 7242695.6800792767 ], [ 2077962.5143072945, 7242696.8413951229 ], [ 2077963.118120363, 7242742.2009494929 ], [ 2077962.6153696012, 7242773.4223056175 ], [ 2077959.3493654139, 7242803.3167783367 ], [ 2077955.6828806333, 7242823.0949101588 ], [ 2077949.2215048163, 7242840.1614582557 ], [ 2077940.5302186548, 7242857.0431067813 ], [ 2077933.0820533354, 7242866.6391683044 ], [ 2077920.4283740681, 7242878.7783258595 ], [ 2077904.5419663184, 7242890.8407921502 ], [ 2077879.1047816349, 7242907.1954540443 ], [ 2077620.7700213387, 7243068.6880277861 ], [ 2077597.1613376851, 7243089.2184863845 ], [ 2077581.052405864, 7243116.0395972803 ], [ 2077574.0200803601, 7243146.5259232661 ], [ 2077576.7527341903, 7243177.6932503432 ], [ 2077588.9828761586, 7243206.4907033816 ], [ 2077609.5133347565, 7243230.0993870357 ], [ 2077618.1930300968, 7243235.3124679187 ], [ 2077618.5703557474, 7243239.5813480318 ], [ 2077630.8208684798, 7243268.3701411961 ], [ 2077651.3680247774, 7243291.9642939083 ], [ 2077659.3201943955, 7243296.7327658758 ], [ 2077661.5230910638, 7243322.1199064879 ], [ 2077673.7273709457, 7243350.9283293309 ], [ 2077694.2366230935, 7243374.5554377111 ], [ 2077706.2214429909, 7243381.7682485636 ], [ 2077706.6673050416, 7243386.1837741164 ], [ 2077719.2759712073, 7243414.8175166519 ], [ 2077740.1158383822, 7243438.1535319556 ], [ 2077767.1469551672, 7243453.9075282561 ], [ 2077797.7233275147, 7243460.5373946326 ], [ 2077828.8519270611, 7243457.3941535698 ], [ 2077857.4856695971, 7243444.7854874041 ], [ 2078032.7328291934, 7243331.9937272668 ], [ 2078040.7435370046, 7243346.6206782646 ], [ 2078063.516316575, 7243368.0745866438 ], [ 2078078.321171036, 7243375.0702505251 ], [ 2078082.4326985981, 7243390.141612703 ], [ 2078099.5912955082, 7243416.303650585 ], [ 2078119.0667289498, 7243431.9291924043 ], [ 2078114.1668973432, 7243437.7923824824 ], [ 2078099.5004230812, 7243450.8315836573 ], [ 2078081.2959302326, 7243463.8329962306 ], [ 2077927.4807080808, 7243559.8108599372 ], [ 2077903.855084301, 7243580.3218222531 ], [ 2077887.7240167798, 7243607.129625869 ], [ 2077880.6665267984, 7243637.6101361876 ], [ 2077883.3734506485, 7243668.779708487 ], [ 2077895.5798157635, 7243697.5872478615 ], [ 2077916.0907780789, 7243721.2128716409 ], [ 2077942.898581695, 7243737.3439391619 ], [ 2077949.4230244646, 7243738.8546156241 ], [ 2077951.302042119, 7243766.650815242 ], [ 2077962.955101392, 7243795.6865842808 ], [ 2077983.0103654261, 7243819.7002482787 ], [ 2078009.5046852445, 7243836.3411824917 ], [ 2078039.8446122264, 7243843.9804563336 ], [ 2078071.0602629283, 7243841.8702844549 ], [ 2078100.0960319671, 7243830.2172251819 ], [ 2078127.5696822964, 7243813.7958736764 ], [ 2078128.8925003731, 7243812.9912441075 ], [ 2078144.7430855199, 7243803.1809105212 ], [ 2078099.7295776296, 7243959.9083258891 ], [ 2078095.9033663888, 7243990.960375445 ], [ 2078101.8600342786, 7244021.6749938168 ], [ 2078117.0165011433, 7244049.0456201574 ], [ 2078139.889146405, 7244070.3930268576 ], [ 2078168.2390361822, 7244083.6275810143 ], [ 2078199.2910857385, 7244087.4537922554 ], [ 2078220.9066516166, 7244083.2617575172 ], [ 2078218.4067794688, 7244103.9061917262 ], [ 2078224.4278175933, 7244134.6082563801 ], [ 2078239.641624877, 7244161.9470519284 ], [ 2078262.5589678618, 7244183.2464665826 ], [ 2078290.9365373421, 7244196.4215652337 ], [ 2078311.1636852704, 7244198.8709074259 ], [ 2078330.2630037123, 7244207.6772563187 ], [ 2078334.094791933, 7244208.1310203532 ], [ 2078337.7493936585, 7244209.8271205751 ], [ 2078368.809948151, 7244213.5836653588 ], [ 2078399.5111270791, 7244207.5581125617 ], [ 2078426.8476851422, 7244192.3402852742 ], [ 2078448.1437295715, 7244169.419810459 ], [ 2078461.3146551603, 7244141.0403038878 ], [ 2078714.2355082089, 7243252.9199516959 ], [ 2078727.2771608585, 7243218.3659791881 ], [ 2078728.826027133, 7243213.9524558438 ], [ 2078740.470045869, 7243178.1110202996 ], [ 2078741.6118003055, 7243174.3461162373 ], [ 2078802.9421075508, 7242956.789931722 ], [ 2078814.7678854852, 7242924.8716676151 ], [ 2078822.8419486021, 7242908.7159649152 ], [ 2078848.2676799742, 7242859.7066759299 ], [ 2078859.4275020515, 7242839.2408107165 ], [ 2078870.5175238645, 7242823.2732774727 ], [ 2078851.6807551053, 7242875.7080500713 ], [ 2078848.8409721719, 7242885.0126051083 ], [ 2078841.0820036633, 7242915.7110492634 ], [ 2078841.0116638353, 7242915.9910502573 ], [ 2078506.0624479854, 7244257.5118574481 ], [ 2078505.6748558846, 7244259.1207501758 ], [ 2078499.3853046568, 7244286.211219836 ], [ 2078498.202722145, 7244292.1033350816 ], [ 2078493.6497549703, 7244318.9453605814 ], [ 2078492.931088249, 7244323.9450848959 ], [ 2078488.0966194144, 7244364.8981645303 ], [ 2078478.7987901506, 7244401.6468318058 ], [ 2078475.9639856175, 7244432.8050338943 ], [ 2078482.8963402535, 7244463.3142478019 ], [ 2078498.917266886, 7244490.1880191034 ], [ 2078522.4585255918, 7244510.7957558213 ], [ 2078551.2157339472, 7244523.1202291045 ], [ 2078555.6231181603, 7244523.521217349 ], [ 2078559.5953122093, 7244525.2080863034 ], [ 2078577.7636374554, 7244526.800625883 ], [ 2078595.3375739872, 7244534.2048501251 ], [ 2078626.5126002545, 7244536.84822133 ], [ 2078656.9786587565, 7244529.728603824 ], [ 2078683.753519418, 7244513.5429153712 ], [ 2078704.2162723253, 7244489.8755239323 ], [ 2078716.363880652, 7244461.0431586802 ], [ 2078746.6282140454, 7244338.2599651087 ], [ 2078755.1144749327, 7244310.4223385612 ], [ 2078763.4559464802, 7244290.5729966471 ], [ 2078774.1058569415, 7244271.5527218562 ], [ 2078787.5019353197, 7244252.9367776467 ], [ 2078816.3509204034, 7244219.2846048279 ], [ 2078819.9291137517, 7244214.862044719 ], [ 2078842.6716857222, 7244185.0573852351 ], [ 2078850.4758180887, 7244173.1614979804 ], [ 2078869.3667356754, 7244139.342236381 ], [ 2078871.4430629332, 7244135.4234584318 ], [ 2078959.445163196, 7243960.0380757237 ], [ 2078972.267832713, 7243935.3043326912 ], [ 2078972.9351165404, 7243946.6702792738 ], [ 2078973.398400967, 7243952.0625599334 ], [ 2078977.4059026344, 7243987.4488032795 ], [ 2078978.4334632945, 7243994.3556382647 ], [ 2078985.8473413833, 7244034.5022988413 ], [ 2078986.5060573961, 7244037.764362704 ], [ 2078995.1555818291, 7244077.2038774099 ], [ 2078996.701240395, 7244083.3221839331 ], [ 2079007.9890367624, 7244122.7236615084 ], [ 2079010.3762670094, 7244129.993589161 ], [ 2079026.2281624975, 7244172.6835259609 ], [ 2079028.2550187679, 7244177.7187718619 ], [ 2079043.1050388408, 7244211.9014771711 ], [ 2079045.7597441501, 7244217.5267314846 ], [ 2079064.7731131767, 7244254.7684613792 ], [ 2079068.0590891149, 7244260.6992356339 ], [ 2079088.5084795733, 7244294.824897971 ], [ 2079091.1357743419, 7244298.9746385263 ], [ 2079115.8375693506, 7244335.949053104 ], [ 2079119.0398198997, 7244340.4663189389 ], [ 2079142.4391768628, 7244371.6098467791 ], [ 2079145.3561709039, 7244375.3075981485 ], [ 2079170.9151259903, 7244406.1835933989 ], [ 2079175.0098787821, 7244410.8294630451 ], [ 2079201.6931607267, 7244439.277546417 ], [ 2079204.8567938486, 7244442.5013130978 ], [ 2079898.2055938146, 7245117.821423389 ], [ 2079915.6236948287, 7245136.1281926846 ], [ 2079929.789043098, 7245154.4166035186 ], [ 2079942.452480603, 7245174.0957644507 ], [ 2079952.0597634895, 7245195.6707625724 ], [ 2079958.4628272979, 7245214.6526142545 ], [ 2079964.9348691232, 7245240.2307291627 ], [ 2079968.8650977414, 7245264.216190842 ], [ 2079969.6687409293, 7245277.7239988428 ], [ 2079970.0027891221, 7245302.8670016536 ], [ 2079967.4330291413, 7245330.9760062387 ], [ 2079963.0255779093, 7245353.6087872647 ], [ 2079818.9619120669, 7245814.3659816897 ], [ 2079818.1631197084, 7245817.0523543302 ], [ 2079806.3632536831, 7245858.8721950352 ], [ 2079803.9402240131, 7245869.7440200169 ], [ 2079797.4169018539, 7245909.269424188 ], [ 2079796.4681703134, 7245916.7754715476 ], [ 2079793.0172660965, 7245955.9377520252 ], [ 2079792.6628198347, 7245967.227197025 ], [ 2079793.6424313553, 7246006.2175718704 ], [ 2079793.9263597485, 7246011.6428932371 ], [ 2079797.1434930312, 7246052.0485229427 ], [ 2079797.2886327389, 7246053.6985640554 ], [ 2079807.6713902284, 7246161.499935344 ], [ 2079808.9366559272, 7246185.1167623075 ], [ 2079807.442578465, 7246214.4159333659 ], [ 2079784.9027388247, 7246477.9227052266 ], [ 2079779.3670328858, 7246525.0998033322 ], [ 2079772.4119165284, 7246567.8711827695 ], [ 2079764.8836214587, 7246603.6750520291 ], [ 2079756.7254219458, 7246637.3459678655 ], [ 2079746.2659542144, 7246673.0609997073 ], [ 2079730.5626348571, 7246711.3468247848 ], [ 2079721.7033384049, 7246731.6344248708 ], [ 2079708.4049717847, 7246758.9729086831 ], [ 2079693.2460134737, 7246786.7237374205 ], [ 2079679.0863148847, 7246806.2550334409 ], [ 2079602.9181175274, 7246887.9563497603 ], [ 2079587.5368690034, 7246904.3981425185 ], [ 2079587.3551096621, 7246904.5929538049 ], [ 2079541.4628652644, 7246953.9122281745 ], [ 2079500.6489545675, 7246995.6613860875 ], [ 2079410.6513563101, 7247080.4451644905 ], [ 2079392.1556883096, 7247096.5523303701 ], [ 2079372.1877511914, 7247112.2992908973 ], [ 2079350.3794987199, 7247127.8599119158 ], [ 2079324.3420425153, 7247143.8115071924 ], [ 2079300.1784949016, 7247156.6844436731 ], [ 2079277.5610492933, 7247167.1066234559 ], [ 2079255.6297574544, 7247176.5182334827 ], [ 2079234.5797186519, 7247184.3283893466 ], [ 2079209.765184331, 7247191.6241429634 ], [ 2079172.5234890992, 7247200.3912567077 ], [ 2078872.9951703709, 7247269.9582764003 ], [ 2078843.8580343048, 7247275.1925844047 ], [ 2078817.2289265895, 7247278.56192631 ], [ 2078759.6846418926, 7247285.1668951567 ], [ 2078705.7396502157, 7247291.3215186745 ], [ 2078700.3367174708, 7247292.0878035165 ], [ 2078661.6977222168, 7247298.6479321793 ], [ 2078655.9802142757, 7247299.7910664491 ], [ 2078399.2873191498, 7247358.9447288476 ], [ 2078322.0749859954, 7247376.4430836802 ], [ 2078293.0192770723, 7247388.0463355128 ], [ 2078268.9712577718, 7247408.0603916189 ], [ 2078252.2849157753, 7247434.526136741 ], [ 2078244.5936264978, 7247464.8529193485 ], [ 2078246.6502669223, 7247496.0721426615 ], [ 2078258.2535187544, 7247525.127851584 ], [ 2078278.2675748605, 7247549.1758708851 ], [ 2078304.7333199827, 7247565.8622128814 ], [ 2078335.0601025906, 7247573.5535021592 ], [ 2078366.2793259034, 7247571.4968617344 ], [ 2078438.1792040523, 7247555.2024495741 ], [ 2078479.6841178339, 7247550.6012668675 ], [ 2078484.9776652711, 7247549.8707798999 ], [ 2078518.6406792859, 7247544.3051510463 ], [ 2078524.5088455025, 7247543.1537124272 ], [ 2078787.8961597355, 7247483.2418866782 ], [ 2078840.6105011757, 7247477.1913228584 ], [ 2078841.7600798556, 7247477.052625645 ], [ 2078871.5380436431, 7247473.2848636033 ], [ 2078876.6666203884, 7247472.5002899673 ], [ 2078910.841704061, 7247466.3609455377 ], [ 2078915.7837139075, 7247465.3438160354 ], [ 2079087.2426829881, 7247425.5215730863 ], [ 2079054.9034734848, 7247455.4835995296 ], [ 2078978.3507394928, 7247525.0453502024 ], [ 2078972.0101976877, 7247531.3467215868 ], [ 2078947.8316042856, 7247557.6262189001 ], [ 2078944.5152936019, 7247561.4180817185 ], [ 2078928.7685680736, 7247580.3654414341 ], [ 2078913.4783137999, 7247593.8260382712 ], [ 2078906.4761128153, 7247600.6248809174 ], [ 2078891.7374122338, 7247616.404184985 ], [ 2078886.7755520795, 7247622.1374865901 ], [ 2078874.7307831768, 7247637.1708894549 ], [ 2078870.7586935011, 7247642.4801375456 ], [ 2078856.7673015271, 7247662.5348806782 ], [ 2078828.8462454807, 7247701.6367102787 ], [ 2078813.6560846448, 7247715.3466424216 ], [ 2078789.8169343695, 7247731.7332830513 ], [ 2078695.1546070792, 7247779.4649291765 ], [ 2078666.214128122, 7247790.3852780433 ], [ 2078632.8225951451, 7247799.8184020147 ], [ 2078605.8414241383, 7247804.758553586 ], [ 2078577.0180017203, 7247807.6431555646 ], [ 2078572.0571504857, 7247808.265239127 ], [ 2078529.8033354147, 7247814.6404102445 ], [ 2078501.506558435, 7247813.9063862367 ], [ 2078479.6100136666, 7247810.5104693854 ], [ 2078458.8687299264, 7247806.6473305151 ], [ 2078438.4335214656, 7247800.371897459 ], [ 2078417.2504289215, 7247792.7479016678 ], [ 2078376.8143712541, 7247776.7161087347 ], [ 2078375.292424011, 7247776.1270233756 ], [ 2078344.3010777745, 7247764.4213695722 ], [ 2078332.7611742013, 7247760.8428682722 ], [ 2078292.6304977688, 7247751.0116627198 ], [ 2078283.9271961458, 7247749.2848170903 ], [ 2078247.0915766438, 7247743.661526069 ], [ 2078242.0759757757, 7247743.0251360517 ], [ 2078213.9344085017, 7247740.1752384044 ], [ 2078206.2035664828, 7247739.6938583078 ], [ 2078171.9505591681, 7247738.8905316386 ], [ 2078161.2426255785, 7247739.2133794706 ], [ 2078132.2995579713, 7247741.6424865508 ], [ 2078124.0801551666, 7247742.6766639119 ], [ 2078094.8476568835, 7247747.5922608562 ], [ 2078089.1028134718, 7247748.7322077109 ], [ 2077986.2049393205, 7247772.3017883347 ], [ 2077681.3473678115, 7247797.8715772592 ], [ 2077622.869110564, 7247802.7263086354 ], [ 2077592.4782748565, 7247810.160471607 ], [ 2077565.8721552182, 7247826.622065451 ], [ 2077545.6551440151, 7247850.4997146679 ], [ 2077533.8062231643, 7247879.4561085859 ], [ 2077531.4852475945, 7247910.6567936186 ], [ 2077538.9194105661, 7247941.0476293266 ], [ 2077555.3810044103, 7247967.6537489649 ], [ 2077579.258653627, 7247987.8707601679 ], [ 2077583.5990752331, 7247989.6468553618 ], [ 2077589.3392769857, 7247994.5346436678 ], [ 2077618.2624457758, 7248006.4644375145 ], [ 2077649.4565229637, 7248008.8725950038 ], [ 2077779.1882575362, 7247998.4675161121 ], [ 2077943.9896792946, 7247985.1503490927 ], [ 2077944.386109611, 7247985.117520812 ], [ 2078085.5614878347, 7247973.1440666951 ], [ 2078115.9390249581, 7247965.6557482993 ], [ 2078142.5157619447, 7247949.1467590742 ], [ 2078149.1637179875, 7247941.2666387707 ], [ 2078153.1573059466, 7247940.5950961411 ], [ 2078172.623927545, 7247938.9613194801 ], [ 2078197.6395594075, 7247939.54800444 ], [ 2078219.4091877053, 7247941.752615571 ], [ 2078249.3550588647, 7247946.3241240922 ], [ 2078279.2941895111, 7247953.6586066773 ], [ 2078303.8604933757, 7247962.9374758843 ], [ 2078345.0248434753, 7247979.2580168843 ], [ 2078348.0166608659, 7247980.3891648054 ], [ 2078372.9410948541, 7247989.3597048437 ], [ 2078377.4495830375, 7247990.8623395748 ], [ 2078405.6022822603, 7247999.5077311629 ], [ 2078416.6477313419, 7248002.2229830474 ], [ 2078444.4776040399, 7248007.4063971667 ], [ 2078447.4623735356, 7248007.9156917511 ], [ 2078477.1846775787, 7248012.525299076 ], [ 2078489.9172299081, 7248013.67303483 ], [ 2078533.4208869098, 7248014.8015283216 ], [ 2078550.9329812673, 7248013.7160188323 ], [ 2078599.4223965409, 7248006.4000328267 ], [ 2078629.806838549, 7248003.3592065061 ], [ 2078637.8589682516, 7248002.2210495109 ], [ 2078673.4812053046, 7247995.6987510417 ], [ 2078682.6570362989, 7247993.5676270192 ], [ 2078724.7024079715, 7247981.6897894945 ], [ 2078732.8204169304, 7247979.0169224525 ], [ 2078770.7358354954, 7247964.7099858336 ], [ 2078780.455081525, 7247960.440292595 ], [ 2078885.9080351533, 7247907.2676820168 ], [ 2078897.5310916088, 7247900.3852477605 ], [ 2078932.3963561237, 7247876.4194371728 ], [ 2078942.7511221885, 7247868.2458528876 ], [ 2078970.9149533601, 7247842.8264897605 ], [ 2078985.2958503054, 7247826.703063624 ], [ 2079019.8494202471, 7247778.3127806159 ], [ 2079020.480640064, 7247777.418484143 ], [ 2079032.8872077055, 7247759.6353695206 ], [ 2079040.4857005535, 7247750.1514844354 ], [ 2079049.2997012378, 7247740.715184669 ], [ 2079066.7720846024, 7247725.333575963 ], [ 2079068.327677421, 7247723.9349778518 ], [ 2079173.5023323228, 7247627.3665576689 ], [ 2079175.0449155779, 7247625.9198416015 ], [ 2079194.3137845099, 7247607.4616531376 ], [ 2079317.15005472, 7247494.0084387138 ], [ 2079699.339196078, 7247141.7344399877 ], [ 2079702.8152181611, 7247138.3714283751 ], [ 2079723.7210185304, 7247117.1427678596 ], [ 2079730.9706382588, 7247108.9255105043 ], [ 2079755.8282805542, 7247077.4268741524 ], [ 2079756.9523592992, 7247075.9752803091 ], [ 2079785.8397671594, 7247037.9552368494 ], [ 2079786.7478635383, 7247036.7410497898 ], [ 2079799.6720564193, 7247019.1845728066 ], [ 2079802.3672436802, 7247015.3372748643 ], [ 2079823.3732315947, 7246983.8007389698 ], [ 2079826.2864972015, 7246979.1558815343 ], [ 2079847.9937979041, 7246942.3411046406 ], [ 2079848.5515401787, 7246941.3830974046 ], [ 2079871.3831677428, 7246901.6615812704 ], [ 2079874.2562792008, 7246896.2908245837 ], [ 2079894.8281210989, 7246854.8483209042 ], [ 2079897.895821909, 7246848.0415032031 ], [ 2079912.2226403721, 7246812.795466789 ], [ 2079914.8295584843, 7246805.6053954903 ], [ 2079924.2805832536, 7246776.0585146733 ], [ 2079924.8780057465, 7246774.1234742478 ], [ 2079936.6110800761, 7246734.7086822204 ], [ 2079936.7367067197, 7246734.2832170315 ], [ 2079937.2996867876, 7246732.3608581154 ], [ 2079942.8868490322, 7246752.1207046816 ], [ 2079960.2863584501, 7246778.1231419928 ], [ 2079984.8694702864, 7246797.4761853339 ], [ 2080014.2298182743, 7246808.2854239801 ], [ 2080014.6848395993, 7246808.3029961837 ], [ 2080022.1778928803, 7246811.0664627766 ], [ 2080053.440789727, 7246812.2915974036 ], [ 2080083.5521589112, 7246803.7960032541 ], [ 2080109.5644898193, 7246786.4112882772 ], [ 2080128.9315142632, 7246761.8391895005 ], [ 2080404.7144207561, 7246269.2757472256 ], [ 2080404.7894117341, 7246269.1415673885 ], [ 2080506.4241068279, 7246086.9600209212 ], [ 2080506.9630048929, 7246085.981226203 ], [ 2080529.7055768603, 7246044.1223293524 ], [ 2080532.8384661202, 7246037.8399174614 ], [ 2080545.3396449368, 7246010.399418762 ], [ 2080548.7409133213, 7246001.9286073819 ], [ 2080559.7726748597, 7245970.3578109061 ], [ 2080561.9386072869, 7245963.3421817925 ], [ 2080567.2819428435, 7245943.474253268 ], [ 2080568.556847732, 7245938.1585289184 ], [ 2080573.3324538891, 7245915.5370700238 ], [ 2080574.9307087406, 7245905.4334191466 ], [ 2080577.7470918568, 7245878.8920103982 ], [ 2080578.1168857496, 7245874.4769818438 ], [ 2080586.1510460281, 7245743.8104729243 ], [ 2080594.1470975049, 7245615.8785974663 ], [ 2080635.486383134, 7244969.9827576373 ], [ 2080635.4871142143, 7244969.8970827926 ], [ 2080635.4936808338, 7244969.8676959099 ], [ 2080640.2974424327, 7244893.4300025785 ], [ 2080642.73366, 7244861.0438550441 ], [ 2080642.7810747474, 7244860.3844046583 ], [ 2080645.0074645635, 7244827.9194817441 ], [ 2080645.236691073, 7244822.0873189997 ], [ 2080645.503857851, 7244795.6260206681 ], [ 2080645.3877366944, 7244789.6941395979 ], [ 2080619.8733094032, 7244271.9769098563 ], [ 2080619.5025197188, 7244266.9916480295 ], [ 2080616.4968934697, 7244236.8041610355 ], [ 2080615.6273768798, 7244230.2663081447 ], [ 2080611.9427017346, 7244208.1658530012 ], [ 2080609.4552482441, 7244197.134333902 ], [ 2080605.4058901251, 7244182.9642598787 ], [ 2080613.1093703026, 7244173.8013718016 ], [ 2080624.8573084904, 7244144.8038611775 ], [ 2080627.0695380794, 7244113.5952771921 ], [ 2080619.5295106238, 7244083.2305334909 ], [ 2080596.5197718756, 7244028.8789177751 ], [ 2080592.2771314033, 7244020.0809186595 ], [ 2080576.3250483726, 7243990.7545261607 ], [ 2080574.2331769471, 7243987.0947604831 ], [ 2080547.387468063, 7243942.344213224 ], [ 2080536.9695265184, 7243916.9883752763 ], [ 2080494.0752144784, 7243812.1093234159 ], [ 2080477.8472165819, 7243785.3600849528 ], [ 2080454.1475041644, 7243764.9347745404 ], [ 2080449.4388624129, 7243762.9596964465 ], [ 2080439.4492297817, 7243738.7199256308 ], [ 2080435.8587127721, 7243730.9657462575 ], [ 2080417.3128856053, 7243695.0260139219 ], [ 2080416.5483620462, 7243693.573819994 ], [ 2080381.9284660353, 7243629.1031714547 ], [ 2079937.5114239384, 7242547.3465600694 ], [ 2079946.1257285553, 7242557.4595215777 ], [ 2079949.9828063585, 7242561.7321519339 ], [ 2079981.2969791198, 7242594.4741491703 ], [ 2079984.5904730456, 7242597.7611856507 ], [ 2080023.1738085526, 7242634.5172507595 ], [ 2080026.084253435, 7242637.1823160825 ], [ 2080280.120919429, 7242860.747512091 ], [ 2080314.7009257451, 7242893.4057028387 ], [ 2080382.0780688461, 7242967.4774938961 ], [ 2080385.6231438725, 7242971.1795842582 ], [ 2080432.7892121221, 7243017.9727218812 ], [ 2080436.9788755784, 7243021.8971549068 ], [ 2080542.1254537127, 7243114.8674473865 ], [ 2080568.7159847009, 7243140.3430790156 ], [ 2080592.0313440803, 7243166.0188342538 ], [ 2080614.8551093012, 7243197.6342582395 ], [ 2080631.6741685485, 7243225.1136974068 ], [ 2080651.1967048785, 7243263.5393691305 ], [ 2080666.7160036021, 7243303.6302478546 ], [ 2080681.9386889255, 7243346.2313748877 ], [ 2080682.2638139089, 7243347.1277370891 ], [ 2080794.7100394864, 7243652.5883269906 ], [ 2080854.1125897982, 7243814.5295635173 ], [ 2080878.518143971, 7243880.9883864233 ], [ 2080892.2108745885, 7243934.150913951 ], [ 2080893.0962323386, 7243937.3654868491 ], [ 2080903.7829034545, 7243973.7839236269 ], [ 2080905.8211401228, 7243979.9754015608 ], [ 2081164.9172549446, 7244688.400197804 ], [ 2081166.379808702, 7244692.1620032704 ], [ 2081179.9273907323, 7244725.0277369292 ], [ 2081183.583823368, 7244732.9079366643 ], [ 2081212.0927449593, 7244787.9521352397 ], [ 2081212.3792866934, 7244788.3410624312 ], [ 2081212.8457122317, 7244789.3776850356 ], [ 2081244.9605785385, 7244849.009940329 ], [ 2081286.82844891, 7244927.8188435556 ], [ 2081288.2825359413, 7244930.4590824172 ], [ 2081312.7616919677, 7244973.3636119002 ], [ 2081313.8248290278, 7244975.1821960555 ], [ 2081322.9296443504, 7244990.3868758371 ], [ 2081350.5480724971, 7245037.0621252637 ], [ 2081350.8953856325, 7245037.6445705732 ], [ 2081419.2455529808, 7245151.3895002687 ], [ 2081421.9889654599, 7245155.7014026185 ], [ 2081438.1191596747, 7245179.6781035578 ], [ 2081443.3903064497, 7245186.8090131441 ], [ 2081464.5966694462, 7245212.9846180165 ], [ 2081471.8268870732, 7245220.9854111876 ], [ 2081491.5972286381, 7245240.6219522385 ], [ 2081499.6722548667, 7245247.8178956658 ], [ 2081525.487244782, 7245268.4296245407 ], [ 2081529.8269053223, 7245271.70542935 ], [ 2081987.962269682, 7245598.3645854127 ], [ 2082015.9645222772, 7245612.31963911 ], [ 2082046.9085958286, 7245616.9385119313 ], [ 2082077.765468817, 7245611.7690764228 ], [ 2082105.5146555218, 7245597.3173529506 ], [ 2082127.4398722085, 7245574.9979768991 ], [ 2082129.8695927642, 7245570.122492346 ], [ 2082134.85751254, 7245565.0461915657 ], [ 2082148.8161204811, 7245537.0457105264 ], [ 2082153.4389210301, 7245506.1022235025 ], [ 2082148.2734022602, 7245475.2446946008 ], [ 2082133.8252011391, 7245447.4936737465 ], [ 2082111.5086082586, 7245425.5656242138 ], [ 2081659.8278935023, 7245103.4222673913 ], [ 2081636.7324421671, 7245085.6505877664 ], [ 2081621.7175551576, 7245069.9115281822 ], [ 2081608.9705627433, 7245054.7201598501 ], [ 2081596.4439055754, 7245035.2885665083 ], [ 2081554.0849075427, 7244969.35249 ], [ 2081550.37641933, 7244963.974619274 ], [ 2081521.1516179021, 7244924.4236677736 ], [ 2081492.5847239604, 7244884.4089962486 ], [ 2081485.9540763334, 7244873.3360782005 ], [ 2081462.7438521034, 7244832.655600952 ], [ 2081424.622203439, 7244760.8983012913 ], [ 2081083.0512348367, 7243834.7283317577 ], [ 2081081.3469522619, 7243830.4176512454 ], [ 2081066.6416475298, 7243795.6054017851 ], [ 2081064.4142179687, 7243790.7047022907 ], [ 2081040.1219488764, 7243740.8644802766 ], [ 2080982.456476717, 7243583.6588078365 ], [ 2080982.4168268726, 7243583.5509076249 ], [ 2080953.1551545009, 7243504.0614658203 ], [ 2080983.041598645, 7243511.7328079538 ], [ 2081014.2666188348, 7243509.7661386281 ], [ 2081043.3556435141, 7243498.2466630628 ], [ 2081067.4612362718, 7243478.3019877858 ], [ 2081084.2237737353, 7243451.8844365766 ], [ 2081092.0024219463, 7243421.5799434101 ], [ 2081090.0357526208, 7243390.3549232204 ], [ 2081078.516277055, 7243361.2658985406 ], [ 2081058.571601778, 7243337.1603057832 ], [ 2080957.1038859196, 7243247.7168916231 ], [ 2080894.0417457141, 7243192.1419478822 ], [ 2080866.0708406677, 7243167.2567972736 ], [ 2080840.7997377522, 7243141.4108328717 ], [ 2080743.6960249911, 7243035.5331127057 ], [ 2080714.4404688664, 7243003.3157882299 ], [ 2080709.589503102, 7242998.3333768165 ], [ 2080679.0434348276, 7242969.0680573909 ], [ 2080676.1025563709, 7242966.3611120367 ], [ 2080571.6096606024, 7242873.968803565 ], [ 2080528.3020722226, 7242831.0036377506 ], [ 2080460.0962503098, 7242756.0208296785 ], [ 2080454.7832783861, 7242750.6074596522 ], [ 2080416.1665470297, 7242714.1368885599 ], [ 2080413.5699189615, 7242711.7694860436 ], [ 2080159.6956594468, 7242488.3472160036 ], [ 2080148.4693146732, 7242477.6525403354 ], [ 2080182.3844828343, 7242485.4345682412 ], [ 2080190.4505077335, 7242486.9399801083 ], [ 2080231.861358308, 7242492.9225200806 ], [ 2080240.316304666, 7242493.7791403281 ], [ 2080277.5415423859, 7242495.9580857344 ], [ 2080283.5570508002, 7242496.12881066 ], [ 2080316.8749743951, 7242496.071469984 ], [ 2080321.2027685614, 7242495.9703214755 ], [ 2080517.5493010224, 7242487.1259736726 ], [ 2080546.3234143192, 7242486.8751863576 ], [ 2080569.2740758171, 7242487.7337747542 ], [ 2080595.9739589726, 7242491.0878177416 ], [ 2080626.7819839204, 7242496.4990320392 ], [ 2080654.4328448798, 7242503.773419708 ], [ 2080680.6751683974, 7242512.1695595914 ], [ 2081469.6387767158, 7242787.6408519158 ], [ 2081478.3371820892, 7242791.0483648889 ], [ 2081482.6438925629, 7242792.6225673379 ], [ 2081562.8161898344, 7242819.8604836687 ], [ 2081565.4570247838, 7242820.7169854436 ], [ 2081692.7397305549, 7242860.0544378199 ], [ 2081692.9114525288, 7242860.1073405147 ], [ 2082188.7540769875, 7243012.3748350441 ], [ 2082233.2599966784, 7243026.2317297654 ], [ 2082272.4943410088, 7243042.3266460747 ], [ 2082308.173785395, 7243061.3138425825 ], [ 2082310.1859897277, 7243062.3555790205 ], [ 2082338.0937860704, 7243076.4050903413 ], [ 2082349.7441461575, 7243081.3722685408 ], [ 2082380.2011588383, 7243092.1340200817 ], [ 2082391.4393752071, 7243095.3793565072 ], [ 2082424.879750242, 7243102.9489099467 ], [ 2082433.8327216879, 7243104.5514189852 ], [ 2082462.9984282749, 7243108.4126586532 ], [ 2082472.5685140127, 7243109.214468685 ], [ 2082499.4410390907, 7243110.1702213716 ], [ 2082508.7125120817, 7243110.0698489035 ], [ 2082532.412431672, 7243108.7126801275 ], [ 2082538.8693413548, 7243108.1324410625 ], [ 2082568.1686313308, 7243104.5388121856 ], [ 2082578.3666258352, 7243102.747955285 ], [ 2082610.9275768921, 7243095.2739770897 ], [ 2082615.6333825423, 7243094.0728114294 ], [ 2082706.6259343156, 7243068.4778352007 ], [ 2082715.7439031627, 7243065.4331041537 ], [ 2082748.3827778643, 7243052.7598944018 ], [ 2082755.4577656083, 7243049.6938744839 ], [ 2082786.0038338827, 7243035.0327358032 ], [ 2082791.2977618682, 7243032.2948111212 ], [ 2082815.5542789118, 7243018.8188212393 ], [ 2082818.4566863463, 7243017.1420907546 ], [ 2082839.9190841718, 7243004.2586837746 ], [ 2082843.9853183737, 7243001.682692837 ], [ 2082844.1856934556, 7243001.5488890205 ], [ 2082844.7357094458, 7243001.1789650582 ], [ 2082847.4154358385, 7242999.363735415 ], [ 2082888.9493116939, 7242974.303514299 ], [ 2082889.194462402, 7242974.1551185986 ], [ 2082920.7646699923, 7242954.9830389852 ], [ 2082921.3231475079, 7242954.6413771799 ], [ 2082938.4440851922, 7242944.0900632171 ], [ 2082944.1554794656, 7242940.2940188339 ], [ 2082968.768218878, 7242922.6894124532 ], [ 2082973.0253968698, 7242919.4692494189 ], [ 2083759.297224242, 7242291.0431689722 ], [ 2083761.4210720416, 7242289.2973061819 ], [ 2083786.8575756878, 7242267.7950840173 ], [ 2083792.896075685, 7242262.2505637631 ], [ 2083816.8013747104, 7242238.4226016514 ], [ 2083835.009134223, 7242220.973810141 ], [ 2083857.4405323258, 7242203.2828633282 ], [ 2083877.4862081881, 7242189.5755836461 ], [ 2083932.1049131802, 7242157.5374943949 ], [ 2083956.2831079231, 7242137.6808941551 ], [ 2083973.1419106612, 7242111.3246720368 ], [ 2083981.0310643201, 7242081.0487586958 ], [ 2083979.1783235727, 7242049.8167714737 ], [ 2083967.7650475923, 7242020.6859148871 ], [ 2083947.9084473527, 7241996.5077201445 ], [ 2083921.5522252347, 7241979.6489174059 ], [ 2083891.2763118935, 7241971.7597637475 ], [ 2083860.0443246716, 7241973.6125044944 ], [ 2083830.9134680848, 7241985.0257804748 ], [ 2083773.5988832293, 7242018.6452114964 ], [ 2083715.873579134, 7242051.9800919816 ], [ 2083713.0917477787, 7242053.865204935 ], [ 2083711.9647455055, 7242054.3582145879 ], [ 2083685.2146718677, 7242071.4834198589 ], [ 2083682.7846400419, 7242073.0894798981 ], [ 2083648.8210634, 7242096.2544375695 ], [ 2083646.0172242932, 7242098.2382018687 ], [ 2083621.5269363183, 7242116.2044702563 ], [ 2083618.3325800609, 7242118.6481831241 ], [ 2082828.0755149189, 7242748.7932891296 ], [ 2082826.8928921288, 7242749.7511147084 ], [ 2082806.9555713285, 7242766.1514658928 ], [ 2082804.1517496053, 7242768.5458933255 ], [ 2082790.7600148618, 7242780.4160989625 ], [ 2082783.1332750297, 7242787.9435398364 ], [ 2082761.9566784471, 7242811.2129760189 ], [ 2082733.8007172656, 7242834.6810959317 ], [ 2082716.9395687026, 7242844.8129994534 ], [ 2082696.7745161802, 7242856.015928681 ], [ 2082672.3945717507, 7242867.717524549 ], [ 2082647.8380663814, 7242877.2524655107 ], [ 2082563.8160696961, 7242900.88671871 ], [ 2082538.6751884541, 7242906.6575083248 ], [ 2082517.7403602919, 7242909.2252157014 ], [ 2082501.9117119592, 7242910.1316384934 ], [ 2082484.4815683081, 7242909.5117151123 ], [ 2082464.5945932169, 7242906.8788840892 ], [ 2082441.3084041856, 7242901.607829202 ], [ 2082422.3582021315, 7242894.9119208306 ], [ 2082401.1299991654, 7242884.2250907337 ], [ 2082362.0440512106, 7242863.4250870543 ], [ 2082353.0190071843, 7242859.1854531262 ], [ 2082305.1182302944, 7242839.5353478845 ], [ 2082296.8924720073, 7242836.5740042981 ], [ 2082248.0232155512, 7242821.358586967 ], [ 2082247.6516497233, 7242821.2436922612 ], [ 2081751.7090151303, 7242668.9454857837 ], [ 2081625.8385096397, 7242630.0444820281 ], [ 2081549.1520904058, 7242603.9908657307 ], [ 2081540.845626815, 7242600.7368920157 ], [ 2081537.3345576467, 7242599.4367420459 ], [ 2080745.3631723467, 7242322.9152666666 ], [ 2080742.8720865359, 7242322.0820307545 ], [ 2080712.8826157176, 7242312.4870041618 ], [ 2080707.8519461057, 7242311.0215893462 ], [ 2080673.6323346349, 7242302.0190949906 ], [ 2080665.4895323867, 7242300.2361293593 ], [ 2080628.1641071241, 7242293.6801792393 ], [ 2080623.3286821551, 7242292.9522568332 ], [ 2080589.8549112736, 7242288.7472771397 ], [ 2080581.1292596092, 7242288.0373760927 ], [ 2080551.4960111596, 7242286.9287909102 ], [ 2080546.8860685595, 7242286.8626861712 ], [ 2080513.9911590316, 7242287.1493892204 ], [ 2080510.3628031232, 7242287.246887845 ], [ 2080314.3657797216, 7242296.0754921585 ], [ 2080286.2231720197, 7242296.1239260333 ], [ 2080256.2488078508, 7242294.3694039099 ], [ 2080223.1111339864, 7242289.5820726734 ], [ 2080193.3423879554, 7242282.7514648698 ], [ 2080161.8257796587, 7242273.5882653547 ], [ 2080133.1105194094, 7242262.0860221293 ], [ 2080104.4753825269, 7242248.1225693477 ], [ 2080075.144515181, 7242230.9194813054 ], [ 2080048.9665767432, 7242212.3577531613 ], [ 2080024.0205849211, 7242191.8433271069 ], [ 2080000.2716771704, 7242169.0358150899 ], [ 2079972.1691136784, 7242137.2789370418 ], [ 2079722.6510934546, 7241852.3001200911 ], [ 2079704.5141783543, 7241828.0346170794 ], [ 2079689.1198259946, 7241799.1565344492 ], [ 2079676.154564423, 7241769.5369701022 ], [ 2079668.7351079162, 7241746.6667026095 ], [ 2079660.5737810449, 7241712.4517181534 ], [ 2079655.7412277611, 7241680.6501715686 ], [ 2079645.2568776717, 7241601.7587699648 ], [ 2079643.3732985847, 7241528.0558921909 ], [ 2079644.9019863892, 7241505.0540728318 ], [ 2079648.3194934824, 7241483.1159366621 ], [ 2079648.3847676078, 7241482.6909134984 ], [ 2079653.4687218985, 7241449.1063670777 ], [ 2079673.2057106169, 7241378.4807515908 ], [ 2079673.2298511246, 7241378.2725415248 ], [ 2079673.4172909604, 7241377.7118304064 ], [ 2079697.7739955466, 7241287.7950223126 ], [ 2079698.4044676425, 7241285.3451517243 ], [ 2079751.9649703838, 7241065.7499876926 ], [ 2079757.8388218775, 7241043.1120640216 ], [ 2079774.1698534898, 7241003.7808552822 ], [ 2079830.4248339841, 7240904.8530780058 ], [ 2079832.9767706424, 7240900.0678534415 ], [ 2079848.5281035062, 7240868.8998214398 ], [ 2079851.4367852809, 7240862.5195958298 ], [ 2080349.8586733597, 7239659.1383861704 ], [ 2080352.1122758214, 7239653.1646912759 ], [ 2080366.7285249629, 7239610.3273624824 ], [ 2080370.3383217601, 7239596.6491221087 ], [ 2080378.7652072133, 7239552.1688604485 ], [ 2080380.3186949992, 7239539.7840755591 ], [ 2080382.9124391328, 7239498.2273578653 ], [ 2080383.1066308552, 7239492.0610861359 ], [ 2080383.2178962522, 7239315.6240235595 ], [ 2080383.3176009317, 7239273.1279091435 ], [ 2080383.9956155601, 7239130.2911719931 ], [ 2080391.7815492589, 7239053.0324364956 ], [ 2080410.9841276957, 7238892.695899968 ], [ 2080416.7173095441, 7238857.2486886494 ], [ 2080431.2698126994, 7238768.4228598895 ], [ 2080470.3799144307, 7238654.8713873988 ], [ 2080516.2969135216, 7238531.8737860685 ], [ 2080516.3010193792, 7238531.8535534786 ], [ 2080516.3111691643, 7238531.8355757818 ], [ 2080526.1163044332, 7238505.5378885893 ], [ 2080564.9263895422, 7238416.060516051 ], [ 2080588.1606591025, 7238366.2061846592 ], [ 2080611.8012931377, 7238320.5374782961 ], [ 2080677.6764902454, 7238215.398880084 ], [ 2080684.322154321, 7238204.9734329488 ], [ 2080813.990192729, 7238010.247411821 ], [ 2080814.2497879115, 7238009.6819626149 ], [ 2080814.6657502076, 7238009.2192555452 ], [ 2080921.3654821315, 7237844.6317361351 ], [ 2080922.1309894589, 7237842.9087187191 ], [ 2080923.3382354626, 7237841.4604965094 ], [ 2081072.5397489727, 7237591.3192913402 ], [ 2081073.6680525439, 7237589.3784613097 ], [ 2081126.9010330415, 7237495.3984880261 ], [ 2081127.3541182235, 7237494.5898744734 ], [ 2081155.2507826174, 7237444.2575669494 ], [ 2081157.9374567398, 7237439.0567235323 ], [ 2081185.86751698, 7237380.8741243351 ], [ 2081188.8456804252, 7237374.0258169295 ], [ 2081210.9314673969, 7237317.5627482655 ], [ 2081212.2154725485, 7237314.0921924617 ], [ 2081319.9716806121, 7237005.4020320848 ], [ 2081367.1700598204, 7236870.5132097835 ], [ 2081368.1152780459, 7236867.6765113212 ], [ 2081385.1360281876, 7236813.9292247193 ], [ 2081386.362441258, 7236809.741113889 ], [ 2081401.6020795489, 7236753.1483310675 ], [ 2081402.5634427739, 7236749.2715037772 ], [ 2081414.6750033724, 7236695.8878656235 ], [ 2081415.9239465047, 7236689.3950174786 ], [ 2081426.2321313517, 7236624.265560654 ], [ 2081427.1321021437, 7236616.7439133208 ], [ 2081430.8390411867, 7236571.1918138079 ], [ 2081431.1668410986, 7236562.5005678823 ], [ 2081430.7660909318, 7236493.4375954485 ], [ 2081430.1944729427, 7236483.3252566895 ], [ 2081424.4392552678, 7236429.8095106371 ], [ 2081423.1165457037, 7236421.1215151707 ], [ 2081411.8955410321, 7236364.3211188987 ], [ 2081409.1606130432, 7236353.622778059 ], [ 2081391.3606264654, 7236297.1856696894 ], [ 2081388.0007914868, 7236288.0944312336 ], [ 2081367.1617828107, 7236239.1444015559 ], [ 2081363.2412188884, 7236230.9818400135 ], [ 2081337.6266040578, 7236183.3117182311 ], [ 2081334.6873160671, 7236178.2079745019 ], [ 2081306.3899015067, 7236132.2570013478 ], [ 2081299.7520505572, 7236122.7585062739 ], [ 2081263.4730285082, 7236076.7696054606 ], [ 2081258.3874127131, 7236070.8176409099 ], [ 2081221.0063277036, 7236030.3865914606 ], [ 2081214.0463505785, 7236023.5588698434 ], [ 2081171.9898469571, 7235986.1455334611 ], [ 2081167.510443181, 7235982.3893654244 ], [ 2081123.194153897, 7235947.3825613195 ], [ 2081121.0745503989, 7235945.7537522996 ], [ 2081036.8878675874, 7235882.8321466697 ], [ 2080974.050461977, 7235833.5569300922 ], [ 2080929.1897483072, 7235792.939054016 ], [ 2080889.0199364368, 7235751.9130989611 ], [ 2080847.1212893799, 7235702.6440876685 ], [ 2080809.7119628193, 7235652.4485454755 ], [ 2080795.1956384459, 7235630.2995491549 ], [ 2080800.3165379746, 7235631.8913304862 ], [ 2080856.7332559086, 7235647.2261216063 ], [ 2080863.9136959321, 7235648.8962578587 ], [ 2080925.7182772208, 7235660.8891166206 ], [ 2080926.307437316, 7235661.0016077124 ], [ 2081187.7078655961, 7235710.09995144 ], [ 2081419.5339153649, 7235753.4718485586 ], [ 2081457.1023316539, 7235760.9508167421 ], [ 2081504.2059338514, 7235775.171245805 ], [ 2081538.6448794359, 7235787.853347946 ], [ 2081549.9236564359, 7235793.658092632 ], [ 2081592.4936831044, 7235819.3010862255 ], [ 2081637.3075822068, 7235854.7490398576 ], [ 2081815.0231337077, 7235999.3076951457 ], [ 2081818.1721306068, 7236001.7663021209 ], [ 2081857.000368994, 7236030.8523006607 ], [ 2081866.3437531118, 7236037.0648723049 ], [ 2081916.2037530399, 7236066.3228600705 ], [ 2081922.2449025908, 7236069.5942082135 ], [ 2082945.0817798453, 7236578.8381679831 ], [ 2082951.0479114742, 7236581.5681126509 ], [ 2082988.4735242792, 7236597.2294541467 ], [ 2082995.1725290068, 7236599.7549511353 ], [ 2083028.0229107391, 7236610.8134049894 ], [ 2083036.6436843353, 7236613.2909619911 ], [ 2083085.8315285237, 7236625.0670763636 ], [ 2083115.1837308938, 7236632.5247551883 ], [ 2083152.128749094, 7236645.0038746763 ], [ 2083171.5671036772, 7236652.5447380496 ], [ 2083199.6618121783, 7236665.1236228552 ], [ 2083220.2847589573, 7236675.8053970588 ], [ 2083237.2012550395, 7236685.3695811266 ], [ 2083266.510108568, 7236696.3176758895 ], [ 2083297.7676320393, 7236697.6729989294 ], [ 2083309.0438938176, 7236694.5421656398 ], [ 2083327.0704726283, 7236703.6217531934 ], [ 2083347.1785955643, 7236716.7720804932 ], [ 2083348.1131473661, 7236717.3758636406 ], [ 2083448.5966539406, 7236781.5054404875 ], [ 2083464.8815488298, 7236791.9860779718 ], [ 2083469.1975476264, 7236799.3811555263 ], [ 2083492.5463353738, 7236820.2067115773 ], [ 2083614.5302333864, 7236898.6116932901 ], [ 2083616.0123263262, 7236899.5460612914 ], [ 2083648.8515761096, 7236919.8493547468 ], [ 2083657.075753635, 7236924.4139758069 ], [ 2083689.0244474916, 7236940.2288070936 ], [ 2083696.9583637854, 7236943.7363301255 ], [ 2083760.4371143056, 7236968.56733499 ], [ 2083778.0505369809, 7236978.0599272484 ], [ 2083778.328005325, 7236978.1572151165 ], [ 2083778.5628617369, 7236978.3341220897 ], [ 2083799.8026205797, 7236989.6223206054 ], [ 2083800.3821999081, 7236989.8217624696 ], [ 2083800.8762149548, 7236990.1845825166 ], [ 2083834.3420132059, 7237007.4536638344 ], [ 2083967.8027215211, 7237079.4305630224 ], [ 2083974.5012295402, 7237082.7265354237 ], [ 2084017.5373446795, 7237101.9415610181 ], [ 2084024.8976242803, 7237104.8837804068 ], [ 2084068.8688231446, 7237120.4697601739 ], [ 2084076.9911379449, 7237122.9657680942 ], [ 2084120.3278157113, 7237134.2923634937 ], [ 2084128.2465181882, 7237136.02248732 ], [ 2084173.4088356013, 7237143.9874048326 ], [ 2084181.4326183365, 7237145.0696751177 ], [ 2084226.2053175343, 7237149.2717931299 ], [ 2084238.395052803, 7237149.6688493118 ], [ 2084291.4053943183, 7237148.159906677 ], [ 2084301.1669141417, 7237147.4025459504 ], [ 2084345.8060299507, 7237141.7296882551 ], [ 2084351.7109217185, 7237140.7991739018 ], [ 2084740.0593601931, 7237067.6446465226 ], [ 2084744.0343687511, 7237066.8959233062 ], [ 2084756.8834572916, 7237084.5504472004 ], [ 2084782.2102889898, 7237102.9194773929 ], [ 2084811.9738798134, 7237112.5630418472 ], [ 2084843.2607621173, 7237112.5371612841 ], [ 2084873.008357873, 7237102.8443690725 ], [ 2084900.0854961488, 7237089.0196529198 ], [ 2084922.525597201, 7237078.9129389012 ], [ 2084943.3985765958, 7237072.2374753766 ], [ 2084961.8945069357, 7237068.1827164507 ], [ 2084986.7330638277, 7237065.652391837 ], [ 2085010.4314174305, 7237064.0632380089 ], [ 2085104.3228542234, 7237068.3532920871 ], [ 2085279.690102977, 7237094.0272406051 ], [ 2085285.6397985301, 7237094.7169969622 ], [ 2085325.9931139422, 7237098.1741716787 ], [ 2085336.0547597513, 7237098.5275149783 ], [ 2085374.8607342434, 7237097.9354020767 ], [ 2085380.4946665603, 7237097.6904133176 ], [ 2085422.0057046774, 7237094.7107490534 ], [ 2085430.9650330348, 7237093.6597301876 ], [ 2085473.0660644516, 7237086.7835862022 ], [ 2085475.4720108621, 7237086.3604017375 ], [ 2085763.7852112902, 7237032.01007648 ], [ 2086153.1097090996, 7236959.0183772612 ], [ 2086153.3180433179, 7236958.9681874374 ], [ 2086153.3866270026, 7236958.9660558561 ], [ 2086408.7869347301, 7236910.3373985821 ], [ 2086438.2278350045, 7236899.7495250879 ], [ 2086462.9559622116, 7236880.5821204921 ], [ 2086480.5507549697, 7236854.7114239046 ], [ 2086489.2899123735, 7236824.6698393598 ], [ 2086488.6327842982, 7236803.5267276876 ], [ 2086524.8362013092, 7236783.2044108575 ], [ 2086574.3616378149, 7236762.6930679232 ], [ 2086622.5970592783, 7236747.5621455843 ], [ 2086681.5435088633, 7236729.8332546465 ], [ 2086724.8480458723, 7236720.1753722765 ], [ 2086876.2873494076, 7236691.9055188382 ], [ 2087051.2376132265, 7236659.2857300192 ], [ 2087055.425840934, 7236658.4117244855 ], [ 2087102.6141730812, 7236647.5060019186 ], [ 2087108.8793202727, 7236645.842424457 ], [ 2087152.728067697, 7236632.6639007702 ], [ 2087153.2148488066, 7236632.5162501698 ], [ 2087391.3908140576, 7236559.6106159473 ], [ 2087440.2062317557, 7236550.728015 ], [ 2087443.780076605, 7236550.010178159 ], [ 2087477.6995748603, 7236542.551528017 ], [ 2087599.7277152427, 7236520.1177384527 ], [ 2087600.2091134088, 7236520.0280186143 ], [ 2087839.0116850589, 7236474.9162783138 ], [ 2087868.4678198795, 7236464.3708624607 ], [ 2087893.2235561339, 7236445.2391297473 ], [ 2087910.8556298742, 7236419.3938274719 ], [ 2087919.6380908729, 7236389.3648738954 ], [ 2087918.7112506561, 7236358.0917122178 ], [ 2087908.1658348024, 7236328.6355773974 ], [ 2087889.0341020895, 7236303.8798411423 ], [ 2087863.1887998139, 7236286.2477674028 ], [ 2087833.1598462372, 7236277.465306404 ], [ 2087801.8866845598, 7236278.3921466209 ], [ 2087563.3247021902, 7236323.458437657 ], [ 2087439.8338970612, 7236346.1611251412 ], [ 2087436.43881658, 7236346.8462656373 ], [ 2087407.6142502388, 7236353.1845774315 ], [ 2087276.6727732602, 7236363.3789207106 ], [ 2087272.3283982843, 7236363.8127459288 ], [ 2087223.7819683475, 7236369.733473517 ], [ 2087217.3459801215, 7236370.7320746081 ], [ 2086604.7770861862, 7236486.3208510429 ], [ 2086598.6812283089, 7236487.6694399891 ], [ 2086559.4633717013, 7236497.639338186 ], [ 2086554.0062909659, 7236499.1927115219 ], [ 2086511.9041492147, 7236512.4794325083 ], [ 2086437.1369586331, 7236526.5557917319 ], [ 2086221.3339584898, 7236567.2086539809 ], [ 2086203.0924131568, 7236543.5128351869 ], [ 2086177.2803096855, 7236525.8321963837 ], [ 2086147.2679226182, 7236516.9932882702 ], [ 2086115.9930735098, 7236517.8613247583 ], [ 2086018.4326717791, 7236536.1013555815 ], [ 2085844.1101242364, 7236568.7268806696 ], [ 2085843.789250541, 7236568.7874765527 ], [ 2085745.0646523871, 7236587.5982646123 ], [ 2085720.9440898099, 7236588.9399734829 ], [ 2085716.8853580323, 7236586.1818039156 ], [ 2085686.8405437747, 7236577.4537565783 ], [ 2085655.5691124392, 7236578.4372484833 ], [ 2085554.4425621105, 7236597.730672745 ], [ 2085478.9880486256, 7236611.0364338337 ], [ 2085449.4058534196, 7236621.2228660295 ], [ 2085426.3869552428, 7236638.5693577211 ], [ 2085342.0764474215, 7236654.521158915 ], [ 2085333.4577996463, 7236656.5507901246 ], [ 2085309.6309002338, 7236663.2880686661 ], [ 2085296.7361122128, 7236664.7111634612 ], [ 2085268.3773758579, 7236656.335326666 ], [ 2085237.1018619521, 7236657.1790707204 ], [ 2085068.1188749282, 7236688.6365464702 ], [ 2085068.043978753, 7236688.6631353134 ], [ 2085067.7288719465, 7236688.7099494888 ], [ 2084751.2141637723, 7236748.9321718914 ], [ 2084744.5227490731, 7236750.4448634265 ], [ 2084715.0453479129, 7236758.1803869456 ], [ 2084702.6860840141, 7236762.3011264186 ], [ 2084679.9101161973, 7236771.5837647067 ], [ 2084674.7445943346, 7236773.86111008 ], [ 2084651.2008394161, 7236785.0449923649 ], [ 2084637.9743130258, 7236785.4611131418 ], [ 2084316.1274012469, 7236846.8682955131 ], [ 2084310.4234630871, 7236848.1303014653 ], [ 2084274.8902816249, 7236857.0883411635 ], [ 2084269.4325946234, 7236858.630091642 ], [ 2084213.2830687996, 7236876.2257006532 ], [ 2084203.3520561301, 7236878.0871887272 ], [ 2084189.7225423558, 7236880.6015795758 ], [ 2084189.1274640153, 7236880.7132242629 ], [ 2084170.4903867708, 7236884.268229696 ], [ 2084148.5629451007, 7236887.5365914591 ], [ 2084125.7370400287, 7236889.0099701509 ], [ 2084103.6790688138, 7236887.9778856877 ], [ 2084079.9848014098, 7236884.6531374939 ], [ 2084056.273273719, 7236878.4643784175 ], [ 2084025.561233198, 7236867.7952415561 ], [ 2083983.3983225864, 7236851.4501166409 ], [ 2083899.3797058989, 7236806.9951421507 ], [ 2083878.3044288289, 7236795.836494497 ], [ 2083852.3489669946, 7236782.0548616918 ], [ 2083845.9476880434, 7236773.0739078904 ], [ 2083820.8040631267, 7236754.4548907271 ], [ 2083773.7604090616, 7236729.9444434615 ], [ 2083735.1571493568, 7236707.29939471 ], [ 2083467.1459142088, 7236535.3463633927 ], [ 2083433.9079706674, 7236513.3297404498 ], [ 2083400.261466834, 7236484.7198368553 ], [ 2083376.7480815318, 7236460.6757030198 ], [ 2083372.0287776571, 7236456.1552787758 ], [ 2083359.2431885838, 7236444.6856556693 ], [ 2083313.128964788, 7236396.5956398547 ], [ 2083281.9424986108, 7236356.99906043 ], [ 2083261.0976125305, 7236330.279115852 ], [ 2083243.5015819855, 7236303.8695888491 ], [ 2083227.5206844832, 7236277.4235762851 ], [ 2083151.7443415192, 7236139.2000452252 ], [ 2083132.5976273471, 7236114.455894189 ], [ 2083106.7416568864, 7236096.8394681718 ], [ 2083076.7073926749, 7236088.0751856919 ], [ 2083054.0342671818, 7236088.7608839544 ], [ 2083048.6206984387, 7236082.1495719347 ], [ 2083039.2416082292, 7236072.1748557193 ], [ 2083014.7513202569, 7236049.4669607263 ], [ 2082988.7637369286, 7236032.0452734707 ], [ 2082958.6880358704, 7236023.5135516571 ], [ 2082869.7062436254, 7235950.9896141253 ], [ 2082869.6554487257, 7235943.639743397 ], [ 2082859.7818621271, 7235913.9516656259 ], [ 2082841.2174026917, 7235888.7677318593 ], [ 2082815.7792890549, 7235870.5531210015 ], [ 2082128.6374682367, 7235526.3975916496 ], [ 2082119.7938415741, 7235522.4909539744 ], [ 2082075.611135676, 7235505.4754985431 ], [ 2082062.7712754621, 7235501.4987269314 ], [ 2082027.5386566271, 7235493.1342404792 ], [ 2082017.2287566985, 7235491.2510603713 ], [ 2081980.2038940603, 7235486.4768141089 ], [ 2081968.1902040893, 7235485.658677361 ], [ 2081928.7719723997, 7235485.3531257007 ], [ 2081915.9792543314, 7235486.0748598855 ], [ 2081878.2753428, 7235490.6390390722 ], [ 2081874.256027654, 7235491.2085879557 ], [ 2081862.2669184955, 7235493.1564811384 ], [ 2081850.5600468253, 7235495.7878323449 ], [ 2081819.3460616064, 7235504.8016188517 ], [ 2081817.6820020238, 7235505.2978486801 ], [ 2081776.4933193496, 7235517.9709355701 ], [ 2081739.7299114924, 7235528.0199079243 ], [ 2081701.7596515773, 7235535.7292395141 ], [ 2081616.2384623652, 7235550.4343409492 ], [ 2081597.9865344502, 7235551.7088078614 ], [ 2081548.2535372141, 7235552.4748898465 ], [ 2081444.1118699112, 7235544.5295303036 ], [ 2081364.8171173332, 7235529.2780800397 ], [ 2081364.4922958983, 7235529.2161612045 ], [ 2081323.3486121015, 7235521.4436530927 ], [ 2081323.2576879007, 7235521.4314644234 ], [ 2081323.2284016062, 7235521.4210201055 ], [ 2080962.5811694984, 7235453.7474624552 ], [ 2080908.4347202862, 7235443.084664627 ], [ 2080858.1096177008, 7235428.9559578858 ], [ 2080831.9528197639, 7235420.1129433736 ], [ 2080811.9620886238, 7235412.1344060013 ], [ 2080764.0615997654, 7235389.9113545837 ], [ 2080726.3352840098, 7235368.5520851761 ], [ 2080711.6468253008, 7235359.5727679217 ], [ 2080682.7286057279, 7235347.6309820069 ], [ 2080678.6143419391, 7235347.3116479591 ], [ 2080675.4628146628, 7235345.05422993 ], [ 2080637.4800202358, 7235312.2293385835 ], [ 2080600.8967567126, 7235275.4542023074 ], [ 2080568.1227790366, 7235235.5703521976 ], [ 2080536.7887932386, 7235190.3739873115 ], [ 2080429.4149770068, 7235017.3295959849 ], [ 2080425.3950969994, 7235011.3441192647 ], [ 2080385.564983194, 7234956.4250064576 ], [ 2080380.7210855102, 7234950.2686759857 ], [ 2080331.0169328714, 7234891.9509566501 ], [ 2080329.2364769818, 7234890.4271264337 ], [ 2080327.9225198638, 7234888.4866114538 ], [ 2080314.0897046179, 7234873.7059005843 ], [ 2080291.127888368, 7234848.9390904307 ], [ 2080288.0481764555, 7234845.7613047641 ], [ 2080244.1771651334, 7234802.4531648811 ], [ 2080238.4424447871, 7234797.215800235 ], [ 2080208.8648560818, 7234772.2392567592 ], [ 2080205.3799534694, 7234769.4276694879 ], [ 2080184.6856601308, 7234753.4832050856 ], [ 2080180.2659791179, 7234750.2665494652 ], [ 2080127.9680823428, 7234714.3486590749 ], [ 2080127.0349896885, 7234713.7155290563 ], [ 2079677.4711396182, 7234412.361208492 ], [ 2079623.6413389642, 7234366.1245285878 ], [ 2079614.2634322997, 7234358.9850849723 ], [ 2078977.1597225938, 7233930.8093899628 ], [ 2078977.1185879689, 7233930.7902926747 ], [ 2078977.0853403572, 7233930.7594485525 ], [ 2078295.8879803442, 7233473.8353415672 ], [ 2078287.5621933285, 7233468.8195006782 ], [ 2078227.8881088698, 7233436.7137636393 ], [ 2078190.553839711, 7233411.9913062695 ], [ 2078074.5007260179, 7233314.0547089614 ], [ 2078047.727964646, 7233297.8655483089 ], [ 2078040.5881465655, 7233296.1960666822 ], [ 2078011.8636903611, 7233271.9276423361 ], [ 2077950.2256993076, 7233219.1919266321 ], [ 2077930.7037125614, 7233200.4151577102 ], [ 2077896.4371753538, 7233162.4715647455 ], [ 2077863.1365945265, 7233120.2472949103 ], [ 2077832.6061760231, 7233074.3144479841 ], [ 2077290.678456987, 7232147.1100282911 ], [ 2077289.7180036746, 7232145.9368015062 ], [ 2077289.124953506, 7232144.541372126 ], [ 2077252.7568758638, 7232086.3972874749 ], [ 2077249.8193785655, 7232081.9673097311 ], [ 2077215.7667463329, 7232033.4633321576 ], [ 2077210.2196664796, 7232026.2790577132 ], [ 2077168.040711418, 7231976.4964596247 ], [ 2077165.5650715725, 7231973.6831560666 ], [ 2077155.6576368897, 7231962.8409756403 ], [ 2077150.8341023906, 7231957.9146858286 ], [ 2077119.0746516699, 7231927.6406486295 ], [ 2077116.1611724151, 7231924.9712904934 ], [ 2077077.811607834, 7231891.2042328659 ], [ 2077072.9404115556, 7231887.1810231507 ], [ 2077029.1473238782, 7231853.2804940818 ], [ 2077029.0687107602, 7231853.2373766946 ], [ 2077029.0071536717, 7231853.1721857721 ], [ 2076956.0483594073, 7231796.9006847469 ], [ 2076955.8493665627, 7231796.7920000907 ], [ 2076955.6929614462, 7231796.6278418005 ], [ 2076863.5204230675, 7231726.1935937023 ], [ 2076862.7293807422, 7231725.5953036807 ], [ 2076826.8279485242, 7231698.7207690207 ], [ 2076779.9029553102, 7231659.9615259366 ], [ 2076729.7863617851, 7231616.6793447444 ], [ 2076695.3398865284, 7231583.4295509038 ], [ 2076648.514977121, 7231526.736689318 ], [ 2076614.5479293012, 7231478.8197101513 ], [ 2076582.4765759027, 7231426.6473947847 ], [ 2076555.6840597314, 7231372.0298311925 ], [ 2076533.6451412148, 7231315.4157349234 ], [ 2076515.7445645754, 7231257.0669557434 ], [ 2076502.1533227195, 7231197.841880789 ], [ 2076494.3441055233, 7231140.1068772059 ], [ 2076490.3082119909, 7231078.4895991329 ], [ 2076491.8337069277, 7231014.1204558108 ], [ 2076497.072818941, 7230902.6024578549 ], [ 2076503.1201299673, 7230790.472778813 ], [ 2076509.690491176, 7230678.0156116951 ], [ 2076517.2087711438, 7230588.243956645 ], [ 2076529.9420164684, 7230501.2654900914 ], [ 2076547.1704059597, 7230413.0582449846 ], [ 2076572.2437927069, 7230305.6706968192 ], [ 2076711.2951740983, 7229736.2566985814 ], [ 2076711.6010392476, 7229734.9671638077 ], [ 2076732.6515549575, 7229643.5234024012 ], [ 2076733.7092037273, 7229638.294680316 ], [ 2076749.4831755708, 7229547.9778368361 ], [ 2076750.2454023918, 7229542.8250548886 ], [ 2076760.9877332547, 7229454.3411260042 ], [ 2076761.5359172022, 7229448.2984375423 ], [ 2076767.0017041988, 7229357.5066048875 ], [ 2076767.1824222559, 7229351.5095125707 ], [ 2076767.1935542047, 7229259.9554655841 ], [ 2076767.0313739153, 7229254.2503370857 ], [ 2076761.7770939523, 7229162.1058348175 ], [ 2076761.2286532775, 7229155.8984112684 ], [ 2076750.4751904658, 7229066.1782967923 ], [ 2076749.5468249004, 7229060.0478504179 ], [ 2076733.0826722118, 7228970.2333562756 ], [ 2076732.5060952783, 7228967.3308703341 ], [ 2076726.5505025215, 7228939.5109103341 ], [ 2076725.9504317145, 7228936.8815704025 ], [ 2076714.6069756029, 7228890.0954127377 ], [ 2076712.9640191486, 7228884.1311539141 ], [ 2076682.8075690921, 7228786.5527643804 ], [ 2076681.1747397715, 7228781.7114074603 ], [ 2076650.316976924, 7228697.3950387258 ], [ 2076648.2389823508, 7228692.1761537278 ], [ 2076612.7058008884, 7228609.7496214742 ], [ 2076609.8917671973, 7228603.7730558161 ], [ 2076566.6664089223, 7228519.3249179171 ], [ 2076563.9164283753, 7228514.3111959519 ], [ 2076515.8486722526, 7228432.3252484985 ], [ 2076512.7237233312, 7228427.3376883101 ], [ 2076465.2125646593, 7228356.247005729 ], [ 2076461.786363977, 7228351.4344436713 ], [ 2076406.0486949363, 7228277.845008079 ], [ 2076401.6870055397, 7228272.4820702365 ], [ 2076343.6450230412, 7228205.9526243573 ], [ 2076340.7172235954, 7228202.7403690265 ], [ 2076278.1779336692, 7228137.0509643853 ], [ 2076273.0476676896, 7228132.0355421724 ], [ 2076205.354285337, 7228070.4486470362 ], [ 2076203.5280475956, 7228068.8274611095 ], [ 2076175.4644039664, 7228044.520994151 ], [ 2076172.3306766357, 7228041.9166352144 ], [ 2075555.1736601, 7227549.9217897356 ], [ 2075386.4337300162, 7227414.9434038168 ], [ 2075386.2742856902, 7227414.8161276653 ], [ 2075210.6395678315, 7227274.9091068367 ], [ 2075135.7901996737, 7227213.2936524292 ], [ 2075090.3073074911, 7227172.5600842843 ], [ 2075052.2557304378, 7227131.5413669422 ], [ 2075017.5534383215, 7227088.9302776027 ], [ 2074983.8634987397, 7227041.1806406146 ], [ 2074954.6355626842, 7226990.8073837506 ], [ 2074929.8987647956, 7226941.1515745698 ], [ 2074908.8098397555, 7226886.9606090244 ], [ 2074891.1240642925, 7226830.8590444261 ], [ 2074876.4824795818, 7226772.1360310884 ], [ 2074865.3149091117, 7226714.551391433 ], [ 2074856.6713896084, 7226652.4034902947 ], [ 2074852.4296322376, 7226597.8374056527 ], [ 2074849.8690341653, 7226530.1265560854 ], [ 2074852.8432905455, 7226455.9466755055 ], [ 2074858.0935002093, 7226397.082771074 ], [ 2074865.576360184, 7226342.4836591175 ], [ 2074878.5857591371, 7226268.4229628611 ], [ 2074902.4827043035, 7226151.1286525456 ], [ 2074902.4881097781, 7226151.0056129927 ], [ 2074902.5309912006, 7226150.8901611213 ], [ 2074914.0341767366, 7226093.7177957911 ], [ 2074949.4579198933, 7225921.3340452313 ], [ 2074969.670417534, 7225834.3138074232 ], [ 2074998.5606869676, 7225730.6608714527 ], [ 2075032.1196798885, 7225625.0276056416 ], [ 2075140.9880155209, 7225303.5042634299 ], [ 2075141.7023343705, 7225301.3117507445 ], [ 2075171.6361454446, 7225205.7048403239 ], [ 2075173.3614414425, 7225199.5003338568 ], [ 2075192.7310328407, 7225120.0099765267 ], [ 2075193.6841594523, 7225115.684051604 ], [ 2075209.4469993496, 7225035.755858941 ], [ 2075210.604361994, 7225028.487413751 ], [ 2075220.9459426873, 7224943.5061949594 ], [ 2075221.4994453837, 7224937.4038065178 ], [ 2075226.6090100119, 7224852.0802312549 ], [ 2075226.7853696232, 7224846.8049858334 ], [ 2075227.4087587723, 7224758.0686878543 ], [ 2075227.3456973564, 7224753.746586509 ], [ 2075224.1842238179, 7224666.4606450945 ], [ 2075224.0654525778, 7224664.011795532 ], [ 2075216.1906286164, 7224534.4842996206 ], [ 2075212.3072239172, 7224458.7182885511 ], [ 2075211.3639856556, 7224381.6608437281 ], [ 2075214.796475789, 7224304.7213280108 ], [ 2075221.8823199689, 7224231.064198426 ], [ 2075228.464004196, 7224182.2434672955 ], [ 2075249.0988485499, 7224054.7705772063 ], [ 2075518.3065695472, 7222518.6458739946 ], [ 2075518.8199573413, 7222487.3631933695 ], [ 2075509.6413382057, 7222457.4529505614 ], [ 2075491.6691793324, 7222431.8429685319 ], [ 2075466.6627208516, 7222413.0401307587 ], [ 2075437.0697691494, 7222402.8849900085 ], [ 2075405.7870885246, 7222402.3716022149 ], [ 2075405.2398844773, 7222402.5395238716 ], [ 2075395.7452506658, 7222402.3866695724 ], [ 2075395.3480016142, 7222402.5087099141 ], [ 2075388.2924755546, 7222402.3956326926 ], [ 2075387.7814066568, 7222402.5526804533 ], [ 2075378.7430214144, 7222402.4114870448 ], [ 2075348.8400345761, 7222411.6137178745 ], [ 2075323.2442497993, 7222429.6060905848 ], [ 2075304.4611608344, 7222454.6273863753 ], [ 2075294.3293872988, 7222484.2283464801 ], [ 2075207.5463692106, 7222981.7302346816 ], [ 2075192.727235354, 7223058.3394842865 ], [ 2075181.1914259056, 7223110.9609188456 ], [ 2075168.1316656244, 7223167.1895803856 ], [ 2075154.2850958246, 7223222.5343067627 ], [ 2075137.7814353046, 7223279.7920925021 ], [ 2075122.2354972216, 7223327.9530950105 ], [ 2075104.8721743005, 7223377.5453930078 ], [ 2075088.4476300676, 7223421.7833859818 ], [ 2075015.8962191136, 7223612.2160528665 ], [ 2075015.2597122774, 7223613.9338871809 ], [ 2074999.8976225469, 7223656.589051839 ], [ 2074999.1271493898, 7223658.8099285364 ], [ 2074986.3588037954, 7223697.0605771281 ], [ 2074985.7708434963, 7223698.8796669282 ], [ 2074972.546087991, 7223741.1729737604 ], [ 2074971.6943164812, 7223744.0475697238 ], [ 2074959.8276587629, 7223786.4173777411 ], [ 2074958.7409472684, 7223790.6517817853 ], [ 2074948.466158268, 7223834.6617073193 ], [ 2074947.9024726041, 7223837.2279599067 ], [ 2074940.1435040953, 7223874.9073641561 ], [ 2074939.7323540794, 7223877.0187087189 ], [ 2074931.3722603221, 7223922.5545862084 ], [ 2074930.550064936, 7223927.8190439856 ], [ 2074925.3625766633, 7223968.0349944774 ], [ 2074925.0621877436, 7223970.6305949204 ], [ 2074920.7207276025, 7224012.9824656835 ], [ 2074920.4847434857, 7224015.6312914751 ], [ 2074917.1674226606, 7224059.4517024681 ], [ 2074916.9228688867, 7224064.1453139614 ], [ 2074915.6538266933, 7224108.5761804245 ], [ 2074915.6134675529, 7224111.1463437825 ], [ 2074915.491016113, 7224154.1282022353 ], [ 2074915.5640711018, 7224158.2454234296 ], [ 2074917.1225439706, 7224198.8819930162 ], [ 2074917.2533471738, 7224201.4380164491 ], [ 2074920.1476539345, 7224246.6514528543 ], [ 2074920.4102830307, 7224249.9150735475 ], [ 2074924.3398610563, 7224290.4376701964 ], [ 2074924.787801547, 7224294.2812420325 ], [ 2074931.1330125218, 7224340.8681843849 ], [ 2074931.4354581083, 7224342.9281527 ], [ 2074937.7806690859, 7224383.2223620974 ], [ 2074938.1822629599, 7224385.5876126299 ], [ 2074953.5220887901, 7224469.799935787 ], [ 2074953.5892034315, 7224469.9913322283 ], [ 2074953.5947011057, 7224470.1940802224 ], [ 2074955.0477764749, 7224477.9937186828 ], [ 2074750.6759830141, 7225647.5005059522 ], [ 2074709.5920200862, 7225880.2022380298 ], [ 2074709.5209145676, 7225880.6099083181 ], [ 2074680.4808961046, 7226049.1651144503 ], [ 2074670.3564293196, 7226105.5876413193 ], [ 2074670.3483990242, 7226105.9798636679 ], [ 2074670.2224355112, 7226106.3513956964 ], [ 2074644.3760179128, 7226257.1057614367 ], [ 2074539.6862242529, 7226857.3878470827 ], [ 2074398.748440665, 7227663.3982313676 ], [ 2074398.7246381002, 7227663.5349148391 ], [ 2074392.8943867844, 7227697.1524179447 ], [ 2074375.2631059214, 7227798.6113665383 ], [ 2074332.799398178, 7228041.2934679724 ], [ 2074265.4012490623, 7228424.9611516437 ], [ 2074265.3666772973, 7228425.1591204479 ], [ 2074214.974315617, 7228715.4425485553 ], [ 2074103.2561621366, 7229353.1907762289 ], [ 2074103.067061163, 7229354.3074368238 ], [ 2074084.9219841629, 7229465.2692818865 ], [ 2074084.8646805007, 7229465.623702175 ], [ 2074066.9756383295, 7229577.541235582 ], [ 2074066.5575924593, 7229580.4257232398 ], [ 2074057.1399635393, 7229652.8247181093 ], [ 2074056.9247123268, 7229654.6039929986 ], [ 2074049.3104591561, 7229722.6527870083 ], [ 2074049.0787796103, 7229724.9664134094 ], [ 2074040.6518941571, 7229820.2853314606 ], [ 2074040.4595811781, 7229822.8305470804 ], [ 2074035.8732181569, 7229895.9377925619 ], [ 2074035.762894606, 7229898.0554575305 ], [ 2074032.2340667499, 7229983.1477288064 ], [ 2074032.1806348856, 7229984.7439678684 ], [ 2074030.3104674381, 7230058.1389393667 ], [ 2074030.279407073, 7230060.1594065093 ], [ 2074029.8675249575, 7230138.3450800646 ], [ 2074029.8825961379, 7230140.6861157278 ], [ 2074031.4744648559, 7230228.4145361325 ], [ 2074031.5191319699, 7230230.0962100429 ], [ 2074034.0906122087, 7230303.6079230979 ], [ 2074034.223904703, 7230306.3446518388 ], [ 2074040.7917546604, 7230411.5179799888 ], [ 2074040.9879475078, 7230414.1153775267 ], [ 2074051.3517920987, 7230531.027175636 ], [ 2074051.554575328, 7230533.0749432929 ], [ 2074060.3488151014, 7230613.4408861939 ], [ 2074060.814820006, 7230617.0805661716 ], [ 2074082.3774053738, 7230764.0353792161 ], [ 2074082.8845876625, 7230767.1491715722 ], [ 2074092.5248555648, 7230820.9696742911 ], [ 2074092.5693052909, 7230821.216054488 ], [ 2074113.2969944759, 7230935.2900204072 ], [ 2074113.3578777229, 7230935.6219045473 ], [ 2074140.2415347495, 7231080.7885278938 ], [ 2074167.0761425749, 7231224.9082019608 ], [ 2074167.2060745074, 7231225.5927601261 ], [ 2074184.3369686506, 7231314.1630082456 ], [ 2074217.9436218401, 7231503.4727095012 ], [ 2074218.1429751776, 7231504.5606895285 ], [ 2074247.0860427823, 7231657.7354341941 ], [ 2074247.1352157176, 7231657.9938081522 ], [ 2074276.6682766248, 7231812.0686655631 ], [ 2074276.9411456415, 7231813.4402852906 ], [ 2074279.2770420029, 7231824.7675569123 ], [ 2074280.4817456987, 7231830.9959200388 ], [ 2074304.0222888337, 7231963.7581920689 ], [ 2074344.9106003775, 7232229.9674414126 ], [ 2074359.3364915352, 7232326.9171003997 ], [ 2074359.86260549, 7232330.0994170252 ], [ 2074380.3119959482, 7232442.4963595485 ], [ 2074380.898185655, 7232445.4628517786 ], [ 2074403.323936149, 7232550.5693482151 ], [ 2074426.2618750485, 7232658.9034057641 ], [ 2074457.8229996671, 7232807.8913759692 ], [ 2074457.9250002995, 7232808.3671690105 ], [ 2074493.07969549, 7232970.4253188223 ], [ 2074495.3235986626, 7232978.9405024545 ], [ 2074513.8360299831, 7233038.4269342627 ], [ 2074515.3346951944, 7233042.8723189346 ], [ 2074538.8419685299, 7233107.5476526637 ], [ 2074548.9994045494, 7233137.375571101 ], [ 2074560.5127613214, 7233171.1751959482 ], [ 2074560.9637362359, 7233172.4699679762 ], [ 2074583.8955513393, 7233236.8833613247 ], [ 2074584.5758263709, 7233238.7361183567 ], [ 2074596.1356463544, 7233269.2845818913 ], [ 2074599.2685868551, 7233277.5726991603 ], [ 2074599.9066360155, 7233279.2166682016 ], [ 2074602.3739790837, 7233285.4114201227 ], [ 2074626.2925903178, 7233345.5011282992 ], [ 2074626.3428889052, 7233345.627242065 ], [ 2074627.5469472662, 7233348.6402344806 ], [ 2074626.7233370908, 7233360.0807015011 ], [ 2074634.229957212, 7233390.4537212458 ], [ 2074679.0536642692, 7233496.6576809222 ], [ 2074688.9069300988, 7233529.2825460508 ], [ 2074689.8913582487, 7233532.361366787 ], [ 2074701.6689603736, 7233567.242358597 ], [ 2074703.7744563331, 7233572.9072246058 ], [ 2074724.0679995047, 7233622.8329423079 ], [ 2074724.2013264808, 7233623.1593000386 ], [ 2074784.821817199, 7233770.8022178737 ], [ 2074849.1732035289, 7233929.7464959063 ], [ 2074901.4406149439, 7234061.5216628509 ], [ 2074901.5792182584, 7234061.8692071848 ], [ 2074954.4309092576, 7234193.6763095278 ], [ 2074977.1630261927, 7234256.6334043471 ], [ 2074999.1933938237, 7234317.8710536528 ], [ 2075024.6162794293, 7234394.5324320626 ], [ 2075049.0757193379, 7234476.9191438491 ], [ 2075068.9704649737, 7234548.711906069 ], [ 2075086.1515802827, 7234615.1949982466 ], [ 2075086.3254837098, 7234615.8585229982 ], [ 2075103.5688728313, 7234680.7420980027 ], [ 2075104.3712612826, 7234683.5908191167 ], [ 2075120.8568184623, 7234738.9659919348 ], [ 2075138.6341670176, 7234799.3824918438 ], [ 2075139.1671512562, 7234801.1344455192 ], [ 2075148.5402523808, 7234830.9608888375 ], [ 2075163.9943142424, 7234880.1210331786 ], [ 2075165.795011363, 7234885.3408146901 ], [ 2075181.4687956669, 7234927.0066297781 ], [ 2075182.6329054623, 7234929.958235018 ], [ 2075193.7091947962, 7234956.7871651649 ], [ 2075194.5932013541, 7234958.8617690988 ], [ 2075204.6625605163, 7234981.772893616 ], [ 2075222.8289650297, 7235040.6213452788 ], [ 2075236.6204341445, 7235068.7045262549 ], [ 2075244.7878102513, 7235077.1163269728 ], [ 2075249.0816604763, 7235089.6905159941 ], [ 2075249.1541347159, 7235089.9019777477 ], [ 2075265.0061965396, 7235135.986335732 ], [ 2075279.0569559329, 7235176.9237502618 ], [ 2075288.1231829689, 7235205.0103330351 ], [ 2075300.4934152544, 7235247.0759829162 ], [ 2075308.8515273305, 7235279.6899321405 ], [ 2075308.981789246, 7235280.1927887555 ], [ 2075323.5732666361, 7235335.9243162898 ], [ 2075330.2119640224, 7235368.4425435383 ], [ 2075336.1147363735, 7235398.1123873079 ], [ 2075340.3359007302, 7235425.3484948501 ], [ 2075350.0038767259, 7235497.7700221678 ], [ 2075350.0246395615, 7235497.9246342443 ], [ 2075363.6929507244, 7235599.1084102634 ], [ 2075371.0737672783, 7235678.7235282771 ], [ 2075374.3590114322, 7235760.200370159 ], [ 2075374.5400288447, 7235798.7597065 ], [ 2075372.9512851057, 7235836.4223880451 ], [ 2075370.6245674395, 7235878.7701729434 ], [ 2075367.66736533, 7235912.7751186537 ], [ 2075361.6833973331, 7235957.5459325491 ], [ 2075357.3428971132, 7235990.0811025975 ], [ 2075348.5834434424, 7236033.9194603954 ], [ 2075339.4888829938, 7236076.1154659735 ], [ 2075312.8012118218, 7236181.0652841534 ], [ 2075265.1046868281, 7236331.639921898 ], [ 2075244.8993411199, 7236392.3055194831 ], [ 2075243.3799893553, 7236397.2982547693 ], [ 2075232.0142693459, 7236438.4758471511 ], [ 2075231.3479562839, 7236441.0198396798 ], [ 2075220.1358494298, 7236486.2459498439 ], [ 2075210.8090269056, 7236522.458448967 ], [ 2075209.3627334186, 7236528.9642798584 ], [ 2075202.3050777039, 7236566.5900288979 ], [ 2075201.7601463601, 7236569.7790303854 ], [ 2075195.2924839454, 7236611.7023489894 ], [ 2075195.0043724885, 7236613.7039960846 ], [ 2075188.69255736, 7236660.9372333176 ], [ 2075188.0644733231, 7236667.0738094468 ], [ 2075182.6877419173, 7236742.5177015122 ], [ 2075182.4891426798, 7236746.3286284814 ], [ 2075180.2070931194, 7236815.4893499007 ], [ 2075180.2789552507, 7236823.8106501801 ], [ 2075182.5392677309, 7236868.7489497792 ], [ 2075184.3517243743, 7236917.488081051 ], [ 2075184.5688143049, 7236921.3317503426 ], [ 2075189.4112121551, 7236985.2031149147 ], [ 2075190.0885986374, 7236991.4918335015 ], [ 2075197.4468169792, 7237044.1135186777 ], [ 2075198.0681405419, 7237047.9981009858 ], [ 2075209.8902704623, 7237113.6085728472 ], [ 2075209.8921897113, 7237113.6140797446 ], [ 2075209.8923139726, 7237113.6199101815 ], [ 2075212.6994710669, 7237129.1887970623 ], [ 2075210.8772324482, 7237135.243818922 ], [ 2075211.5603024457, 7237166.5232544905 ], [ 2075220.325411747, 7237214.9900767896 ], [ 2075220.5517874085, 7237219.9371695034 ], [ 2075220.2675229444, 7237223.8574908162 ], [ 2075218.9741643704, 7237230.0864082761 ], [ 2075215.6264443458, 7237242.2777174283 ], [ 2075213.2159347935, 7237253.5761539005 ], [ 2075210.8336976906, 7237269.086241805 ], [ 2075209.691962485, 7237282.4056459917 ], [ 2075209.3913998578, 7237298.546102521 ], [ 2075209.5032708868, 7237305.4897090523 ], [ 2075211.2955146898, 7237340.7123116907 ], [ 2075217.7538895276, 7237371.3253655815 ], [ 2075233.3561229042, 7237398.444362388 ], [ 2075256.5749595093, 7237419.4147057515 ], [ 2075258.0761919601, 7237420.0858342461 ], [ 2075260.1769254969, 7237441.4414100079 ], [ 2075267.9826627744, 7237540.2510038735 ], [ 2075285.1928076085, 7237758.053711853 ], [ 2075296.56526473, 7237900.6880859323 ], [ 2075307.1876739827, 7238043.5025009373 ], [ 2075307.7459557841, 7238048.9713216806 ], [ 2075314.1802223525, 7238098.4863038603 ], [ 2075314.5092135295, 7238100.8052134896 ], [ 2075325.8971974393, 7238174.8299303204 ], [ 2075326.1204211351, 7238176.2161150146 ], [ 2075348.5394428847, 7238309.4681946859 ], [ 2075349.480616628, 7238326.459641343 ], [ 2075347.2492217964, 7238331.9413454412 ], [ 2075344.9853926275, 7238363.1462288983 ], [ 2075350.226102012, 7238424.9018427227 ], [ 2075335.4670138897, 7238824.866019397 ], [ 2075333.5543225876, 7238869.323538674 ], [ 2075333.4631298061, 7238873.1263894942 ], [ 2075333.2977414953, 7238906.506553282 ], [ 2075333.1987536536, 7238915.2071815953 ], [ 2075327.766760855, 7238966.8258299502 ], [ 2075320.3220223568, 7238997.1257991679 ], [ 2075320.0089953686, 7238997.9518282535 ], [ 2075306.2022010824, 7239005.8408843204 ], [ 2075285.1631801943, 7239028.9975091647 ], [ 2075272.3096728914, 7239057.5221831175 ], [ 2075261.0286591856, 7239098.8810902089 ], [ 2075251.1511798392, 7239127.8562952923 ], [ 2075248.5227075343, 7239133.6266454225 ], [ 2075208.4425335317, 7239200.7518832218 ], [ 2075187.8230014301, 7239233.0143128298 ], [ 2075171.8276632982, 7239255.6756576709 ], [ 2075149.9629526173, 7239284.3803007556 ], [ 2075135.1316432862, 7239311.9284756063 ], [ 2075133.1043112811, 7239323.0874735871 ], [ 2075093.107586005, 7239377.2050052872 ], [ 2075079.1743815299, 7239379.4942842619 ], [ 2075051.3799646359, 7239393.8588261483 ], [ 2075029.3847908918, 7239416.1092644827 ], [ 2074892.751247894, 7239606.4690696662 ], [ 2074887.9030573678, 7239613.8984792223 ], [ 2074881.1964388539, 7239625.2455919664 ], [ 2074851.800906844, 7239623.7858755877 ], [ 2074821.6024133053, 7239631.9663805906 ], [ 2074795.4098543115, 7239649.0783508876 ], [ 2074775.7871400311, 7239673.446747601 ], [ 2074755.92983589, 7239708.0595118608 ], [ 2074746.1265936985, 7239724.8124395022 ], [ 2074730.8270687028, 7239745.516115698 ], [ 2074706.1794365454, 7239777.6994451247 ], [ 2074704.3501984105, 7239780.1654744064 ], [ 2074677.5889928238, 7239817.4248562204 ], [ 2074674.4619954731, 7239822.0453346251 ], [ 2074655.2482513643, 7239852.2160098264 ], [ 2074654.1909862063, 7239853.9134203549 ], [ 2074640.1090706205, 7239877.0335222846 ], [ 2074634.4475802332, 7239887.7382609295 ], [ 2074605.1482902544, 7239952.3220470576 ], [ 2074604.4624267484, 7239953.8685182324 ], [ 2074527.561679489, 7240131.2974057086 ], [ 2074514.8873202014, 7240157.2895399807 ], [ 2074500.765988471, 7240184.0608678581 ], [ 2074457.1881616488, 7240259.3771035951 ], [ 2074444.9394471659, 7240278.9627032792 ], [ 2074399.3769985484, 7240341.1006379453 ], [ 2074380.0335545256, 7240364.6876347652 ], [ 2074379.8787442485, 7240364.8768785819 ], [ 2074355.6789683581, 7240394.5331708957 ], [ 2074338.6254830989, 7240413.9208509317 ], [ 2074267.0995586899, 7240493.3671680577 ], [ 2074250.0609293929, 7240519.6074955286 ], [ 2074247.8196141506, 7240527.9740266716 ], [ 2074219.1053281757, 7240560.1192645105 ], [ 2074146.8842743414, 7240641.0015469166 ], [ 2073971.4055280283, 7240836.2806809545 ], [ 2073970.7907227303, 7240836.9712536903 ], [ 2073927.9438507243, 7240885.5488266693 ], [ 2073923.7492580137, 7240890.6328020841 ], [ 2073885.7893116532, 7240939.8604212273 ], [ 2073881.173427589, 7240946.3676095633 ], [ 2073846.887024425, 7240999.0353887687 ], [ 2073841.1973779309, 7241008.9779800987 ], [ 2073820.914966708, 7241049.6638904437 ], [ 2073818.7962090021, 7241054.1943948874 ], [ 2073812.8981236266, 7241067.6747719292 ], [ 2073801.1035043737, 7241075.3083838457 ], [ 2073726.7212105249, 7241120.4089755183 ], [ 2073517.1802953372, 7241244.6866525831 ], [ 2073148.3200529867, 7241463.4738593046 ], [ 2073148.0239801917, 7241463.7194371577 ], [ 2073147.6676009784, 7241463.8642178066 ], [ 2073110.6062557371, 7241486.2295809779 ], [ 2072267.9085540038, 7241986.5197778521 ], [ 2072242.6444260445, 7242001.2426176444 ], [ 2072242.2047400994, 7242001.6016230378 ], [ 2072241.6779754146, 7242001.8131119777 ], [ 2071957.4236556732, 7242171.7660357729 ], [ 2071956.9096805854, 7242172.0754331267 ], [ 2071745.5807592615, 7242300.1541748699 ], [ 2071744.8602808879, 7242300.5950015718 ], [ 2071694.1761180186, 7242331.901194551 ], [ 2071687.7000653045, 7242335.8036821662 ], [ 2071687.1850166591, 7242336.2369831279 ], [ 2071686.5647005141, 7242336.4981970405 ], [ 2071647.3233076339, 7242360.8629104923 ], [ 2071595.5863932557, 7242391.6878453353 ], [ 2071480.7733390371, 7242457.5888223508 ], [ 2071439.0573797927, 7242480.5209605321 ], [ 2071438.9311350561, 7242480.6188807599 ], [ 2071438.7809817428, 7242480.6734709414 ], [ 2071411.8955823965, 7242495.5636519939 ], [ 2071407.676749602, 7242497.8183195591 ], [ 2071355.0315221217, 7242520.0495975176 ], [ 2071352.38703629, 7242521.2116086446 ], [ 2071304.9315373648, 7242542.8870111294 ], [ 2071304.7431241293, 7242542.9733053548 ], [ 2071262.2079466963, 7242562.5079786517 ], [ 2071258.8983027604, 7242564.102215738 ], [ 2071205.8211695524, 7242590.881235362 ], [ 2071200.1139530838, 7242593.9975001672 ], [ 2071157.2782130265, 7242619.2283517439 ], [ 2071153.8524745435, 7242621.3401393425 ], [ 2071118.1189179991, 7242644.3729193928 ], [ 2071115.4327982331, 7242646.1663664933 ], [ 2071075.8921151033, 7242673.499960841 ], [ 2071075.5654871112, 7242673.7267125072 ], [ 2071045.2420578194, 7242694.8673060229 ], [ 2071042.7491948137, 7242696.6627829 ], [ 2070982.2581835166, 7242741.6584129985 ], [ 2070979.8306664925, 7242743.5224716645 ], [ 2070947.5591461109, 7242769.0978428712 ], [ 2070947.1830928307, 7242769.3973417925 ], [ 2070912.3623561112, 7242797.2665631883 ], [ 2070910.8409749868, 7242798.5089280847 ], [ 2070872.1574519346, 7242830.7364227464 ], [ 2070871.0038928709, 7242831.7123181047 ], [ 2070850.8884608864, 7242848.9921206487 ], [ 2070850.1023515339, 7242849.6745570153 ], [ 2070807.7452852852, 7242886.8339073313 ], [ 2070806.9132521003, 7242887.57206898 ], [ 2070763.8326091631, 7242926.2225676114 ], [ 2070762.4160961672, 7242927.5181692839 ], [ 2070731.7475764526, 7242956.1143086264 ], [ 2070730.5318637046, 7242957.2670595348 ], [ 2070700.7761638178, 7242985.9588789493 ], [ 2070700.6801222914, 7242986.0516104186 ], [ 2070666.0046524839, 7243019.576748902 ], [ 2070650.131058967, 7243034.904267583 ], [ 2070650.0492710869, 7243034.9833317827 ], [ 2070630.635770303, 7243053.7717013871 ], [ 2070616.8330451539, 7243067.0551715177 ], [ 2070615.6543348876, 7243068.2084092461 ], [ 2070576.3364276085, 7243107.316324112 ], [ 2070547.449837802, 7243135.7968790308 ], [ 2070545.5553463204, 7243137.7157973107 ], [ 2070526.5763116956, 7243157.465185198 ], [ 2070479.6575442378, 7243196.0152890971 ], [ 2070472.0556781869, 7243202.9460623916 ], [ 2070447.758234998, 7243227.5030505862 ], [ 2070424.3300428847, 7243242.8504501553 ], [ 2070409.5473200437, 7243231.626577666 ], [ 2070380.0021198667, 7243221.3333361652 ], [ 2070348.7221781621, 7243220.6738507189 ], [ 2070318.769393564, 7243229.7126763575 ], [ 2070293.0757533226, 7243247.5650298502 ], [ 2070238.8408974067, 7243299.5602026312 ], [ 2070219.9214740463, 7243324.4785712343 ], [ 2070209.6282325455, 7243354.0237714108 ], [ 2070208.9687470989, 7243385.3037131159 ], [ 2070218.0075727375, 7243415.2564977137 ], [ 2070223.6528546691, 7243423.3813560447 ], [ 2070218.9100554534, 7243427.6601765249 ], [ 2070068.6181185504, 7243551.5924073476 ], [ 2070047.8906128702, 7243575.0282811821 ], [ 2070035.4196668195, 7243603.7222732138 ], [ 2070032.4755550863, 7243634.3503305716 ], [ 2069983.2545828281, 7243676.870558871 ], [ 2069976.3920697339, 7243683.390912137 ], [ 2069917.5708507996, 7243744.832752117 ], [ 2069913.6456659895, 7243749.180910266 ], [ 2069744.5822544959, 7243947.865288103 ], [ 2069699.3925751543, 7243997.8380911415 ], [ 2069638.9172012145, 7244058.6203326881 ], [ 2069577.7905267002, 7244119.5821055016 ], [ 2069547.6531382331, 7244149.214889436 ], [ 2069546.8233805916, 7244150.3369098334 ], [ 2069545.7103368021, 7244151.1786705106 ], [ 2069431.5299350964, 7244269.8258997779 ], [ 2069431.3666140961, 7244269.9960110234 ], [ 2069304.4924193283, 7244402.4574141335 ], [ 2069213.2501686087, 7244496.7593055805 ], [ 2069122.811363515, 7244572.0848747035 ], [ 2069044.9480297859, 7244634.13287092 ], [ 2068999.4026279373, 7244663.1830035225 ], [ 2068959.1223531277, 7244686.1132878335 ], [ 2068895.0279094016, 7244717.3030957552 ], [ 2068872.5954882219, 7244727.2253765641 ], [ 2068849.2054167669, 7244735.8595301071 ], [ 2068829.2245952159, 7244740.9715417642 ], [ 2068796.1135897799, 7244746.9961947771 ], [ 2068755.6674443833, 7244753.7427963875 ], [ 2068739.0228301671, 7244756.3282950548 ], [ 2068712.4696511165, 7244759.2223002538 ], [ 2068688.6096203905, 7244761.335570937 ], [ 2068670.5772000579, 7244762.1628788738 ], [ 2068642.1531111011, 7244761.8925978607 ], [ 2068624.7744656678, 7244761.3869672623 ], [ 2068598.2268911749, 7244759.5420218008 ], [ 2068555.3172977413, 7244754.6032651467 ], [ 2068524.9822809976, 7244748.4944782211 ], [ 2068490.3261229806, 7244740.3171191104 ], [ 2068464.5365864062, 7244732.2237397013 ], [ 2068454.1245103376, 7244728.9574242216 ], [ 2068425.5689306764, 7244718.8096005898 ], [ 2068386.0924059274, 7244702.0054493584 ], [ 2068357.120867247, 7244688.4995933473 ], [ 2068322.6387477401, 7244669.6708633266 ], [ 2068296.6108988302, 7244653.6969593083 ], [ 2068282.9919178933, 7244644.8056434598 ], [ 2068260.5522738793, 7244628.7499558469 ], [ 2068241.0438443557, 7244613.506088268 ], [ 2068233.2194955461, 7244607.1645999067 ], [ 2068225.649817528, 7244601.0388152031 ], [ 2068212.2023717954, 7244589.3478957238 ], [ 2068202.7525291729, 7244580.0591761516 ], [ 2068186.2553310585, 7244562.989966142 ], [ 2068185.4929318919, 7244562.2096943436 ], [ 2068164.0525565438, 7244540.5048165489 ], [ 2068154.9708895732, 7244530.1115127755 ], [ 2068144.3503539744, 7244517.7687360756 ], [ 2068125.4723440025, 7244492.1061345637 ], [ 2068107.5113282944, 7244464.039193416 ], [ 2068084.6679631853, 7244424.2991081728 ], [ 2068062.2432431749, 7244377.8822058244 ], [ 2068037.3605152695, 7244314.782359357 ], [ 2068019.6383335523, 7244258.5325183272 ], [ 2068009.091746201, 7244215.9983391175 ], [ 2068000.045488117, 7244156.6239406578 ], [ 2067997.0818942063, 7244087.9721779618 ], [ 2068007.2236932851, 7243916.5782553004 ], [ 2068008.9538945961, 7243891.7741554445 ], [ 2068020.9994298134, 7243735.516328549 ], [ 2068026.6956422369, 7243683.9383898489 ], [ 2068026.928398831, 7243681.573652951 ], [ 2068041.1550297551, 7243516.99997033 ], [ 2068041.5003595902, 7243510.6777756689 ], [ 2068043.5931660172, 7243419.3216598295 ], [ 2068043.2806404645, 7243417.0064232424 ], [ 2068043.5920037287, 7243414.6910300599 ], [ 2068043.1467257668, 7243395.6705873199 ], [ 2068042.7701954665, 7243393.6070854915 ], [ 2068042.9631257253, 7243391.518403424 ], [ 2068035.7830185676, 7243281.1625133734 ], [ 2068035.0855938988, 7243274.2067604372 ], [ 2068018.0203159614, 7243148.4644908328 ], [ 2068016.4682099724, 7243139.8662888855 ], [ 2067987.9481564295, 7243013.6863867724 ], [ 2067985.9644314498, 7243006.2524644975 ], [ 2067957.2328708759, 7242913.124167054 ], [ 2067954.5222199343, 7242905.4591517467 ], [ 2067920.391664057, 7242820.1498608608 ], [ 2067918.3703280948, 7242815.4498735992 ], [ 2067880.0875552122, 7242732.3587896144 ], [ 2067877.5631238036, 7242727.2657112451 ], [ 2067826.0778593107, 7242630.4132395172 ], [ 2067824.294343079, 7242627.2018828541 ], [ 2067769.9704315723, 7242533.4853046015 ], [ 2067769.5265952556, 7242532.7273152964 ], [ 2067715.3521935083, 7242441.1325236103 ], [ 2067670.008395161, 7242362.0056236442 ], [ 2067668.6446902615, 7242359.6981453206 ], [ 2067613.3044576698, 7242268.8606071575 ], [ 2067611.8274902345, 7242265.7848197278 ], [ 2067574.0995277227, 7242183.9273476461 ], [ 2067553.4715547208, 7242131.0966531355 ], [ 2067543.1248975541, 7242103.1683945023 ], [ 2067529.4105145026, 7242060.4115125956 ], [ 2067504.7991122759, 7241979.4225400779 ], [ 2067493.2661662598, 7241928.2101566596 ], [ 2067487.7507037318, 7241889.655838104 ], [ 2067487.5779985315, 7241888.4970527617 ], [ 2067478.1099141568, 7241827.4257325623 ], [ 2067474.1026724346, 7241777.7543949448 ], [ 2067472.0559731962, 7241707.6778689381 ], [ 2067470.8049495092, 7241639.7727150107 ], [ 2067480.4118674337, 7241562.1156090098 ], [ 2067483.679646953, 7241536.4023632593 ], [ 2067494.7299746177, 7241474.5702380231 ], [ 2067506.4137409551, 7241417.7346934937 ], [ 2067520.9765425643, 7241361.0314718429 ], [ 2067540.4744311825, 7241297.4201061931 ], [ 2067589.2890251749, 7241171.3660992868 ], [ 2067645.1644126952, 7241035.1241311496 ], [ 2067646.6072009639, 7241031.3955310313 ], [ 2067692.9383730306, 7240904.1611743998 ], [ 2067694.0104203857, 7240901.059772742 ], [ 2067729.0092682925, 7240794.1600472005 ], [ 2067730.368304963, 7240789.6529137185 ], [ 2067748.6135695027, 7240723.5531506352 ], [ 2067748.9110895933, 7240720.9135503387 ], [ 2067749.88086166, 7240718.4405865176 ], [ 2067756.404183822, 7240688.8019316709 ], [ 2067756.5643999015, 7240686.1151802456 ], [ 2067757.4119339562, 7240683.5605788194 ], [ 2067782.1693887089, 7240533.2669954048 ], [ 2067783.1053702964, 7240525.8789242096 ], [ 2067793.8477011567, 7240405.1875214456 ], [ 2067793.9321217542, 7240404.1815731274 ], [ 2067796.7930326683, 7240367.8942581462 ], [ 2067796.5540018161, 7240364.8517167764 ], [ 2067797.0859659654, 7240361.8465199638 ], [ 2067797.5359868819, 7240337.0139760375 ], [ 2067799.9427447859, 7240241.4230871079 ], [ 2067799.9641694871, 7240237.4739481211 ], [ 2067797.8824950117, 7240092.1375270598 ], [ 2067797.5932856104, 7240085.8364281263 ], [ 2067790.4688381997, 7239993.9850452691 ], [ 2067789.4232836163, 7239985.3722134773 ], [ 2067772.2132903384, 7239881.5032950696 ], [ 2067771.4115176999, 7239877.2399339359 ], [ 2067750.4166617373, 7239777.556872949 ], [ 2067749.7511236134, 7239774.6172993314 ], [ 2067729.1904136639, 7239689.7625420317 ], [ 2067728.0141181366, 7239685.3505999846 ], [ 2067707.9432139446, 7239616.4318630164 ], [ 2067706.7677723344, 7239612.6730336798 ], [ 2067659.5794401872, 7239471.5892674541 ], [ 2067658.2715581949, 7239469.0761597659 ], [ 2067657.6480695128, 7239466.3125520833 ], [ 2067625.9888063318, 7239386.8107507816 ], [ 2067624.6495335177, 7239383.6102814795 ], [ 2067589.7567451643, 7239304.1275064657 ], [ 2067526.3413969944, 7239156.6811135178 ], [ 2067452.0764889505, 7238979.625541131 ], [ 2067450.6132500374, 7238976.3070517443 ], [ 2067422.0820645485, 7238914.6543841567 ], [ 2067420.4240518683, 7238912.1807969306 ], [ 2067419.4438220419, 7238909.3688955642 ], [ 2067407.899990846, 7238887.8564890325 ], [ 2067407.3649363117, 7238887.1520550037 ], [ 2067407.0591806851, 7238886.3219802165 ], [ 2067347.2138224347, 7238779.3339781528 ], [ 2067342.7673185416, 7238772.1202568728 ], [ 2067310.0950479936, 7238723.8232937548 ], [ 2067308.8183804844, 7238721.9809255004 ], [ 2067250.1530088366, 7238639.3150964882 ], [ 2067246.6525724703, 7238634.6745138569 ], [ 2067196.3250306821, 7238571.83989604 ], [ 2067191.4608126904, 7238566.2096328009 ], [ 2067140.9774236158, 7238511.9915374741 ], [ 2067132.8329197394, 7238504.1790471356 ], [ 2066998.9934959572, 7238389.5733897658 ], [ 2066989.3222244461, 7238382.2597507462 ], [ 2066895.8917758258, 7238320.1338295238 ], [ 2066888.4972325405, 7238315.6651064986 ], [ 2066789.1000592117, 7238261.3148806896 ], [ 2066785.5277641572, 7238259.4540108694 ], [ 2066604.8896264455, 7238169.9345648959 ], [ 2066602.0188175468, 7238169.0370100625 ], [ 2066599.4664170111, 7238167.4456584584 ], [ 2066429.4836591501, 7238095.4938276792 ], [ 2066263.8610721766, 7238014.6942968192 ], [ 2066261.7527759138, 7238013.6960297441 ], [ 2066195.8283794532, 7237983.4173650369 ], [ 2066116.4897535206, 7237941.839470474 ], [ 2066096.1811103264, 7237931.1942189857 ], [ 2065942.9673641983, 7237845.8937557796 ], [ 2065754.2860840848, 7237738.5900097759 ], [ 2065753.9969517705, 7237738.4262143271 ], [ 2065599.57534456, 7237651.2839090014 ], [ 2065268.5751987759, 7237450.2822829112 ], [ 2065265.6597503067, 7237448.5785622979 ], [ 2065184.4187859269, 7237402.9255737681 ], [ 2065180.4706638532, 7237400.8217314538 ], [ 2065107.5452654355, 7237364.0321104834 ], [ 2065104.6283240388, 7237362.6193898935 ], [ 2065011.2312712623, 7237319.2399493316 ], [ 2065006.7307231133, 7237317.2824040204 ], [ 2064922.9071465458, 7237283.2437506318 ], [ 2064918.9122660558, 7237281.7201799927 ], [ 2064880.4513819863, 7237267.9863318969 ], [ 2064877.1514931857, 7237266.8723888835 ], [ 2064777.1086668097, 7237235.0305831814 ], [ 2064774.9886269604, 7237234.7078631176 ], [ 2064773.0329331863, 7237233.8281023055 ], [ 2064654.6669186261, 7237201.6235039905 ], [ 2064649.6165923835, 7237200.3894851552 ], [ 2064538.7757754005, 7237176.3411791204 ], [ 2064535.528445805, 7237175.6927339872 ], [ 2064466.3545142256, 7237163.0669252854 ], [ 2064462.6081272138, 7237162.4563560598 ], [ 2064397.1411346802, 7237153.0586417383 ], [ 2064393.7127540971, 7237153.1083729556 ], [ 2064390.375547129, 7237152.3214064576 ], [ 2064349.1762035852, 7237149.2461406011 ], [ 2064346.7390540051, 7237149.4478450157 ], [ 2064344.3344513196, 7237149.0025713155 ], [ 2064207.8344917081, 7237145.4497811981 ], [ 2064205.0122119307, 7237145.4161689924 ], [ 2064101.0064116828, 7237145.6453812094 ], [ 2064094.5471430218, 7237145.8684765315 ], [ 2064025.785093558, 7237150.4718233095 ], [ 2064023.6392693904, 7237150.6386916135 ], [ 2063897.7369253037, 7237161.7937008012 ], [ 2063889.8081030166, 7237162.8170171808 ], [ 2063758.417708033, 7237185.1461842349 ], [ 2063753.4213049163, 7237186.1267856769 ], [ 2063653.1335756604, 7237208.4751174171 ], [ 2063650.1121078092, 7237209.1978696594 ], [ 2063573.9139163615, 7237228.681082584 ], [ 2063568.5145156228, 7237230.2244119328 ], [ 2063498.015882103, 7237252.5346602518 ], [ 2063495.7661729134, 7237253.276036662 ], [ 2063478.9346659046, 7237259.0446214564 ], [ 2063478.0040784741, 7237259.5377142075 ], [ 2063476.970667854, 7237259.7406819798 ], [ 2063408.3755976285, 7237284.8589069359 ], [ 2063405.4661327312, 7237285.9760164646 ], [ 2063290.9851684009, 7237331.9912849842 ], [ 2063287.6862127476, 7237333.3864255659 ], [ 2063156.9971305551, 7237391.4359598532 ], [ 2063155.9087728595, 7237391.9271878311 ], [ 2063048.1013929695, 7237441.3627064414 ], [ 2062926.2975631296, 7237494.4065613402 ], [ 2062925.8724841399, 7237494.5928519359 ], [ 2062807.3969736809, 7237546.8427338647 ], [ 2062333.6530418913, 7237733.8166916743 ], [ 2062332.3843317635, 7237734.3274720302 ], [ 2061896.4683377643, 7237913.3002057159 ], [ 2061895.9837607532, 7237913.5006433828 ], [ 2061776.4395026634, 7237963.3157172389 ], [ 2061737.1343374297, 7237979.6816339493 ], [ 2061643.6863417276, 7238018.6256513298 ], [ 2061643.2654278118, 7238018.802193786 ], [ 2061392.99131143, 7238124.4460924398 ], [ 2061208.2005420548, 7238198.8696960695 ], [ 2061207.3589649706, 7238199.3741055159 ], [ 2061206.4071501775, 7238199.6122850301 ], [ 2061136.2758709781, 7238229.4521089261 ], [ 2061133.3961316526, 7238230.7313494012 ], [ 2061061.1831779745, 7238264.1818886558 ], [ 2061056.6895716311, 7238266.4018451413 ], [ 2061025.2863432765, 7238282.9074750086 ], [ 2061021.9197180546, 7238284.7603985621 ], [ 2060993.9785258654, 7238300.8457795857 ], [ 2060987.7597000429, 7238304.7363262726 ], [ 2060927.3411069394, 7238345.6925932588 ], [ 2060897.2575616781, 7238365.9028821383 ], [ 2060895.1715231522, 7238367.3429983547 ], [ 2060866.1616638517, 7238387.9179762136 ], [ 2060859.4023661867, 7238393.1604826348 ], [ 2060826.3404774207, 7238421.1478882246 ], [ 2060825.1141875768, 7238422.2031073309 ], [ 2060808.4273959056, 7238436.7986266986 ], [ 2060804.0916928013, 7238440.8234376581 ], [ 2060788.8075267184, 7238455.8774834573 ], [ 2060787.1699404209, 7238457.528361192 ], [ 2060758.2700834149, 7238487.348354185 ], [ 2060693.9154842142, 7238548.651751874 ], [ 2060682.2004808127, 7238561.9870350761 ], [ 2060622.633421289, 7238643.3529517194 ], [ 2060618.9328496018, 7238648.7722695675 ], [ 2060579.0693399473, 7238711.4736993564 ], [ 2060575.9862599603, 7238716.6625889102 ], [ 2060538.5161193602, 7238784.2935774922 ], [ 2060535.3106758401, 7238790.5948403431 ], [ 2060511.5662284542, 7238841.6623543492 ], [ 2060509.5120826291, 7238846.3960076673 ], [ 2060483.8418080516, 7238909.9968292546 ], [ 2060481.6820451468, 7238915.8711768519 ], [ 2060463.1696138263, 7238971.5438120142 ], [ 2060461.7387504238, 7238976.2268188912 ], [ 2060445.1632782468, 7239035.6445144732 ], [ 2060443.6465297271, 7239041.8381983321 ], [ 2060429.7649892233, 7239107.5229782658 ], [ 2060428.6255125247, 7239113.9427765766 ], [ 2060420.7106967296, 7239168.8906762274 ], [ 2060420.1314287763, 7239173.7531502135 ], [ 2060414.454134746, 7239233.9173383247 ], [ 2060414.1366647095, 7239238.3174880967 ], [ 2060411.0085870174, 7239300.8703912292 ], [ 2060410.9203268141, 7239308.5679392768 ], [ 2060412.712570617, 7239374.8470480451 ], [ 2060412.8640588475, 7239378.2734173145 ], [ 2060416.4485464506, 7239436.6430585161 ], [ 2060416.8063094888, 7239440.9472122611 ], [ 2060425.3111185869, 7239522.0158171365 ], [ 2060425.7252791359, 7239525.4049650636 ], [ 2060434.935643676, 7239591.3971684752 ], [ 2060454.9795769663, 7239741.3930455288 ], [ 2060460.2340212772, 7239801.2617419213 ], [ 2060463.5506621979, 7239862.6777269524 ], [ 2060457.7892357723, 7240066.4573731711 ], [ 2060457.8217206113, 7240066.7081602011 ], [ 2060457.7763607462, 7240066.9569409918 ], [ 2060453.8019782293, 7240237.7353981687 ], [ 2060448.41930403, 7240325.4299507942 ], [ 2060441.2263138278, 7240383.586912103 ], [ 2060433.2425238609, 7240439.9128186423 ], [ 2060420.5493835984, 7240499.0139262443 ], [ 2060412.6554513138, 7240529.6934541194 ], [ 2060397.4375876784, 7240577.3956324551 ], [ 2060384.3364156899, 7240614.2959607979 ], [ 2060371.223082301, 7240646.1329145115 ], [ 2060347.1243546014, 7240697.7203307683 ], [ 2060338.7284142349, 7240715.4462346826 ], [ 2060318.582277539, 7240753.1740200333 ], [ 2060266.0854966845, 7240841.0716090295 ], [ 2060219.0144378669, 7240906.0672839023 ], [ 2060187.2112615947, 7240949.789131402 ], [ 2060067.0362526265, 7241107.405432024 ], [ 2060022.2677043919, 7241165.0568277854 ], [ 2060020.978594535, 7241166.7539259912 ], [ 2059964.9431147568, 7241242.1792871505 ], [ 2059831.7180809709, 7241415.1827664347 ], [ 2059736.1108610055, 7241535.1281646993 ], [ 2059657.7446975268, 7241615.7895863531 ], [ 2059589.7278549115, 7241675.0897433572 ], [ 2059547.349283013, 7241707.8732928233 ], [ 2059464.64239108, 7241759.2160504758 ], [ 2059414.301239128, 7241786.0649320027 ], [ 2059359.9553988364, 7241813.9023144385 ], [ 2059318.0276963178, 7241831.4163362486 ], [ 2059248.1885145321, 7241855.9591983054 ], [ 2059186.8005468792, 7241873.1912603797 ], [ 2059118.6320515266, 7241887.2281913199 ], [ 2059027.9402105941, 7241901.5867623296 ], [ 2058941.812622441, 7241912.239790692 ], [ 2058733.9754656174, 7241936.1663583061 ], [ 2058528.8913687652, 7241959.3578796387 ], [ 2058528.471068678, 7241959.4063091185 ], [ 2058376.3387575271, 7241977.2620747406 ] ], [ [ 2076479.353248782, 7231652.8157422822 ], [ 2076477.0057449508, 7231652.9017390199 ], [ 2076472.1737378703, 7231653.1960042519 ], [ 2076410.2460268482, 7231658.4745205361 ], [ 2076266.3010844197, 7231666.5437082006 ], [ 2076263.5444730863, 7231666.7364770994 ], [ 2076100.7397178018, 7231680.3841880616 ], [ 2076099.2788957634, 7231680.5174433999 ], [ 2075959.1499207534, 7231694.3369679004 ], [ 2075956.974868732, 7231694.5755265467 ], [ 2075855.2208910533, 7231706.8639032515 ], [ 2075082.8115978008, 7231797.1080796495 ], [ 2075082.4224585018, 7231797.1543176668 ], [ 2075072.6263433101, 7231798.337774205 ], [ 2075072.3932028827, 7231798.3662174344 ], [ 2075067.8270354995, 7231798.9287346052 ], [ 2074855.2411923343, 7231820.057450816 ], [ 2074842.7217899633, 7231822.1104593612 ], [ 2074759.5438664427, 7231841.2367222235 ], [ 2074745.407191393, 7231845.6108305473 ], [ 2074709.6924503113, 7231859.6332165236 ], [ 2074687.369448411, 7231868.3872992061 ], [ 2074672.869309661, 7231875.4724255297 ], [ 2074665.7559941993, 7231879.6909111999 ], [ 2074636.0367479615, 7231897.3471456589 ], [ 2074615.3128218353, 7231909.6568210088 ], [ 2074601.8710697046, 7231919.2240661746 ], [ 2074593.1401850348, 7231926.5953263612 ], [ 2074548.6423554071, 7231964.1261502011 ], [ 2074536.8578582434, 7231975.8771441244 ], [ 2074518.8643730346, 7231997.0880094925 ], [ 2074511.4007643533, 7231944.5551871564 ], [ 2074510.8030745408, 7231940.8492239462 ], [ 2074487.3480578307, 7231810.9744684501 ], [ 2074487.1103643996, 7231809.705228284 ], [ 2074483.8041755233, 7231792.6598033058 ], [ 2074483.7108476849, 7231792.1847947389 ], [ 2074482.2636943045, 7231784.912345848 ], [ 2074481.9701858831, 7231783.4913056623 ], [ 2074479.7239967093, 7231773.0010265075 ], [ 2074465.4501736134, 7231695.8984086178 ], [ 2074448.5377173845, 7231600.6675297348 ], [ 2074448.2870923632, 7231599.3107422255 ], [ 2074434.3894961886, 7231526.8756697904 ], [ 2074427.487626913, 7231488.5700289495 ], [ 2074427.2975653219, 7231487.5457795048 ], [ 2074414.1828703061, 7231418.8663200978 ], [ 2074387.2977078883, 7231276.3413210167 ], [ 2074387.2402340849, 7231276.1806478398 ], [ 2074387.2346489043, 7231276.0100960489 ], [ 2074370.4659934349, 7231188.7318386417 ], [ 2074344.1198613741, 7231044.5979702864 ], [ 2074343.8762013335, 7231043.3125563348 ], [ 2074323.2978966814, 7230938.5044989977 ], [ 2074313.3621219061, 7230879.9099584324 ], [ 2074313.2100703181, 7230879.0367555451 ], [ 2074288.8756296297, 7230742.8623458026 ], [ 2074281.5482017938, 7230701.9070530506 ], [ 2074274.3107819778, 7230648.1996673997 ], [ 2074266.410445051, 7230589.7687550168 ], [ 2074254.2047038139, 7230480.6631497229 ], [ 2074247.8070306524, 7230412.2640434653 ], [ 2074244.0919253451, 7230348.4259370649 ], [ 2074238.5875302327, 7230229.5224605221 ], [ 2074236.7034333674, 7230119.0689497581 ], [ 2074236.8654763366, 7230058.4362375261 ], [ 2074238.057769899, 7229998.4805267872 ], [ 2074240.4386887818, 7229947.0712843975 ], [ 2074243.346285997, 7229888.1730903843 ], [ 2074251.024497051, 7229782.4463160811 ], [ 2074257.9215311734, 7229717.2722296501 ], [ 2074268.2211257112, 7229634.7540710475 ], [ 2074278.0864901496, 7229564.3277805904 ], [ 2074301.3242225153, 7229425.2410693849 ], [ 2074301.391560914, 7229424.8328289865 ], [ 2074307.3327093604, 7229388.3445674898 ], [ 2074316.4354711701, 7229339.0487790797 ], [ 2074316.6641395504, 7229337.7635050304 ], [ 2074338.6376480185, 7229209.4044809975 ], [ 2074363.0558803985, 7229074.3684227588 ], [ 2074363.1878472453, 7229073.6225051265 ], [ 2074391.0177199431, 7228912.7704363102 ], [ 2074419.1864598652, 7228749.0272066733 ], [ 2074449.0858677386, 7228579.2569321701 ], [ 2074470.9554175606, 7228454.8266572375 ], [ 2074494.1435517797, 7228323.8503236491 ], [ 2074494.171095086, 7228323.6940250499 ], [ 2074537.5856964942, 7228076.1823928934 ], [ 2074581.525343403, 7227825.5201628972 ], [ 2074601.8206813724, 7227709.1603712747 ], [ 2074603.5551722799, 7227699.3773082085 ], [ 2074603.5783407185, 7227699.246122798 ], [ 2074621.5954308654, 7227596.8306555822 ], [ 2074677.0715094393, 7227282.6617041193 ], [ 2074677.1128954028, 7227282.425678432 ], [ 2074727.3358969141, 7226993.9708488965 ], [ 2074737.6177071501, 7227020.0882031098 ], [ 2074740.6395747946, 7227026.9894693736 ], [ 2074768.4137877482, 7227084.4277229924 ], [ 2074772.4150632201, 7227091.8806588929 ], [ 2074807.8369251911, 7227151.6466473565 ], [ 2074811.4178542511, 7227157.2544662068 ], [ 2074847.8081957912, 7227210.2678318089 ], [ 2074853.6984499844, 7227218.012316185 ], [ 2074895.6547660634, 7227267.9356292197 ], [ 2074899.8963367869, 7227272.6687099067 ], [ 2074944.3016816645, 7227319.1585305482 ], [ 2074948.665618266, 7227323.4557841932 ], [ 2074997.2565759982, 7227368.4578874605 ], [ 2075001.3493712847, 7227372.0464755604 ], [ 2075077.4251112924, 7227435.1719460068 ], [ 2075079.1226491202, 7227436.5494631603 ], [ 2075328.6771675372, 7227634.5732966028 ], [ 2075359.8699804209, 7227659.7927788934 ], [ 2075360.1332620406, 7227659.9445129577 ], [ 2075360.3381209029, 7227660.1689528944 ], [ 2076040.642384405, 7228203.4733070964 ], [ 2076065.4094916221, 7228224.7921520686 ], [ 2076129.1321193185, 7228283.3584434837 ], [ 2076186.6559539388, 7228342.8518029284 ], [ 2076241.7481038321, 7228406.5535329506 ], [ 2076292.8660200336, 7228474.4410319608 ], [ 2076339.9529022241, 7228543.8431621566 ], [ 2076382.1750006306, 7228616.2991843438 ], [ 2076422.0939015674, 7228695.2997992719 ], [ 2076456.0963806398, 7228771.94427667 ], [ 2076484.0069688472, 7228848.7628152194 ], [ 2076511.6232177895, 7228942.6529620411 ], [ 2076522.1531127691, 7228984.0705364766 ], [ 2076527.8989067262, 7229010.7782345843 ], [ 2076543.5698411409, 7229094.23220101 ], [ 2076553.130479333, 7229176.9149224097 ], [ 2076557.9244886821, 7229263.198709528 ], [ 2076559.0478350415, 7229346.9075931683 ], [ 2076553.7834471108, 7229431.626995 ], [ 2076543.9068571937, 7229513.7555176904 ], [ 2076528.0801377746, 7229598.4852667265 ], [ 2076508.2387678281, 7229687.9740873324 ], [ 2076370.0230909104, 7230255.7731391899 ], [ 2076369.8713496707, 7230256.4054408362 ], [ 2076343.7335332334, 7230366.9030224262 ], [ 2076342.832260394, 7230371.1163945012 ], [ 2076325.2883086451, 7230462.7408706341 ], [ 2076324.5028051916, 7230467.4489539992 ], [ 2076311.0665426527, 7230561.8036247939 ], [ 2076310.4785980463, 7230566.8466344196 ], [ 2076301.8179416619, 7230662.0994353173 ], [ 2076301.5751606748, 7230665.3598754425 ], [ 2076295.0073107174, 7230778.5158263994 ], [ 2076294.953750019, 7230779.5271048956 ], [ 2076289.5770186132, 7230891.8067499623 ], [ 2076289.5614489766, 7230892.1437822785 ], [ 2076284.4852801978, 7231006.2000170974 ], [ 2076284.589701972, 7231007.123437725 ], [ 2076284.4204288619, 7231008.0371970879 ], [ 2076282.6281850589, 7231076.7083998797 ], [ 2076282.7313461727, 7231084.5539526418 ], [ 2076286.4494171676, 7231155.4588403041 ], [ 2076287.4448866574, 7231165.2306625945 ], [ 2076297.5972242148, 7231232.1089684423 ], [ 2076298.8053212748, 7231238.6104637058 ], [ 2076313.7332649922, 7231306.3864056021 ], [ 2076315.7423355468, 7231314.0492413146 ], [ 2076336.0470106672, 7231380.623307162 ], [ 2076338.226417803, 7231386.9923834242 ], [ 2076362.416143151, 7231450.608553444 ], [ 2076365.6425035959, 7231458.1475049062 ], [ 2076395.364807639, 7231520.4090140648 ], [ 2076399.3904920279, 7231527.9872817481 ], [ 2076435.524798739, 7231589.4857990649 ], [ 2076439.7189258155, 7231596.027918349 ], [ 2076478.959046321, 7231652.2970023546 ], [ 2076479.353248782, 7231652.8157422822 ] ], [ [ 2066606.9373839933, 7251844.8093195762 ], [ 2066602.4053115565, 7251850.8404215816 ], [ 2066592.2590418358, 7251880.4364159871 ], [ 2066585.4796848476, 7251919.188381996 ], [ 2066585.0782655077, 7251921.6657078015 ], [ 2066581.1178716626, 7251948.2126017837 ], [ 2066574.7290133436, 7251983.2969599469 ], [ 2066568.0349648441, 7252018.2549503688 ], [ 2066567.8927234975, 7252019.0136097977 ], [ 2066544.7113578056, 7252145.3438307587 ], [ 2066526.8388255232, 7252235.4696046663 ], [ 2066526.4809993384, 7252237.3701516474 ], [ 2066394.2790020546, 7252978.9088801583 ], [ 2066389.5037628701, 7253005.0988201713 ], [ 2066315.6770895529, 7253396.5721958075 ], [ 2066308.1756558549, 7253432.7555313744 ], [ 2066300.9472711659, 7253463.5698176548 ], [ 2066299.7716916602, 7253469.3406125782 ], [ 2066293.3596889924, 7253506.3586279992 ], [ 2066292.9081834767, 7253537.6422629682 ], [ 2066294.3946303658, 7253542.4521817351 ], [ 2066268.8869925968, 7253668.533530389 ], [ 2066268.6320514961, 7253669.8382367585 ], [ 2066241.1584011693, 7253815.579903705 ], [ 2066241.003440338, 7253816.4217119068 ], [ 2066211.270004346, 7253981.9204594241 ], [ 2066210.9336191704, 7253983.9076683987 ], [ 2066191.007430319, 7254109.2878332511 ], [ 2066190.5707406215, 7254112.3380408408 ], [ 2066159.4105208016, 7254356.7748269094 ], [ 2066154.7010165046, 7254387.335207413 ], [ 2066148.969723756, 7254422.776912149 ], [ 2066100.5843732716, 7254647.9362979233 ], [ 2066100.5012471192, 7254648.3269180236 ], [ 2066044.8759558082, 7254912.3051474402 ], [ 2066006.3702953858, 7255093.0124822594 ], [ 2065986.8758707761, 7255172.7759235743 ], [ 2065964.4582436604, 7255252.399034746 ], [ 2065936.7807592449, 7255331.6605759561 ], [ 2065902.958124477, 7255421.5235990845 ], [ 2065393.8820163684, 7256741.9701714395 ], [ 2065393.6610373675, 7256742.5486794319 ], [ 2065367.1892624565, 7256812.498980483 ], [ 2065366.2299641573, 7256815.1458471511 ], [ 2065338.0772649345, 7256896.37553191 ], [ 2065336.6468998741, 7256900.8378724018 ], [ 2065306.7353526978, 7257002.2708411496 ], [ 2065305.3620800411, 7257007.4319524206 ], [ 2065287.5843573611, 7257082.2293150071 ], [ 2065286.9082180497, 7257085.2859933246 ], [ 2065268.4291825786, 7257175.4995324975 ], [ 2065267.9231125431, 7257178.1517921006 ], [ 2065250.9357582475, 7257274.2070858832 ], [ 2065250.8990721346, 7257274.415817718 ], [ 2065180.1777996353, 7257679.3125429088 ], [ 2065179.6490237219, 7257682.6769788489 ], [ 2065167.9604771878, 7257766.3093442125 ], [ 2065167.3586540013, 7257771.6644031284 ], [ 2065160.5681650643, 7257851.3907976896 ], [ 2065160.2254208666, 7257857.9794432949 ], [ 2065158.2550658768, 7257961.7800960364 ], [ 2065158.3580324692, 7257968.5953739099 ], [ 2065162.4323258351, 7258051.3496097261 ], [ 2065162.8950473329, 7258057.2210440226 ], [ 2065172.2124887104, 7258143.078768949 ], [ 2065173.0851915728, 7258149.2946105301 ], [ 2065187.2895585985, 7258231.610127043 ], [ 2065188.3068866646, 7258236.7103440072 ], [ 2065207.0642208625, 7258319.4672291353 ], [ 2065208.1884014066, 7258323.9449752476 ], [ 2065250.6233912972, 7258477.8356510662 ], [ 2065250.7564652981, 7258478.1287925234 ], [ 2065250.7944752476, 7258478.4484733753 ], [ 2065256.3665413486, 7258498.1651951028 ], [ 2065366.1346767843, 7258900.9724130062 ], [ 2065385.4844665125, 7258982.28294231 ], [ 2065400.0383861067, 7259051.7087290306 ], [ 2065409.215861043, 7259118.5584345078 ], [ 2065415.36978371, 7259192.5558194807 ], [ 2065417.2685423954, 7259266.058298775 ], [ 2065415.6074592157, 7259334.7447232651 ], [ 2065409.6444210734, 7259406.7296369812 ], [ 2065399.6667347236, 7259478.4093266698 ], [ 2065386.9508990496, 7259542.7369186226 ], [ 2065363.0640542035, 7259632.6583640995 ], [ 2065338.6111009305, 7259707.2697476428 ], [ 2065308.8069540856, 7259780.2292288095 ], [ 2065240.4492462804, 7259917.3584591709 ], [ 2065199.5814526444, 7259996.0951501122 ], [ 2065199.0893382772, 7259997.055914158 ], [ 2065186.0759074711, 7260022.8038336188 ], [ 2065176.2394530647, 7260041.9599727271 ], [ 2065169.5037137964, 7260046.8537791846 ], [ 2065151.1137528317, 7260072.1654170183 ], [ 2065060.5339992631, 7260249.9384244988 ], [ 2065047.6446921476, 7260270.3865745813 ], [ 2064998.8948620621, 7260342.9641502844 ], [ 2064960.7425498012, 7260399.6183438078 ], [ 2064909.5100310142, 7260473.0929201767 ], [ 2064906.7848998657, 7260477.2145627616 ], [ 2064887.3373848258, 7260508.2694366127 ], [ 2064883.2599765279, 7260515.4185819812 ], [ 2064869.3339082287, 7260542.3546178835 ], [ 2064867.6744515761, 7260545.7174679572 ], [ 2064855.8968494483, 7260570.7569527784 ], [ 2064853.8141502475, 7260575.5000608545 ], [ 2064839.8689152852, 7260609.6341882804 ], [ 2064826.2227910422, 7260638.7683941834 ], [ 2064699.3911036558, 7260882.5291922083 ], [ 2064697.5911676094, 7260886.1669794992 ], [ 2064680.2475909428, 7260923.0860458696 ], [ 2064678.9148253566, 7260926.0470787827 ], [ 2064654.6275536295, 7260982.435250123 ], [ 2064610.4875536975, 7261071.3356470531 ], [ 2064592.0852585142, 7261107.9538184907 ], [ 2064350.5571135445, 7261587.2873398149 ], [ 2064341.0226165615, 7261617.0860485351 ], [ 2064341.1318286939, 7261641.4120286526 ], [ 2064314.7001239408, 7261694.4228031896 ], [ 2064278.1179617348, 7261760.4609148679 ], [ 2064226.3703131606, 7261853.6307343636 ], [ 2064215.6447726965, 7261883.0217611548 ], [ 2064214.62706148, 7261911.4770738743 ], [ 2064184.6741608782, 7261971.2481546355 ], [ 2063992.7458713199, 7262353.5975734526 ], [ 2063963.8967069506, 7262410.8969362266 ], [ 2063963.4311440289, 7262412.3535951646 ], [ 2063962.5762293236, 7262413.6215561042 ], [ 2063910.3451242442, 7262525.6847713599 ], [ 2063908.8502355556, 7262529.0528025348 ], [ 2063867.2390098963, 7262627.665158553 ], [ 2063865.7700396366, 7262631.3486488527 ], [ 2063826.9195373491, 7262734.6764131878 ], [ 2063825.3059694031, 7262739.3099024035 ], [ 2063792.6336988551, 7262841.1059462391 ], [ 2063791.5694355811, 7262844.6453312309 ], [ 2063763.1829654297, 7262945.7911288738 ], [ 2063762.4358297272, 7262948.6107412046 ], [ 2063365.5737880559, 7264539.6995153911 ], [ 2063333.0376692608, 7264667.0076340884 ], [ 2063273.6835729261, 7264878.6518105464 ], [ 2063256.4886491704, 7264939.0099470858 ], [ 2063232.913080974, 7264800.9074404249 ], [ 2063232.8302736534, 7264800.6626224769 ], [ 2063232.8258523173, 7264800.4042171147 ], [ 2063224.0493672618, 7264750.5297190342 ], [ 2063216.8266634776, 7264707.0009738011 ], [ 2063216.7228993529, 7264706.3874496873 ], [ 2063084.1079899715, 7263936.8465694599 ], [ 2063083.6911535419, 7263934.5836257916 ], [ 2063075.8876572377, 7263894.7947304463 ], [ 2063075.447311701, 7263893.5911792992 ], [ 2063075.3679684813, 7263892.3120607706 ], [ 2063070.7816054602, 7263871.7085455293 ], [ 2063070.138397645, 7263868.997664311 ], [ 2063064.4722355634, 7263846.5159369251 ], [ 2063064.105371417, 7263845.6577409133 ], [ 2063064.0045127538, 7263844.7298846599 ], [ 2063058.0823158463, 7263822.9381951364 ], [ 2063057.0822802919, 7263819.5025166376 ], [ 2063047.742575014, 7263789.4312345767 ], [ 2063046.7456216288, 7263786.393617101 ], [ 2063037.1498815217, 7263758.660675969 ], [ 2063035.8383919005, 7263755.0914061274 ], [ 2063024.0385258752, 7263724.7711916557 ], [ 2063022.5205546627, 7263721.089358802 ], [ 2063007.4367636614, 7263686.4761600466 ], [ 2063006.3990393016, 7263684.1746387193 ], [ 2062996.7142436011, 7263663.3991266266 ], [ 2062994.6020436974, 7263659.1359759793 ], [ 2062982.4570872523, 7263636.0223252336 ], [ 2062981.5103158436, 7263634.2633722192 ], [ 2062965.1463506974, 7263604.5760385795 ], [ 2062962.6184546396, 7263600.249986209 ], [ 2062940.4770079209, 7263564.4490130153 ], [ 2062938.7279080572, 7263561.7206968004 ], [ 2062927.7295423651, 7263545.1618437469 ], [ 2062925.7880984643, 7263542.3446428394 ], [ 2062910.7488352584, 7263521.3011509245 ], [ 2062909.8452722416, 7263520.057179831 ], [ 2062895.4293981851, 7263500.5277966354 ], [ 2062892.7614575487, 7263497.0738639832 ], [ 2062881.5515848259, 7263483.1982572153 ], [ 2062880.3992399431, 7263481.7980464576 ], [ 2062859.4489117758, 7263456.8066841057 ], [ 2062858.711950687, 7263455.9376777066 ], [ 2062843.7172152763, 7263438.4591035508 ], [ 2062838.9638366299, 7263433.29651176 ], [ 2062803.0521689013, 7263396.9404358128 ], [ 2062799.5896323975, 7263393.5997564932 ], [ 2062763.4441937348, 7263360.3677292131 ], [ 2062759.575378116, 7263356.9899070803 ], [ 2062740.4061618026, 7263341.102211426 ], [ 2062738.4299884788, 7263339.506235783 ], [ 2062717.7022992938, 7263323.1969460072 ], [ 2062716.0594370149, 7263321.931640489 ], [ 2062697.8809641681, 7263308.2287969412 ], [ 2062694.8811879046, 7263306.053551591 ], [ 2062670.8027820452, 7263289.2652053135 ], [ 2062668.3169987618, 7263287.5868598539 ], [ 2062647.5559137303, 7263274.0182227101 ], [ 2062644.5969292191, 7263272.1573286597 ], [ 2062622.477746398, 7263258.7803619336 ], [ 2062620.0146595321, 7263257.3383666156 ], [ 2062597.6505738311, 7263244.6705151657 ], [ 2062595.4055486803, 7263243.4365617167 ], [ 2062577.3940550718, 7263233.8350722212 ], [ 2062574.9011611324, 7263232.5507292729 ], [ 2062546.0916769139, 7263218.2155931946 ], [ 2062544.4432300061, 7263217.4141159393 ], [ 2062529.9160364582, 7263210.5148619385 ], [ 2062526.4829263161, 7263208.9629796743 ], [ 2062509.7961346451, 7263201.7954277806 ], [ 2062507.8037524512, 7263200.9649852458 ], [ 2062470.6787022706, 7263185.9591424931 ], [ 2062467.0890362225, 7263184.5878432253 ], [ 2062452.0831688661, 7263179.1834471254 ], [ 2062450.2936248451, 7263178.5580367381 ], [ 2062429.1429215928, 7263171.3905100757 ], [ 2062426.699938714, 7263170.5974627612 ], [ 2062409.4788134899, 7263165.2505687959 ], [ 2062407.738388605, 7263164.7274848158 ], [ 2062388.9476585577, 7263159.2656076513 ], [ 2062387.2505297039, 7263158.788487995 ], [ 2062376.17424037, 7263155.7796660624 ], [ 2062374.8647412907, 7263155.4334524805 ], [ 2062360.7049020631, 7263151.7922045533 ], [ 2062357.6126075042, 7263151.0492279455 ], [ 2062329.6602833634, 7263144.801617017 ], [ 2062327.1765652508, 7263144.2794844117 ], [ 2062307.8181058015, 7263140.4657611763 ], [ 2062304.4374312111, 7263139.8598636603 ], [ 2062273.357029384, 7263134.8387836348 ], [ 2062270.6827608738, 7263134.4437645189 ], [ 2062238.1997334587, 7263130.0934420545 ], [ 2062236.1350260444, 7263129.8387566237 ], [ 2062188.0561379704, 7263124.4152302435 ], [ 2062186.3997381325, 7263124.2423362117 ], [ 2062111.6018564878, 7263117.0640800949 ], [ 2062079.9252470187, 7263113.8395979125 ], [ 2062011.7871915072, 7263106.5850457922 ], [ 2061975.1428663097, 7263102.2565513691 ], [ 2061951.3754892081, 7263099.0058936598 ], [ 2061930.1443418434, 7263095.3091927124 ], [ 2061893.8121717423, 7263087.9082072163 ], [ 2061878.2919774, 7263084.1227642922 ], [ 2061864.2891045816, 7263080.2526290184 ], [ 2061823.6404258381, 7263067.3692535823 ], [ 2061800.7963129312, 7263059.3770361589 ], [ 2061754.6321223932, 7263042.5348738981 ], [ 2061715.902045015, 7263028.1445879266 ], [ 2061558.9920159504, 7262968.9136622529 ], [ 2061525.294242797, 7262955.8377056979 ], [ 2061485.6175538504, 7262939.9563612044 ], [ 2061456.2941650094, 7262927.3316644542 ], [ 2061437.4077957775, 7262918.7496506413 ], [ 2061406.3446317308, 7262903.3422499849 ], [ 2061383.8418769713, 7262891.028596228 ], [ 2061357.2117236701, 7262875.5302123521 ], [ 2061334.1907053418, 7262861.8097075811 ], [ 2061290.3698198539, 7262835.0597878229 ], [ 2061255.9599949203, 7262813.9941123724 ], [ 2061254.9424787895, 7262813.3794740783 ], [ 2061234.4596924845, 7262801.1722679129 ], [ 2061232.7093214474, 7262800.1529730614 ], [ 2061208.3526168615, 7262786.29772129 ], [ 2061206.2659264274, 7262785.1434243871 ], [ 2061174.6177951952, 7262768.1262192195 ], [ 2061171.020169473, 7262766.2845076099 ], [ 2061136.6447107156, 7262749.5547912605 ], [ 2061132.4972012641, 7262747.6520828381 ], [ 2061105.1348704288, 7262735.8474018387 ], [ 2061101.7792942154, 7262734.471362439 ], [ 2061080.7955701984, 7262726.3077460481 ], [ 2061079.8279711932, 7262725.9370665392 ], [ 2061065.6013402697, 7262720.5713139223 ], [ 2061064.179034187, 7262720.0471517835 ], [ 2061047.0358326051, 7262713.8765408155 ], [ 2061043.2553325708, 7262712.6003721338 ], [ 2061015.982057329, 7262703.9960189844 ], [ 2061013.9278231985, 7262703.3721010722 ], [ 2060990.239035557, 7262696.4541313397 ], [ 2060987.4274025713, 7262695.6773547092 ], [ 2060966.399150759, 7262690.1966406433 ], [ 2060963.0338716879, 7262689.3814792922 ], [ 2060943.9537109684, 7262685.1080580465 ], [ 2060942.8810229653, 7262684.8739825767 ], [ 2060918.1680960078, 7262679.623235 ], [ 2060914.7537577266, 7262678.9596323231 ], [ 2060889.328386029, 7262674.4754200298 ], [ 2060886.5275906664, 7262674.0223203739 ], [ 2060866.7461171527, 7262671.1095000841 ], [ 2060863.7771822119, 7262670.7176487995 ], [ 2060844.7415492847, 7262668.4947077269 ], [ 2060826.8329060054, 7262666.4049215829 ], [ 2060822.8540122297, 7262666.0210555121 ], [ 2060805.5326994606, 7262664.6987894913 ], [ 2060803.2484429746, 7262664.5506900521 ], [ 2060783.13301099, 7262663.4775467785 ], [ 2060781.9702434959, 7262663.4222990386 ], [ 2060758.9827686453, 7262662.4641355285 ], [ 2060755.2494115352, 7262662.3783089574 ], [ 2060733.1251570845, 7262662.2829027763 ], [ 2060730.1367221412, 7262662.2643306162 ], [ 2060727.0885905328, 7262662.291847676 ], [ 2060688.4050674834, 7262663.2308479035 ], [ 2060683.4649266908, 7262663.4731188826 ], [ 2060659.5980278649, 7262665.2361400211 ], [ 2060656.7374873615, 7262665.4887899123 ], [ 2060619.6458330275, 7262669.3022826435 ], [ 2060615.0727869158, 7262669.8792379163 ], [ 2060574.0960823547, 7262676.0114914263 ], [ 2060569.411430913, 7262676.826872752 ], [ 2060542.3051349067, 7262682.2117618239 ], [ 2060539.9948635995, 7262682.6991354013 ], [ 2060512.6214008126, 7262688.8122345973 ], [ 2060510.3500138945, 7262689.3473841166 ], [ 2060486.0823649019, 7262695.3646713644 ], [ 2060481.8494504979, 7262696.5133418143 ], [ 2060460.676483348, 7262702.7605939778 ], [ 2060458.6697010228, 7262703.3756774012 ], [ 2060431.975287132, 7262711.8650495177 ], [ 2060429.5803373363, 7262712.6601035427 ], [ 2060401.0046240492, 7262722.548413137 ], [ 2060397.7992131067, 7262723.7192250583 ], [ 2060377.2273712084, 7262731.6337143965 ], [ 2060373.5421711444, 7262733.1363524832 ], [ 2060355.1410593153, 7262741.0700132679 ], [ 2060353.8709452122, 7262741.6281040581 ], [ 2060327.8889760613, 7262753.2603217009 ], [ 2060325.909557875, 7262754.1725369329 ], [ 2060305.9833690235, 7262763.6201333264 ], [ 2060302.7921612489, 7262765.2034030231 ], [ 2060284.4244452661, 7262774.7276648767 ], [ 2060281.0288425889, 7262776.5725050503 ], [ 2060265.154683203, 7262785.5985264648 ], [ 2060264.8630625592, 7262785.8315116428 ], [ 2060264.5146978714, 7262785.9655517032 ], [ 2060256.3478758694, 7262790.6892620707 ], [ 2060244.1296426139, 7262797.6753509324 ], [ 2060241.676315547, 7262799.1248713778 ], [ 2060228.8634421572, 7262806.9436109038 ], [ 2060227.237537337, 7262808.3270022254 ], [ 2060225.2998790429, 7262809.2230035486 ], [ 2060192.3715736659, 7262831.2803230239 ], [ 2060189.3019203781, 7262833.4208389465 ], [ 2060152.3215855353, 7262860.2499819519 ], [ 2060150.3811415993, 7262861.6939078514 ], [ 2060113.6902374348, 7262889.6921328967 ], [ 2060111.6423031911, 7262891.2974645831 ], [ 2060053.9821940672, 7262937.7197393272 ], [ 2060000.6502763417, 7262980.6246201145 ], [ 2059952.6601973495, 7263017.6362561425 ], [ 2059950.5032398726, 7263019.3476481829 ], [ 2059919.8114720148, 7263044.3955855658 ], [ 2059883.0560268101, 7263071.1581039233 ], [ 2059851.7427291323, 7263093.253715259 ], [ 2059822.7323252503, 7263112.2384579284 ], [ 2059793.13701305, 7263130.6059153145 ], [ 2059772.7971594466, 7263142.792645541 ], [ 2059740.3022098208, 7263161.8002242986 ], [ 2059710.8717575958, 7263178.0597300446 ], [ 2059651.4213420842, 7263207.8569773957 ], [ 2059601.2000258199, 7263230.8996407995 ], [ 2059530.89574966, 7263261.6700402042 ], [ 2059530.6321279514, 7263261.8388783224 ], [ 2059530.3297302092, 7263261.9198618019 ], [ 2059498.3579032365, 7263276.1494650263 ], [ 2059389.1573273207, 7263323.7051040716 ], [ 2059343.1710518661, 7263341.907290604 ], [ 2059300.1964400427, 7263357.4967202395 ], [ 2059253.739636, 7263370.1060249219 ], [ 2059205.6370255228, 7263379.9390635528 ], [ 2059155.8215370264, 7263387.6820876701 ], [ 2059103.6794725263, 7263392.7502455888 ], [ 2059053.8226067408, 7263393.6158931069 ], [ 2059010.7374207494, 7263392.2444206988 ], [ 2058950.6377073915, 7263385.7066722633 ], [ 2058899.7985222498, 7263375.8883282728 ], [ 2058856.40768266, 7263364.5667177904 ], [ 2058805.3233880252, 7263347.5424066568 ], [ 2058754.359451497, 7263326.558116015 ], [ 2058713.0993589282, 7263305.9284782708 ], [ 2058670.3036355313, 7263280.6638621753 ], [ 2058637.2890792354, 7263258.3396945028 ], [ 2058608.3861515806, 7263237.6637375848 ], [ 2058593.7713375599, 7263225.8225018494 ], [ 2058567.8628002738, 7263203.8572323471 ], [ 2058531.2673424915, 7263170.6717272028 ], [ 2058502.1692034181, 7263140.720752364 ], [ 2058478.5725450574, 7263112.7093187906 ], [ 2058460.6769588725, 7263088.5488624983 ], [ 2058442.5707112891, 7263061.2404271904 ], [ 2058418.432562822, 7263022.2861180641 ], [ 2058394.2181832565, 7262977.4970442913 ], [ 2058377.0196462232, 7262942.231620403 ], [ 2058362.0426944017, 7262904.6616893858 ], [ 2058348.0148336636, 7262862.665012734 ], [ 2058335.91214586, 7262821.292108817 ], [ 2058265.4745054804, 7262529.5488735139 ], [ 2058253.8078561907, 7262476.0963071277 ], [ 2058245.5390539584, 7262428.2612646148 ], [ 2058238.9568293719, 7262372.0754922228 ], [ 2058237.0170435479, 7262332.7651485289 ], [ 2058236.6430420312, 7262292.899453002 ], [ 2058239.9970735214, 7262250.4542755904 ], [ 2058243.857046986, 7262215.9001287464 ], [ 2058247.8370300727, 7262188.3618594734 ], [ 2058255.2664685149, 7262149.3610419556 ], [ 2058268.3508225961, 7262100.0998018961 ], [ 2058282.2506208054, 7262056.4693434834 ], [ 2058306.4768992749, 7261998.4430528209 ], [ 2058329.2849728873, 7261954.4226852646 ], [ 2058360.5208524852, 7261902.4505864903 ], [ 2058386.1753623039, 7261866.9522675108 ], [ 2058409.0928376375, 7261837.5072939638 ], [ 2058435.2026986701, 7261807.8322039209 ], [ 2058460.1146702303, 7261781.2981511308 ], [ 2058478.250041998, 7261764.6219862038 ], [ 2058528.471416326, 7261719.9886251874 ], [ 2058747.6655824052, 7261534.7459525196 ], [ 2058751.8034435101, 7261531.0473767444 ], [ 2058781.748386533, 7261502.7479891321 ], [ 2058783.8639864526, 7261500.6886816891 ], [ 2058814.6326937065, 7261469.8411244042 ], [ 2058819.3298093861, 7261464.7955161035 ], [ 2058850.4992668096, 7261428.9090385977 ], [ 2058854.2381161607, 7261424.3384999698 ], [ 2058882.9140169874, 7261387.0918439412 ], [ 2058885.3466464763, 7261383.7945276992 ], [ 2058917.729486349, 7261337.9645230845 ], [ 2058919.8766329533, 7261334.7989923079 ], [ 2058956.7679122025, 7261278.1058081184 ], [ 2058958.3690340912, 7261275.5624600705 ], [ 2058994.8621439373, 7261215.6143854177 ], [ 2059051.3930452641, 7261125.9585626218 ], [ 2059081.0587420829, 7261084.1619948652 ], [ 2059110.185566012, 7261046.0834578397 ], [ 2059140.2678381598, 7261012.2626002077 ], [ 2059172.6219754566, 7260980.5776725281 ], [ 2059205.0088141342, 7260951.3783917492 ], [ 2059241.4984607382, 7260923.7529787505 ], [ 2059282.0689854762, 7260895.2107202252 ], [ 2059330.3377132786, 7260866.5360859744 ], [ 2059388.7795197538, 7260837.5341944508 ], [ 2059461.2722972983, 7260804.7502927408 ], [ 2059526.3275047736, 7260775.9935570657 ], [ 2059851.0902911488, 7260632.4428731622 ], [ 2059852.1000611943, 7260631.9898416242 ], [ 2059927.3743008685, 7260597.7165451711 ], [ 2059930.2269297149, 7260596.3629351854 ], [ 2059977.8494078752, 7260572.8372488543 ], [ 2059981.3715259996, 7260571.0094963461 ], [ 2060018.4631803336, 7260550.8173104916 ], [ 2060023.5545536245, 7260547.8478681296 ], [ 2060058.8317002549, 7260525.8549203379 ], [ 2060060.9102913053, 7260524.5231501721 ], [ 2060099.7051338486, 7260498.9861201178 ], [ 2060105.6414668686, 7260494.7606529733 ], [ 2060143.4233020421, 7260465.7370476732 ], [ 2060146.6924887868, 7260463.1149589987 ], [ 2060176.1921538475, 7260438.4210322546 ], [ 2060181.0759442453, 7260434.0529103111 ], [ 2060217.3772301918, 7260399.3780940892 ], [ 2060219.5742778908, 7260397.2137172082 ], [ 2060245.0107815398, 7260371.3705423577 ], [ 2060249.5338602352, 7260366.4572594473 ], [ 2060273.2115159251, 7260338.9474946084 ], [ 2060275.6659719506, 7260335.982228714 ], [ 2060307.2695753875, 7260296.2694864245 ], [ 2060310.1701533478, 7260292.4392977031 ], [ 2060333.1131004002, 7260260.5811265213 ], [ 2060335.7320248771, 7260256.7609905712 ], [ 2060359.3651527716, 7260220.5160128241 ], [ 2060362.1637770387, 7260215.9623785764 ], [ 2060390.3610040566, 7260167.2081670864 ], [ 2060393.6593758131, 7260161.0132159274 ], [ 2060413.1959464469, 7260120.9947597487 ], [ 2060415.2688349099, 7260116.4659508634 ], [ 2060432.7459949655, 7260075.6239650166 ], [ 2060435.0018497866, 7260069.8663138589 ], [ 2060450.6088423973, 7260026.0935962815 ], [ 2060452.1375835347, 7260021.4501508884 ], [ 2060468.4124930874, 7259967.6205795631 ], [ 2060469.7140038726, 7259962.9018465374 ], [ 2060479.599174655, 7259923.3057395071 ], [ 2060480.8939842635, 7259917.3532067779 ], [ 2060491.0351898749, 7259862.7771878261 ], [ 2060492.0827971518, 7259855.7627257407 ], [ 2060498.8176263445, 7259796.3023079233 ], [ 2060499.2503448762, 7259791.4104938395 ], [ 2060502.0667279921, 7259747.2369059054 ], [ 2060502.2672164151, 7259740.2194546005 ], [ 2060501.9332579444, 7259689.2075073635 ], [ 2060501.8353810741, 7259685.3907015221 ], [ 2060499.8204982916, 7259640.374801564 ], [ 2060499.2472549751, 7259633.2618171182 ], [ 2060494.0931625487, 7259589.0698638512 ], [ 2060493.7139377252, 7259586.1839981368 ], [ 2060488.1924909845, 7259548.4285215326 ], [ 2060487.0145960737, 7259541.8964033835 ], [ 2060479.2333636673, 7259505.6735371789 ], [ 2060478.5434535667, 7259502.6857483592 ], [ 2060463.5709820539, 7259442.0975843212 ], [ 2060461.4670512984, 7259434.7892076932 ], [ 2060447.4407954596, 7259392.2264462095 ], [ 2060445.498965868, 7259386.8550955169 ], [ 2060427.0087984453, 7259339.9443808952 ], [ 2060424.4366344942, 7259333.9919610415 ], [ 2060403.5976258181, 7259289.7632104186 ], [ 2060401.7983167046, 7259286.1366195623 ], [ 2060379.1670642253, 7259242.7509286907 ], [ 2060376.0299713053, 7259237.1789484126 ], [ 2060351.5062874837, 7259196.7050082916 ], [ 2060348.1874738743, 7259191.5866740495 ], [ 2060319.3445938095, 7259149.9445136758 ], [ 2060317.4960048681, 7259147.3640768901 ], [ 2060291.7032788531, 7259112.5411338033 ], [ 2060287.8247504374, 7259107.6334090848 ], [ 2060252.5030760088, 7259065.7043391299 ], [ 2060247.7612193096, 7259060.4631412374 ], [ 2060212.305961492, 7259023.9549605884 ], [ 2060209.5419062146, 7259021.2174350433 ], [ 2060162.2088587296, 7258976.1283427672 ], [ 2060161.2506934518, 7258975.2275451515 ], [ 2059937.6543642429, 7258767.7712619631 ], [ 2059937.0280243473, 7258767.1950738467 ], [ 2059827.2224786291, 7258667.0411067503 ], [ 2059827.01437874, 7258666.8518337253 ], [ 2059635.2939589974, 7258492.9685184956 ], [ 2059568.1704110808, 7258431.7780833608 ], [ 2059502.4509263791, 7258371.4768455746 ], [ 2059446.017323866, 7258319.1720306985 ], [ 2059396.971667795, 7258271.01373538 ], [ 2059328.783556785, 7258200.7732458981 ], [ 2059268.870028636, 7258136.0367650231 ], [ 2059219.393842624, 7258079.5670228247 ], [ 2059167.9091785038, 7258013.5652727541 ], [ 2058866.4943096887, 7257611.9502832694 ], [ 2058844.0742083532, 7257580.2988274824 ], [ 2058819.9268840591, 7257542.744334924 ], [ 2058793.7481127318, 7257497.7624914804 ], [ 2058701.2829776153, 7257331.8530774266 ], [ 2058654.9061023348, 7257248.6441646805 ], [ 2058654.6968949717, 7257248.2706890218 ], [ 2058475.2832716608, 7256929.5843528565 ], [ 2058474.4476356846, 7256928.5292327516 ], [ 2058473.9455046682, 7256927.2804612098 ], [ 2058436.5310238122, 7256864.7779428922 ], [ 2058434.470153772, 7256861.4822518285 ], [ 2058403.2116407577, 7256813.5908003645 ], [ 2058399.1294445493, 7256807.7960520862 ], [ 2058370.6761827022, 7256770.3026689347 ], [ 2058367.176404651, 7256765.9490248421 ], [ 2058331.687750987, 7256724.2431126963 ], [ 2058329.2189458904, 7256721.4490546333 ], [ 2058304.3279077485, 7256694.3154375441 ], [ 2058300.4444598218, 7256690.3121901816 ], [ 2058261.927916008, 7256652.7618700825 ], [ 2058256.4204767046, 7256647.7778548412 ], [ 2058227.4774090971, 7256623.4784319922 ], [ 2058223.2692537911, 7256620.1340665389 ], [ 2058181.4465211011, 7256588.6923719235 ], [ 2058176.7784727532, 7256585.3876294186 ], [ 2058130.5363562773, 7256554.597103077 ], [ 2058124.2050389375, 7256550.7127931677 ], [ 2058077.6846237348, 7256524.4988147477 ], [ 2058073.4035503694, 7256522.2214072431 ], [ 2058025.3469261928, 7256498.1329638232 ], [ 2058018.7724648013, 7256495.1297010584 ], [ 2057966.5302277731, 7256473.5114392675 ], [ 2057961.1792108065, 7256471.4745364171 ], [ 2057915.5938793262, 7256455.6007577013 ], [ 2057909.6746395864, 7256453.743323788 ], [ 2057861.6736751569, 7256440.3013794897 ], [ 2057856.8720771119, 7256439.0841689426 ], [ 2057803.8839994944, 7256427.0400532493 ], [ 2057796.2198002534, 7256425.6096735382 ], [ 2057743.0424794999, 7256417.8164320691 ], [ 2057736.5991093498, 7256417.084652002 ], [ 2057684.9579975731, 7256412.9103882536 ], [ 2057680.222734154, 7256412.6404713113 ], [ 2057626.0658018799, 7256410.8405601075 ], [ 2057620.612263222, 7256410.8081039842 ], [ 2057577.5093563898, 7256411.7272075312 ], [ 2057571.3209491489, 7256412.0512163248 ], [ 2057521.7837757454, 7256416.1871835943 ], [ 2057520.9273387399, 7256416.2623979654 ], [ 2057478.1249945292, 7256420.206887302 ], [ 2057475.9665387566, 7256420.4294438474 ], [ 2057388.0190129033, 7256430.4631063519 ], [ 2057327.9848319301, 7256435.6742901038 ], [ 2057267.9293244975, 7256438.283790214 ], [ 2057217.604355813, 7256436.5518455412 ], [ 2057164.0277169019, 7256430.7770345751 ], [ 2057117.5997122505, 7256423.2413957957 ], [ 2057076.0088584013, 7256414.0114781512 ], [ 2057029.9270058414, 7256400.3565136613 ], [ 2056977.8468366787, 7256380.2101361407 ], [ 2056926.2545841024, 7256355.7434794446 ], [ 2056876.8701990838, 7256328.3214170616 ], [ 2056833.0834904551, 7256300.0799814174 ], [ 2056799.6168696715, 7256274.956354891 ], [ 2056761.7017471844, 7256242.6275957003 ], [ 2056730.6877155208, 7256212.2701783236 ], [ 2056696.1277693496, 7256172.3404311594 ], [ 2056665.3818509402, 7256134.6611212594 ], [ 2056639.8172443896, 7256098.8876003521 ], [ 2056615.3466336594, 7256058.7225873144 ], [ 2056596.1577493863, 7256023.1238640202 ], [ 2056576.7102839437, 7255980.1150027011 ], [ 2056561.4825816122, 7255940.8705805531 ], [ 2056545.2529943695, 7255891.9987540636 ], [ 2056535.6158605053, 7255855.8619594937 ], [ 2056526.5422023528, 7255806.3738085348 ], [ 2056520.1611045003, 7255761.4315332193 ], [ 2056515.8385858187, 7255712.5867687063 ], [ 2056509.066989969, 7255546.6669814885 ], [ 2056508.8123068619, 7255542.5315353312 ], [ 2056503.9810409606, 7255483.9077910883 ], [ 2056503.4476737792, 7255478.9496499328 ], [ 2056496.1339832353, 7255423.9065268682 ], [ 2056495.1770391578, 7255418.0439846711 ], [ 2056484.7797987175, 7255364.41799541 ], [ 2056482.9719179035, 7255356.731386669 ], [ 2056469.9920652756, 7255309.9214245565 ], [ 2056468.713331918, 7255305.6774807619 ], [ 2056448.8873306089, 7255244.7962304102 ], [ 2056446.3778658092, 7255237.9489813326 ], [ 2056425.9062114533, 7255187.8276023995 ], [ 2056422.6303285083, 7255180.6334507987 ], [ 2056394.6780043703, 7255125.1710149683 ], [ 2056391.4110771227, 7255119.203096888 ], [ 2056360.3084113949, 7255066.7084638365 ], [ 2056356.9654046672, 7255061.4473154955 ], [ 2056321.8775011671, 7255009.8528235639 ], [ 2056318.039075034, 7255004.5862782132 ], [ 2056203.970697304, 7254858.3385213288 ], [ 2056167.380717664, 7254809.1137767695 ], [ 2056134.4736768154, 7254758.8374867942 ], [ 2056112.7871362688, 7254720.1794204013 ], [ 2056097.5784984576, 7254691.1587833771 ], [ 2056081.8443131491, 7254653.5548621761 ], [ 2056064.3150264141, 7254602.4089675955 ], [ 2056048.2998239228, 7254551.127069233 ], [ 2056001.9722605043, 7254382.3910098318 ], [ 2056000.8147414897, 7254378.4880333683 ], [ 2055978.7066906174, 7254309.1529151937 ], [ 2055976.5363648231, 7254303.0390919065 ], [ 2055952.3689033731, 7254241.3807401815 ], [ 2055947.9939656877, 7254231.7516162386 ], [ 2055923.5259416103, 7254184.6802608985 ], [ 2055923.1856681176, 7254184.0314644808 ], [ 2055898.6731162448, 7254137.7069417387 ], [ 2055894.4320902424, 7254130.447754683 ], [ 2055864.5650708613, 7254083.932083698 ], [ 2055860.0610696566, 7254077.4893003544 ], [ 2055827.1550281802, 7254034.1514914557 ], [ 2055824.3667255118, 7254030.6451833704 ], [ 2055787.3975226178, 7253986.2356630387 ], [ 2055782.3915393897, 7253980.6609106082 ], [ 2055746.3128924258, 7253943.3915633345 ], [ 2055741.3283968002, 7253938.587104884 ], [ 2055694.7523218505, 7253896.7047627047 ], [ 2055689.526071819, 7253892.3182391124 ], [ 2055642.9166010257, 7253855.8340776693 ], [ 2055637.7873300398, 7253852.075816053 ], [ 2055584.5209536955, 7253815.5918243853 ], [ 2055583.8398897201, 7253815.1294467812 ], [ 2055480.2908982276, 7253745.4504532591 ], [ 2055419.8688556601, 7253703.0967047457 ], [ 2055377.4140271754, 7253667.8289821837 ], [ 2055337.0341207231, 7253628.8798846649 ], [ 2055302.1752008484, 7253590.8076016642 ], [ 2055270.0502155384, 7253549.9640451064 ], [ 2055245.7302895067, 7253516.1809677184 ], [ 2055226.4487961153, 7253485.4833216444 ], [ 2055205.1823282654, 7253445.621255761 ], [ 2055183.2753064523, 7253395.8899054602 ], [ 2055169.1400948577, 7253358.8690511994 ], [ 2055154.3792391471, 7253310.0734576574 ], [ 2055142.9040622201, 7253263.5327289049 ], [ 2055133.5138418495, 7253204.8996595982 ], [ 2055127.9456658349, 7253144.4982008571 ], [ 2055125.6725973184, 7253084.7946150852 ], [ 2055114.7144360142, 7252440.0673399279 ], [ 2055112.8665779938, 7252331.0030159298 ], [ 2055112.8035414405, 7252328.7636984354 ], [ 2055108.6624563842, 7252223.5639847359 ], [ 2055108.5342929889, 7252221.0889321305 ], [ 2055105.2837638569, 7252170.4703259729 ], [ 2055103.7877562821, 7252158.5098439641 ], [ 2055093.6242867731, 7252104.121520536 ], [ 2055092.9938005826, 7252101.0201935479 ], [ 2055080.5371495613, 7252044.3549278043 ], [ 2055079.0328851093, 7252038.3926047124 ], [ 2055064.5168235102, 7251987.5071240328 ], [ 2055062.3560654812, 7251980.8303062189 ], [ 2055042.3853488343, 7251925.7924521407 ], [ 2055040.291288655, 7251920.4967495603 ], [ 2055014.4874306887, 7251860.3114994522 ], [ 2055011.6270302967, 7251854.2152496539 ], [ 2054981.0698300735, 7251794.4131931765 ], [ 2054980.31417363, 7251793.375628354 ], [ 2054979.8852569922, 7251792.1658399664 ], [ 2054936.8936696483, 7251713.0555962231 ], [ 2054936.2831279545, 7251711.9488480473 ], [ 2054874.3533142856, 7251601.3452554354 ], [ 2054817.148758512, 7251497.8850096492 ], [ 2054775.0318578121, 7251407.9835685091 ], [ 2054749.8736323826, 7251343.9091933928 ], [ 2054736.2652407018, 7251295.5581525825 ], [ 2054732.9211977355, 7251285.6828429671 ], [ 2054713.3400993038, 7251236.4669471765 ], [ 2054709.0132060777, 7251227.045375417 ], [ 2054691.5583099225, 7251193.7119231541 ], [ 2054689.6471504103, 7251190.2320859414 ], [ 2054652.7336072635, 7251126.0722864931 ], [ 2054652.5747696436, 7251125.797220787 ], [ 2054570.1538186613, 7250983.5874518827 ], [ 2054569.9447669075, 7250983.2284730356 ], [ 2054504.0658922554, 7250870.6411901787 ], [ 2054502.3087895468, 7250867.7515299963 ], [ 2054464.5696999847, 7250807.9878051942 ], [ 2054392.1697849883, 7250682.9774268651 ], [ 2054391.9960297958, 7250682.6786019923 ], [ 2054353.2540327897, 7250616.3141836096 ], [ 2054327.6223216187, 7250569.863694544 ], [ 2054308.4074575473, 7250545.1724274075 ], [ 2054301.3925108437, 7250540.4212062191 ], [ 2054258.7848452115, 7250466.7453596089 ], [ 2054258.5692898699, 7250466.374466 ], [ 2054183.0390153669, 7250337.0531756151 ], [ 2054182.1580427662, 7250335.5741744461 ], [ 2054140.0904071957, 7250266.3128718948 ], [ 2054139.5342444954, 7250265.4080550233 ], [ 2054076.2936417754, 7250163.7366322102 ], [ 2054075.5059233063, 7250162.4907907583 ], [ 2054017.7422395316, 7250072.6062384853 ], [ 2054017.0075645829, 7250071.479757837 ], [ 2053971.2399348936, 7250002.3248396488 ], [ 2053929.8436272766, 7249937.8356485702 ], [ 2053889.7139547581, 7249866.7699273266 ], [ 2053872.1815831612, 7249835.0541289877 ], [ 2053833.6901351272, 7249765.1691530738 ], [ 2053818.0760099066, 7249732.0270992732 ], [ 2053800.0006799628, 7249686.8424521536 ], [ 2053780.3500126291, 7249636.4488608614 ], [ 2053757.5897325808, 7249576.7322449852 ], [ 2053707.253451095, 7249443.3764011459 ], [ 2053700.669722721, 7249424.3875305019 ], [ 2053694.0158697912, 7249398.9569620378 ], [ 2053690.1381615864, 7249377.1708780201 ], [ 2053686.4133992041, 7249350.1457371442 ], [ 2053684.2406897882, 7249318.1988840858 ], [ 2053684.588295782, 7249292.0954099195 ], [ 2053687.7527223898, 7249267.660876737 ], [ 2053692.2204784111, 7249239.9886964494 ], [ 2053698.8550329842, 7249212.7138117906 ], [ 2053706.839932204, 7249187.1053949343 ], [ 2053720.0066925925, 7249156.5240390971 ], [ 2053739.7374178311, 7249122.200572947 ], [ 2053768.6051376665, 7249079.6053881701 ], [ 2053793.8022362993, 7249047.7219511149 ], [ 2053817.2669201752, 7249023.1302386727 ], [ 2053855.9851067581, 7248989.6406933647 ], [ 2053878.8151648447, 7248972.5270325067 ], [ 2053909.3651365009, 7248955.4536775248 ], [ 2053945.9345635695, 7248939.0702910973 ], [ 2053981.3820344557, 7248927.5340179745 ], [ 2054016.7010551814, 7248919.866460952 ], [ 2054027.8386655312, 7248918.2818829687 ], [ 2054033.4295379159, 7248920.635714951 ], [ 2054064.6052481662, 7248923.2710070563 ], [ 2054156.828922519, 7248916.5498909792 ], [ 2054208.8671265389, 7248918.688036833 ], [ 2054215.1676463208, 7248918.7482442465 ], [ 2054251.7583629456, 7248917.9448172925 ], [ 2054256.5792454963, 7248917.7224848 ], [ 2054290.2616153066, 7248915.3534695534 ], [ 2054306.8675812655, 7248922.436124824 ], [ 2054338.0306666917, 7248925.2167328196 ], [ 2054374.699029512, 7248922.7162036458 ], [ 2054392.5653960018, 7248930.2919747401 ], [ 2054423.7342720777, 7248933.006903518 ], [ 2054817.4156512681, 7248905.3269282309 ], [ 2054822.6148798084, 7248904.8246090356 ], [ 2054826.5020154773, 7248904.346293577 ], [ 2054835.9688264229, 7248913.4504984822 ], [ 2054864.1176244849, 7248927.1075421507 ], [ 2054895.1089808941, 7248931.3977055522 ], [ 2054925.9092457558, 7248925.9010376027 ], [ 2054977.561489484, 7248907.9960846342 ], [ 2054981.9799792711, 7248906.3467309456 ], [ 2055009.164198922, 7248895.4622228881 ], [ 2055013.7341600966, 7248893.4991825363 ], [ 2055066.5845594718, 7248869.2230015434 ], [ 2055088.4970051078, 7248861.449790271 ], [ 2055111.3364018276, 7248854.5409100596 ], [ 2055157.8050298586, 7248845.6393508678 ], [ 2055396.87799981, 7248829.1251801811 ], [ 2055397.2610635229, 7248829.0979805812 ], [ 2055549.3791476914, 7248818.0031706439 ], [ 2055552.9620390676, 7248817.6769611128 ], [ 2055585.1890316538, 7248814.157231587 ], [ 2055590.3050427572, 7248813.4644168597 ], [ 2055618.9141518907, 7248808.835209772 ], [ 2055620.0388569213, 7248808.6466353582 ], [ 2055639.2192051865, 7248805.3181988932 ], [ 2055640.9790429806, 7248804.9965662165 ], [ 2055672.1596323501, 7248799.0092099309 ], [ 2055701.5839473673, 7248788.3753319988 ], [ 2055726.2820849046, 7248769.1692997105 ], [ 2055743.8364191779, 7248743.2711333213 ], [ 2055752.5286096404, 7248713.2159258015 ], [ 2055751.5078041279, 7248681.9456902696 ], [ 2055740.8739261955, 7248652.5213752529 ], [ 2055721.6678939066, 7248627.8232377153 ], [ 2055695.7697275176, 7248610.2689034417 ], [ 2055665.7145199978, 7248601.576712979 ], [ 2055653.1122435601, 7248601.9881097293 ], [ 2055645.9508863897, 7248598.959513627 ], [ 2055614.7794550229, 7248596.2740824446 ], [ 2055279.5269661706, 7248620.1647400837 ], [ 2054103.7455303757, 7248703.4896039655 ], [ 2054096.6913668225, 7248704.2417820068 ], [ 2054061.15818536, 7248709.3110153871 ], [ 2054057.6766800536, 7248709.8704926986 ], [ 2054005.5155566211, 7248719.1989993416 ], [ 2053998.676517122, 7248720.4168490581 ], [ 2053984.9421038441, 7248722.3708812259 ], [ 2053977.8122873344, 7248723.6502568899 ], [ 2053934.0191996542, 7248733.1574852914 ], [ 2053924.2873960866, 7248735.7902388098 ], [ 2053878.9692313869, 7248750.5388996406 ], [ 2053869.0310661921, 7248754.3697405579 ], [ 2053823.5570542032, 7248774.7424499644 ], [ 2053815.6572766658, 7248778.7097617611 ], [ 2053775.4041487933, 7248801.2058854569 ], [ 2053764.2090677356, 7248808.4836962437 ], [ 2053733.2288534478, 7248831.7068031942 ], [ 2053727.7897709443, 7248836.0888543427 ], [ 2053682.8055647155, 7248874.9982337747 ], [ 2053675.8756146599, 7248881.5977487219 ], [ 2053645.886143839, 7248913.0276391311 ], [ 2053639.7780566369, 7248920.0572333224 ], [ 2053609.4212314985, 7248958.4695893489 ], [ 2053605.0982140685, 7248964.3713494735 ], [ 2053572.1031169982, 7249013.056602913 ], [ 2053568.1869482324, 7249019.3215109818 ], [ 2053547.2986628243, 7249055.6586627318 ], [ 2052822.3666662171, 7247170.1903731823 ], [ 2052822.3268612265, 7247170.1215148224 ], [ 2052822.3101606236, 7247170.0437523583 ], [ 2052817.6646555022, 7247158.0177530665 ], [ 2052776.2505715988, 7247045.7421243228 ], [ 2052776.0691787493, 7247045.2880942924 ], [ 2052776.0539311089, 7247045.2136165248 ], [ 2052650.6187893115, 7246710.9699737225 ], [ 2052603.714598177, 7246571.0990543934 ], [ 2052588.6477911505, 7246523.4298489429 ], [ 2052574.7430327069, 7246460.5363272494 ], [ 2052573.2937674196, 7246454.7935724715 ], [ 2052545.262507516, 7246356.1320465682 ], [ 2052520.1984566648, 7246247.7257499704 ], [ 2052463.1441713809, 7245906.5644005807 ], [ 2052415.6642808039, 7245555.6031784192 ], [ 2052415.5204009132, 7245554.5795034934 ], [ 2052383.1179707232, 7245332.3817888293 ], [ 2052380.3450151521, 7245245.5540337069 ], [ 2052382.7397884224, 7245162.2465438275 ], [ 2052390.5469746704, 7245089.2216708036 ], [ 2052412.8456698614, 7244979.0334708365 ], [ 2052420.6485315615, 7244947.1296505416 ], [ 2052442.5317089928, 7244881.8338214876 ], [ 2052492.9977744019, 7244767.9554914124 ], [ 2052534.3996461476, 7244695.3181739897 ], [ 2052562.4052630651, 7244652.9620970758 ], [ 2052614.2683166731, 7244586.8786457255 ], [ 2052646.4913128554, 7244556.0067322645 ], [ 2052649.647951805, 7244552.8441956108 ], [ 2052709.1984811181, 7244490.4547780482 ], [ 2052746.2710690757, 7244458.072381434 ], [ 2052782.201587118, 7244430.2631535688 ], [ 2052824.3298615413, 7244400.2094711186 ], [ 2052864.8096621893, 7244372.8236308508 ], [ 2052910.1989888684, 7244343.1054235306 ], [ 2053313.7501717233, 7244087.222413213 ], [ 2053314.2538120584, 7244086.9009523178 ], [ 2053400.3524016591, 7244031.583704154 ], [ 2053618.4789186157, 7243895.2132878453 ], [ 2053633.5080034053, 7243886.9187140362 ], [ 2053725.9762032952, 7243849.478600746 ], [ 2053731.3752727406, 7243847.1048948765 ], [ 2053763.1409913294, 7243832.0060748858 ], [ 2053857.7823725897, 7243793.0899506696 ], [ 2054091.8920051404, 7243710.042907306 ], [ 2054306.9931312804, 7243634.488761805 ], [ 2054310.0740704024, 7243633.3494006786 ], [ 2054396.1129048371, 7243599.9149827929 ], [ 2054400.8377256743, 7243597.9382199459 ], [ 2054467.5105431282, 7243568.0151126971 ], [ 2054487.671932932, 7243560.2411463838 ], [ 2054500.7716610255, 7243555.2802747563 ], [ 2054675.8130873349, 7243491.1271667965 ], [ 2054920.8863624409, 7243403.5805380503 ], [ 2054922.7974199064, 7243402.8758303877 ], [ 2055083.0640908016, 7243341.9158326555 ], [ 2055083.6391980154, 7243341.6950513171 ], [ 2055182.9584476994, 7243303.2153718593 ], [ 2055184.3968722979, 7243302.3789254976 ], [ 2055186.0109241756, 7243301.9745193115 ], [ 2055538.6493145232, 7243151.8081720974 ], [ 2055590.3545788382, 7243130.0403390937 ], [ 2055916.6617932238, 7242992.6890818421 ], [ 2055984.8784407098, 7242968.3390608598 ], [ 2056052.5992104237, 7242950.1049040165 ], [ 2056121.7624328486, 7242937.3355472945 ], [ 2056318.1087918684, 7242923.2437267993 ], [ 2056707.5548729319, 7242897.3417439694 ], [ 2056709.0615246459, 7242896.9992993167 ], [ 2056710.6038159451, 7242897.0920640184 ], [ 2056763.2468031428, 7242891.9693698315 ], [ 2056770.0093887392, 7242891.0775636947 ], [ 2056831.680386639, 7242880.7939563654 ], [ 2056839.3054724555, 7242879.2151178578 ], [ 2056895.4104958163, 7242865.2997747464 ], [ 2056902.1939900338, 7242863.3608954903 ], [ 2056955.0484842595, 7242846.2152388096 ], [ 2056962.2616416847, 7242843.5649207486 ], [ 2057015.5614138783, 7242821.6215931764 ], [ 2057021.1591994027, 7242819.113558 ], [ 2057077.9432716568, 7242791.5506847072 ], [ 2057084.324259059, 7242788.1632914944 ], [ 2057107.6345604316, 7242774.6877194727 ], [ 2057109.0266821708, 7242773.8678660113 ], [ 2057128.7191000909, 7242762.0552559597 ], [ 2057132.9239253832, 7242759.3884120146 ], [ 2057151.2471135678, 7242747.1170786573 ], [ 2057153.7248791137, 7242745.403055218 ], [ 2057172.8050398363, 7242731.7746342756 ], [ 2057175.0717797487, 7242730.1069050916 ], [ 2057200.6529987326, 7242710.7251522737 ], [ 2057205.0384799356, 7242707.2040478522 ], [ 2057232.7125053471, 7242683.6745878113 ], [ 2057235.8754425938, 7242680.8679903755 ], [ 2057276.6072442748, 7242643.15601354 ], [ 2057280.805201855, 7242639.0333971102 ], [ 2057320.4794683738, 7242597.7090771636 ], [ 2057324.3144844391, 7242593.4792097909 ], [ 2057398.2695180657, 7242507.0759921558 ], [ 2057437.824932653, 7242462.8159822328 ], [ 2057483.8951393641, 7242416.6149594998 ], [ 2057523.3385936478, 7242382.4591803839 ], [ 2057590.388869086, 7242335.7118222881 ], [ 2057636.3792385771, 7242310.8728936519 ], [ 2057670.5609041136, 7242295.6567467134 ], [ 2057710.3139741453, 7242280.8635075036 ], [ 2057780.000596904, 7242262.5721862996 ], [ 2057852.8062494677, 7242248.4003271032 ], [ 2058037.9217774153, 7242225.3931013467 ], [ 2058318.4918679122, 7242193.2618093397 ], [ 2058319.4690515001, 7242193.1450265823 ], [ 2058478.8682290225, 7242173.2992710713 ], [ 2058551.2026770976, 7242165.5749739055 ], [ 2058552.1355317524, 7242165.4709279444 ], [ 2058756.2006058274, 7242141.7403763225 ], [ 2058965.1970138061, 7242118.4102109028 ], [ 2058966.6644310271, 7242118.2354166908 ], [ 2059056.1764335735, 7242106.9016292132 ], [ 2059059.0978672022, 7242106.4878470432 ], [ 2059152.0273781163, 7242091.9240497286 ], [ 2059157.8325027388, 7242090.8377515646 ], [ 2059232.5724088573, 7242074.5538527211 ], [ 2059236.7263688319, 7242073.555409628 ], [ 2059305.8891684625, 7242055.3602950312 ], [ 2059313.4328910534, 7242053.0539977383 ], [ 2059389.4641032657, 7242026.4876771979 ], [ 2059395.267737037, 7242024.255013003 ], [ 2059442.589652573, 7242004.3398878165 ], [ 2059448.4609592853, 7242001.6425138293 ], [ 2059508.3842411775, 7241971.7316962117 ], [ 2059510.9273289272, 7241970.4165019682 ], [ 2059567.288387117, 7241940.2382270955 ], [ 2059572.531755897, 7241937.2232014537 ], [ 2059661.6096124302, 7241882.3521706723 ], [ 2059670.3779022377, 7241876.2832044503 ], [ 2059718.0003803982, 7241839.4160502804 ], [ 2059721.8344367067, 7241836.2932857787 ], [ 2059799.7580802613, 7241769.5544302016 ], [ 2059806.9858657697, 7241762.7119540432 ], [ 2059890.2417129348, 7241675.6388595747 ], [ 2059896.0000112737, 7241669.0638764715 ], [ 2059995.9760459566, 7241544.3041117545 ], [ 2059997.6449375164, 7241542.1625679228 ], [ 2060126.7986988507, 7241371.7077296516 ], [ 2060185.4979240177, 7241294.7645096779 ], [ 2060186.3032267205, 7241293.6941243261 ], [ 2060236.4488913175, 7241226.1043812139 ], [ 2060351.8400511255, 7241075.6072356449 ], [ 2060353.4719286221, 7241073.4176031193 ], [ 2060385.8417606018, 7241028.7232218934 ], [ 2060436.3320391828, 7240960.1208287021 ], [ 2060441.2227384639, 7240952.8249449646 ], [ 2060497.6617202954, 7240860.0659570014 ], [ 2060501.594573711, 7240852.9689223347 ], [ 2060523.8807357675, 7240808.5963454796 ], [ 2060524.1365483145, 7240807.7932366533 ], [ 2060524.6165312591, 7240807.1003873041 ], [ 2060534.0118962813, 7240787.5895274617 ], [ 2060534.2463799266, 7240786.8085929686 ], [ 2060534.6998400614, 7240786.1309388028 ], [ 2060560.1697395572, 7240730.9810135961 ], [ 2060562.3694180299, 7240725.8458878258 ], [ 2060574.6034300656, 7240694.9269378511 ], [ 2060575.3699094611, 7240692.9275070075 ], [ 2060589.1067346274, 7240655.9128303323 ], [ 2060589.8596206408, 7240653.8126007142 ], [ 2060603.596445804, 7240614.1037095888 ], [ 2060605.1153203433, 7240609.3291940941 ], [ 2060620.3883544805, 7240556.7983470568 ], [ 2060621.8109259827, 7240551.3345990088 ], [ 2060637.8520646039, 7240481.7207807498 ], [ 2060639.2687283328, 7240474.302958928 ], [ 2060648.6418294571, 7240412.6771871671 ], [ 2060649.1930427882, 7240408.4483521171 ], [ 2060655.9612678303, 7240346.192482464 ], [ 2060656.3596203751, 7240341.5041082287 ], [ 2060662.192761692, 7240246.3632652722 ], [ 2060662.3525147475, 7240242.5959013691 ], [ 2060666.3485029493, 7240072.7602035822 ], [ 2060671.3352293388, 7239863.7006224059 ], [ 2060671.1163036465, 7239854.2866740152 ], [ 2060661.8433900643, 7239722.6952135405 ], [ 2060661.520214377, 7239719.0576595282 ], [ 2060641.18214341, 7239529.4796497012 ], [ 2060641.154247314, 7239529.2227508249 ], [ 2060627.5408754786, 7239405.3469310179 ], [ 2060624.8803228366, 7239309.6456754021 ], [ 2060631.6170580462, 7239194.9617618769 ], [ 2060642.4191196971, 7239091.8479142999 ], [ 2060655.4458501965, 7239051.9593816204 ], [ 2060675.3454438411, 7239000.2464798847 ], [ 2060676.1061191794, 7238998.2035586406 ], [ 2060696.5062503649, 7238941.534233884 ], [ 2060743.3582587717, 7238840.7508259984 ], [ 2060787.1112209591, 7238767.1213628454 ], [ 2060845.4844265694, 7238693.8408787549 ], [ 2060904.920085375, 7238634.4830923732 ], [ 2060906.0488218612, 7238633.3375588767 ], [ 2060935.48356074, 7238602.9803604418 ], [ 2060947.5770061689, 7238591.0528312596 ], [ 2060961.2040239039, 7238579.1544088004 ], [ 2060990.1912910589, 7238554.5954282759 ], [ 2061012.9895657392, 7238538.2167671677 ], [ 2061043.1613641707, 7238518.1351437839 ], [ 2061043.8726672237, 7238517.6573073277 ], [ 2061101.038486297, 7238478.8981828289 ], [ 2061123.518636809, 7238465.9603935722 ], [ 2061154.6092817576, 7238449.7291808873 ], [ 2061217.0804531837, 7238421.0558919292 ], [ 2061284.3380736648, 7238392.0714189401 ], [ 2061465.521639107, 7238320.0429856889 ], [ 2061467.6244869935, 7238319.1792036984 ], [ 2061677.9737967965, 7238229.9667995814 ], [ 2061678.2727819895, 7238229.8394217072 ], [ 2061722.828993073, 7238210.7713566115 ], [ 2061974.8056062255, 7238105.7730931258 ], [ 2062063.8486905838, 7238068.7684707241 ], [ 2062409.8392419459, 7237926.5609425409 ], [ 2062885.271717082, 7237737.66645642 ], [ 2062888.5973362268, 7237736.2752350112 ], [ 2062984.654924833, 7237694.0408496009 ], [ 2062985.6363750519, 7237693.6030195421 ], [ 2063086.7335754263, 7237647.8501112498 ], [ 2063205.6274444745, 7237595.8628754336 ], [ 2063206.5976181484, 7237595.4325125832 ], [ 2063369.1498294743, 7237522.2905780915 ], [ 2063474.8227565114, 7237479.0412551742 ], [ 2063546.2458381392, 7237453.0184248211 ], [ 2063561.1930644852, 7237447.772261 ], [ 2063628.3292183243, 7237427.5566066755 ], [ 2063700.2015169696, 7237408.8567279493 ], [ 2063795.539986714, 7237388.3303055577 ], [ 2063919.5494583258, 7237367.4596980382 ], [ 2064039.0774227101, 7237356.759549235 ], [ 2064106.9779151133, 7237352.6491631502 ], [ 2064217.1569691089, 7237352.4286497328 ], [ 2064336.462035778, 7237355.5848503923 ], [ 2064369.4697727289, 7237358.7521152664 ], [ 2064431.9858477772, 7237367.7618533019 ], [ 2064492.7931982549, 7237378.2922236128 ], [ 2064605.765389106, 7237401.5355081493 ], [ 2064712.2341988913, 7237430.1693650801 ], [ 2064812.5825817345, 7237462.495816933 ], [ 2064848.0597782305, 7237475.3743127715 ], [ 2064927.8893948873, 7237507.3339432767 ], [ 2065015.4714888511, 7237548.5139826089 ], [ 2065085.3178261577, 7237584.5299622584 ], [ 2065162.6270940762, 7237626.8425125685 ], [ 2065491.9832101304, 7237828.7633717926 ], [ 2065494.9909889239, 7237830.5358894411 ], [ 2065841.4840359702, 7238026.6609355165 ], [ 2065842.2409198862, 7238026.9440901261 ], [ 2065842.8812210842, 7238027.437105515 ], [ 2065997.4594659975, 7238111.6996000418 ], [ 2065997.7819492372, 7238111.8144016201 ], [ 2065998.0545800405, 7238112.0213974873 ], [ 2066020.9196034509, 7238124.2854768671 ], [ 2066021.0657801307, 7238124.3364030272 ], [ 2066021.1893510786, 7238124.4296302581 ], [ 2066101.6288151247, 7238167.2585437782 ], [ 2066106.4981280612, 7238169.6835256331 ], [ 2066172.3839865397, 7238200.2881744737 ], [ 2066341.4174970202, 7238283.3101673648 ], [ 2066346.0019870761, 7238285.4199961815 ], [ 2066514.1479072832, 7238357.7183700725 ], [ 2066689.1313340196, 7238444.3416260937 ], [ 2066784.8715731686, 7238496.7009972958 ], [ 2066869.1235960806, 7238551.9041202813 ], [ 2066992.5222281213, 7238657.5942001995 ], [ 2067035.9010145061, 7238704.4475322766 ], [ 2067082.582729907, 7238762.707816191 ], [ 2067138.5536149095, 7238841.9369012546 ], [ 2067167.838268358, 7238886.8034102842 ], [ 2067223.4156735619, 7238988.0266186483 ], [ 2067233.9324625395, 7239007.6231145449 ], [ 2067260.3195363928, 7239064.2451705327 ], [ 2067375.6099563462, 7239336.5257982984 ], [ 2067375.731614959, 7239336.8118793499 ], [ 2067397.7394782887, 7239388.3409651443 ], [ 2067397.976700376, 7239388.7187320571 ], [ 2067398.0893857174, 7239389.1503385585 ], [ 2067433.2379170607, 7239469.4784882907 ], [ 2067465.3527654591, 7239544.634690946 ], [ 2067511.5293706639, 7239676.39356519 ], [ 2067529.4149112022, 7239737.9494990287 ], [ 2067546.6750349142, 7239813.0336503321 ], [ 2067561.7422053472, 7239890.1888863519 ], [ 2067561.9419187231, 7239891.1846610112 ], [ 2067567.0255340058, 7239915.8805611879 ], [ 2067578.9432026544, 7240018.6334328838 ], [ 2067586.4049343171, 7240099.4097280409 ], [ 2067587.7527951847, 7240237.7862283122 ], [ 2067585.8438607655, 7240331.8573159203 ], [ 2067585.1328821604, 7240356.4878458567 ], [ 2067583.908556228, 7240389.7986380057 ], [ 2067573.7995818011, 7240502.366250705 ], [ 2067549.5267858603, 7240645.1823162651 ], [ 2067543.9979674406, 7240668.002242052 ], [ 2067528.5334673512, 7240726.7206699839 ], [ 2067492.9770327965, 7240834.446808802 ], [ 2067447.321114534, 7240960.16271138 ], [ 2067393.3735661106, 7241093.5039268285 ], [ 2067393.0554815792, 7241094.299926764 ], [ 2067342.4496410643, 7241222.5322775505 ], [ 2067339.6696353897, 7241230.5596088823 ], [ 2067316.9715912149, 7241306.3724776749 ], [ 2067316.2778496377, 7241308.8008041847 ], [ 2067303.3202609101, 7241356.4254966527 ], [ 2067302.0703599427, 7241361.5491411742 ], [ 2067287.3873191082, 7241429.4702500245 ], [ 2067286.3255502391, 7241435.1799102873 ], [ 2067275.5164276832, 7241504.4394066595 ], [ 2067275.5207310678, 7241506.3422726886 ], [ 2067275.0054755306, 7241508.1740558036 ], [ 2067271.6324949584, 7241536.8412447693 ], [ 2067271.6340919535, 7241536.8811901864 ], [ 2067271.6232973696, 7241536.9196825707 ], [ 2067261.6490709938, 7241622.2720799968 ], [ 2067260.9863662769, 7241635.50292747 ], [ 2067262.2108806774, 7241710.8989545377 ], [ 2067262.221134495, 7241711.440105035 ], [ 2067263.8352671107, 7241785.976813497 ], [ 2067264.7658045271, 7241791.1275903853 ], [ 2067264.602139076, 7241796.3591882354 ], [ 2067272.5280868202, 7241859.0279071899 ], [ 2067272.6143231692, 7241859.6918941215 ], [ 2067280.1951804936, 7241916.5700668432 ], [ 2067280.9934753689, 7241921.584012446 ], [ 2067289.2088537887, 7241965.9056969713 ], [ 2067289.9755430706, 7241968.0706346855 ], [ 2067290.1401252365, 7241970.3614163157 ], [ 2067300.8045324546, 7242016.1550195627 ], [ 2067301.2301889567, 7242017.9108565645 ], [ 2067308.0986015385, 7242045.1654401273 ], [ 2067309.4690373279, 7242050.0723870574 ], [ 2067331.1874699823, 7242120.8277155925 ], [ 2067331.7010340437, 7242122.4514122233 ], [ 2067347.5306656342, 7242171.0554557163 ], [ 2067348.6951202499, 7242174.4255776498 ], [ 2067358.6248188275, 7242201.585105475 ], [ 2067359.6115206552, 7242204.1722726282 ], [ 2067382.5989955058, 7242262.02754083 ], [ 2067384.2607670331, 7242265.9628204126 ], [ 2067422.7995747444, 7242352.048885216 ], [ 2067423.7943625781, 7242353.5738976421 ], [ 2067424.3322812126, 7242355.313411735 ], [ 2067428.4956301695, 7242363.7806312079 ], [ 2067430.7889471662, 7242367.0336110573 ], [ 2067432.2614793871, 7242370.7312900051 ], [ 2067488.4412576579, 7242465.2961593298 ], [ 2067533.370186331, 7242544.1994297365 ], [ 2067534.2397655065, 7242545.6962858867 ], [ 2067590.4567426674, 7242640.565622462 ], [ 2067643.1462269425, 7242731.0921511445 ], [ 2067690.6780549886, 7242822.1630317094 ], [ 2067726.7969015588, 7242899.1813028231 ], [ 2067758.9265247714, 7242978.9758876245 ], [ 2067785.2128219779, 7243062.7616619868 ], [ 2067812.3174240582, 7243181.346443831 ], [ 2067828.4315198888, 7243297.2995476602 ], [ 2067834.8098946281, 7243402.2234083228 ], [ 2067835.163177555, 7243416.7537759719 ], [ 2067833.089858558, 7243502.670250983 ], [ 2067819.4908229031, 7243663.9782621833 ], [ 2067814.0096849641, 7243716.1792553868 ], [ 2067813.8555298951, 7243717.7696318189 ], [ 2067799.7847462608, 7243876.0965700205 ], [ 2067799.8572220667, 7243877.1538720885 ], [ 2067799.6210362271, 7243878.1870016335 ], [ 2067797.9846397107, 7243902.3320449106 ], [ 2067798.002609859, 7243902.532496037 ], [ 2067797.9585382543, 7243902.7288662819 ], [ 2067786.5482904466, 7244081.6300847111 ], [ 2067786.4784612264, 7244093.1498345537 ], [ 2067790.597282388, 7244172.9474406205 ], [ 2067791.5869842661, 7244177.6217718991 ], [ 2067791.5368754955, 7244182.3994671423 ], [ 2067801.8005325471, 7244251.9123700261 ], [ 2067803.6993662089, 7244257.9718890665 ], [ 2067804.4345724182, 7244264.2792508043 ], [ 2067818.7279950348, 7244315.3054782795 ], [ 2067819.9094105999, 7244319.2139801448 ], [ 2067840.1584259761, 7244381.5776957311 ], [ 2067842.0114473833, 7244386.7893521097 ], [ 2067869.529625508, 7244457.8907105103 ], [ 2067872.635452674, 7244465.068251906 ], [ 2067898.1276160646, 7244518.1796090724 ], [ 2067900.9253000244, 7244523.5808694968 ], [ 2067926.8961372264, 7244570.1922128191 ], [ 2067933.0926418905, 7244579.9424056718 ], [ 2067955.7461582674, 7244611.4119105618 ], [ 2067955.7715765096, 7244611.4375529736 ], [ 2067955.7878497471, 7244611.4697834272 ], [ 2067968.9235496589, 7244629.6900344165 ], [ 2067971.5301429161, 7244633.1454123631 ], [ 2067980.157403454, 7244644.0814070478 ], [ 2067982.2953797176, 7244646.6992987925 ], [ 2067988.0882912229, 7244653.5527990367 ], [ 2067998.0058146564, 7244665.5827013757 ], [ 2068000.5826692414, 7244668.5853509642 ], [ 2068014.9094877073, 7244684.6261525415 ], [ 2068016.5418910715, 7244686.4099625405 ], [ 2068031.1692721618, 7244702.0110596688 ], [ 2068033.7233654147, 7244704.6370756002 ], [ 2068059.7832582071, 7244730.4669014197 ], [ 2068063.161122733, 7244733.6627190141 ], [ 2068080.8831856688, 7244749.6653998792 ], [ 2068082.7061223157, 7244751.271707057 ], [ 2068100.7398798249, 7244766.7773226462 ], [ 2068102.4660023991, 7244768.2279382367 ], [ 2068112.6851316523, 7244776.6212497186 ], [ 2068115.5522186691, 7244778.8896043496 ], [ 2068128.5159079011, 7244788.766221595 ], [ 2068139.6874238178, 7244797.3044134984 ], [ 2068142.5235722894, 7244799.3939351477 ], [ 2068164.5536995169, 7244815.0334693268 ], [ 2068166.93977549, 7244816.675929714 ], [ 2068186.4540822259, 7244829.6961524868 ], [ 2068189.3194631881, 7244831.5382284876 ], [ 2068213.687299723, 7244846.6233594334 ], [ 2068217.4670693676, 7244848.8500891598 ], [ 2068238.2615502484, 7244860.4937651977 ], [ 2068240.4744994878, 7244861.6965325801 ], [ 2068262.0482168044, 7244873.0725546004 ], [ 2068264.8322186684, 7244874.0204741703 ], [ 2068267.2857702691, 7244875.6419865545 ], [ 2068301.5833053819, 7244891.2434150018 ], [ 2068303.4735517825, 7244892.0797902877 ], [ 2068340.0531364586, 7244907.8150859429 ], [ 2068344.8069757896, 7244909.7173248269 ], [ 2068387.3532851713, 7244925.4908910338 ], [ 2068392.4046151012, 7244927.2117578955 ], [ 2068429.5185333299, 7244938.7599404156 ], [ 2068436.1683365991, 7244940.5801555309 ], [ 2068464.5659386993, 7244947.3102300065 ], [ 2068467.0437459908, 7244947.8643309977 ], [ 2068485.1331632468, 7244951.6691199709 ], [ 2068486.9887570459, 7244952.0411114413 ], [ 2068520.1842292009, 7244958.3696841272 ], [ 2068526.9890913691, 7244959.4256253196 ], [ 2068576.3481535853, 7244965.352691981 ], [ 2068579.0232331499, 7244965.2521386212 ], [ 2068581.633620684, 7244965.8454670133 ], [ 2068621.8756166077, 7244968.522208265 ], [ 2068625.7536572597, 7244968.7046315446 ], [ 2068652.7708976725, 7244969.4502953459 ], [ 2068659.0059984557, 7244969.4279224183 ], [ 2068695.2850205074, 7244968.166029878 ], [ 2068698.6537492361, 7244967.9919278203 ], [ 2068723.734030511, 7244966.2711655935 ], [ 2068725.1804396003, 7244966.1613817355 ], [ 2068748.3905534304, 7244964.2303045811 ], [ 2068752.4281911077, 7244963.8117004754 ], [ 2068784.900086571, 7244959.7774715098 ], [ 2068787.6240899798, 7244958.9921553265 ], [ 2068790.4583012473, 7244958.927637347 ], [ 2068824.3216903468, 7244952.7711402737 ], [ 2068824.5684731926, 7244952.7259543072 ], [ 2068864.0328694754, 7244945.4488422088 ], [ 2068781.417271005, 7245062.5717232618 ], [ 2068010.9435530321, 7246060.0058563603 ], [ 2068009.9875696993, 7246061.2638652381 ], [ 2067959.9271946892, 7246128.2316234624 ], [ 2067957.5293180232, 7246131.5810625041 ], [ 2067914.237168055, 7246194.7630467219 ], [ 2067910.7171562733, 7246200.2790135182 ], [ 2067871.3657162767, 7246266.6359431511 ], [ 2067868.4387444593, 7246271.9303376321 ], [ 2067835.6885502692, 7246335.64881681 ], [ 2067833.4415318053, 7246340.313853059 ], [ 2067804.9214782652, 7246403.6695047366 ], [ 2067802.9704646657, 7246408.3125214633 ], [ 2067771.4336529218, 7246488.9946671287 ], [ 2067771.3063508619, 7246489.5761182783 ], [ 2067771.0116668709, 7246490.0932764728 ], [ 2067754.124500118, 7246534.8426792519 ], [ 2067754.024404896, 7246535.3270809678 ], [ 2067753.7837343481, 7246535.7592172464 ], [ 2067519.1222477572, 7247176.48774336 ], [ 2067518.83351497, 7247177.2866006503 ], [ 2067480.1388599691, 7247285.7851390131 ], [ 2067479.6448143437, 7247287.2040263573 ], [ 2067446.5272658335, 7247384.6684738807 ], [ 2067445.4426843997, 7247388.057120624 ], [ 2067415.2862343432, 7247488.3916847296 ], [ 2067414.1645026209, 7247492.4288108405 ], [ 2067390.0860967615, 7247586.7016285341 ], [ 2067389.3411899519, 7247589.8266443526 ], [ 2067367.2776668777, 7247689.4560169084 ], [ 2067366.5844904899, 7247692.8661305532 ], [ 2067346.4133987583, 7247801.773250673 ], [ 2067346.3029632252, 7247802.3799513308 ], [ 2067297.8626791029, 7248073.2341521168 ], [ 2067265.7534700877, 7248249.5099234413 ], [ 2067217.7925916067, 7248513.7008573813 ], [ 2067212.2691079197, 7248541.4502592804 ], [ 2067212.2316250571, 7248542.401082214 ], [ 2067211.9190182707, 7248543.2998292381 ], [ 2067098.6040824456, 7249174.4075146178 ], [ 2067093.7860284252, 7249201.0974170351 ], [ 2066867.211214317, 7250452.3038602564 ], [ 2066867.1794782297, 7250452.4800143614 ], [ 2066804.2892678617, 7250803.35724934 ], [ 2066717.2494147811, 7251283.8142281752 ], [ 2066676.5252497457, 7251492.8184465971 ], [ 2066659.3659486589, 7251573.6745420313 ], [ 2066659.0524066179, 7251575.2112209499 ], [ 2066625.9459900565, 7251744.2220709268 ], [ 2066625.843965943, 7251744.7504443284 ], [ 2066611.9290295956, 7251817.8709638454 ], [ 2066611.8390515468, 7251818.3501401097 ], [ 2066606.9373839933, 7251844.8093195762 ] ], [ [ 2076866.1570157197, 7243104.9856778979 ], [ 2076880.7563969749, 7243111.397218178 ], [ 2076904.6506338145, 7243125.4037664738 ], [ 2076929.570863561, 7243141.602531923 ], [ 2076939.1157899271, 7243148.8031758079 ], [ 2076959.7583495623, 7243165.1743142325 ], [ 2076981.9559846898, 7243185.3484957376 ], [ 2076991.6549316817, 7243196.0856016353 ], [ 2077003.2250610772, 7243208.8913105996 ], [ 2077031.3244816503, 7243246.288559244 ], [ 2077044.89328504, 7243268.9989157915 ], [ 2077061.9069283372, 7243299.7994675664 ], [ 2077072.0489516684, 7243326.7551478771 ], [ 2077074.8372218211, 7243336.2062715497 ], [ 2077079.3699649055, 7243359.143199577 ], [ 2077052.9657015654, 7243325.0465357574 ], [ 2077051.288077493, 7243322.9394081887 ], [ 2077029.7922838181, 7243296.6741078813 ], [ 2077024.5685858617, 7243290.7809642293 ], [ 2076998.3083179842, 7243263.407033029 ], [ 2076996.6284371377, 7243261.6974030714 ], [ 2076968.7323652117, 7243233.9797344375 ], [ 2076949.4601710648, 7243209.7053610841 ], [ 2076921.8661560228, 7243174.9608336352 ], [ 2076891.6950982173, 7243136.9687382486 ], [ 2076866.7104424809, 7243105.4938245565 ], [ 2076866.1570157197, 7243104.9856778979 ] ], [ [ 2056063.6867648293, 7275545.2372181565 ], [ 2056238.8873570643, 7275410.8470683852 ], [ 2056232.8716744529, 7275445.3126014564 ], [ 2056231.6026794999, 7275455.8726378735 ], [ 2056228.7529005345, 7275498.7337758141 ], [ 2056228.5364280327, 7275506.2436916968 ], [ 2056228.9817059948, 7275557.0900122803 ], [ 2056229.4904463042, 7275566.3262956021 ], [ 2056231.3120942847, 7275584.2487024879 ], [ 2056209.4132714309, 7275575.6980812773 ], [ 2056199.9199233165, 7275572.5289650429 ], [ 2056151.1508543999, 7275558.9198122835 ], [ 2056141.3131765588, 7275556.7024881644 ], [ 2056088.2583072484, 7275547.5273604468 ], [ 2056078.5761672352, 7275546.3358447161 ], [ 2056063.6867648293, 7275545.2372181565 ] ], [ [ 2050616.7786381154, 7276297.8525141431 ], [ 2050643.3200243958, 7276292.5883234432 ], [ 2050647.4699129872, 7276291.6731847227 ], [ 2050757.7096047185, 7276264.8945855405 ], [ 2050761.8489088335, 7276263.7947118329 ], [ 2050871.1312529449, 7276232.2363942442 ], [ 2050874.1458371193, 7276231.3141272468 ], [ 2050981.3910345505, 7276196.646195069 ], [ 2050982.4550627384, 7276196.2956438744 ], [ 2052221.062509, 7275780.5227702465 ], [ 2052222.1590626072, 7275780.1475974787 ], [ 2052334.3691093258, 7275741.028460796 ], [ 2052337.6414902334, 7275739.8232352557 ], [ 2052434.2000165484, 7275702.3358455719 ], [ 2052439.1147586827, 7275700.2754453663 ], [ 2052531.6991791741, 7275658.5270275604 ], [ 2052535.9792807857, 7275656.4734235052 ], [ 2052630.0776463535, 7275608.5445948876 ], [ 2052635.2031047116, 7275605.7424849914 ], [ 2052722.8004120179, 7275554.4741268661 ], [ 2052726.5234090819, 7275552.1844838448 ], [ 2052814.9222167188, 7275495.1197986305 ], [ 2052817.3372583347, 7275493.5106803747 ], [ 2052902.517960438, 7275434.9533286244 ], [ 2052993.2872164161, 7275373.2051342735 ], [ 2053076.39636303, 7275320.069664726 ], [ 2053162.8921954485, 7275271.0405220371 ], [ 2053249.1304032628, 7275227.1127531445 ], [ 2053344.3262315453, 7275184.2321203286 ], [ 2053428.3487532206, 7275151.8833398493 ], [ 2053523.9806463113, 7275119.8460391946 ], [ 2053712.9958708161, 7275061.3614448002 ], [ 2053714.7155149656, 7275060.8123012036 ], [ 2053810.9400828071, 7275029.1244763164 ], [ 2053813.811302606, 7275028.1303520696 ], [ 2053896.0229388534, 7274998.259324546 ], [ 2053885.08760436, 7275030.9974176902 ], [ 2053882.2995278351, 7275041.0673581511 ], [ 2053870.6332451985, 7275093.7725746613 ], [ 2053868.9693227934, 7275103.578337701 ], [ 2053862.4793964808, 7275158.1648864308 ], [ 2053861.7806162683, 7275170.3128438899 ], [ 2053862.0032552506, 7275235.4371672906 ], [ 2053862.8027649238, 7275247.719827651 ], [ 2053879.6231399809, 7275379.8895126432 ], [ 2053880.579572608, 7275385.925639011 ], [ 2053906.0383401548, 7275519.9594177911 ], [ 2053911.3519738403, 7275538.2317439467 ], [ 2053963.95043324, 7275670.5786759844 ], [ 2053970.055011824, 7275683.2579342676 ], [ 2054031.136016421, 7275790.1544282045 ], [ 2054039.4088085592, 7275802.4252232052 ], [ 2054127.6295050117, 7275914.4099355768 ], [ 2054140.5573856223, 7275927.9816147471 ], [ 2054232.1510626501, 7276007.6426096689 ], [ 2054241.032340379, 7276014.5298485355 ], [ 2054344.5705987641, 7276085.879914511 ], [ 2054361.092375844, 7276095.0924743479 ], [ 2054491.6060245328, 7276152.4294543928 ], [ 2052577.7801671226, 7276704.8113953695 ], [ 2052422.3371139129, 7276748.2644891646 ], [ 2052344.75363187, 7276765.7561602471 ], [ 2052263.1415449185, 7276779.0198736088 ], [ 2052183.3844408339, 7276787.1723749042 ], [ 2052105.1909161587, 7276789.3399317991 ], [ 2052026.874279354, 7276787.4521871842 ], [ 2051947.516038531, 7276779.9350056481 ], [ 2051867.3813504498, 7276767.9893302806 ], [ 2051788.8897111418, 7276750.9663293706 ], [ 2051714.0157692851, 7276730.1122281728 ], [ 2051636.265221159, 7276702.8163772216 ], [ 2051542.7417213328, 7276666.7556112846 ], [ 2051196.0369114927, 7276528.7515414562 ], [ 2051166.0775355534, 7276516.4682677938 ], [ 2051165.5689532191, 7276516.348104815 ], [ 2051165.1196145869, 7276516.0812904108 ], [ 2050616.7786381154, 7276297.8525141431 ] ], [ [ 2064973.0514206507, 7270671.5689311102 ], [ 2064993.566875125, 7270669.6475224849 ], [ 2065033.314219631, 7270670.1571112927 ], [ 2065081.3353804613, 7270673.4824824724 ], [ 2065127.5498425392, 7270678.3639367362 ], [ 2065187.9459152007, 7270691.2206152221 ], [ 2065188.4172057188, 7270691.2943153903 ], [ 2065188.5669344559, 7270691.3507551914 ], [ 2065214.12477033, 7270696.6220330205 ], [ 2064973.0514206507, 7270671.5689311102 ] ], [ [ 2061152.8469307639, 7271588.1677976716 ], [ 2061172.8033679342, 7271574.0387036139 ], [ 2061205.408054854, 7271553.4224715428 ], [ 2061230.7637060462, 7271538.8451247318 ], [ 2061276.9483474307, 7271513.5319894897 ], [ 2061265.2250369894, 7271524.345012066 ], [ 2061246.791036621, 7271538.5427647317 ], [ 2061209.4692038936, 7271562.0561833447 ], [ 2061153.8801499323, 7271587.8096314343 ], [ 2061152.8469307639, 7271588.1677976716 ] ], [ [ 2061685.2982061561, 7271406.3174500959 ], [ 2061744.841935796, 7271360.5181076052 ], [ 2061769.2272060262, 7271343.9885658314 ], [ 2061791.9576106037, 7271332.6672462337 ], [ 2061817.1760115365, 7271323.141296993 ], [ 2061824.9922545005, 7271321.2076561758 ], [ 2061842.5894577322, 7271318.6313807042 ], [ 2061871.3188697703, 7271316.7338311318 ], [ 2061895.5114029183, 7271317.7331501897 ], [ 2061917.0842861363, 7271320.9233052386 ], [ 2061939.6264358338, 7271327.3785223057 ], [ 2061965.2416546
[truncated: 69,020 more chars]
