# Supplementary material for: Client-side versus server-side geographic data processing performance comparison: Data and code
Source: Data Brief. 2019 Sep 13;26:104507. doi: 10.1016/j.dib.2019.104507 (PMC6811980; doi:10.1016/j.dib.2019.104507)
Supplement: Multimedia component 1 [file mmc1.zip › Dataset 4/PolishExclusiveEconomicZone.geojson]

{
"type": "FeatureCollection",
"crs": { "type": "name", "properties": { "name": "urn:ogc:def:crs:EPSG::3857" } },
"features": [
{ "type": "Feature", "properties": { }, "geometry": { "type": "Polygon", "coordinates": [ [ [ 1840983.7861431343, 7432440.9770279732 ], [ 1892449.8974561156, 7459522.4144641655 ], [ 1934528.6638002924, 7476689.4041511742 ], [ 1962552.7463326505, 7492340.5994188758 ], [ 1963779.3554187096, 7493025.5422832035 ], [ 1992038.0467639496, 7508807.9454535069 ], [ 2003769.3851394183, 7515359.8155063055 ], [ 2044215.4656646987, 7542820.8544040266 ], [ 2103956.9240558716, 7534823.0604088316 ], [ 2104216.3702812013, 7534796.6709291963 ], [ 2106817.4159450731, 7534546.5706146043 ], [ 2106817.6125132269, 7534546.5516802697 ], [ 2107785.1772976969, 7528546.5518042929 ], [ 2112850.8124792515, 7492926.279564457 ], [ 2112937.294554363, 7492319.9071837049 ], [ 2121888.6381970779, 7429374.5226115715 ], [ 2153246.6196868233, 7325979.5694775553 ], [ 2149907.0350562334, 7298011.918643876 ], [ 2157493.2187449508, 7288544.0062654978 ], [ 2160060.0460246289, 7285368.9802869316 ], [ 2124971.1705695917, 7314719.8030027617 ], [ 2124556.4157041963, 7315075.2052071244 ], [ 2124096.4747026702, 7315628.5527988607 ], [ 2123189.4602748123, 7316699.5573137579 ], [ 2122055.6174285011, 7318029.9893378662 ], [ 2120759.8825315568, 7319522.9751940602 ], [ 2119625.7404393135, 7320755.9322173735 ], [ 2118654.0888895704, 7321826.9335856587 ], [ 2117325.7361857523, 7323189.7526352666 ], [ 2116194.5865528528, 7324231.6606720705 ], [ 2115277.9962550839, 7324984.149423304 ], [ 2114617.560477355, 7325523.6977545079 ], [ 2113939.4691894823, 7326115.7311402401 ], [ 2113560.3245903095, 7326482.8277285267 ], [ 2113450.2020863639, 7326582.0997501872 ], [ 2112998.9392169421, 7327007.0799121177 ], [ 2112593.1617295858, 7327395.4703014307 ], [ 2112041.6514720619, 7327883.4324674597 ], [ 2111489.8419686025, 7328371.6944124606 ], [ 2111131.3453389173, 7328657.2136193197 ], [ 2110726.7648352999, 7329025.5093341116 ], [ 2110189.0198907689, 7329495.1762324516 ], [ 2109692.8701311508, 7329927.9534734776 ], [ 2109273.0280848667, 7330278.8538605645 ], [ 2109021.9607457123, 7330474.6982340245 ], [ 2108717.9268761263, 7330723.327583136 ], [ 2108288.2097139992, 7331072.4283224894 ], [ 2107730.41529185, 7331561.589120998 ], [ 2107222.5949407807, 7331994.065936232 ], [ 2106500.8137464561, 7332592.6952488991 ], [ 2105772.1498956284, 7333163.1324093835 ], [ 2105092.8616240202, 7333669.9875642229 ], [ 2104632.9206224936, 7334006.4913196722 ], [ 2104130.486698248, 7334346.5939800395 ], [ 2103734.2850807975, 7334615.9168511471 ], [ 2103394.6409449922, 7334860.3468152331 ], [ 2103065.7696628333, 7335108.3757132264 ], [ 2102153.0695622093, 7335778.0835536774 ], [ 2101859.5093003386, 7336004.8184384787 ], [ 2101173.0391262961, 7336490.3788932869 ], [ 2100486.868198188, 7336943.848449083 ], [ 2099768.6779550761, 7337390.4198743934 ], [ 2099124.401457815, 7337780.6074402472 ], [ 2098899.967006844, 7337914.0689627994 ], [ 2098685.4076717137, 7338047.5304751862 ], [ 2098401.4232797488, 7338230.4777003676 ], [ 2097592.2622725083, 7338764.3235924887 ], [ 2096943.4970862304, 7339177.9040903412 ], [ 2096722.9528324071, 7339313.4648994282 ], [ 2096181.6169366606, 7339637.9710414121 ], [ 2095587.9130023546, 7339972.0743447691 ], [ 2095205.1774519603, 7340186.8121614074 ], [ 2094873.0144645206, 7340367.959684602 ], [ 2093968.6932500664, 7340869.4143199967 ], [ 2093190.6538200257, 7341307.5871824026 ], [ 2092677.4470421358, 7341573.0101155946 ], [ 2092260.8967011299, 7341804.5428561354 ], [ 2091821.9029150256, 7342030.6771353763 ], [ 2091563.9529193747, 7342158.4399911258 ], [ 2091234.1838994122, 7342333.2891424662 ], [ 2090926.5590786105, 7342510.8374909963 ], [ 2090682.3743959533, 7342651.1966456873 ], [ 2090388.514888145, 7342821.8469703402 ], [ 2090094.655380337, 7342996.9959681835 ], [ 2089803.7883318753, 7343158.0490552047 ], [ 2089579.0546349669, 7343280.1134893252 ], [ 2089412.9731412486, 7343370.3871808397 ], [ 2089251.9788284164, 7343469.3583323099 ], [ 2089078.7154322637, 7343590.5230071153 ], [ 2088759.7192659485, 7343792.0642298209 ], [ 2088388.3550610736, 7344040.0918634785 ], [ 2088032.2523988597, 7344250.9303201251 ], [ 2087657.8957346384, 7344477.0642838618 ], [ 2087174.9127961416, 7344777.8763946751 ], [ 2086828.0867579046, 7344998.0120442808 ], [ 2086646.1452296502, 7345095.783454732 ], [ 2086224.5077077551, 7345345.6103775185 ], [ 2085693.0469278519, 7345655.119793145 ], [ 2085304.3264587647, 7345889.9510284588 ], [ 2084865.0334267258, 7346157.4726528525 ], [ 2084372.1753723887, 7346436.9907190669 ], [ 2084059.7626166355, 7346623.835925201 ], [ 2083911.3366330555, 7346714.7092686566 ], [ 2083710.5426109186, 7346844.2712551588 ], [ 2083385.8607718451, 7347042.5130724609 ], [ 2082863.3773699782, 7347367.617607885 ], [ 2082321.7422282943, 7347695.4212897234 ], [ 2081824.0962390029, 7348001.0314374845 ], [ 2081521.8578450249, 7348205.2713593729 ], [ 2081370.1401561692, 7348306.6415320411 ], [ 2081019.1246748473, 7348529.4759442704 ], [ 2080635.4913866492, 7348764.3067949219 ], [ 2080245.2746878888, 7349005.7356699286 ], [ 2079976.5518385908, 7349168.8875865303 ], [ 2079703.3403002701, 7349327.5408144221 ], [ 2079392.7230201249, 7349494.2916396251 ], [ 2079247.2894958942, 7349573.7681964245 ], [ 2079063.8517379637, 7349680.8366087591 ], [ 2078767.8975086159, 7349861.9831514591 ], [ 2078442.018685801, 7350059.6248050388 ], [ 2078145.7652105158, 7350232.3737890357 ], [ 2077847.1177677535, 7350399.7243510718 ], [ 2077447.0259531527, 7350663.3464406338 ], [ 2077060.6994515429, 7350923.9693776537 ], [ 2076878.4586773538, 7351054.1308760131 ], [ 2076523.8522448132, 7351284.1628092099 ], [ 2076183.6096171383, 7351503.6978203561 ], [ 2075790.4004590288, 7351747.8255190989 ], [ 2075495.343967482, 7351926.5725595551 ], [ 2075230.2120694024, 7352091.8235824611 ], [ 2075143.7299942907, 7352143.1083795112 ], [ 2075006.0768643606, 7352241.4792141048 ], [ 2074797.8016938576, 7352383.3371457588 ], [ 2074530.5750742326, 7352544.6892824192 ], [ 2074306.4398691936, 7352694.3448754763 ], [ 2074086.1948613022, 7352828.1051743124 ], [ 2073905.4503167863, 7352938.4724087343 ], [ 2073752.2363982548, 7353024.8467612695 ], [ 2073626.2538597756, 7353123.5174574144 ], [ 2073441.6191181066, 7353277.0718428111 ], [ 2073119.3312465074, 7353532.8958183704 ], [ 2072738.0919257863, 7353828.307982957 ], [ 2072419.3950054031, 7354080.2330383863 ], [ 2072130.9219244185, 7354309.6647538776 ], [ 2071718.5610264975, 7354611.6748225819 ], [ 2071104.8076145644, 7355046.2453268915 ], [ 2070512.3006639942, 7355443.9267294286 ], [ 2070326.1696926518, 7355569.8891458483 ], [ 2070005.078804794, 7355784.6250539944 ], [ 2069631.6198783738, 7356030.2517100526 ], [ 2069318.0101388793, 7356227.5927592842 ], [ 2069090.8824744937, 7356365.251623977 ], [ 2068980.4607246134, 7356433.9310971024 ], [ 2068878.7171068403, 7356502.9104778906 ], [ 2068786.2501130358, 7356574.8889593007 ], [ 2068669.8434444652, 7356682.5567655815 ], [ 2068490.5951296198, 7356849.9067132277 ], [ 2068278.4297619665, 7357041.5493756412 ], [ 2068084.2191503886, 7357233.1920171632 ], [ 2067965.4185143411, 7357333.3620280512 ], [ 2067803.2272177704, 7357479.7182013681 ], [ 2067408.5218299904, 7357825.2146933181 ], [ 2066927.3343670985, 7358250.487191774 ], [ 2066383.6045038749, 7358705.7505845996 ], [ 2066008.3501018439, 7359019.4563848441 ], [ 2065839.575394711, 7359153.8160221502 ], [ 2065573.8450047565, 7359385.6463543251 ], [ 2065299.4364827003, 7359606.0800829735 ], [ 2064973.8569058201, 7359863.7025961513 ], [ 2064636.6067374886, 7360135.7207384836 ], [ 2064404.9903840835, 7360321.9646683522 ], [ 2064148.536618103, 7360516.6060490273 ], [ 2063824.7525168306, 7360759.832767182 ], [ 2063510.8435314016, 7360995.2618026715 ], [ 2063156.5363447955, 7361248.9852884468 ], [ 2062802.5284041271, 7361502.4088281449 ], [ 2062486.2254512208, 7361712.645370068 ], [ 2062206.1312564062, 7361910.2856911337 ], [ 2061995.4621184233, 7362040.7462854497 ], [ 2061654.3217529417, 7362272.8761465829 ], [ 2061211.437769687, 7362547.5931003056 ], [ 2060768.5537864296, 7362825.6090130843 ], [ 2060343.3253133188, 7363075.7333242744 ], [ 2059970.7641246996, 7363300.9651376316 ], [ 2059647.5785152966, 7363480.6107310848 ], [ 2059390.8255033842, 7363628.4659386603 ], [ 2059111.6290463707, 7363785.9182251543 ], [ 2058770.1894349572, 7363953.8673152309 ], [ 2058379.0749983904, 7364165.3032004843 ], [ 2057962.823903319, 7364376.7390603516 ], [ 2057453.8065685083, 7364619.3654271243 ], [ 2056876.261914667, 7364893.1822879091 ], [ 2056441.4575716478, 7365085.723800879 ], [ 2055982.1150619879, 7365291.1613732809 ], [ 2055528.7574710208, 7365477.7046664301 ], [ 2055069.1157154231, 7365670.5460242685 ], [ 2054622.0422890836, 7365857.0892772404 ], [ 2054243.4961817744, 7365993.8476623604 ], [ 2053908.0414890538, 7366118.3097799355 ], [ 2053637.5231641449, 7366209.7819330348 ], [ 2053044.71696764, 7366407.7216578908 ], [ 2052309.1704603131, 7366660.5446377508 ], [ 2051474.8727945595, 7366913.3675813144 ], [ 2050836.5812159916, 7367093.3127147714 ], [ 2050141.7321557761, 7367272.0581958024 ], [ 2049762.28831066, 7367353.3334001424 ], [ 2049081.5038093757, 7367518.2830653191 ], [ 2048214.2890908113, 7367694.3293272909 ], [ 2047270.4674129842, 7367870.075663263 ], [ 2046414.0255480672, 7368013.1319681648 ], [ 2045755.3852459434, 7368112.1017320557 ], [ 2045085.6728442379, 7368178.0815715585 ], [ 2044086.7899144394, 7368277.0513261864 ], [ 2043386.5544274002, 7368320.5380347902 ], [ 2042631.856180259, 7368374.5215336382 ], [ 2040687.0568510909, 7368439.0018217517 ], [ 2039031.3290947762, 7368374.5215336187 ], [ 2037873.8458196225, 7368390.7165829483 ], [ 2036796.8597008821, 7368487.2870592056 ], [ 2035768.052177622, 7368519.3772473475 ], [ 2034900.2389671914, 7368519.3772473419 ], [ 2033276.5305258809, 7368487.2870591916 ], [ 2031861.9949928802, 7368422.8067728272 ], [ 2030897.5253455655, 7368358.3264841046 ], [ 2030334.9429884565, 7368328.33565134 ], [ 2029868.7178223026, 7368328.33565134 ], [ 2028978.7604127112, 7368275.2518760851 ], [ 2027474.1518533828, 7368243.461591837 ], [ 2025980.3161477074, 7368243.4615918305 ], [ 2024761.7867018864, 7368275.2518760655 ], [ 2023267.9509962054, 7368317.5389513839 ], [ 2021424.5960388784, 7368317.5389513737 ], [ 2020823.1117102685, 7368282.7495845128 ], [ 2020230.3055137664, 7368232.0650746599 ], [ 2019739.242935037, 7368206.5728650168 ], [ 2019188.9296612483, 7368155.5884446101 ], [ 2018672.4311780774, 7368104.9039311111 ], [ 2018215.4826358974, 7368079.4117196267 ], [ 2017935.986932952, 7368062.3169422969 ], [ 2017631.0553255621, 7368062.3169422969 ], [ 2017368.6166408889, 7368104.9039311074 ], [ 2016530.428777985, 7368198.1754311528 ], [ 2015277.4860496831, 7368299.8443596624 ], [ 2014303.7397783916, 7368359.2262089951 ], [ 2013841.7040553198, 7368371.5224502701 ], [ 2013036.1339992948, 7368387.7174996277 ], [ 2011521.6503241262, 7368387.7174996175 ], [ 2010538.9266747984, 7368339.1323510865 ], [ 2009378.7501862301, 7368290.8471095469 ], [ 2008186.5543826604, 7368193.9767141575 ], [ 2006655.9114270238, 7368145.3915602854 ], [ 2005286.2627842168, 7368113.3013653159 ], [ 2004077.9077001766, 7368000.2359073907 ], [ 2001645.0382516254, 7367967.8458013888 ], [ 2000420.5238871174, 7367887.1704422003 ], [ 1999738.5424020945, 7367816.6919655353 ], [ 1999009.5793053324, 7367778.0037792809 ], [ 1997954.7373857584, 7367731.2180645261 ], [ 1997357.4425002337, 7367715.6228259988 ], [ 1996729.3252834436, 7367661.3393985135 ], [ 1996054.5257008518, 7367607.0559693482 ], [ 1995387.8057584928, 7367537.1772984173 ], [ 1994759.3892957708, 7367467.2986247083 ], [ 1994216.5571703513, 7367404.9176604291 ], [ 1993596.2203478618, 7367311.9460268766 ], [ 1993030.04703954, 7367233.9698143145 ], [ 1992626.6635196581, 7367171.888750297 ], [ 1992348.9632923207, 7367109.8076840993 ], [ 1992129.3167763043, 7367066.620854144 ], [ 1991668.4780369711, 7366980.8470081883 ], [ 1991277.3636004096, 7366895.0731580537 ], [ 1990854.2298488442, 7366808.9993951479 ], [ 1990490.0475464007, 7366723.2255366454 ], [ 1990104.3195366601, 7366637.4516739631 ], [ 1989761.3836955733, 7366572.9713199008 ], [ 1989273.9120680599, 7366503.3925165813 ], [ 1988759.5083064311, 7366401.4235757254 ], [ 1988330.9881280423, 7366315.3497886965 ], [ 1988020.3708478941, 7366272.4628479499 ], [ 1987672.0485799867, 7366224.177549771 ], [ 1987372.2041534858, 7366183.6898763608 ], [ 1987072.0604810503, 7366141.7026585154 ], [ 1986639.0516136389, 7366070.6242945846 ], [ 1986244.3462258645, 7366008.5431895712 ], [ 1985896.9216957584, 7365943.16308627 ], [ 1985654.2332427714, 7365892.1786003644 ], [ 1985202.0726355456, 7365810.3035110822 ], [ 1984691.2598251326, 7365705.3354423232 ], [ 1984094.8626774147, 7365577.2743899785 ], [ 1983636.1186596269, 7365459.1103193611 ], [ 1983217.1743511437, 7365360.7402240708 ], [ 1982869.7498210401, 7365265.3692118041 ], [ 1982637.8342217032, 7365200.5888986345 ], [ 1982247.9167688803, 7365094.4211580204 ], [ 1981866.9766940968, 7364988.5533198994 ], [ 1981507.2830806701, 7364876.3873881446 ], [ 1981220.0069834271, 7364785.8148925882 ], [ 1980811.8355285937, 7364658.6535002347 ], [ 1980482.6650005006, 7364549.4866372086 ], [ 1980177.1349012444, 7364443.6187663199 ], [ 1980046.9629196804, 7364398.0325989956 ], [ 1979983.2235356043, 7364371.3406978361 ], [ 1979873.9987694651, 7364328.7536187554 ], [ 1979672.0077635897, 7364264.872998192 ], [ 1979437.9974427102, 7364200.9923753217 ], [ 1979084.2887479763, 7364112.8191174017 ], [ 1978741.3529068897, 7364022.5464916248 ], [ 1978422.3567405771, 7363942.4707698738 ], [ 1978210.4906188585, 7363884.288407959 ], [ 1978002.5146942902, 7363828.2054078002 ], [ 1977776.2847677113, 7363756.2272231597 ], [ 1977541.6759549626, 7363694.1460365513 ], [ 1977263.0779898213, 7363608.6719354466 ], [ 1976988.0709758985, 7363526.7967399806 ], [ 1976709.4730107572, 7363433.8249016879 ], [ 1976434.4659968317, 7363351.9496980803 ], [ 1976111.2803874344, 7363240.3834804595 ], [ 1975799.1668776157, 7363132.4161663363 ], [ 1975472.0910710653, 7363016.9511147467 ], [ 1975234.4897989701, 7362931.4769807672 ], [ 1975004.0704293062, 7362845.7029333757 ], [ 1974755.0978116917, 7362763.827702417 ], [ 1974629.4145191503, 7362701.4465715121 ], [ 1974584.2283830219, 7362681.6525583658 ], [ 1974402.5861007022, 7362622.2705175662 ], [ 1974258.0503142753, 7362573.9851192869 ], [ 1974095.260525838, 7362533.1974526169 ], [ 1973961.796838993, 7362503.5064299693 ], [ 1973691.278514087, 7362454.3213004265 ], [ 1973485.9958029303, 7362408.4351722449 ], [ 1973235.5269556455, 7362369.4469578192 ], [ 1972967.1033522822, 7362303.7668100167 ], [ 1972620.8758059144, 7362238.0866597602 ], [ 1972057.0964650726, 7362118.1229086863 ], [ 1971031.2814011616, 7361914.1845130827 ], [ 1969870.5064207325, 7361687.4529749323 ], [ 1969405.7774842519, 7361584.5840266906 ], [ 1968935.0636290782, 7361479.6157059623 ], [ 1968325.7989061733, 7361344.9563367749 ], [ 1967791.6449128583, 7361217.7946958337 ], [ 1967279.6351187069, 7361082.8353970405 ], [ 1966615.0098978989, 7360899.8905532667 ], [ 1966003.0519615794, 7360720.2446963573 ], [ 1965309.1006391763, 7360507.608758552 ], [ 1964745.9197902037, 7360319.2654804718 ], [ 1964068.4269942031, 7360106.92940393 ], [ 1959676.3944116577, 7358490.7151225219 ], [ 1958428.8381101906, 7358034.5519437566 ], [ 1958244.2033685273, 7357964.9728028728 ], [ 1958043.4093463903, 7357897.792940083 ], [ 1957862.0663100053, 7357834.8118163971 ], [ 1957672.9428793192, 7357767.6319486452 ], [ 1957417.087605211, 7357680.9579190444 ], [ 1957188.4637111549, 7357597.8828070732 ], [ 1956912.8582053629, 7357495.3135298491 ], [ 1956629.1730593354, 7357384.9465815835 ], [ 1956373.3177852272, 7357282.3772919318 ], [ 1956144.6938911711, 7357203.500904303 ], [ 1956018.7113526922, 7357163.9127540402 ], [ 1955825.697724856, 7357108.7292703809 ], [ 1955467.2010951706, 7357029.8528749533 ], [ 1955041.9726220628, 7356915.2871536221 ], [ 1954955.1913010192, 7356897.8923575869 ], [ 1954869.0084718477, 7356873.8995351829 ], [ 1954633.8011672297, 7356809.4188233502 ], [ 1954393.5066817198, 7356747.3373915851 ], [ 1954148.4242612615, 7356680.457392592 ], [ 1953938.0543692159, 7356615.9766736645 ], [ 1953690.2787353429, 7356549.0966696739 ], [ 1953430.2340181493, 7356459.7233868269 ], [ 1953145.651134318, 7356375.4485756885 ], [ 1952935.2812422754, 7356310.967845575 ], [ 1952667.7553767187, 7356221.594550617 ], [ 1952613.8911084831, 7356206.2991204942 ], [ 1952315.2436657262, 7356110.6277015703 ], [ 1952103.3775440075, 7356043.7476783562 ], [ 1951785.5783614309, 7355965.1711455826 ], [ 1951522.8404308257, 7355902.1899526613 ], [ 1951205.0412482517, 7355831.7109959945 ], [ 1950922.5530859602, 7355757.0332898898 ], [ 1950647.8453179721, 7355701.8497620607 ], [ 1950561.3632428602, 7355700.050299163 ], [ 1950306.1064606211, 7355682.3555806139 ], [ 1950096.9335523171, 7355654.1639947621 ], [ 1949908.1093675657, 7355643.9670380596 ], [ 1949757.2894165113, 7355624.4728559759 ], [ 1948211.6841641455, 7355429.8309337627 ], [ 1947045.5227568957, 7355242.6867540227 ], [ 1945794.6747501446, 7354997.6598090846 ], [ 1944301.4375363442, 7354667.7581156716 ], [ 1942225.2692418902, 7354159.7093866859 ], [ 1940583.9052904472, 7353777.6230557095 ], [ 1939430.0129665204, 7353470.2144481018 ], [ 1937912.237586082, 7353050.6391007649 ], [ 1937305.6660765891, 7352980.4599406738 ], [ 1936676.0526301286, 7352915.0793531034 ], [ 1935626.8963833128, 7352798.7138976436 ], [ 1933542.3492026832, 7352629.8640091326 ], [ 1932182.8749216597, 7352487.4062752994 ], [ 1930592.3827791002, 7352339.8500419706 ], [ 1928719.1032283201, 7352139.5094451727 ], [ 1927309.9541221487, 7351911.5770018753 ], [ 1926117.4590726502, 7351705.2381329639 ], [ 1925134.1369314615, 7351520.7927572494 ], [ 1924249.2667027619, 7351320.7519782679 ], [ 1923103.7532650023, 7351077.2240426755 ], [ 1922114.4462051208, 7350842.6934126727 ], [ 1920992.5731961981, 7350536.4839368565 ], [ 1919621.7275696693, 7350114.5085971793 ], [ 1918797.3050197705, 7349827.1934180269 ], [ 1917992.9319474897, 7349539.5782803213 ], [ 1917984.8523072544, 7349536.8790765181 ], [ 1917795.4296306367, 7349456.8026949465 ], [ 1917531.7939622276, 7349365.929493458 ], [ 1917389.0536514113, 7349322.7422277331 ], [ 1917220.5781902131, 7349287.9524851246 ], [ 1916982.6776721859, 7349236.067781507 ], [ 1916740.5877110711, 7349179.6844024304 ], [ 1916442.2395142436, 7349119.1022590632 ], [ 1916213.0171283183, 7349062.7188762268 ], [ 1915949.3814599121, 7349002.136728826 ], [ 1915525.6492164773, 7348893.8686284982 ], [ 1915268.5969586333, 7348840.4843549673 ], [ 1914744.3180811643, 7348709.1230457723 ], [ 1913680.1995376246, 7348399.3142570676 ], [ 1913080.2114386966, 7348221.7665045215 ], [ 1912890.7887620761, 7348158.7850339375 ], [ 1912644.5093578792, 7348085.3066487284 ], [ 1912363.5174252635, 7347989.0349638565 ], [ 1911955.6452163651, 7347854.0746490797 ], [ 1911259.0006805502, 7347661.231336833 ], [ 1910757.7637400487, 7347508.2762840586 ], [ 1909760.0777939998, 7347196.3678998332 ], [ 1908816.5553621186, 7346934.844673397 ], [ 1907314.0415243527, 7346461.2835942404 ], [ 1905932.7222901145, 7345959.8305579294 ], [ 1904978.4270045862, 7345599.9359458992 ], [ 1904209.3649525989, 7345251.43792623 ], [ 1903150.9320818235, 7344779.3759544017 ], [ 1901985.0699205196, 7344214.0410877913 ], [ 1900903.8943587167, 7343637.9091874314 ], [ 1899820.923321309, 7343008.9924720991 ], [ 1898453.6686460073, 7342162.3388552777 ], [ 1896979.8824179813, 7341247.9045037534 ], [ 1895780.8039579378, 7340512.5177916642 ], [ 1894631.6995689822, 7339775.3312917762 ], [ 1893473.0193101126, 7339100.8263665922 ], [ 1892579.4709493252, 7338559.4827416847 ], [ 1892417.5788986948, 7338470.7083695084 ], [ 1892248.8041915647, 7338383.7334734779 ], [ 1892152.7462465528, 7338324.3506109482 ], [ 1892013.5968869494, 7338241.8744096598 ], [ 1891910.656285438, 7338186.9902444631 ], [ 1891778.3895823341, 7338118.31005718 ], [ 1891634.4522877794, 7338043.0317702051 ], [ 1891504.2803062154, 7337995.0456094891 ], [ 1891372.0136031117, 7337949.1588420738 ], [ 1891294.5089060448, 7337905.6713816533 ], [ 1891227.178570753, 7337886.776829551 ], [ 1889670.2019728934, 7337210.4716953374 ], [ 1888163.7979379883, 7336486.480011682 ], [ 1886769.311882637, 7335747.7922480032 ], [ 1886027.780456637, 7335318.9153278815 ], [ 1885923.3436254524, 7335269.1296086693 ], [ 1885754.8681642597, 7335178.8554997351 ], [ 1885527.7404998799, 7335075.0852558129 ], [ 1885069.5949739669, 7334847.7504224917 ], [ 1884738.6289702717, 7334687.8962278161 ], [ 1884352.3024686731, 7334496.2511234004 ], [ 1883965.676721134, 7334300.7071141796 ], [ 1883423.7423335297, 7334021.4870263338 ], [ 1882591.838635273, 7333577.3140557995 ], [ 1881523.5306486657, 7332984.3834528942 ], [ 1880936.7093708648, 7332670.0731681557 ], [ 1880122.7604286869, 7332266.3883112418 ], [ 1879296.5424031885, 7331818.6159204384 ], [ 1878692.9633530504, 7331487.2102928367 ], [ 1878024.4479351006, 7331099.1207269523 ], [ 1876841.5287555333, 7330365.2293264391 ], [ 1875631.0789499818, 7329547.3614323065 ], [ 1874483.4707907052, 7328721.0955329696 ], [ 1873271.2255095516, 7327758.0678885868 ], [ 1872326.2068480197, 7326970.490230442 ], [ 1871713.6504198508, 7326406.0493599717 ], [ 1871267.4747313322, 7325989.1667721914 ], [ 1870434.673295286, 7325180.8941334225 ], [ 1869214.9468657803, 7323917.9486420928 ], [ 1867897.067769723, 7322390.4761831686 ], [ 1867142.9680144852, 7321479.930410129 ], [ 1866723.4252141526, 7320978.4702164279 ], [ 1865949.2759812963, 7320131.5060215304 ], [ 1865524.3467541372, 7319683.1306882557 ], [ 1865422.3038904297, 7319666.6352724582 ], [ 1865197.5701935268, 7319603.6527743377 ], [ 1864967.4500697977, 7319551.4672741741 ], [ 1864727.1555842937, 7319477.9876879668 ], [ 1864612.2451453963, 7319457.2934366018 ], [ 1864300.4308815154, 7319381.1145961154 ], [ 1863900.3390669203, 7319283.341748734 ], [ 1863500.54649826, 7319161.2756401766 ], [ 1863017.8628057092, 7319034.1109381542 ], [ 1862495.977895723, 7318882.6529672882 ], [ 1862057.283355559, 7318745.8909070557 ], [ 1861618.2895694661, 7318609.1288361093 ], [ 1861296.30094381, 7318501.7586062308 ], [ 1859707.3050309494, 7317980.5030388096 ], [ 1858544.4353289974, 7317554.920846154 ], [ 1857918.412833764, 7317330.8828214183 ], [ 1857493.4836065909, 7317308.3890422219 ], [ 1856845.0176662535, 7317308.389042167 ], [ 1855950.5715676481, 7317285.8952626316 ], [ 1855033.9812698821, 7317285.895262558 ], [ 1854002.779779156, 7317199.5191466622 ], [ 1852655.5745814643, 7317046.8613480702 ], [ 1851194.05743675, 7316868.4106628578 ], [ 1849910.2923772025, 7316626.3775195023 ], [ 1848880.88636209, 7316410.13722301 ], [ 1848258.155572132, 7316279.9731481206 ], [ 1847625.2504204018, 7316142.9109665984 ], [ 1847129.6991526585, 7316074.5298304232 ], [ 1846428.5659278296, 7315937.4676327528 ], [ 1845659.2046299079, 7315766.214849853 ], [ 1844650.4465842859, 7315543.3762647929 ], [ 1843846.9712498176, 7315320.8375686873 ], [ 1843026.13965114, 7315115.3941380261 ], [ 1842325.0064263141, 7314926.7460614117 ], [ 1841350.661663176, 7314721.3025843129 ], [ 1840123.1548393469, 7314403.6899202904 ], [ 1838642.1867088866, 7313994.9022420784 ], [ 1837382.9598159883, 7313644.2985004 ], [ 1836309.8638944265, 7313305.6913981186 ], [ 1833927.8662548242, 7312512.7086975044 ], [ 1832093.1894296499, 7311793.5054672444 ], [ 1830139.1134765642, 7311034.4128284706 ], [ 1829416.1352985178, 7310741.992620606 ], [ 1828646.4747546727, 7310367.3947647028 ], [ 1828393.0134480472, 7310262.7232917761 ], [ 1828104.2411211366, 7310120.2621079125 ], [ 1827807.9876458626, 7309985.8987069735 ], [ 1827419.8656686561, 7309828.7415016703 ], [ 1827140.0707197848, 7309729.7684452441 ], [ 1826794.7409112295, 7309591.2061568042 ], [ 1826379.9860458453, 7309433.1491606478 ], [ 1825961.9394751776, 7309264.894923171 ], [ 1825794.3617517888, 7309189.0155558633 ], [ 1825138.7139090314, 7308936.1842804449 ], [ 1824597.3780133019, 7308694.1500357902 ], [ 1823824.4257641756, 7308335.7473440925 ], [ 1823109.2279804328, 7307987.2418944985 ], [ 1822452.0839080077, 7307638.7363751726 ], [ 1821736.8861242649, 7307251.2413440831 ], [ 1821470.5572424524, 7307116.8777218424 ], [ 1821041.7378181429, 7306867.345253028 ], [ 1820681.4457128611, 7306655.3026102083 ], [ 1820191.8793638248, 7306357.783045196 ], [ 1819820.814404896, 7306128.6449584588 ], [ 1819484.162728451, 7305921.1010109307 ], [ 1819177.7348914021, 7305713.5570386751 ], [ 1818832.4050828523, 7305488.6177344266 ], [ 1818539.1440669249, 7305298.4690199001 ], [ 1818329.0734208224, 7305172.8029022189 ], [ 1818060.0513256039, 7304976.9556887886 ], [ 1817728.1875841103, 7304746.0179049876 ], [ 1817389.4411861256, 7304500.983885291 ], [ 1817026.1566215002, 7304228.0573355826 ], [ 1816460.5818050732, 7303815.0683982288 ], [ 1816091.6115676896, 7303540.9420632478 ], [ 1815702.2926067559, 7303242.8221269529 ], [ 1815233.0749812752, 7302875.7206462929 ], [ 1814712.0878091101, 7302451.3344426379 ], [ 1814225.5139194259, 7302061.4388992684 ], [ 1813716.1973387117, 7301608.560119967 ], [ 1813123.6903881724, 7301103.7950899256 ], [ 1812554.2253746006, 7300573.836638717 ], [ 1812106.8527023518, 7300139.2525930228 ], [ 1811365.3212763744, 7299577.5023164134 ], [ 1810633.6649662403, 7299020.2506614411 ], [ 1809850.8376012852, 7298382.6201848025 ], [ 1809089.8551895616, 7297744.9894742994 ], [ 1808504.8293873884, 7297221.0284096505 ], [ 1807865.6400710561, 7296600.7926693233 ], [ 1807294.0803359447, 7296089.7278503999 ], [ 1806770.39995037, 7295592.4592379462 ], [ 1806313.1521622841, 7295134.1801976785 ], [ 1805876.8515896201, 7294688.4977166615 ], [ 1805380.701830033, 7294208.3242023457 ], [ 1804918.6661069896, 7293762.6414837781 ], [ 1804456.6303839488, 7293274.0699199783 ], [ 1803943.1243601581, 7292734.2116785971 ], [ 1803515.5019195988, 7292254.0376239857 ], [ 1802648.2872010996, 7291270.8950791573 ], [ 1801805.3114033011, 7290336.3392946227 ], [ 1801254.6988836173, 7289739.4949969277 ], [ 1800681.3436729065, 7289097.6622065445 ], [ 1800220.5049336073, 7288568.299936776 ], [ 1799647.1497228965, 7287903.9725538557 ], [ 1798984.020731807, 7287025.5004230682 ], [ 1798624.6263643461, 7286530.0287485132 ], [ 1797896.2617595128, 7285568.17746046 ], [ 1797530.2839814899, 7285055.9097029865 ], [ 1797019.1719251848, 7284305.2032252895 ], [ 1796482.3247185033, 7283520.0052911509 ], [ 1796014.0048308494, 7282768.998225363 ], [ 1795554.0638293654, 7282017.9908341626 ], [ 1794958.564419508, 7281052.8378862664 ], [ 1794530.6427330279, 7280334.821329549 ], [ 1794160.7747578602, 7279720.8779475149 ], [ 1793871.7031850291, 7279373.566450838 ], [ 1792743.2467656236, 7278033.5072772196 ], [ 1791971.7907462073, 7277112.7408608207 ], [ 1791326.9157571339, 7276239.3619703576 ], [ 1790717.9502802177, 7275317.99475116 ], [ 1790240.3537685927, 7274600.2757408898 ], [ 1789774.7270943504, 7273906.2504725382 ], [ 1788844.670729616, 7272294.155267965 ], [ 1788620.236278665, 7271891.656100668 ], [ 1788420.6392402891, 7271520.9488860844 ], [ 1788180.0455088732, 7271056.0651308987 ], [ 1788015.4602448449, 7270744.4429824594 ], [ 1787874.5154096507, 7270473.9105231669 ], [ 1787733.8698203883, 7270209.3765253713 ], [ 1787575.2694750531, 7269938.5440571243 ], [ 1787393.3279468156, 7269668.011471739 ], [ 1787105.4533577287, 7269196.2289349679 ], [ 1786810.3968662133, 7268703.751413404 ], [ 1786480.6278462848, 7268193.5781447487 ], [ 1786168.5143364947, 7267753.2873955956 ], [ 1785908.1703733893, 7267393.9764695 ], [ 1785659.1977558003, 7267075.1554433005 ], [ 1785526.3325608359, 7266901.1985086296 ], [ 1785232.4730530505, 7266566.1813971559 ], [ 1785020.0084394822, 7266325.6408706186 ], [ 1784821.6083848367, 7266140.5866023414 ], [ 1784632.4849541648, 7265951.033425306 ], [ 1784452.3389015296, 7265761.4802274713 ], [ 1784309.2993447874, 7265594.7213843409 ], [ 1784064.5161702833, 7265340.6840510014 ], [ 1783933.1472049891, 7265194.0202134484 ], [ 1783770.0581706285, 7265011.9650848908 ], [ 1783640.1854350106, 7264856.0035097459 ], [ 1783521.684044909, 7264727.9350519311 ], [ 1783275.4046407288, 7264446.0044556092 ], [ 1783005.1855617776, 7264143.6788288383 ], [ 1782786.137537647, 7263909.7363432311 ], [ 1782518.3124261757, 7263601.7120221956 ], [ 1782290.5862699407, 7263370.7687269496 ], [ 1782045.8030954311, 7263125.428932705 ], [ 1781829.4482847096, 7262914.2807200206 ], [ 1780840.7397167739, 7261872.9357479671 ], [ 1780028.8854961894, 7260991.7510614954 ], [ 1779074.2909647974, 7260005.2915646294 ], [ 1778337.5474737997, 7259259.6729754377 ], [ 1777908.7280495102, 7258823.2790016411 ], [ 1777630.7285762581, 7258585.4367412608 ], [ 1777206.3978409851, 7258261.5153250722 ], [ 1776852.6891462768, 7257987.9816373717 ], [ 1776519.3291751242, 7257724.945363882 ], [ 1776226.0681592082, 7257507.1980877463 ], [ 1775922.9320274487, 7257344.9373585759 ], [ 1775523.7379506747, 7257182.9765415685 ], [ 1774977.614120008, 7256972.727384191 ], [ 1774488.6462628494, 7256785.5726205437 ], [ 1774204.0633790323, 7256678.7984193675 ], [ 1773928.4578732571, 7256589.7199374735 ], [ 1773474.8010363781, 7256500.6414509304 ], [ 1773110.0202420852, 7256437.9565872513 ], [ 1772585.4421187041, 7256340.1801924882 ], [ 1772060.863995326, 7256233.1060360456 ], [ 1771580.5742702694, 7256135.029702032 ], [ 1771312.4499128547, 7256081.9425097378 ], [ 1771103.2770045619, 7256037.5532177547 ], [ 1770876.1493401905, 7255977.2677585892 ], [ 1770642.737511189, 7255928.979404185 ], [ 1770466.4816557039, 7255888.7890957622 ], [ 1770340.7983631652, 7255874.09263945 ], [ 1770214.8158246919, 7255859.6961106891 ], [ 1770009.233867612, 7255833.0025466438 ], [ 1769794.0760406263, 7255801.5101391021 ], [ 1769600.4639209292, 7255772.4171525706 ], [ 1769455.3296426416, 7255745.7235871805 ], [ 1769107.0073747511, 7255711.831756345 ], [ 1768500.4358652865, 7255650.3465747945 ], [ 1767659.2555430843, 7255571.7655102788 ], [ 1766451.798196916, 7255425.1008422291 ], [ 1765767.4227444555, 7255336.3222232098 ], [ 1764871.7796621569, 7255258.9408555049 ], [ 1763810.3543320859, 7255123.9733455442 ], [ 1762566.6882278344, 7254957.2134742187 ], [ 1761592.3434647387, 7254806.6496916944 ], [ 1760926.5212602289, 7254693.8768101241 ], [ 1760148.4818302393, 7254528.916464828 ], [ 1759222.9141544905, 7254320.4665513933 ], [ 1758302.4336596306, 7254084.4232377307 ], [ 1757842.4926581383, 7253952.7548441608 ], [ 1757191.6327503633, 7253773.6978098843 ], [ 1756699.0739419977, 7253606.3379520187 ], [ 1756374.0928570151, 7253522.6580169713 ], [ 1755974.5995343092, 7253457.5736201759 ], [ 1755473.0633479042, 7253354.9982064664 ], [ 1754822.8019319987, 7253234.1271701697 ], [ 1753371.7583950821, 7252932.6993628796 ], [ 1752174.1761647824, 7252643.8684891779 ], [ 1750965.5218349067, 7252299.5508320183 ], [ 1749845.7435476142, 7251932.7384787742 ], [ 1748797.7842846278, 7251573.4242581949 ], [ 1747728.8778062218, 7251149.0254788483 ], [ 1746920.3152909239, 7250864.0933774719 ], [ 1746313.1452896155, 7250614.5528037073 ], [ 1745630.2660668509, 7250332.0200431384 ], [ 1744806.4420088921, 7249962.8078414164 ], [ 1743852.4459693863, 7249495.8187775733 ], [ 1743194.4041591997, 7249194.9901741939 ], [ 1742465.4410625114, 7248868.6675619381 ], [ 1741522.2178766527, 7248413.3754316336 ], [ 1740862.0813449295, 7248069.6567871394 ], [ 1740236.0588497499, 7247734.3360887794 ], [ 1739901.5018948698, 7247536.9827313218 ], [ 1739624.9986513022, 7247391.5170962075 ], [ 1739228.7970338915, 7247261.94769534 ], [ 1738617.4375895038, 7247037.600654141 ], [ 1738204.1789538213, 7246890.935259793 ], [ 1737575.463245227, 7246683.98406858 ], [ 1736955.4256687374, 7246459.6369520547 ], [ 1736499.0756184722, 7246312.9715084331 ], [ 1736016.990417833, 7246166.3060523057 ], [ 1735457.1012742009, 7245976.4507500883 ], [ 1734854.4199619179, 7245795.2933805306 ], [ 1734544.4011736759, 7245700.515676287 ], [ 1733617.6365142225, 7245423.0809107339 ], [ 1732294.6702373612, 7245166.0413094256 ], [ 1730323.5372661683, 7244665.4588254355 ], [ 1729189.3951740526, 7244286.6476579439 ], [ 1728770.7501115494, 7244259.6539846892 ], [ 1727906.8270983626, 7244178.6729625957 ], [ 1726840.3145874592, 7244056.901492686 ], [ 1725303.3874673764, 7243839.7523477934 ], [ 1724077.67611928, 7243586.3116677972 ], [ 1723026.7243969867, 7243381.759517733 ], [ 1721801.0130488987, 7243069.832438766 ], [ 1720849.4109768954, 7242835.2872324809 ], [ 1720025.2876730387, 7242547.3544548908 ], [ 1719188.5960399271, 7242272.0186912119 ], [ 1718351.6051608864, 7241971.7886851961 ], [ 1717590.0242573617, 7241671.5586268045 ], [ 1716901.4593618785, 7241404.620768629 ], [ 1716276.9330964002, 7241133.483845586 ], [ 1715694.0020158291, 7240872.5445098169 ], [ 1714954.5653114708, 7240528.5244284775 ], [ 1714184.3062758555, 7240142.5140199075 ], [ 1714118.4721702482, 7240114.3205600902 ], [ 1713947.9019875329, 7240084.6274475912 ], [ 1713703.4180589749, 7240062.432595415 ], [ 1713388.3120898525, 7240017.7429598756 ], [ 1713021.4365740509, 7239954.4576351205 ], [ 1712695.2585053525, 7239910.0679272311 ], [ 1712339.4550891272, 7239850.6816946529 ], [ 1712053.9744675315, 7239824.5877432479 ], [ 1711482.7139784086, 7239737.907833091 ], [ 1710698.9888757316, 7239611.3371606125 ], [ 1709965.5370900659, 7239459.2723831348 ], [ 1709181.8119873919, 7239315.9055785788 ], [ 1708010.5633994371, 7239054.0661747046 ], [ 1707159.2087155534, 7238876.8071741341 ], [ 1706202.8187086356, 7238611.3685352448 ], [ 1705164.4353156481, 7238333.9326258898 ], [ 1704866.9848566782, 7238238.8545796629 ], [ 1704682.9486069153, 7238189.9658661298 ], [ 1704506.3935055099, 7238152.4745204309 ], [ 1704337.3195524735, 7238126.0806125337 ], [ 1703999.1716464006, 7238054.3971561706 ], [ 1703657.432789112, 7237979.4144580336 ], [ 1703090.0624971534, 7237862.7413732065 ], [ 1702192.9231852891, 7237698.0793453334 ], [ 1701333.4888611871, 7237525.9190297909 ], [ 1700256.2034967132, 7237342.3613223191 ], [ 1699362.3558901413, 7237158.5036644246 ], [ 1698628.9041045015, 7236997.7406717716 ], [ 1697941.536192785, 7236860.0723507609 ], [ 1697432.5188580791, 7236754.7965684365 ], [ 1696941.7555253836, 7236640.5228487477 ], [ 1696345.6576237192, 7236499.8551886193 ], [ 1695679.236927428, 7236359.4874479864 ], [ 1694863.1932638576, 7236172.930304925 ], [ 1693998.6717588922, 7235969.8769284496 ], [ 1692984.8265325767, 7235681.0432069842 ], [ 1691981.7541599141, 7235403.0069619082 ], [ 1691074.739732252, 7235135.7681985367 ], [ 1690103.6866745932, 7234804.3440853134 ], [ 1688364.170056995, 7234151.9932684973 ], [ 1687063.6472254049, 7233605.817980363 ], [ 1685753.5485239204, 7233022.450992587 ], [ 1685262.1866993837, 7232767.2091274494 ], [ 1684406.9418184233, 7232475.3755498137 ], [ 1683496.9349314489, 7232056.0708984472 ], [ 1682641.6900504997, 7231691.6536825849 ], [ 1681968.3866977599, 7231399.8199222442 ], [ 1681167.6045769015, 7231089.6902601831 ], [ 1680130.418167752, 7230725.2728389557 ], [ 1679111.4857606185, 7230287.6718994034 ], [ 1678688.3520091691, 7230111.0118585853 ], [ 1678246.3657638431, 7229943.0498334421 ], [ 1677667.025634564, 7229725.2990406398 ], [ 1676958.1120156243, 7229480.85424715 ], [ 1676287.8011222449, 7229231.3105693236 ], [ 1675546.2696964461, 7228965.5705070915 ], [ 1674957.054451335, 7228734.3226316823 ], [ 1674181.4089890039, 7228424.4924203213 ], [ 1673670.596178744, 7228232.5356300892 ], [ 1671432.8350802711, 7227379.5273836935 ], [ 1669883.6388771881, 7226722.3748203181 ], [ 1668460.425212553, 7226135.1063647913 ], [ 1667567.1760979721, 7225855.5689085433 ], [ 1666213.3874901601, 7225463.8564735195 ], [ 1664887.7280002043, 7225016.3564001629 ], [ 1663673.387997899, 7224625.5435729073 ], [ 1662799.290623158, 7224337.9076746013 ], [ 1662133.7676647811, 7224096.1615121784 ], [ 1660532.801915104, 7223489.0965570323 ], [ 1659427.9859248723, 7223028.6988316709 ], [ 1658349.5035768836, 7222559.3029778767 ], [ 1657350.620647487, 7222072.2109145438 ], [ 1656599.5133518646, 7221788.7736585764 ], [ 1655658.0856418998, 7221412.3569128858 ], [ 1654560.4515541277, 7220957.9573049564 ], [ 1653542.4168849455, 7220495.7592963735 ], [ 1652707.2214817535, 7220089.348874364 ], [ 1651887.5868671543, 7219722.8295770353 ], [ 1650965.0116511004, 7219276.5277409246 ], [ 1650360.5348634161, 7219013.4855423709 ], [ 1649498.7065720663, 7218661.9627235522 ], [ 1648562.6652889706, 7218297.2427259926 ], [ 1648322.9692954405, 7218198.2644237885 ], [ 1648193.9942976744, 7218134.9782942738 ], [ 1647941.1314830286, 7218029.4014283828 ], [ 1647608.9684957447, 7217888.1323732343 ], [ 1647344.7343355911, 7217778.0564771546 ], [ 1647063.1439112364, 7217654.7834625412 ], [ 1646802.79994823, 7217554.6053856947 ], [ 1646767.7881738939, 7217541.108338967 ], [ 1646487.0954873462, 7217425.6336014979 ], [ 1646158.8226972099, 7217317.3572820695 ], [ 1645742.5716023368, 7217208.781021243 ], [ 1645017.199457136, 7217009.6245470634 ], [ 1643903.7053349188, 7216680.8963402938 ], [ 1643140.9274479188, 7216436.4496858325 ], [ 1642378.1495609246, 7216237.5930563165 ], [ 1642027.1340797809, 7216117.919146115 ], [ 1641639.9098405654, 7216006.0435281787 ], [ 1641013.2888537713, 7215787.3911601081 ], [ 1640483.9227956824, 7215629.3255761145 ], [ 1640028.4704834137, 7215448.1650028871 ], [ 1638885.9495055983, 7215074.4462760566 ], [ 1637627.3211052178, 7214683.3312448831 ], [ 1637498.9445993323, 7214641.940231761 ], [ 1637362.7876991492, 7214597.5498687532 ], [ 1637236.5059148034, 7214553.4594394937 ], [ 1637123.0917056417, 7214520.4666005019 ], [ 1637014.764677366, 7214469.7776012765 ], [ 1636653.2755885299, 7214342.9051290406 ], [ 1636530.5847554, 7214297.3150185226 ], [ 1636295.9759427814, 7214213.0332978461 ], [ 1636149.0461889594, 7214163.8439642778 ], [ 1635973.0895794942, 7214111.0554095777 ], [ 1635841.7206142624, 7214081.9617167432 ], [ 1634986.1764876337, 7213839.3143009301 ], [ 1634087.5409464503, 7213572.672045405 ], [ 1633199.9775048515, 7213272.4370152019 ], [ 1632588.6180607611, 7213031.5890958803 ], [ 1631123.5099656866, 7212530.3973639589 ], [ 1630022.28492692, 7212125.4847265286 ], [ 1629880.143108058, 7212065.1977256807 ], [ 1629379.8039056663, 7211863.6411700528 ], [ 1628568.5481773901, 7211576.3030629037 ], [ 1627781.8306157463, 7211270.6688438738 ], [ 1627001.0979727982, 7210959.0358596994 ], [ 1626440.0118457333, 7210726.8857460571 ], [ 1625730.7989811252, 7210430.8493151106 ], [ 1624824.6822916693, 7209997.142354304 ], [ 1624091.5297523236, 7209646.8174259588 ], [ 1623468.7989627875, 7209305.1905646827 ], [ 1622581.8340131601, 7208835.1910749562 ], [ 1621865.439246163, 7208424.8787154397 ], [ 1621430.6349034496, 7208237.1187868873 ], [ 1620270.7576616514, 7207724.2281421321 ], [ 1619752.762949181, 7207524.7706274716 ], [ 1619491.2220025042, 7207405.9959160378 ], [ 1619338.6065759552, 7207329.8121321592 ], [ 1619263.7950923538, 7207265.6257920163 ], [ 1618751.4860526444, 7207009.1803431865 ], [ 1618431.2929028315, 7206845.1152229952 ], [ 1618139.5281167841, 7206695.147092036 ], [ 1617925.866519616, 7206602.4667804688 ], [ 1617641.283635997, 7206510.0864000423 ], [ 1617365.9773763409, 7206432.7028307198 ], [ 1616899.4529646034, 7206253.3409010358 ], [ 1615726.4089017462, 7205856.8249960775 ], [ 1614840.6409359309, 7205492.1022673137 ], [ 1613788.1929846639, 7205079.3896117872 ], [ 1612842.2765860562, 7204697.2703927225 ], [ 1611744.0440068597, 7204253.9640015988 ], [ 1610340.5805746049, 7203749.7703272663 ], [ 1608861.1086750471, 7203169.0925977984 ], [ 1607105.4327781028, 7202386.2571234656 ], [ 1606254.6765867088, 7201954.3477427876 ], [ 1606180.463594988, 7201931.8524594931 ], [ 1605914.7332052742, 7201815.4768560706 ], [ 1605474.5424358309, 7201619.9178345185 ], [ 1605080.1362943454, 7201445.3543945085 ], [ 1604627.6764415985, 7201237.197966787 ], [ 1604150.3791763047, 7200996.048413692 ], [ 1603795.7727440982, 7200799.5894864835 ], [ 1603591.3877709382, 7200698.2106724018 ], [ 1603264.6112106254, 7200539.5438181516 ], [ 1603101.2229304744, 7200465.1593520762 ], [ 1602833.6970651643, 7200365.8800797015 ], [ 1602561.3832649053, 7200276.4987358227 ], [ 1602130.4691194473, 7200147.5256473925 ], [ 1601494.272263028, 7199932.1705619041 ], [ 1600228.1627148336, 7199453.4703026423 ], [ 1598316.8789322516, 7198644.5385446474 ], [ 1596847.5813947606, 7197155.0473303441 ], [ 1589519.9462014684, 7193935.510315232 ], [ 1584915.6293380305, 7194014.1907699555 ], [ 1597467.618970443, 7201908.7572839521 ], [ 1617356.99999697, 7231430.1129652224 ], [ 1625009.9155233239, 7242788.7979909861 ], [ 1630209.0143879901, 7249727.9635442197 ], [ 1641738.96024223, 7265116.6391901616 ], [ 1628298.0298494082, 7271577.6345842099 ], [ 1629108.6870857216, 7273522.046964041 ], [ 1651010.7962732972, 7326050.3494486967 ], [ 1674198.7652483752, 7319613.2500358857 ], [ 1694603.7470340356, 7324440.4020461394 ], [ 1710371.9130644025, 7335715.7014172692 ], [ 1719644.9460848505, 7350233.2734823925 ], [ 1726138.5828646969, 7369636.5352648925 ], [ 1726138.582863745, 7388865.3387200786 ], [ 1726138.5828637339, 7389084.8690504273 ], [ 1803325.1815001154, 7418175.69625708 ], [ 1816412.1039590554, 7423107.8429591013 ], [ 1837571.4847505789, 7430993.6711766673 ], [ 1840376.0176499083, 7432139.5800297698 ], [ 1840983.7861431343, 7432440.9770279732 ] ] ] } }
]
}
