# Supplementary material for: Client-side versus server-side geographic data processing performance comparison: Data and code
Source: Data Brief. 2019 Sep 13;26:104507. doi: 10.1016/j.dib.2019.104507 (PMC6811980; doi:10.1016/j.dib.2019.104507)
Supplement: Multimedia component 1 [file mmc1.zip › Dataset 5/IllegalOilDischargesBalticSea.geojson]

{
"type": "FeatureCollection",
"crs": { "type": "name", "properties": { "name": "urn:ogc:def:crs:EPSG::3857" } },
"features": [
{ "type": "Feature", "properties": { }, "geometry": { "type": "MultiPoint", "coordinates": [ [ 1048629.6462799753, 7328613.6876242394 ], [ 1048818.8893442152, 7328613.6876356266 ], [ 1051045.2783149192, 7325406.3406190155 ], [ 1057535.203023653, 7410537.9647290464 ], [ 1066808.1141169269, 7498924.4661226375 ], [ 1075902.9124356552, 7332170.3622562764 ], [ 1084619.2269519949, 7473286.7306282418 ], [ 1088333.5854779894, 7345548.173385568 ], [ 1088704.6502260698, 7332479.7155017667 ], [ 1090185.1990728746, 7335380.4926602384 ], [ 1091298.3936998753, 7337972.7662811344 ], [ 1096307.7693724569, 7319922.1291375356 ], [ 1096497.0120916863, 7259043.8701897869 ], [ 1100760.5479692174, 7333446.5219514193 ], [ 1101873.7421711166, 7258086.2200478325 ], [ 1103922.020717819, 7329580.017467591 ], [ 1106705.0073138815, 7327009.8524208171 ], [ 1112823.8672678475, 7328620.1328559062 ], [ 1115232.0783559373, 7322509.2720348751 ], [ 1117280.3565783936, 7329580.0181064019 ], [ 1118950.1483485007, 7282062.6714066351 ], [ 1134902.2280788191, 7244997.295788791 ], [ 1135458.8257819486, 7326372.2746403422 ], [ 1139544.2504124669, 7341185.2879849141 ], [ 1141024.8003687412, 7594992.366470525 ], [ 1148449.8096155543, 7753315.4778688503 ], [ 1158279.3183777386, 7570030.2947786497 ], [ 1160873.06119833, 7296156.6994223688 ], [ 1165147.729090678, 7316718.3536776016 ], [ 1169411.2666547762, 7887225.5421204446 ], [ 1169778.6194068864, 7364777.8449116433 ], [ 1170713.702760634, 7287827.9642382255 ], [ 1171452.1220533256, 7321215.596218368 ], [ 1172639.5313236469, 7858451.8453946253 ], [ 1173678.5112305954, 7331841.6930279816 ], [ 1174420.6421573735, 7578348.6312485198 ], [ 1174606.1738753957, 7323146.5380827514 ], [ 1177570.9841564982, 7901434.9374479298 ], [ 1178127.5815472412, 7908039.027347344 ], [ 1178906.8177513417, 7859280.1249287194 ], [ 1179797.3736690665, 7906642.7284873612 ], [ 1179986.6151630802, 7298081.457175442 ], [ 1179986.6167803593, 7908101.5543064 ], [ 1180732.4556846232, 7307384.712480261 ], [ 1181767.727844028, 7688915.6262646588 ], [ 1182023.7616436079, 7316718.3542931871 ], [ 1182213.006287965, 7908726.8518109396 ], [ 1182491.3036041202, 7373195.6579774916 ], [ 1182880.9231390646, 7907927.8705722727 ], [ 1183326.1994520868, 7290385.2701152638 ], [ 1183326.1995272972, 7317355.1453818073 ], [ 1183326.2010186675, 7898311.9872087622 ], [ 1183660.1594603243, 7904559.1809229283 ], [ 1183693.5553112009, 7908039.027546023 ], [ 1184439.3957561937, 7889990.4300557347 ], [ 1184439.3957683761, 7895190.328331816 ], [ 1184929.2015079593, 7914982.6786497543 ], [ 1184995.9921486496, 7490369.1031570463 ], [ 1185552.5890451933, 7307076.3528510313 ], [ 1185552.5892023721, 7365107.911227446 ], [ 1185741.8331670377, 7698033.1360125244 ], [ 1186944.0839990322, 7904767.5099197561 ], [ 1187333.7012046932, 7505446.0780034512 ], [ 1187411.6243291115, 7310276.1778504262 ], [ 1187778.9790817497, 7493000.5149976565 ], [ 1187778.979598759, 7702433.6974032726 ], [ 1189259.5276516671, 7307076.3529777862 ], [ 1189816.126406674, 7868874.0659960061 ], [ 1190372.7224202342, 7302895.4244868467 ], [ 1191118.5628589957, 7278221.505443383 ], [ 1191118.5632968517, 7449696.3434068849 ], [ 1191118.5634673038, 7518703.8944484312 ], [ 1191118.5643754674, 7910811.551275027 ], [ 1192157.5461635643, 7913522.5218354231 ], [ 1192966.4676305144, 7883755.2749881875 ], [ 1192977.5982118561, 7303858.5738574807 ], [ 1192977.5993511656, 7780585.3244492589 ], [ 1193344.9530065707, 7512764.7417704128 ], [ 1193344.9536257724, 7780585.3244616594 ], [ 1193344.9537529158, 7838187.2725231936 ], [ 1194792.1061972561, 7503469.2519668015 ], [ 1194792.1069270314, 7824982.4802526245 ], [ 1194825.5015212749, 7291019.9193754625 ], [ 1196495.2937492635, 7310603.9450640837 ], [ 1196684.5380789738, 7842318.496044077 ], [ 1196684.5381575548, 7879601.3623089483 ], [ 1196684.5382313575, 7914982.6790505406 ], [ 1197148.3680098974, 7304693.3994008917 ], [ 1197519.4342911639, 7905225.8540655514 ], [ 1198539.8611903971, 7180895.5896622697 ], [ 1198539.8614953854, 7304693.399446168 ], [ 1198725.3939465845, 7299044.0140606705 ], [ 1198910.9277709955, 7910811.5515355049 ], [ 1199096.4585788033, 7177735.4521623729 ], [ 1200024.1223796192, 7828590.8800920555 ], [ 1200202.2336897366, 7900039.8606749773 ], [ 1200246.7605267051, 7455980.0872484846 ], [ 1200391.4755019378, 7307076.3533453653 ], [ 1200391.4755095486, 7310276.178280999 ], [ 1200391.475976225, 7512111.7142899623 ], [ 1202250.5107820123, 7297446.2357129073 ], [ 1202250.5110060715, 7394286.6269020885 ], [ 1202250.5110652614, 7420309.042513622 ], [ 1202250.5111426159, 7454605.0825515408 ], [ 1202250.5118206902, 7770345.1071760962 ], [ 1202617.8652745201, 7388753.7144491524 ], [ 1202807.1078796973, 7171425.2904303465 ], [ 1202996.3509936272, 7170781.2937810309 ], [ 1203029.7468693135, 7183993.7548982855 ], [ 1203029.747631866, 7516327.6849144502 ], [ 1204031.6236108174, 7838806.812713258 ], [ 1204109.5460808179, 7294232.4175848458 ], [ 1204321.0542346239, 7828797.1264103428 ], [ 1204625.3268249249, 7513787.2703061085 ], [ 1204847.9650098695, 7171734.6801446658 ], [ 1205033.4977809729, 7302895.4249642696 ], [ 1205033.4982672867, 7522665.8726476347 ], [ 1205222.7406100789, 7179309.0424072659 ], [ 1205400.8517876116, 7183424.6128812572 ], [ 1205590.0952088833, 7316062.3216444813 ], [ 1205957.4498227141, 7466064.3700231267 ], [ 1205957.4498933982, 7498924.4721917612 ], [ 1205957.4503644961, 7726122.6839790521 ], [ 1205957.450398511, 7743111.8943972932 ], [ 1207259.8878296921, 7512428.3271030849 ], [ 1207627.2417147956, 7328304.4954535728 ], [ 1207816.4849719035, 7392980.9722306803 ], [ 1207816.4851273205, 7465415.2778793704 ], [ 1207816.4859060692, 7852656.4293051232 ], [ 1207816.4859126348, 7856112.4474374782 ], [ 1207816.4859446755, 7873022.0854824185 ], [ 1208562.3254991623, 7399160.4111599438 ], [ 1208929.6807903366, 7904559.1817628611 ], [ 1209118.9226964284, 7306112.8076813016 ], [ 1209486.2772157795, 7415421.9692211887 ], [ 1209486.2772624413, 7437496.8842007555 ], [ 1209519.673113995, 7441123.3341786303 ], [ 1209597.5975470643, 7842318.4964596545 ], [ 1209664.388537694, 7489053.7341715032 ], [ 1209675.5205060896, 7498924.4723081505 ], [ 1209675.5212914462, 7901080.9392124023 ], [ 1209675.5214249089, 7974316.0754842777 ], [ 1210042.8743534165, 7293591.0958424564 ], [ 1210042.8751817301, 7694992.7567499569 ], [ 1210042.8755702279, 7900393.8114762232 ], [ 1210265.5130198032, 7161070.8993122475 ], [ 1210966.8264756959, 7501552.2145922687 ], [ 1211156.0702641113, 7848519.5616421578 ], [ 1211523.4237414734, 7436615.0313574197 ], [ 1211523.4239359021, 7531925.0268793125 ], [ 1211523.4243997347, 7770345.1074691964 ], [ 1211846.2507086282, 7675098.0408802247 ], [ 1212636.6183427977, 7340875.5925564505 ], [ 1213015.1048220498, 7460499.6809592871 ], [ 1213159.8197806955, 7284233.7691434156 ], [ 1213382.4587423806, 7284618.0963552371 ], [ 1213382.4587830547, 7303858.5745048346 ], [ 1213382.4591504221, 7482486.8129790574 ], [ 1214128.2992548314, 7281409.5432872847 ], [ 1215241.4952513641, 7904559.181957271 ], [ 1216722.0431603605, 7284618.0964550832 ], [ 1216722.043288657, 7347633.6762883598 ], [ 1216722.0440190553, 7729521.5675457511 ], [ 1217089.3978472035, 7485759.7158769844 ], [ 1217089.3986163132, 7908039.0286349412 ], [ 1218013.3492735529, 7352168.1682607895 ], [ 1218391.8358476839, 7527621.2101571308 ], [ 1218759.1894714474, 7192288.925339031 ], [ 1218948.4327224684, 7257377.6386075234 ], [ 1218948.4329565517, 7374802.5535469716 ], [ 1218948.4330830153, 7439888.1906476663 ], [ 1218948.4338853129, 7883755.2758130962 ], [ 1218948.4338958638, 7889990.4311742662 ], [ 1220673.8848710521, 7354850.0563613232 ], [ 1221174.8224476497, 7309639.9647596329 ], [ 1221542.1771060096, 7505169.2929300135 ], [ 1221731.4196180752, 7190693.7519096388 ], [ 1221731.4203655364, 7583339.9653065829 ], [ 1222098.7739137441, 7194188.3630786221 ], [ 1222288.0172777972, 7319285.1336455252 ], [ 1222621.9757002045, 7308290.5911127264 ], [ 1222655.371317202, 7192288.9254515842 ], [ 1222655.3719984032, 7551789.4169702167 ], [ 1222659.0828511354, 7666674.0970829995 ], [ 1223211.9688376971, 7249778.7301577758 ], [ 1224514.4069724388, 7356045.8954537641 ], [ 1224514.4071034458, 7426823.4103558389 ], [ 1224514.4072342149, 7498924.4727520803 ], [ 1224514.4072590105, 7512764.7427418968 ], [ 1224514.4076118558, 7715955.4421307957 ], [ 1224514.4079377928, 7914982.6799142538 ], [ 1225249.1162576163, 7760118.6680146316 ], [ 1225260.2471992332, 7198938.9637113865 ], [ 1225716.6583112685, 7906059.2786146179 ], [ 1226362.3110831103, 7771696.0263636503 ], [ 1226373.4432597568, 7914982.6799678551 ], [ 1226740.7968114398, 7473286.7363359239 ], [ 1226740.7973153263, 7770345.1079223016 ], [ 1226930.0393952234, 7183102.1179188248 ], [ 1227297.3938056522, 7246603.5348209906 ], [ 1227390.16074005, 7869710.4004239375 ], [ 1227631.3527657713, 7532976.5553477407 ], [ 1227664.7480003382, 7196088.2593532391 ], [ 1228032.1034536087, 7872337.5061485469 ], [ 1228221.3457505149, 7381298.3074032515 ], [ 1228221.3465831028, 7880286.6015805956 ], [ 1228321.5329364741, 7192288.9256114019 ], [ 1228410.5887034503, 7289808.362690649 ], [ 1228410.589716316, 7890676.6129120439 ], [ 1229156.4292313748, 7289750.6741679804 ], [ 1229523.7833385179, 7190389.9461967936 ], [ 1230080.3809215736, 7284618.096838302 ], [ 1230080.380931997, 7290385.2715738742 ], [ 1230080.3812864458, 7492349.1584241865 ], [ 1230080.381741764, 7770345.1080172276 ], [ 1230080.3818272024, 7825126.7843390163 ], [ 1230080.3819276385, 7890676.6129592936 ], [ 1231939.4164626454, 7394286.627786736 ], [ 1231939.4166346777, 7495626.2430479387 ], [ 1231939.4170816713, 7773763.8061349047 ], [ 1231939.4171863592, 7842318.4971196251 ], [ 1231939.4172279001, 7869910.8586608004 ], [ 1231939.4172795841, 7904559.182443371 ], [ 1232117.5272727455, 7190389.9462679978 ], [ 1232306.770561645, 7284618.0968997097 ], [ 1233419.9658706996, 7574697.0318999784 ], [ 1233787.3202033916, 7601675.9946889617 ], [ 1233787.3204241735, 7743111.8952230839 ], [ 1233854.1112013063, 7192763.7422071751 ], [ 1233909.7709425043, 7192763.7422086783 ], [ 1233909.7709815102, 7214636.331005156 ], [ 1234162.0952588788, 7281415.9468473569 ], [ 1234900.5155560973, 7959779.8393819388 ], [ 1234978.439014103, 7835916.0612596702 ], [ 1235646.3550229617, 7281409.5439 ], [ 1235646.3550558777, 7300642.120246863 ], [ 1235646.3550586365, 7302259.8123453846 ], [ 1235646.3559418407, 7863008.5064610327 ], [ 1236570.3065783663, 7195138.254210934 ], [ 1237316.1474076195, 7370274.2946683438 ], [ 1237505.3912968508, 7873374.7729435265 ], [ 1237739.1623073108, 7944245.3766265241 ], [ 1237872.7455565387, 7852656.4301840775 ], [ 1238050.5221246586, 7426927.3328121742 ], [ 1238618.5850828027, 7208753.2830455061 ], [ 1238618.5852169653, 7288462.4077934371 ], [ 1239353.2944033719, 7672733.5517912647 ], [ 1239353.2946961918, 7876840.2753401129 ], [ 1239353.2947394066, 7908039.0292683281 ], [ 1239542.5367763666, 7200840.0076254876 ], [ 1241212.3299415375, 7804539.8530500233 ], [ 1241212.3300177138, 7859549.3371759206 ], [ 1241212.330048007, 7881678.0345469182 ], [ 1241212.3300517742, 7884440.8916324452 ], [ 1241768.9265836722, 7292308.6087225983 ], [ 1241880.2460556419, 7285578.9977649888 ], [ 1242136.2808785536, 7293270.4545482108 ], [ 1242325.5239803435, 7281409.5440770043 ], [ 1242325.5248927758, 7901080.9401520491 ], [ 1242514.7669771141, 7204947.8301062258 ], [ 1242882.1212721937, 7205594.6272426303 ], [ 1242971.1775255408, 7639767.5893938281 ], [ 1243071.3645362414, 7294232.4187031873 ], [ 1243071.3653239461, 7828549.6327977749 ], [ 1243071.3653929052, 7879601.3636863921 ], [ 1243438.7193495426, 7638459.9466073206 ], [ 1243438.7196784026, 7875802.5332195135 ], [ 1243438.7197000994, 7892069.9614680335 ], [ 1243995.3162392059, 7290769.9014783101 ], [ 1244551.9141679921, 7634437.8302680254 ], [ 1244919.2686858107, 7797676.2479296587 ], [ 1244919.268899959, 7960325.4912391193 ], [ 1245197.5675025873, 7881324.960324754 ], [ 1245297.7541890759, 7289750.674599899 ], [ 1245843.2204851869, 7870595.2192329373 ], [ 1246221.7066534855, 7816329.3257335583 ], [ 1246310.762332058, 7887142.4057162693 ], [ 1246399.8178707068, 7850918.6704926584 ], [ 1246444.3456461267, 7837567.7849445976 ], [ 1246589.0601785237, 7280141.8558492456 ], [ 1246778.3031748354, 7199889.428635587 ], [ 1246778.3033019139, 7281409.5441916585 ], [ 1246778.3039411325, 7723416.8742859419 ], [ 1246778.3040722671, 7821684.8764554011 ], [ 1247145.6574643976, 7196392.2858145488 ], [ 1247524.1438385651, 7280775.6743757529 ], [ 1247613.199999327, 7678427.0824458739 ], [ 1248080.7412573637, 7282370.0508977519 ], [ 1248258.8524495827, 7294867.3799927812 ], [ 1248470.3600192445, 7680921.443850643 ], [ 1248637.3395345765, 7904559.1828901693 ], [ 1249004.6929660612, 7280449.1554411603 ], [ 1249227.3319275056, 7276935.1369704269 ], [ 1249861.8536763371, 7774460.0174380057 ], [ 1250451.8470048283, 7829519.0335753793 ], [ 1250485.2419819839, 7204947.8303083228 ], [ 1250485.2419868074, 7208125.2567342119 ], [ 1250485.2429047148, 7873374.7732843487 ], [ 1250485.2429090373, 7876840.2756310022 ], [ 1250674.4860090653, 7860522.7161621144 ], [ 1250674.4862310567, 8042964.8301633419 ], [ 1250852.5963834252, 7275399.4494462088 ], [ 1250863.7283264503, 7271810.9542320482 ], [ 1251041.8393476878, 7170478.2560786186 ], [ 1251272.2710224183, 7403740.6566349734 ], [ 1251787.6800515619, 7279815.3634476587 ], [ 1251965.7916501628, 7582660.9543647747 ], [ 1252344.2774436786, 7262224.1146727754 ], [ 1252344.2774717568, 7281409.5443312833 ], [ 1252344.2782649482, 7873374.7733313097 ], [ 1252566.9171861403, 7837361.299976434 ], [ 1253123.5145831488, 7823539.6030620318 ], [ 1253234.8341045196, 7854932.672247028 ], [ 1253457.4729900311, 7789813.3391692201 ], [ 1253646.7154229155, 7276301.6294583511 ], [ 1253925.0146835132, 7682539.8437345205 ], [ 1254203.3128349953, 7271810.954314474 ], [ 1254203.3136429267, 7886186.3751329873 ], [ 1254570.6671299757, 7270851.742188327 ], [ 1254570.6679260025, 7877525.2636780515 ], [ 1255683.8624413277, 7622384.1367030498 ], [ 1255683.8626885845, 7821684.8766806386 ], [ 1256240.460191323, 7895544.0536217084 ], [ 1256296.1191529597, 7287827.966829122 ], [ 1256685.7380944721, 7870885.5728547527 ], [ 1257353.6547584736, 7675765.0818360904 ], [ 1257798.9328646366, 7819006.6284227846 ], [ 1257910.2516517937, 7275015.5747891748 ], [ 1257910.251818439, 7397522.4799867999 ], [ 1257910.2523266901, 7801107.274811334 ], [ 1257910.2524072879, 7869848.6478483286 ], [ 1257910.2524153916, 7876840.2758158743 ], [ 1258099.4955359069, 7876134.5956005389 ], [ 1258277.6058414974, 7197988.615014445 ], [ 1258656.0929441885, 7869579.0706529208 ], [ 1258834.2033716429, 7276935.1372057758 ], [ 1259212.6895994516, 7263833.884213889 ], [ 1259769.2869784001, 7233533.7394376798 ], [ 1260136.6413326724, 7275015.5748422844 ], [ 1260136.641780074, 7622384.1368115321 ], [ 1260136.6420402951, 7842318.4978526821 ], [ 1260325.8843783373, 7218274.9819515795 ], [ 1260581.9199614446, 7831582.0010796441 ], [ 1261060.5937981557, 7883069.7239725292 ], [ 1261617.1904890852, 7287808.7422620337 ], [ 1261617.1907901305, 7521992.1943527777 ], [ 1261617.1908919292, 7604999.963685343 ], [ 1261617.1911964614, 7866469.25955093 ], [ 1261683.9821412619, 7259082.1845764229 ], [ 1263476.2258467325, 7265424.8146821391 ], [ 1263476.2258668628, 7280775.6747636721 ], [ 1263476.2258718875, 7284618.0976892021 ], [ 1263476.2258844352, 7294232.4192057448 ], [ 1263476.226243719, 7581682.4844260607 ], [ 1263476.2265142729, 7815711.6213926384 ], [ 1263476.2265301035, 7829931.5824070321 ], [ 1263476.226536216, 7835441.2581808716 ], [ 1263476.2265598187, 7856795.5615483634 ], [ 1263476.2265704633, 7866469.2595952172 ], [ 1264589.421315586, 7784070.147017506 ], [ 1264956.7750064251, 7278855.1705340901 ], [ 1265146.0181414767, 7287827.967038516 ], [ 1265183.1253009331, 7849829.3265756173 ], [ 1265324.1292214792, 7214464.9186141603 ], [ 1265324.129945867, 7818244.5308881914 ], [ 1265335.2613669941, 7368331.6442534039 ], [ 1265335.261927949, 7849201.9905287214 ], [ 1265368.6575295774, 7631824.5873431461 ], [ 1265513.372419131, 7271503.9939170331 ], [ 1265513.3724195275, 7271810.9545830451 ], [ 1265702.6154809264, 7223688.4481431739 ], [ 1265702.6155349102, 7265424.8147336598 ], [ 1265702.6160122566, 7658602.2891538208 ], [ 1265702.6161515429, 7782635.0273119882 ], [ 1266448.4560765808, 7261917.5297617149 ], [ 1266815.8110609201, 7848519.5631450685 ], [ 1266815.8110697491, 7856795.5616268311 ], [ 1266815.8110885962, 7874536.6812202139 ], [ 1266993.921984636, 7621701.6616374487 ], [ 1267183.1646871394, 7271810.9546213318 ], [ 1267183.1647033044, 7284618.0977747506 ], [ 1267183.1651683266, 7675421.4482856123 ], [ 1267183.1653545354, 7845769.7974203629 ], [ 1267595.0474546256, 7855139.6376146842 ], [ 1267929.0060819699, 8026368.2351897666 ], [ 1268374.2837988508, 7814620.4660549546 ], [ 1268674.8457111742, 7216369.7195448745 ], [ 1268674.8457983404, 7285905.7315088352 ], [ 1269008.8048559697, 7813282.4708968839 ], [ 1269042.200064308, 7259043.8762956364 ], [ 1269042.2005041526, 7631764.292333235 ], [ 1269042.2007143609, 7825807.1079199333 ], [ 1269042.200728002, 7838806.8144921651 ], [ 1269042.200735287, 7845769.7974633444 ], [ 1269042.2007640167, 7873374.7737331027 ], [ 1269042.2007683164, 7877525.2640241943 ], [ 1269042.2007897638, 7898311.9896837324 ], [ 1269264.8397654751, 7906059.2797387457 ], [ 1269598.7974425911, 7222735.1026489772 ], [ 1269710.1175659278, 7776077.9305798998 ], [ 1270244.4511604835, 7844054.2843459025 ], [ 1270711.9927690821, 7632829.5755941728 ], [ 1270901.2356102373, 7384548.2209270438 ], [ 1270901.2360434087, 7773763.8071203073 ], [ 1270901.2361392535, 7866469.2597677633 ], [ 1271268.5897787712, 7275015.5750985332 ], [ 1271268.5902186781, 7658602.2892820658 ], [ 1271268.5903950667, 7825807.1079708496 ], [ 1271268.5903971854, 7827869.0646332838 ], [ 1271268.5904014199, 7831994.6622033548 ], [ 1271268.5904077704, 7838187.2747043371 ], [ 1271268.5904119993, 7842318.4981134748 ], [ 1271268.5904834226, 7912896.8289839216 ], [ 1271825.1878737265, 7883069.7242236715 ], [ 1272014.4302453105, 7207801.7479500864 ], [ 1272159.1462487949, 7806863.3781516105 ], [ 1272381.7852469676, 7836122.5079174032 ], [ 1272726.8756196001, 7808200.2412244864 ], [ 1272749.1393318078, 7631744.1941579217 ], [ 1272749.1395196908, 7811389.096663191 ], [ 1272749.1395786994, 7869910.8596880678 ], [ 1272749.1395993819, 7890676.6140385512 ], [ 1272994.0423862222, 7812603.2714776015 ], [ 1273661.9593744895, 7895772.9425543789 ], [ 1273828.9379164574, 7262933.1395028196 ], [ 1273828.9385454508, 7839839.4936535973 ], [ 1274608.1743330266, 7281409.5448503224 ], [ 1274608.174440949, 7374821.9952451335 ], [ 1274608.1749412722, 7845769.7975895023 ], [ 1274608.174968427, 7873374.7738592466 ], [ 1274663.8346732054, 7835441.2584382752 ], [ 1274797.4174026509, 7234813.0072189961 ], [ 1274905.0269030791, 7849484.6302238414 ], [ 1275164.7721859678, 7670511.1949958215 ], [ 1275721.3691100881, 7218922.8768196171 ], [ 1276389.2864952995, 7650136.0476831375 ], [ 1276467.2096400606, 7201467.4536838252 ], [ 1276467.2103266635, 7842318.4982300121 ], [ 1276500.6055785113, 7281351.91823975 ], [ 1276834.5640199184, 7269259.7098857965 ], [ 1276834.5644384176, 7654569.5772512928 ], [ 1277023.8077258584, 7818594.6746445484 ], [ 1277279.8425209722, 7798847.1432832377 ], [ 1277580.4052100359, 7883069.7243520813 ], [ 1277947.7588605122, 7259675.9898668509 ], [ 1277947.7594363405, 7807274.6956660394 ], [ 1278315.1135617499, 7631744.194281294 ], [ 1278315.1136896526, 7760118.66935544 ], [ 1278315.1137459222, 7818244.5311826868 ], [ 1278315.1137689331, 7842318.4982706457 ], [ 1279060.9542752602, 7800079.8591319853 ], [ 1279060.9543115327, 7838187.2748777801 ], [ 1279060.9543219591, 7849222.6714186128 ], [ 1279250.1968549113, 7275015.5752729764 ], [ 1279617.5517270737, 7830282.2666728208 ], [ 1279673.2114380212, 7797183.2945566932 ], [ 1279806.7942576553, 7253931.378526194 ], [ 1280174.1485655915, 7259675.9899144545 ], [ 1280174.1485783942, 7271177.8617167072 ], [ 1280174.1489849007, 7658602.2894793805 ], [ 1280174.1491615386, 7842318.4983111117 ], [ 1280174.1491808107, 7863008.507549894 ], [ 1280541.5034528682, 7833707.4453072138 ], [ 1280730.7459656363, 7235767.8203961514 ], [ 1280842.0660628013, 7835090.3357593957 ], [ 1281287.343790757, 7615020.6279653963 ], [ 1281287.3440044804, 7838187.2749259993 ], [ 1281732.6219471907, 7842318.4983447148 ], [ 1282010.9206361976, 7817496.2395862816 ], [ 1282033.1845591632, 7845769.7977519529 ], [ 1282211.2951558458, 7267016.068598846 ], [ 1282400.5387949736, 7776487.5836556153 ], [ 1282400.5388282861, 7812418.0460116751 ], [ 1282400.5388330249, 7817564.8871299429 ], [ 1282767.8925823034, 7266383.3628477147 ], [ 1283179.7752094609, 7798641.7102427278 ], [ 1283513.7336907238, 7827869.0649025943 ], [ 1283513.7336982016, 7836122.5081614675 ], [ 1283513.7337038014, 7842318.4983827779 ], [ 1283847.6919785978, 7648524.4919494698 ], [ 1283881.0874325756, 7262224.1153892726 ], [ 1283881.0879789689, 7814826.3327669287 ], [ 1283881.0880285283, 7869910.8599316245 ], [ 1283881.0880377707, 7880286.6029561283 ], [ 1283881.0880439314, 7887225.5454309648 ], [ 1284070.3311007926, 7812068.187676114 ], [ 1284181.6504274062, 7641799.9093050342 ], [ 1284404.2890103685, 7258335.2040689923 ], [ 1284626.9285525298, 7842318.4984063674 ], [ 1285372.7691213239, 7864728.324363444 ], [ 1285740.1232387857, 7662637.1290899022 ], [ 1285740.1234055439, 7846451.9773551803 ], [ 1285740.1234261501, 7869910.8599708648 ], [ 1286111.1874273643, 7267022.4592688391 ], [ 1286664.0745215432, 7214160.1937712757 ], [ 1286664.0745463499, 7237677.7951220786 ], [ 1286853.3176986142, 7263124.7789898794 ], [ 1286964.6376995153, 7799668.9317804696 ], [ 1287588.0267865844, 7766252.8826591522 ], [ 1287599.1582682242, 7278221.5080119837 ], [ 1287599.1587538016, 7787412.9776533553 ], [ 1287599.1587808318, 7818244.5313807009 ], [ 1287966.5131504277, 7898311.9900973784 ], [ 1287966.5131610043, 7910811.5538930902 ], [ 1288077.832591909, 7847278.9441121025 ], [ 1288311.6033605023, 7676978.0311951507 ], [ 1288333.8668318405, 7237353.0666822512 ], [ 1288333.8673793497, 7814476.3633593684 ], [ 1288890.4642862033, 7262224.1154921493 ], [ 1289079.7077742901, 7638459.9476730153 ], [ 1289079.7080115965, 7910811.5539161079 ], [ 1289268.9505101854, 7235137.6309293006 ], [ 1289268.9505219145, 7246603.5363068115 ], [ 1289447.0617141139, 7261266.0764314402 ], [ 1289447.0622254922, 7807953.4183621136 ], [ 1289447.0623446736, 7949818.1637740824 ], [ 1289558.3817896729, 7901351.6451245602 ], [ 1289636.3048454802, 7266709.2959395126 ], [ 1289825.5479493521, 7244997.3005411755 ], [ 1290382.1459801407, 7901788.9565140186 ], [ 1290749.4997008282, 7263833.884904244 ], [ 1291306.0971285603, 7262224.1155407382 ], [ 1291306.0975218676, 7682843.332708586 ], [ 1291306.0975916707, 7763525.954829785 ], [ 1291306.097635149, 7814826.3329212787 ], [ 1291306.097695336, 7887225.5455852905 ], [ 1291306.0977208877, 7918467.3413412003 ], [ 1291361.7573750017, 7811491.9856936242 ], [ 1291862.6945507692, 7254888.5217113039 ], [ 1291974.01442807, 7675360.8091718145 ], [ 1292786.6462969119, 7267974.8112924872 ], [ 1292786.6466254406, 7621721.7341325302 ], [ 1293165.1330207356, 7790839.367400378 ], [ 1293165.133026412, 7797676.2490418255 ], [ 1293165.1330320965, 7804539.8542600255 ], [ 1293532.4868466719, 7261591.796656074 ], [ 1293532.4873226811, 7790839.3674077727 ], [ 1293721.7299703879, 7259043.8768168809 ], [ 1294089.084275452, 7260308.1545604011 ], [ 1294834.9253031132, 7791188.2483173208 ], [ 1294868.3210433936, 7664655.3476291681 ], [ 1295013.0362915508, 7568036.8313762816 ], [ 1295013.0364207225, 7719349.7945692018 ], [ 1295013.0364573037, 7763532.7710048966 ], [ 1295013.0364600937, 7766927.9484887077 ], [ 1295013.0364740861, 7784008.6369848168 ], [ 1295013.0364768675, 7787412.9778042994 ], [ 1295013.0364991447, 7814826.3329959763 ], [ 1295013.0365679991, 7901080.9413691908 ], [ 1295536.2381470639, 7897895.6944686072 ], [ 1295758.8765754418, 7269892.6484232731 ], [ 1296593.7732614377, 7900844.9517746726 ], [ 1296872.0714443913, 7278221.5081964945 ], [ 1296872.0718668075, 7763512.3227587882 ], [ 1296872.0718832698, 7783988.1335679339 ], [ 1296872.0719051366, 7811389.0971726757 ], [ 1296872.0719780922, 7904559.1839797357 ], [ 1297428.669409212, 7909060.3680829098 ], [ 1297617.9125229463, 7893796.4073345438 ], [ 1297796.023709421, 7906288.4879968222 ], [ 1298230.1691535558, 7254467.3645473793 ], [ 1298719.9753401184, 7777163.5593905151 ], [ 1298727.3967428035, 7911506.5818753941 ], [ 1298731.1072967534, 7787412.9778776569 ], [ 1299844.3021938605, 7838868.7719160691 ], [ 1300211.6563670281, 7672733.5531883948 ], [ 1300211.656543162, 7900393.8137237309 ], [ 1300545.6148963182, 7763594.1162923947 ], [ 1300579.0103122562, 7252648.9905737527 ], [ 1300579.0103180627, 7259043.8769494109 ], [ 1300579.0107340778, 7753315.4823454814 ], [ 1300579.010749948, 7773763.8077439656 ], [ 1300579.0108464982, 7901080.9414784359 ], [ 1300701.4617186461, 7221305.3017906696 ], [ 1300946.3650610708, 7783988.1336474037 ], [ 1300990.892418575, 7260250.683098969 ], [ 1301135.608191191, 7789464.5225084554 ], [ 1301547.4898494682, 7259292.8852416594 ], [ 1302070.6914528525, 7278855.1713103261 ], [ 1302438.0461458249, 7749905.96290759 ], [ 1302438.0461717618, 7784008.6371297967 ], [ 1302805.4000437821, 7257128.6931600049 ], [ 1302994.6431440793, 7227178.6807448519 ], [ 1303551.2406034784, 7257760.6521074306 ], [ 1303551.2406068491, 7261591.7968482329 ], [ 1303551.2409044981, 7619032.5630706567 ], [ 1303551.241068223, 7834037.6653210167 ], [ 1303629.1642306445, 7242607.6776581956 ], [ 1303773.8795506074, 7228514.1523136506 ], [ 1304107.8383656335, 7658259.426742278 ], [ 1304297.0815052227, 7675421.4490649402 ], [ 1304297.0815566403, 7743111.8968514726 ], [ 1304297.0815820957, 7777163.5594976963 ], [ 1304475.1923091169, 7221133.7431650981 ], [ 1304664.4354666015, 7255845.7817635108 ], [ 1304664.4354749289, 7265424.8155404171 ], [ 1305221.0333098331, 7768646.5682359394 ], [ 1305258.1394276405, 7759880.2164208163 ], [ 1305777.6303318944, 7255845.7817840604 ], [ 1305777.6306686939, 7672733.5532943169 ], [ 1306144.9846457446, 7265424.8155677328 ], [ 1306144.984970019, 7668693.3834788539 ], [ 1306144.985028025, 7746497.9705180526 ], [ 1306144.9850504978, 7777163.559532457 ], [ 1306523.4708957146, 7260308.1547964998 ], [ 1307113.4645658771, 7758075.0313450322 ], [ 1308004.0203509831, 7616364.3927859021 ], [ 1308004.0204493885, 7749905.9630122837 ], [ 1308004.0204567444, 7760118.669953974 ], [ 1308004.0205126742, 7838868.7720707776 ], [ 1308004.0205453665, 7885833.0911925044 ], [ 1308004.0205558748, 7901080.9416188896 ], [ 1308560.6174833036, 7239263.4275259599 ], [ 1308927.9717832664, 7231949.2653294811 ], [ 1308931.6829305801, 7887218.6176559757 ], [ 1309094.9513685065, 7686182.4986434011 ], [ 1309339.8538949583, 7244939.9414317571 ], [ 1309863.0554942158, 7259043.8771207789 ], [ 1309863.0558672708, 7746497.9705868745 ], [ 1309863.0558888854, 7777163.559601306 ], [ 1310352.861667834, 7834037.6654477566 ], [ 1310419.6529092612, 7236398.0612153821 ], [ 1310419.6529111052, 7238632.9572011409 ], [ 1310709.0839561298, 7736405.3910252322 ], [ 1310787.0077094652, 7901080.9416700071 ], [ 1310976.2503712745, 7270851.7433741624 ], [ 1311710.9593474702, 7756706.1007095948 ], [ 1311710.9593639437, 7780585.3274664897 ], [ 1312089.445213868, 7239588.2351174029 ], [ 1312234.1609252349, 7744804.7455226118 ], [ 1312456.7995227503, 7242454.7667148225 ], [ 1312456.7995389067, 7262549.87590707 ], [ 1312456.799924198, 7782963.0317391641 ], [ 1313236.0362630414, 7686890.9943040861 ], [ 1313569.9944071311, 7262224.1159585537 ], [ 1313569.9944147163, 7271810.9555553729 ], [ 1313569.9947145551, 7675421.4492355026 ], [ 1313569.9947262702, 7692277.7102015689 ], [ 1313569.9947356286, 7705808.5075183334 ], [ 1313569.9948590759, 7889990.4333998282 ], [ 1313937.3486796643, 7219227.7875896478 ], [ 1314683.189607674, 7715955.4442117848 ], [ 1314683.1896429693, 7768298.721186229 ], [ 1315050.5435649259, 7239263.4276411161 ], [ 1315095.0717181028, 7731109.5918952627 ], [ 1315429.0301076449, 7628408.6145564904 ], [ 1315429.0301331002, 7665321.4769917168 ], [ 1315429.0301698202, 7719349.7949532233 ], [ 1315429.0301789464, 7732921.9702365017 ], [ 1315429.0301834955, 7739706.9445377337 ], [ 1315429.0301880359, 7746497.9706871808 ], [ 1315796.384134057, 7247559.7857075399 ], [ 1315796.3844232599, 7642484.178272061 ], [ 1316019.0231114679, 7252017.4438150357 ], [ 1316720.3362189566, 7726468.6114499867 ], [ 1316909.5793616585, 7749905.9631729638 ], [ 1316909.5793750419, 7770345.1099795625 ], [ 1317276.9333223859, 7262224.1160230581 ], [ 1317276.9335818309, 7621721.7345929286 ], [ 1317276.9336785679, 7766927.948905536 ], [ 1318579.3713195862, 7260633.8353401124 ], [ 1318579.3717549383, 7898665.8601480285 ], [ 1319135.9687542692, 7259675.9906579265 ], [ 1319135.969070927, 7713253.2396378191 ], [ 1319135.9690972038, 7753989.4008960342 ], [ 1319135.9690989428, 7756706.1008412717 ], [ 1319325.2118702326, 7243525.20714588 ], [ 1320249.1639455329, 7724433.9852816882 ], [ 1320438.4067497444, 7254563.0805266686 ], [ 1320983.8725743354, 7749905.9632437387 ], [ 1320995.0041817762, 7249472.6334257545 ], [ 1320995.0044950661, 7705801.7430152856 ], [ 1320995.0045101463, 7729521.5699676406 ], [ 1320995.0045485997, 7790839.3679188499 ], [ 1321139.7195089506, 7241116.9218070079 ], [ 1321251.0393181732, 7711222.1373697305 ], [ 1321362.358786897, 7682843.333270302 ], [ 1321362.3588191334, 7733594.0854005134 ], [ 1321362.3588485145, 7780585.3276365856 ], [ 1321696.316951216, 7249721.3379000165 ], [ 1322475.5533688983, 7259675.9907142231 ], [ 1322475.5537012622, 7756031.9419850316 ], [ 1322698.192335458, 7248764.8254564796 ], [ 1322842.9077491784, 7361866.1103629125 ], [ 1322842.9079297478, 7631764.2934008474 ], [ 1322842.9079766336, 7705801.7430468053 ], [ 1322842.9079871958, 7722725.3190218015 ], [ 1322842.9080663915, 7852656.4320338843 ], [ 1323065.5468346563, 7525698.1635371726 ], [ 1323777.9916711859, 7713253.2397172414 ], [ 1324145.3456697096, 7248573.536986432 ], [ 1324145.3460231328, 7787412.978339307 ], [ 1324701.9431005009, 7240543.6295174956 ], [ 1324701.943104571, 7246278.4388812976 ], [ 1324701.9431158528, 7262224.1161481189 ], [ 1324701.9431228375, 7272137.1146367611 ], [ 1324701.9434039821, 7699046.8687459053 ], [ 1324701.943416425, 7719349.795113205 ], [ 1324701.9434882535, 7839219.8703147238 ], [ 1325592.4989991433, 7240543.6295321062 ], [ 1326182.4922872519, 7247865.8101547249 ], [ 1326371.7354124407, 7243085.5444614785 ], [ 1326371.7357718914, 7805218.3326595593 ], [ 1326560.9785498432, 7255845.7821441358 ], [ 1326560.9788115968, 7657533.4145769561 ], [ 1326928.3328475854, 7240543.6295538805 ], [ 1326928.3332634079, 7904559.1845243825 ], [ 1327852.2846181865, 7277261.5109955482 ], [ 1328319.826722228, 7681872.2138117105 ], [ 1329522.0768846513, 7210656.7022526646 ], [ 1329711.3200448465, 7257186.1423329292 ], [ 1330078.6745782609, 7612694.6682474287 ], [ 1330267.9174813905, 7255845.7822038578 ], [ 1330267.9177218382, 7638459.948428032 ], [ 1330267.9177533777, 7692297.9684705874 ], [ 1330267.9178039257, 7780585.3277851921 ], [ 1331013.7580508813, 7260633.8355448786 ], [ 1331121.7383399131, 7907788.9288283838 ], [ 1331191.8692401687, 7274689.2974273739 ], [ 1331381.1123704221, 7276935.1386328759 ], [ 1331381.1126446668, 7726122.6869065939 ], [ 1331937.7098072323, 7275648.9798092339 ], [ 1332126.952894653, 7212560.5805036733 ], [ 1332126.9532070679, 7722745.6581875449 ], [ 1332249.4043556161, 7249950.9184219791 ], [ 1332305.0640748087, 7212560.5805064747 ], [ 1332494.3072296279, 7252017.4440870937 ], [ 1332861.6615153661, 7216369.7207612582 ], [ 1333418.2589836505, 7262875.6497677062 ], [ 1333941.4605706604, 7255462.8643125473 ], [ 1333974.8564361751, 7285578.9996574437 ], [ 1333974.8567068055, 7743111.8973668553 ], [ 1334909.940124295, 7273096.4843995916 ], [ 1335466.5375454358, 7245953.3544526724 ], [ 1335833.8918590229, 7252648.9911776977 ], [ 1335833.8920932645, 7648524.4929026673 ], [ 1335833.8921010792, 7662637.1300034896 ], [ 1335833.8921247588, 7705801.7432589326 ], [ 1336201.2461708111, 7256477.637807468 ], [ 1337136.3298760955, 7270218.7281496031 ], [ 1337485.1307956562, 7666505.8506403519 ], [ 1337681.7956533507, 7777163.5600715075 ], [ 1337692.9276003155, 7773763.8083890025 ], [ 1337726.3234497705, 7779970.5254978556 ], [ 1337871.0384851077, 7253931.379578908 ], [ 1338060.2816737439, 7352168.1708894633 ], [ 1338728.1987733098, 7659812.5189092141 ], [ 1338728.1988359357, 7778945.9653920038 ], [ 1338984.2333583541, 7246603.5371797336 ], [ 1339362.7196170592, 7246909.5241511986 ], [ 1339540.8307933062, 7239913.0565387458 ], [ 1340064.0323948804, 7254505.6513518877 ], [ 1340286.671598101, 7658602.2905803276 ], [ 1341399.8664756271, 7661971.2349109529 ], [ 1341399.8664895883, 7688915.6301609948 ], [ 1341511.186034021, 7801312.7763733882 ], [ 1341611.3732729896, 7249510.8954638429 ], [ 1341767.2205558023, 7249147.416741957 ], [ 1342290.4221485364, 7248573.5372704016 ], [ 1342323.8179980563, 7253931.3796457574 ], [ 1343069.6585435139, 7213836.4370613182 ], [ 1343069.6585638621, 7248516.1516434569 ], [ 1343258.9019120904, 7648524.4930165419 ], [ 1344015.8745090561, 7811766.3631264521 ], [ 1344739.4508927092, 7265424.8162019728 ], [ 1344739.4508959863, 7271177.862865313 ], [ 1344928.6940216993, 7264466.3857300142 ], [ 1345106.805451273, 7736303.5145645682 ], [ 1345262.6524807131, 7255845.7824322619 ], [ 1345852.6457621884, 7247234.6484775282 ], [ 1346598.4863155426, 7218274.9835669948 ], [ 1346776.5977529085, 7707506.6207528831 ], [ 1346965.840649005, 7259043.8777194992 ], [ 1346965.8406578933, 7275015.5764738973 ], [ 1346965.8408681555, 7678797.8163367584 ], [ 1349934.3605269233, 7644497.0873553054 ], [ 1350305.4252860362, 7249147.4168655388 ], [ 1350483.5366841441, 7680476.4460261064 ], [ 1350639.3839313837, 7604939.8808652554 ], [ 1350672.7798080186, 7668693.3842109134 ], [ 1351641.2593304396, 7620979.1084829168 ], [ 1351641.2593556002, 7674754.4401388653 ], [ 1352531.8150578993, 7265424.8163130945 ], [ 1352531.8150746108, 7297446.2390274499 ], [ 1352531.8152203579, 7591672.7340358589 ], [ 1353645.0099420759, 7269585.7638909779 ], [ 1354012.3642437921, 7251385.9482270069 ], [ 1354201.6073723121, 7248516.1518020192 ], [ 1354390.8504988689, 7241824.0405666269 ], [ 1354390.8505290488, 7300642.1226067385 ], [ 1354635.753373909, 7243525.2076864596 ], [ 1354758.2048583219, 7336676.5297314739 ], [ 1354758.2048852926, 7391032.6447913544 ], [ 1355426.1219466177, 7674552.3275326183 ], [ 1355648.7607210318, 7251060.6518831858 ], [ 1355682.1566049322, 7325406.3508063145 ], [ 1356238.7540210453, 7275015.5766038112 ], [ 1356238.7542126868, 7682175.6758380681 ], [ 1356617.2403084491, 7329908.6031805892 ], [ 1356795.3514522528, 7254563.0810782481 ], [ 1357173.8377118928, 7253299.7295212587 ], [ 1357351.9489277345, 7323146.5424108636 ], [ 1357429.8726997981, 7602136.4610742023 ], [ 1357908.5463426244, 7268933.6722046705 ], [ 1358097.7895086515, 7342482.2880324153 ], [ 1358097.7895612533, 7453623.089213239 ], [ 1358287.0326053288, 7273729.7330664694 ], [ 1358654.386907923, 7255520.3011700725 ], [ 1358654.3869120104, 7263833.886028653 ], [ 1358988.34537693, 7263508.0726802116 ], [ 1359400.2274715649, 7238308.1899660686 ], [ 1359956.8249270353, 7266057.4447626704 ], [ 1359956.8249594527, 7333775.2707651751 ], [ 1360134.9361155522, 7280775.6764997551 ], [ 1360324.1792180135, 7223364.2993448386 ], [ 1360691.5335475472, 7260001.6453444427 ], [ 1361248.1310012019, 7284291.420112689 ], [ 1361437.3741298381, 7280775.6765169939 ], [ 1361437.374147977, 7319285.1364767319 ], [ 1361660.0131009524, 7268684.3574046185 ], [ 1361804.7284328486, 7262224.1166956732 ], [ 1361804.7284554942, 7310276.1817834536 ], [ 1361804.7286066541, 7651889.0015254887 ], [ 1362361.3258694971, 7250429.2328391103 ], [ 1362739.812302988, 7640129.7476582695 ], [ 1363240.7498365294, 7267783.0545539595 ], [ 1363474.5207753198, 7295829.5427575633 ], [ 1363663.7639819561, 7466064.3734002449 ], [ 1364031.1182057227, 7269892.6495199585 ], [ 1364031.1182364181, 7337005.4073132481 ], [ 1364587.7156574458, 7290058.3539889529 ], [ 1364776.9589187768, 7591672.7342025638 ], [ 1365522.799360014, 7288135.5703391498 ], [ 1365522.7995204842, 7665321.4777580788 ], [ 1365700.9105346915, 7272770.2859833483 ], [ 1366257.5079731983, 7263508.0727751954 ], [ 1367003.3487151549, 7664655.3488013288 ], [ 1367749.189140938, 7310931.7294328399 ], [ 1368116.543452075, 7308354.843981632 ], [ 1368673.1408809768, 7276301.631539423 ], [ 1369229.7383221998, 7272137.1152799996 ], [ 1369229.7383248538, 7278221.5093384357 ], [ 1369229.738333201, 7297446.2392486036 ], [ 1369229.7384611662, 7608345.411532538 ], [ 1369229.7384759828, 7646510.5256025521 ], [ 1369229.7384883692, 7678797.8166416986 ], [ 1370342.9332151092, 7287501.1554919844 ], [ 1371077.6418495483, 7309639.9677449092 ], [ 1371088.7737965162, 7305149.3838897794 ], [ 1372201.9686747419, 7285252.2807417708 ], [ 1372569.3230521444, 7443809.9650824573 ], [ 1372936.6773011624, 7287827.9689001124 ], [ 1372936.6773051675, 7297446.2392946118 ], [ 1372936.6774192052, 7584997.8080102382 ], [ 1373871.7610057699, 7286540.018842632 ], [ 1374239.1153247359, 7301604.9944945304 ], [ 1374350.4349347427, 7613957.8185840612 ], [ 1374606.4696357481, 7297253.7579251593 ], [ 1374795.7127705843, 7307076.3570113815 ], [ 1374795.7127716267, 7309639.9677905384 ], [ 1374996.0878409622, 7284099.2623467157 ], [ 1377022.1025505057, 7319285.1366727678 ], [ 1377690.0195916267, 7609748.1284130868 ], [ 1378324.5405619391, 7300334.029040195 ], [ 1378502.6517341156, 7275015.5768864797 ], [ 1379059.2492047681, 7343450.3351306748 ], [ 1379805.0897613796, 7295194.5036711134 ], [ 1380172.4440690381, 7280775.6767497519 ], [ 1380361.6873184503, 7604999.9657476377 ], [ 1380361.6873219088, 7615020.629582488 ], [ 1380729.0416308732, 7603938.5422846582 ], [ 1381808.8405644963, 7304436.5244001141 ], [ 1381842.2364104586, 7302567.9848459223 ], [ 1382142.7990919028, 7471121.2896817364 ], [ 1382220.7226707726, 7297446.2394051217 ], [ 1382254.1185156587, 7292693.3354018368 ], [ 1382476.7575607256, 7477816.4582275143 ], [ 1382588.076984623, 7298716.7354478296 ], [ 1382588.0769901292, 7313496.6061339853 ], [ 1383478.6329588525, 7473877.4217638997 ], [ 1383701.2718748585, 7301604.9946061783 ], [ 1383701.2719080208, 7392980.9757842552 ], [ 1384257.8693240038, 7313863.0858510239 ], [ 1384257.8693291391, 7327975.9881648365 ], [ 1384447.1124490851, 7297119.0238874406 ], [ 1384814.4667663514, 7307384.7169264564 ], [ 1384814.4668195536, 7457551.8242070405 ], [ 1384814.4668229441, 7467382.3950851168 ], [ 1385003.7099987094, 7600334.8036070783 ], [ 1385593.7031805385, 7283849.4642033475 ], [ 1385927.6616512195, 7294232.4212596603 ], [ 1385927.6617608103, 7615020.6296473173 ], [ 1385927.661799442, 7736996.305768867 ], [ 1386339.5438045827, 7419878.860262814 ], [ 1386673.5022214467, 7277568.6982661877 ], [ 1387218.9677649075, 7413135.879199055 ], [ 1387263.4955786278, 7466792.2085018745 ], [ 1387964.8082996525, 7293597.51167941 ], [ 1387964.8083017939, 7299679.3699874626 ], [ 1388265.3710187827, 7589094.0064005414 ], [ 1389501.0173042086, 7459516.9396112859 ], [ 1389634.6006320741, 7284618.0997830825 ], [ 1389634.6006779685, 7419976.6277540624 ], [ 1389638.3113963597, 7635108.0389223276 ], [ 1390013.08689841, 7294867.3824618571 ], [ 1390191.1980851963, 7307384.7169864848 ], [ 1390770.0595214514, 7594932.3663941482 ], [ 1390937.0387129907, 7461875.736886411 ], [ 1391371.1847201649, 7461954.3758504577 ], [ 1391493.636094494, 7269585.7643562108 ], [ 1391493.6362037761, 7608345.4117967058 ], [ 1391682.8792439317, 7322818.2490304457 ], [ 1391860.990412327, 7280775.6768813105 ], [ 1391860.9904218412, 7309003.8056378234 ], [ 1392050.2335530745, 7308348.4198205024 ], [ 1392239.4766829256, 7303531.0938907312 ], [ 1392796.0741318616, 7313824.5083256178 ], [ 1392974.1853993475, 7582341.4426231952 ], [ 1393052.10905824, 7637856.4971330091 ], [ 1393163.4284535407, 7337005.4076589318 ], [ 1393341.5396220295, 7294232.4213412022 ], [ 1393352.6715692352, 7289096.9034191621 ], [ 1393530.7827635871, 7324749.5873576161 ], [ 1394165.3038735087, 7392980.9759005718 ], [ 1394276.6233418558, 7328304.499117502 ], [ 1394465.8664719108, 7323783.8584761703 ], [ 1394833.2208268687, 7452955.403002738 ], [ 1395200.5751786514, 7578348.6360924104 ], [ 1395389.8182164335, 7276301.6318482012 ], [ 1395501.1378008462, 7584338.6243477231 ], [ 1395579.0613524877, 7290058.3543521464 ], [ 1395835.0962196251, 7423242.7688415637 ], [ 1396057.7352062189, 7450481.5367632592 ], [ 1396313.7699850432, 7302567.9850058025 ], [ 1396313.7699873035, 7309639.9680340309 ], [ 1396799.8655072637, 7458796.3388055665 ], [ 1397059.610566031, 7313496.6062931931 ], [ 1397059.6105708971, 7328942.2361490913 ], [ 1397059.6106460565, 7578348.6361122634 ], [ 1397148.6661543329, 7303858.57801753 ], [ 1397282.249624745, 7580145.142300332 ], [ 1397504.8885596122, 7433029.8664677851 ], [ 1398172.8055246223, 7535218.9748054603 ], [ 1398729.4029423983, 7439888.19403587 ], [ 1399163.5489021854, 7281851.3652219605 ], [ 1399842.5978006241, 7327647.4913218962 ], [ 1399987.3131968086, 7532480.5368596008 ], [ 1400213.6627574882, 7303858.5780492919 ], [ 1400766.5495513694, 7294867.3825757289 ], [ 1400766.5495570288, 7313496.606331571 ], [ 1400766.5496235888, 7541850.820478349 ], [ 1400955.7927121257, 7391811.9189833384 ], [ 1401224.5180137889, 7584292.0841658218 ], [ 1401323.1469989542, 7299044.0180737944 ], [ 1401456.7304273837, 7439064.8742210632 ], [ 1401512.3901534847, 7375463.553400632 ], [ 1401879.7444460888, 7301604.9948021676 ], [ 1402436.3418978543, 7319613.2821978414 ], [ 1402625.5850306794, 7323146.542943635 ], [ 1402625.5850352398, 7338611.3027774682 ], [ 1402625.5850375141, 7346355.1974159917 ], [ 1402636.7170341918, 7513853.2483987883 ], [ 1403315.7659347858, 7574018.7864373988 ], [ 1403516.1409787002, 7440633.1779025225 ], [ 1403549.536821221, 7425531.8429702604 ], [ 1403738.779915961, 7297119.0240935935 ], [ 1404295.3773727342, 7332170.3715981599 ], [ 1404484.620496351, 7303858.5780924754 ], [ 1404484.6204996197, 7315097.6705371141 ], [ 1404484.6205071569, 7341185.2942494527 ], [ 1404484.6205176087, 7377738.5881196009 ], [ 1404484.6205332638, 7433362.8451198284 ], [ 1404484.6205638372, 7545149.0131931789 ], [ 1404484.6205682729, 7561740.8706793031 ], [ 1404484.6205700403, 7568375.6859616097 ], [ 1404484.6205718049, 7575016.2314256346 ], [ 1404851.9748398771, 7404681.2309961459 ], [ 1404851.9748534842, 7453623.0897620842 ], [ 1404874.2387689608, 7518268.2054948956 ], [ 1405041.217941585, 7299044.0181111656 ], [ 1405219.3291189363, 7279815.3659845507 ], [ 1405597.815395186, 7323146.5429733777 ], [ 1405705.4243011905, 7565220.28021737 ], [ 1405775.9265786696, 7325077.9625300914 ], [ 1405925.3174196437, 7645288.9100069348 ], [ 1405965.1697597827, 7503528.5536205228 ], [ 1406332.5240220851, 7313496.6063874299 ], [ 1406332.5240248241, 7323146.5429806355 ], [ 1406332.5240821049, 7532579.738699655 ], [ 1406332.5240923527, 7571705.212475392 ], [ 1406711.0102897917, 7327338.3303648951 ], [ 1407078.3645994021, 7308676.1060127141 ], [ 1407078.3646010363, 7314461.0635733418 ], [ 1407256.4758498452, 7558415.6545035113 ], [ 1407634.962047321, 7312532.2683046479 ], [ 1407824.2052486013, 7571705.212490187 ], [ 1407857.6010272896, 7316904.8883114643 ], [ 1407968.9205675614, 7505446.0825077817 ], [ 1408191.5595632531, 7571705.2124938099 ], [ 1408525.5179921722, 7422069.1468417961 ], [ 1408558.9138649607, 7521021.4086843934 ], [ 1408933.6894923928, 7573626.4936023839 ], [ 1408937.4001316931, 7532917.0343157658 ], [ 1409493.9975220112, 7319613.2822675509 ], [ 1409672.1087039059, 7315425.6398969283 ], [ 1409675.8193988954, 7486094.9744927036 ], [ 1410050.5950002149, 7436615.0350824865 ], [ 1410050.5950338645, 7568375.6860167515 ], [ 1410050.5950478683, 7625054.406133933 ], [ 1410228.7062137199, 7556086.867936248 ], [ 1410273.2339608944, 7368117.9845049838 ], [ 1410417.9492918106, 7348292.3738235673 ], [ 1410417.9493481512, 7566382.6475381246 ], [ 1410785.3036259301, 7420621.9240737222 ], [ 1411104.419529275, 7553738.8908565724 ], [ 1411341.9010413552, 7301296.8630680917 ], [ 1411341.901042995, 7307384.7172028078 ], [ 1411531.1442223208, 7489053.7379765715 ], [ 1411531.1442409274, 7563792.4695217144 ], [ 1411531.1442420518, 7568375.686031078 ], [ 1411705.9158402632, 7568087.4607174164 ], [ 1411820.5749142736, 7567982.4186322251 ], [ 1411865.1026896141, 7485700.5583118005 ], [ 1411898.4985552961, 7561740.8707522759 ], [ 1411954.1583012554, 7566980.5048584938 ], [ 1412069.1884402414, 7566914.073974614 ], [ 1412276.984757032, 7317683.2141643083 ], [ 1412455.095939632, 7315753.6230069511 ], [ 1413011.6933869759, 7316062.3255573502 ], [ 1413011.693389511, 7325715.4359578155 ], [ 1413056.2212453105, 7564190.9016861878 ], [ 1413390.1796538329, 7326372.2811606154 ], [ 1413757.533966542, 7316718.3589957878 ], [ 1413757.533967488, 7320346.8333204286 ], [ 1413757.5339963706, 7433362.8452100521 ], [ 1413757.5339996363, 7446419.0430165734 ], [ 1413757.5340150308, 7508807.8497844283 ], [ 1413757.5340254458, 7551782.7904046299 ], [ 1413757.5340275615, 7560605.7551549077 ], [ 1414314.1314414742, 7425081.8008052511 ], [ 1414870.7288569899, 7300006.6929897964 ], [ 1414870.7288609722, 7315425.6399461059 ], [ 1415059.9719916107, 7309639.9682195103 ], [ 1415616.569465274, 7413800.1449645283 ], [ 1415616.569499949, 7557758.7459673537 ], [ 1415649.9652789095, 7282312.4199027196 ], [ 1415983.9237903268, 7453956.9547917377 ], [ 1415983.9238091344, 7532579.738792656 ], [ 1415983.9238105335, 7538534.1840535691 ], [ 1416351.2781055481, 7453956.9547951464 ], [ 1416540.5212602711, 7549462.6378964102 ], [ 1416729.7643620723, 7422264.7382770311 ], [ 1416907.8755764242, 7553778.6811654167 ], [ 1417464.4730201398, 7538534.184067307 ], [ 1417464.4730236577, 7553778.6811705707 ], [ 1419323.5084404808, 7310276.1824156931 ], [ 1419323.5084436305, 7323146.5431031408 ], [ 1419323.5084670351, 7420641.4794186847 ], [ 1419323.5084987786, 7558415.6546182288 ], [ 1420247.4602046974, 7313824.5085959211 ], [ 1420436.7033382817, 7319285.1371241603 ], [ 1421182.5439203458, 7327338.3305003615 ], [ 1421182.5439414165, 7417044.1402206244 ], [ 1421182.5439645124, 7518703.8989496892 ], [ 1421182.5439703842, 7545149.013352369 ], [ 1421549.8982486532, 7381298.3107345449 ], [ 1421549.8982675343, 7463448.6682434324 ], [ 1421549.8982856367, 7544493.2360305553 ], [ 1421739.1413677069, 7325077.962679713 ], [ 1422106.4956797813, 7310025.5464356579 ], [ 1423030.447445791, 7319922.1375755416 ], [ 1423219.6905777466, 7318320.0840033134 ], [ 1423408.9337112063, 7323146.5431394549 ], [ 1423587.0448955568, 7327338.3305215854 ], [ 1425134.3858004299, 7323571.4144505709 ], [ 1425279.1011368581, 7323146.5431557326 ], [ 1426002.6778643068, 7528612.6636470109 ], [ 1426370.0321359364, 7325715.4360779868 ], [ 1426737.3864641078, 7381298.3107799273 ], [ 1426748.5184019071, 7330875.0911756475 ], [ 1426748.5184222781, 7423575.3276947541 ], [ 1427115.8727315199, 7393390.1877155481 ], [ 1427449.8311899987, 7345580.4619140374 ], [ 1427861.7132980877, 7328942.2364407284 ], [ 1427861.7133079844, 7374161.0555251008 ], [ 1428418.3107422057, 7309639.9683378609 ], [ 1428596.4219482243, 7413800.1450799173 ], [ 1428819.0609059753, 7313766.6425975002 ], [ 1429342.2625482746, 7507166.3335551582 ], [ 1429709.6168240795, 7316390.3355321093 ], [ 1429898.8599719026, 7388169.4859785195 ], [ 1430266.2142695994, 7302567.9853250114 ], [ 1430455.4574450785, 7508807.8499335386 ], [ 1430579.1333548282, 7300969.4864822226 ], [ 1431201.2979872504, 7321543.8278572587 ], [ 1431568.6523020214, 7315425.6400926076 ], [ 1431936.0066144329, 7298081.4621041324 ], [ 1432303.3609512432, 7397522.4826372853 ], [ 1432310.8193307826, 7271817.2882255437 ], [ 1432314.4928780324, 7291019.9237980982 ], [ 1432314.492890195, 7348931.747894505 ], [ 1432314.4929134042, 7462799.7955324464 ], [ 1432681.8472149391, 7391032.645637366 ], [ 1433795.0420967394, 7315425.6401108783 ], [ 1434162.3964237042, 7368273.3746969672 ], [ 1435464.8344450369, 7324749.5877495017 ], [ 1435910.1124073677, 7340933.6639089501 ], [ 1436021.4318928001, 7319285.1372562069 ], [ 1436021.4319024561, 7367690.6782820029 ], [ 1436021.4319139048, 7426177.6017057393 ], [ 1437134.6267903831, 7317991.9932209738 ], [ 1437227.3930623473, 7475912.3405538229 ], [ 1437535.3769840181, 7476004.2527316948 ], [ 1437691.2242404944, 7323783.8588758158 ], [ 1438025.1827187352, 7369244.6323992806 ], [ 1438247.8216999501, 7377738.5884211762 ], [ 1438437.0648510701, 7475905.7754499018 ], [ 1438748.7594226177, 7476962.8305476019 ], [ 1438767.3126709848, 7477356.8010933893 ], [ 1438804.4191679144, 7479195.5958236093 ], [ 1439361.0165948931, 7361866.1117479922 ], [ 1439728.3709069563, 7339249.8833861211 ], [ 1440106.8571709949, 7332170.3719154075 ], [ 1440474.2114863608, 7326623.442697701 ], [ 1440663.4546150391, 7305457.6683420055 ], [ 1441587.4063945313, 7379352.9054807797 ], [ 1441587.4064161147, 7498924.4763746746 ], [ 1442700.6012825575, 7323146.5432974957 ], [ 1442889.8444441801, 7483472.4851609748 ], [ 1443067.9556000419, 7328304.499561077 ], [ 1443680.2128031994, 7377407.9865500908 ], [ 1443902.8518033465, 7493651.9326252081 ], [ 1444003.039313311, 7319613.2825634368 ], [ 1444370.3936311805, 7326681.4041767297 ], [ 1444370.393632934, 7336347.6670779381 ], [ 1445294.3454250363, 7486094.9747992409 ], [ 1445298.0560571335, 7384541.7351709055 ], [ 1445372.2690510466, 7388305.8031245572 ], [ 1445539.2483017417, 7480410.7538378667 ], [ 1445669.1210405238, 7484090.2346833814 ], [ 1445672.8316606595, 7314789.0064795585 ], [ 1446407.5402969995, 7331841.6983071472 ], [ 1446596.7834281733, 7322509.2797425678 ], [ 1447153.3808929482, 7410537.9755222388 ], [ 1447487.3393605503, 7398438.9024490649 ], [ 1447524.4458453427, 7329908.6041138303 ], [ 1448489.2147672593, 7384411.9722459912 ], [ 1449012.4163881992, 7495626.2465161709 ], [ 1449045.8122255397, 7436752.2059410587 ], [ 1449747.1249958151, 7340062.6976410747 ], [ 1450047.687623573, 7369438.8985707052 ], [ 1450860.3199004252, 7371576.1455808226 ], [ 1450860.3199030992, 7387780.0221053762 ], [ 1450860.3199057672, 7404037.2591483658 ], [ 1450860.3199197256, 7490691.4078669082 ], [ 1450938.2435477357, 7398048.9234342612 ], [ 1451383.5215065428, 7392396.4259316884 ], [ 1451795.4036017302, 7286213.2600024184 ], [ 1451795.4036112388, 7343121.1863992605 ], [ 1452626.9601993659, 7331905.4986260813 ], [ 1452719.3553847033, 7385190.5824557766 ], [ 1452719.3553850178, 7387137.4491137955 ], [ 1452719.3553903259, 7420309.0468830047 ], [ 1452941.9943674507, 7402925.0692359107 ], [ 1453275.9528257537, 7331203.7243164731 ], [ 1453609.9112957632, 7331803.0317808054 ], [ 1453832.5502637138, 7258718.2645606995 ], [ 1455391.0231452759, 7394150.2093209764 ], [ 1455836.3010981318, 7348873.6210073605 ], [ 1455869.6969429555, 7335071.0340505363 ], [ 1455869.6969440235, 7341843.4439400658 ], [ 1456426.294392186, 7330237.1964014089 ], [ 1456426.29439763, 7365107.916166163 ], [ 1456504.2180465693, 7403705.5367519651 ], [ 1456726.8570249686, 7393370.7011939371 ], [ 1456986.6024843396, 7282376.4577317508 ], [ 1457316.850309636, 7313593.0471685398 ], [ 1457539.4892827952, 7269892.6504222909 ], [ 1457539.4892852227, 7285252.2815417722 ], [ 1457728.7324265426, 7338417.8043898344 ], [ 1458285.3298597385, 7230365.1116398824 ], [ 1458285.329874269, 7323146.5434101103 ], [ 1458285.3298757561, 7332808.4251503414 ], [ 1458285.3298792115, 7355405.9412293015 ], [ 1458285.3298793107, 7356045.8991732989 ], [ 1458285.32988431, 7389084.8034965955 ], [ 1459064.566314999, 7393175.8363931337 ], [ 1459398.5247812555, 7367690.6784549104 ], [ 1460140.6547171392, 7383763.1900671283 ], [ 1460144.3653587424, 7329580.0258173775 ], [ 1460322.4765440617, 7337972.775271818 ], [ 1460511.7196803906, 7359925.5576368617 ], [ 1460700.9628023731, 7285905.7341018431 ], [ 1461101.7129841486, 7404915.416426721 ], [ 1461624.914584185, 7383244.2032416221 ], [ 1461992.2688958317, 7345386.7902737483 ], [ 1461992.2689052413, 7410537.975626817 ], [ 1462092.4564346308, 7330024.5763617028 ], [ 1462181.512034741, 7385579.9168522684 ], [ 1462515.470504578, 7383438.8192515457 ], [ 1462738.1094821447, 7365748.6720289495 ], [ 1463851.3043890491, 7410537.97563913 ], [ 1464741.8602999446, 7341901.5186607586 ], [ 1465521.0967394314, 7406242.5980145298 ], [ 1465706.629217675, 7368338.121667427 ], [ 1465710.3398610768, 7323474.8510664338 ], [ 1465743.7357157036, 7377991.4113275325 ], [ 1465762.2889643312, 7380001.3200579612 ], [ 1467001.6459559714, 7394929.7957400437 ], [ 1467190.8890742294, 7286540.0196859799 ], [ 1467190.889088335, 7389084.803555591 ], [ 1467747.486532195, 7340217.5291193854 ], [ 1468118.5515047568, 7381298.311087478 ], [ 1468493.3271202724, 7372547.8156932509 ], [ 1469228.0357521088, 7350869.5651721964 ], [ 1469606.5220247468, 7398185.4139975188 ], [ 1469784.6332039903, 7360565.8871432887 ], [ 1469784.6332041603, 7361866.1119620949 ], [ 1470341.2306589538, 7393955.3250549436 ], [ 1470719.7169210266, 7360565.8871491356 ], [ 1471087.0712362621, 7343779.4992489507 ], [ 1471087.0712371487, 7350559.4820753224 ], [ 1471458.136206062, 7364454.2702276241 ], [ 1471832.9118187965, 7333137.1396295773 ], [ 1472011.0230130635, 7411514.5294236066 ], [ 1472389.5092773372, 7394286.6313964538 ], [ 1472567.620457524, 7362506.6010333709 ], [ 1472756.8635975635, 7416399.1419874402 ], [ 1472946.1067052847, 7218922.8793223705 ], [ 1472946.1067214182, 7342153.1805760507 ], [ 1473313.4610426472, 7371576.1457302663 ], [ 1473647.4195137047, 7376435.7096145395 ], [ 1474426.6559473991, 7397658.9641256677 ], [ 1475539.8508413564, 7335709.3246117709 ], [ 1475907.2051604015, 7347653.0529041234 ], [ 1476285.6914253295, 7334104.0269839186 ], [ 1476463.8026108441, 7344089.3127413485 ], [ 1476842.2888776106, 7345386.7903671106 ], [ 1476875.6847298355, 7388143.5214370359 ], [ 1476875.684730181, 7391032.6459489549 ], [ 1477020.4000606439, 7335071.0341865001 ], [ 1477209.6431953302, 7346355.1980036451 ], [ 1477576.997512823, 7345386.7903714608 ], [ 1477766.2406462203, 7346025.9259107932 ], [ 1477766.2406515738, 7390837.8397526983 ], [ 1478211.5186127403, 7394539.9928615801 ], [ 1478690.1924212684, 7400779.188120544 ], [ 1478690.1924227837, 7413800.1454368411 ], [ 1479436.0330010043, 7361866.1120204795 ], [ 1479476.8872364338, 7216821.2277185032 ], [ 1479992.6304530983, 7371245.8056101911 ], [ 1479992.630455724, 7393955.3251131875 ], [ 1480549.2279055691, 7383892.2935504057 ], [ 1480549.2279071298, 7397522.482973692 ], [ 1481439.7838215942, 7334742.2383130565 ], [ 1481662.422808018, 7387137.4492994919 ], [ 1481851.6659371187, 7349648.6843658956 ], [ 1482029.7771260464, 7390058.663794592 ], [ 1482219.0202561242, 7360895.7744527189 ], [ 1482775.6177059182, 7349261.1431378322 ], [ 1483091.0229252267, 7322728.1323151253 ], [ 1483521.4582960634, 7399803.9835169343 ], [ 1484256.1669238037, 7329580.0259657782 ], [ 1484278.4308269138, 7375230.2547646724 ], [ 1484630.9425464093, 7379028.7188333981 ], [ 1485002.007514742, 7387137.4493184183 ], [ 1485369.3618281959, 7347323.7260264643 ], [ 1485747.8480935886, 7334104.0270383274 ], [ 1487228.397317782, 7369633.1697361767 ], [ 1487228.3973179888, 7371576.1458109394 ], [ 1487595.7516332611, 7347323.7260387484 ], [ 1487784.9947720317, 7397853.9414881645 ], [ 1487974.2379023756, 7368331.647101705 ], [ 1488118.9532446782, 7416008.2599135758 ], [ 1488152.349083412, 7336347.6673605246 ], [ 1488341.5922169029, 7336676.5309506403 ], [ 1488530.8353566562, 7396879.1039949106 ], [ 1488708.9465358092, 7346355.1980688404 ], [ 1489454.7871246487, 7385190.5826848513 ], [ 1490011.3845717434, 7343773.0450421497 ], [ 1490556.8500743175, 7345716.0355400965 ], [ 1490567.9820279644, 7391032.6460263347 ], [ 1490757.2251643357, 7419976.6285584997 ], [ 1491124.5794738072, 7336347.6673765127 ], [ 1491124.5794747646, 7345709.5796232494 ], [ 1491313.8226080884, 7344089.3128249412 ], [ 1491681.1769255472, 7339249.8837233847 ], [ 1491681.1769293966, 7377407.9868575912 ], [ 1491681.1769301132, 7384548.2236705469 ], [ 1491870.4200575368, 7324440.5418747896 ], [ 1492794.3718280387, 7334742.238375348 ], [ 1493350.9692860725, 7401110.7856698753 ], [ 1493536.5021415264, 7406958.3300926993 ], [ 1493540.212414782, 7352168.1723802397 ], [ 1495388.1159609833, 7426823.4143110262 ], [ 1495421.5118019069, 7361866.1121081281 ], [ 1495466.0396005954, 7388695.2938203048 ], [ 1496133.9565412716, 7376105.1631934559 ], [ 1496323.1996731197, 7358315.2649847465 ], [ 1497247.1514454824, 7387137.4493837245 ], [ 1497803.7488908947, 7320887.3892924804 ], [ 1498171.1032088748, 7319613.2829008857 ], [ 1498212.2914235939, 7354785.426393114 ], [ 1498916.9437896048, 7271561.5510096541 ], [ 1499284.2981155356, 7355076.286683742 ], [ 1499473.54125536, 7424220.9237325583 ], [ 1500920.6946256063, 7377861.7578293653 ], [ 1500954.0904750328, 7404037.2594504775 ], [ 1501699.9310547744, 7341185.2949503316 ], [ 1501889.1741865883, 7321215.6019136757 ], [ 1502623.8828237071, 7329580.026061696 ], [ 1502623.8828277178, 7375133.0488935625 ], [ 1502627.5934749292, 7347000.8700840343 ], [ 1502813.1259627042, 7391032.6460888656 ], [ 1503147.0844298841, 7346355.1981428303 ], [ 1503555.2558944637, 7345386.7905104412 ], [ 1503926.3208644423, 7369633.1698221099 ], [ 1503926.3208645443, 7370798.8972520381 ], [ 1503926.3208672747, 7402729.96491942 ], [ 1504672.1614478461, 7345716.0356114693 ], [ 1504672.1614511602, 7384548.2237360859 ], [ 1505039.5157682735, 7371576.1459022192 ], [ 1505039.5157733436, 7432050.6013833042 ], [ 1505406.8700827868, 7327975.9890991794 ], [ 1505618.3771195405, 7387468.4652487496 ], [ 1506152.7106697198, 7344418.5031928085 ], [ 1506152.710669802, 7345386.7905228343 ], [ 1506152.7106711899, 7361866.1121610766 ], [ 1506520.0649880823, 7345696.6678766627 ], [ 1506520.0649880851, 7345716.0356202312 ], [ 1506520.0649905154, 7374821.9979788577 ], [ 1506520.0649910565, 7381298.3112989431 ], [ 1506709.3081227599, 7357985.487094135 ], [ 1506931.947105983, 7387721.6045134328 ], [ 1507043.2665966018, 7390643.0385886207 ], [ 1507265.9055729534, 7337314.9528985973 ], [ 1507633.2598902651, 7325715.4366036691 ], [ 1508379.1004775099, 7345386.7905332465 ], [ 1508379.1004792291, 7366389.4808508484 ], [ 1508379.1004794925, 7369633.1698431624 ], [ 1508445.8921691256, 7313650.9122461174 ], [ 1508746.4548016081, 7417376.4337407704 ], [ 1509303.0522465729, 7330546.4726149449 ], [ 1509362.4226410324, 7325399.9129869975 ], [ 1509681.5385171319, 7370274.2983263433 ], [ 1509681.5385179617, 7380656.2737267092 ], [ 1510238.135965473, 7324749.5882115504 ], [ 1510238.1359733075, 7423575.3282321524 ], [ 1510416.2471520356, 7348621.7423774302 ], [ 1510605.4902860052, 7352168.1724635623 ], [ 1510972.8446086049, 7406632.9889558628 ], [ 1510976.5552538109, 7349584.0929707633 ], [ 1511162.0877330347, 7289750.6780379396 ], [ 1511384.7267139438, 7290769.9049511207 ], [ 1511529.4420593791, 7390701.4784923391 ], [ 1511673.6007886045, 7254127.2030878589 ], [ 1511718.6851867263, 7309967.7090805527 ], [ 1512219.6228972853, 7356983.3065277161 ], [ 1512642.6369585197, 7327009.8609244647 ], [ 1512831.8800914979, 7317676.78207782 ], [ 1512831.880096721, 7385190.5828001238 ], [ 1513199.2344085234, 7300334.0300776334 ], [ 1513755.8318670557, 7383886.4548281012 ], [ 1513945.0750042119, 7430092.4406853588 ], [ 1514134.3181382266, 7434342.277557076 ], [ 1514312.4293121055, 7291673.8588229986 ], [ 1514427.459461733, 7417409.0122718317 ], [ 1514869.0267702809, 7370934.910211334 ], [ 1515058.2699047942, 7381622.592891871 ], [ 1515804.1104896625, 7368331.6472380636 ], [ 1515804.110490144, 7374821.9980210355 ], [ 1515804.110490382, 7378049.7564654741 ], [ 1515804.1104925233, 7407277.1765355431 ], [ 1515804.1104927612, 7410537.9759208122 ], [ 1515911.7193292007, 7352006.6424083458 ], [ 1515982.2216698946, 7308676.1067524189 ], [ 1515982.2216740157, 7363807.1502313735 ], [ 1516049.0133642778, 7310276.1830406785 ], [ 1516913.594738476, 7289744.2682514191 ], [ 1517284.6597091258, 7323474.8513410473 ], [ 1517652.0140301508, 7358625.6570807993 ], [ 1517652.0140324847, 7391032.6461568577 ], [ 1517652.0140334137, 7404017.7460508887 ], [ 1517841.2571609111, 7317683.214862396 ], [ 1517841.2571627013, 7342153.1808078671 ], [ 1518954.4520575847, 7212255.9306934429 ], [ 1518954.4520672604, 7343773.6906122426 ], [ 1519143.6951969727, 7287827.9700273806 ], [ 1519143.6951975336, 7295521.6397272442 ], [ 1519288.4105330184, 7266766.8173830202 ], [ 1519321.8063843029, 7323783.8593599955 ], [ 1519511.0495221531, 7381298.3113571079 ], [ 1520045.3830752838, 7366836.1362539427 ], [ 1520067.6469662681, 7267342.0304882647 ], [ 1520813.4875617411, 7400779.1883312836 ], [ 1521370.0850108836, 7355405.9415711481 ], [ 1521492.5364450035, 7278643.9468309749 ], [ 1521548.1961919542, 7302895.4295975752 ], [ 1521548.1961919996, 7303531.0948066618 ], [ 1521737.4393282577, 7338940.2626538267 ], [ 1522850.6342327772, 7337314.9529670523 ], [ 1523217.9885467154, 7270544.82236961 ], [ 1523217.9885503522, 7323146.5437589241 ], [ 1523217.9885505703, 7326372.2818711465 ], [ 1523407.2316858117, 7347653.0531414626 ], [ 1523596.4748142182, 7268933.6735420171 ], [ 1523596.4748181016, 7325406.3521788809 ], [ 1524153.0722655673, 7253931.3812040417 ], [ 1524153.0722672669, 7278528.7346782051 ], [ 1524331.1834518325, 7275648.9815295888 ], [ 1524331.1834520961, 7279488.8878622381 ], [ 1524709.669718259, 7258086.2288023559 ], [ 1524743.0655666289, 7275975.3003357472 ], [ 1524854.3850603891, 7324498.4872669932 ], [ 1524887.7809040144, 7272463.2889524093 ], [ 1525077.0240380066, 7275015.5779703166 ], [ 1525077.024045303, 7384548.2238261336 ], [ 1525633.6214900326, 7269259.7126362957 ], [ 1525822.86462345, 7263182.2742060795 ], [ 1526000.9758134794, 7342153.1808417374 ], [ 1526301.5384409993, 7392006.7504507257 ], [ 1526936.0595362487, 7384548.2238336084 ], [ 1526936.0595378943, 7410537.9759674147 ], [ 1526950.9021329717, 7353202.0443508802 ], [ 1527670.7681722175, 7365457.4131829692 ], [ 1528227.3656181311, 7264140.5476123989 ], [ 1528416.6087603203, 7394929.7960534748 ], [ 1528783.9630772723, 7368331.6472918671 ], [ 1528783.9630774735, 7371576.1460052244 ], [ 1528973.2062007305, 7207173.8001743834 ], [ 1529897.1579754953, 7261917.5327589232 ], [ 1530642.9985631169, 7281409.5476712752 ], [ 1530642.9985659295, 7326352.962135097 ], [ 1530642.9985706965, 7404349.481877313 ], [ 1530642.998572042, 7426823.4144696146 ], [ 1531388.8391555818, 7380325.5478668613 ], [ 1531566.950331636, 7238632.9593070066 ], [ 1531700.5337301828, 7400486.6141296132 ], [ 1532312.790928392, 7408253.3202099018 ], [ 1533982.5832857534, 7404681.231835247 ], [ 1534171.8264191877, 7397210.5352279842 ], [ 1534349.9376038383, 7394286.6316988058 ], [ 1535095.778181161, 7239263.4296785668 ], [ 1535652.3756440694, 7416066.8911989853 ], [ 1536208.973092858, 7348931.7484897599 ], [ 1537322.1679986804, 7359285.2812286867 ], [ 1537511.4111330805, 7368331.6473249001 ], [ 1537878.7654487947, 7314461.0644004438 ], [ 1538068.0085862482, 7378049.756554395 ], [ 1538068.0085873187, 7397522.4832410812 ], [ 1538624.6060294567, 7211303.9709218945 ], [ 1538991.9603584693, 7393370.7016157731 ], [ 1539359.3146745884, 7345057.559471583 ], [ 1539548.5578092039, 7357985.4872295335 ], [ 1539548.5578099431, 7371576.1460456355 ], [ 1539548.557811518, 7400779.1884041699 ], [ 1539915.9121223148, 7255845.7840074385 ], [ 1539915.9121302713, 7400779.1884054812 ], [ 1541774.9476215371, 7387780.022578516 ], [ 1541774.9476218768, 7394286.6317258067 ], [ 1541774.9476227211, 7410537.9760231609 ], [ 1541964.1907558946, 7396235.7784824278 ], [ 1543633.9831119503, 7355405.9416559031 ], [ 1543667.3789606148, 7384606.6179780541 ], [ 1543812.094290633, 7238002.5396368532 ], [ 1544001.3374322387, 7384217.3323815819 ], [ 1544223.9764138984, 7395319.6186153814 ], [ 1544557.9348831377, 7347904.9008537224 ], [ 1545448.4908028026, 7255271.4141163379 ], [ 1545481.8866555968, 7364777.8508624407 ], [ 1545481.8866559365, 7371576.1460663732 ], [ 1545481.8866578741, 7410537.9760360206 ], [ 1546784.3246971364, 7405988.8549799891 ], [ 1547340.9221466642, 7339249.8839606205 ], [ 1547340.9221490123, 7387137.4495927021 ], [ 1547340.9221498279, 7404037.2596410662 ], [ 1547340.9221504568, 7417044.1409531897 ], [ 1547897.5196005597, 7361225.6759555116 ], [ 1548086.7627357896, 7387468.4654190773 ], [ 1548264.8739206444, 7386494.9296998307 ], [ 1548454.1170542599, 7379352.9060458671 ], [ 1549010.714507855, 7395573.0137469666 ], [ 1549199.9576405839, 7369633.1700040475 ], [ 1549199.9576408332, 7374821.998148486 ], [ 1549199.9576421389, 7402398.2984989909 ], [ 1549199.9576432833, 7426823.4145361772 ], [ 1549567.3119612068, 7406632.9891063357 ], [ 1549934.6662788442, 7380325.5479327999 ], [ 1550123.9094151107, 7429759.6026782114 ], [ 1551047.8611815707, 7316718.3598041311 ], [ 1551047.8611841484, 7371576.1460848805 ], [ 1551237.1043154269, 7314075.2672824003 ], [ 1551604.4586380664, 7394286.6317589916 ], [ 1551804.8337193634, 7356491.962017105 ], [ 1552350.2992232011, 7356627.7252081223 ], [ 1552539.5423596462, 7410869.9905441934 ], [ 1552906.8966782719, 7404681.231901031 ], [ 1553096.1398082988, 7317683.2149932133 ], [ 1553096.1398089984, 7332808.4256077316 ], [ 1553274.250994666, 7348931.7485482255 ], [ 1553686.1331086948, 7324112.1939025046 ], [ 1553964.4318366027, 7355981.9014735995 ], [ 1554020.0915814461, 7346025.9262476712 ], [ 1554576.6890342312, 7342811.4119208651 ], [ 1554754.8002220204, 7407277.1766811414 ], [ 1554765.9321699399, 7381298.3114865692 ], [ 1554765.9321718859, 7425844.9321819721 ], [ 1554765.9321719285, 7426823.4145541592 ], [ 1556057.238261617, 7401422.890594325 ], [ 1556246.4813935386, 7353466.9961925074 ], [ 1556613.8357124364, 7352168.1726377048 ], [ 1556613.8357127169, 7358625.6572237862 ], [ 1556613.8357128585, 7361866.1123559782 ], [ 1556613.8357139744, 7387780.022627539 ], [ 1556803.0788483801, 7397210.535305284 ], [ 1556992.3219830436, 7412823.3044580361 ], [ 1558461.739256046, 7345716.0358188748 ], [ 1558472.8712049655, 7342482.2894971156 ], [ 1558472.8712070275, 7391363.8280549506 ], [ 1558472.8712075544, 7404037.2596766921 ], [ 1558472.8712078235, 7410537.9760779561 ], [ 1558472.8712090328, 7439888.1950224005 ], [ 1558918.1491689531, 7380325.5479611345 ], [ 1559140.7881505759, 7390643.0387873752 ], [ 1559775.3092446697, 7334742.2386460565 ], [ 1559953.4204291617, 7323474.8514954485 ], [ 1560328.196048459, 7345709.5799046233 ], [ 1560328.5671128766, 7332485.5255677579 ], [ 1560331.9066974747, 7329580.0262843808 ], [ 1560331.906697741, 7336038.1616531285 ], [ 1560331.9067008509, 7411846.5860741092 ], [ 1560888.5041505799, 7331513.0390639566 ], [ 1561066.6153351939, 7322818.250093203 ], [ 1561812.4559223764, 7325406.3523123227 ], [ 1562001.6990558445, 7311568.0501557747 ], [ 1562179.8102441605, 7394286.6317916559 ], [ 1562179.8102451859, 7420309.0474095251 ], [ 1562183.5208920827, 7350230.032695272 ], [ 1562703.0118476241, 7334355.4376941668 ], [ 1562925.6508306405, 7379352.9060910046 ], [ 1563259.6093030036, 7392980.9769472629 ], [ 1563482.248284451, 7398828.9016349884 ], [ 1563760.5470108378, 7395287.1320719831 ], [ 1563816.2067561231, 7394734.892255852 ], [ 1564038.8457347946, 7329586.4688757006 ], [ 1564038.8457367942, 7380520.0909502488 ], [ 1564038.8457387034, 7430092.4408674426 ], [ 1564784.6863240588, 7384548.2239626702 ], [ 1565897.8812316826, 7423575.3284362843 ], [ 1566079.7030635958, 7350553.0225553093 ], [ 1566153.9160584265, 7378963.8834027583 ], [ 1566265.2355489859, 7377407.9871538198 ], [ 1566376.5550401004, 7390643.038808573 ], [ 1567011.0761335427, 7309003.8067148533 ], [ 1567189.1873174654, 7281102.210551478 ], [ 1567745.7847753377, 7407277.1767197801 ], [ 1567935.0279075312, 7356692.3752242941 ], [ 1567935.027908837, 7392006.7505913172 ], [ 1568124.2710442906, 7430425.2933143172 ], [ 1568491.6253572914, 7267342.0306547973 ], [ 1568491.6253614863, 7379352.9061068883 ], [ 1569126.1464583047, 7386300.2372480836 ], [ 1569382.1812838761, 7308097.8467349764 ], [ 1569604.8202679206, 7384217.3324607806 ], [ 1569604.8202683993, 7397522.4833413716 ], [ 1569975.8852298122, 7199566.2614620887 ], [ 1571463.8557607611, 7365107.9166912585 ], [ 1571831.2100790953, 7343773.0453620767 ], [ 1571831.2100808714, 7394286.6318188896 ], [ 1571831.2100810951, 7400779.1885052025 ], [ 1571942.529571255, 7387137.4496669183 ], [ 1572198.5643997663, 7388753.719353782 ], [ 1572202.275047, 7318963.4402979156 ], [ 1572220.8282965824, 7351263.6473717056 ], [ 1572387.8075342202, 7399706.4701455841 ], [ 1572577.0506682915, 7399472.4421893368 ], [ 1572944.4049830143, 7274823.6477712197 ], [ 1573501.002439986, 7382602.0054807272 ], [ 1573868.3567590225, 7380656.273954819 ], [ 1575170.7948001742, 7400779.188514092 ], [ 1575170.7948007095, 7417044.1410361212 ], [ 1575916.635387416, 7399160.4158897214 ], [ 1576172.6702152363, 7379158.3923465256 ], [ 1576209.7767131629, 7411254.1035188343 ], [ 1576729.267669548, 7412686.5565394228 ], [ 1577026.1196382719, 7223364.3008197267 ], [ 1577397.1846126518, 7389084.8040252244 ], [ 1577508.5041042026, 7417278.6992880274 ], [ 1577953.782059792, 7205905.3661328256 ], [ 1578877.7338381114, 7384217.3324852753 ], [ 1579345.2756971337, 7330585.1332093235 ], [ 1579990.928744965, 7395261.1440988407 ], [ 1580612.0915015184, 7353874.1347860154 ], [ 1580736.7693277146, 7249472.6355020152 ], [ 1580736.7693304904, 7336038.1617087666 ], [ 1581849.9642397119, 7422910.2256231774 ], [ 1582295.2422024561, 7427116.9834191501 ], [ 1582595.8048265374, 7404037.2597427536 ], [ 1582595.8048266363, 7407277.1767587326 ], [ 1582963.1591452057, 7387137.4496951876 ], [ 1584443.7083678667, 7283023.2663913239 ], [ 1584443.7083710986, 7391032.6463763108 ], [ 1585556.9032719473, 7198292.7177282795 ], [ 1586302.7438655482, 7404037.2597516701 ], [ 1586302.7438658229, 7413800.1458584005 ], [ 1586302.743866004, 7420309.0474734493 ], [ 1587415.9387727131, 7422264.7391636027 ], [ 1588161.7793580573, 7346025.9263405334 ], [ 1588161.7793599493, 7413800.1458627554 ], [ 1588529.1336784223, 7387137.4497084115 ], [ 1588529.1336787452, 7398828.9017002359 ], [ 1588529.1336791192, 7412491.2064983612 ], [ 1589453.0854517056, 7413468.0060219103 ], [ 1590009.6828979168, 7160692.5730848825 ], [ 1590009.6829032192, 7345716.0359022263 ], [ 1590009.6829046325, 7397522.483392667 ], [ 1590009.6829048081, 7404037.2597602904 ], [ 1590388.1691743305, 7450677.847582099 ], [ 1591089.4819632124, 7361866.1124475198 ], [ 1591501.3640801529, 7416066.8913629875 ], [ 1591868.7183986402, 7387786.5129792672 ], [ 1591868.7183989291, 7398828.9017078523 ], [ 1591868.718399235, 7410537.9761657882 ], [ 1592369.6561077035, 7427019.1259452403 ], [ 1592425.3158490262, 7275975.3005425213 ], [ 1593104.3647458928, 7416203.698917632 ], [ 1593171.1564399304, 7401754.5156434057 ], [ 1593538.5107566246, 7304494.3226616718 ], [ 1593683.3374200698, 7543904.6746227462 ], [ 1593727.7538920443, 7352168.1727350652 ], [ 1593727.7538934634, 7407277.1767846225 ], [ 1594095.1082126899, 7406632.989227321 ], [ 1595208.3031194527, 7404681.232013599 ], [ 1595575.6574389313, 7413800.1458794149 ], [ 1597026.5210948735, 7349971.6511892518 ], [ 1597434.6929278064, 7194397.3335210262 ], [ 1597434.6929330407, 7400779.1885668086 ], [ 1597434.6929337489, 7430092.4409509879 ], [ 1597434.6929363604, 7541850.821548569 ], [ 1598414.304452867, 7476417.871777405 ], [ 1598547.8878401916, 7412491.2065205043 ], [ 1599215.8047844002, 7415812.826612235 ], [ 1600774.277653791, 7404095.8005080847 ], [ 1601141.631973, 7400779.1885745553 ], [ 1601330.8751017128, 7173944.9642726695 ], [ 1601998.7920514361, 7405071.5442270339 ], [ 1603000.667467226, 7384548.2240553834 ], [ 1603000.6674677671, 7408585.2371971691 ], [ 1603000.6674680277, 7420309.0475100148 ], [ 1604113.8623692135, 7170156.2934053009 ], [ 1604848.5710083318, 7189117.8902861746 ], [ 1604848.5710136257, 7421932.2368280813 ], [ 1604859.7029624488, 7410537.9761932185 ], [ 1605227.057281964, 7420309.0475144638 ], [ 1606707.606508279, 7420641.4803227512 ], [ 1607264.2039616902, 7416066.8913959675 ], [ 1607676.0860763111, 7369633.1701539196 ], [ 1608377.3988691245, 7435733.2835016698 ], [ 1608566.6420029239, 7416399.1424922505 ], [ 1608566.6420032044, 7430092.4409734914 ], [ 1609679.8369096529, 7400779.1885913899 ], [ 1609679.8369102874, 7432050.6017147144 ], [ 1609679.8369105223, 7443809.9664920997 ], [ 1610425.6774975208, 7407277.1768186474 ], [ 1610793.0318169058, 7409893.5180337019 ], [ 1610922.9049271876, 7412751.6737464759 ], [ 1611646.4812462663, 7440345.6328667868 ], [ 1611906.2267240027, 7410537.976206718 ], [ 1611906.2267243853, 7430092.4409797825 ], [ 1613019.4216312501, 7418353.8487265101 ], [ 1616548.2494867318, 7411846.5862056613 ], [ 1617839.5555809806, 7522012.011017886 ], [ 1619698.5910726655, 7334742.238784153 ], [ 1619698.5910744159, 7433362.8461899422 ], [ 1619698.5910745859, 7443162.7374666529 ], [ 1619698.5910766933, 7568375.6870377613 ], [ 1619976.8897983783, 7275130.7387020197 ], [ 1621001.0291158396, 7433362.8461921606 ], [ 1621479.7029265882, 7472105.5111210113 ], [ 1621546.4946205381, 7443143.1253125761 ], [ 1621557.626569279, 7423575.3285602666 ], [ 1622258.9393599767, 7373519.6075949129 ], [ 1622815.5368146538, 7436360.2972770045 ], [ 1623038.1757959339, 7426177.6024965597 ], [ 1627045.6774605187, 7329522.0434482861 ], [ 1627123.6011054839, 7420309.0475533875 ], [ 1627123.601106243, 7469350.0103622088 ], [ 1627490.9554246734, 7406632.9892900065 ], [ 1628047.5528786711, 7429113.5460677575 ], [ 1628604.1503324844, 7439888.1951798713 ], [ 1628793.3934666126, 7432696.9033466009 ], [ 1629717.3452386977, 7368331.6475534365 ], [ 1629939.9842202838, 7376046.8333169222 ], [ 1630830.54014341, 7201790.7055649431 ], [ 1630830.5401465709, 7404037.2598373182 ], [ 1632055.0545451762, 7440907.6647819448 ], [ 1632689.5756422044, 7430092.4410145469 ], [ 1632689.575643173, 7498272.6194068845 ], [ 1633056.9299611503, 7396879.1044494091 ], [ 1633056.9299612069, 7400779.1886308165 ], [ 1633424.2842807618, 7409561.545347074 ], [ 1634170.124868117, 7369302.9125039717 ], [ 1634537.4791885954, 7443162.7374902964 ], [ 1634537.4791887824, 7456569.4549016366 ], [ 1634537.4791890939, 7479195.5966121862 ], [ 1636025.4497149927, 7458861.8469766025 ], [ 1636396.5146833791, 7404681.2320873225 ], [ 1636396.5146834075, 7406632.9893034864 ], [ 1636730.4731558899, 7426177.6025177464 ], [ 1638255.5501791995, 7439888.195194276 ], [ 1638433.6613610517, 7199680.3203515261 ], [ 1638801.0156850677, 7536866.47639859 ], [ 1639736.0994057977, 7420309.0475721993 ], [ 1640103.4537258341, 7466064.3749747723 ], [ 1640107.1643756912, 7479195.5966201881 ], [ 1640812.1878184013, 7590366.6050476208 ], [ 1641773.2460868014, 7453289.240338116 ], [ 1641962.4892209463, 7443809.9665443618 ], [ 1641962.4892210229, 7449696.3488424234 ], [ 1641962.4892211843, 7462799.7963835914 ], [ 1641962.4892215044, 7489053.7390144467 ], [ 1642519.0866744567, 7426823.4147433238 ], [ 1643821.5247162087, 7430092.4410303431 ], [ 1645669.4282627131, 7439888.1952044014 ], [ 1647528.463758307, 7449696.3488498097 ], [ 1647528.4637583834, 7456235.4773104601 ], [ 1647528.4637587545, 7489053.7390218461 ], [ 1648452.415530242, 7338940.2629696345 ], [ 1649376.3673017891, 7198615.8362981556 ], [ 1649387.4992535608, 7426823.4147523129 ], [ 1649532.2145922945, 7495764.4681218313 ], [ 1651235.4027999549, 7420309.0475873183 ], [ 1651235.4028000596, 7430092.4410398938 ], [ 1651239.1134501402, 7466070.9317541486 ], [ 1651647.2849165215, 7493790.1189400097 ], [ 1653094.4382937755, 7262224.1182929082 ], [ 1653094.4382948915, 7361866.1125522498 ], [ 1654953.4737915134, 7459516.9408919709 ], [ 1656612.1342033315, 7417044.1411841847 ], [ 1656801.3773388676, 7545149.0143216178 ], [ 1658660.4128338862, 7482486.8177274093 ], [ 1660697.5595144765, 7454271.194771098 ], [ 1660886.8026486668, 7443809.966567778 ], [ 1664226.3873701422, 7300584.3557944596 ], [ 1664226.3873719408, 7498924.4771797806 ], [ 1666085.4228675573, 7489053.7390435534 ], [ 1669792.3619099669, 7492349.1626983397 ], [ 1670905.5568163248, 7334742.2388519216 ], [ 1671651.3974056258, 7479195.5966575388 ], [ 1671651.3974056768, 7485759.7205279758 ], [ 1673688.5440853124, 7311182.3960624598 ], [ 1675358.3364487211, 7561740.871828082 ], [ 1676003.9894942977, 7441515.4893818777 ], [ 1677217.3719439637, 7482486.8177466244 ], [ 1679031.8796433304, 7460303.1267877817 ], [ 1679065.2754906691, 7475905.7762936698 ], [ 1679065.2754908986, 7508807.8508438393 ], [ 1679065.2754910316, 7528612.6645961376 ], [ 1679065.2754911224, 7541850.8216677411 ], [ 1680145.0745507842, 7425590.5472172452 ], [ 1682783.3464822278, 7452975.0412743278 ], [ 1682783.3464824231, 7482486.8177516451 ], [ 1682816.7423295467, 7466005.3643899979 ], [ 1684263.8957089505, 7371576.1463307953 ], [ 1684631.2500291597, 7472637.0421526041 ], [ 1685866.8963757299, 7318860.5000378955 ], [ 1686490.2855237254, 7268626.8259688076 ], [ 1686490.2855247648, 7426764.7023667498 ], [ 1687492.1609418551, 7448126.2094620867 ], [ 1687714.799923348, 7439496.1272704583 ], [ 1688338.1890708019, 7300642.1243431624 ], [ 1688716.6753408143, 7524647.630301225 ], [ 1689429.1200816606, 7507166.3344837213 ], [ 1690197.2245675088, 7423575.3286424959 ], [ 1690197.2245676818, 7452975.041280522 ], [ 1690197.2245678545, 7482486.8177578542 ], [ 1690230.620413491, 7223993.5464944905 ], [ 1692056.2600634482, 7423575.3286439702 ], [ 1692056.2600637653, 7479195.5966755925 ], [ 1692946.8159897213, 7435576.5380979683 ], [ 1693169.454971259, 7433617.4866081141 ], [ 1693915.2955591043, 7371576.1463385923 ], [ 1694839.247332314, 7329908.6048947573 ], [ 1695763.1991065349, 7469350.0104398038 ], [ 1696865.2620647042, 7372781.0351882037 ], [ 1697622.2346025563, 7479195.5966798188 ], [ 1697622.2346025649, 7481166.2194013847 ], [ 1697622.2346025903, 7485759.7205502586 ], [ 1697622.2346030038, 7568375.6871293988 ], [ 1698635.2419688236, 7518703.899957044 ], [ 1699481.2700984164, 7456235.4773614323 ], [ 1699848.6244179429, 7447733.7243490228 ], [ 1702609.3477879814, 7201315.3442603666 ], [ 1703188.209140203, 7230994.9190060711 ], [ 1703744.8065947669, 7360255.4184426069 ], [ 1704301.4040490873, 7447341.259118475 ], [ 1705047.2446378842, 7575016.232598925 ], [ 1705748.5574291823, 7439104.0791422371 ], [ 1706305.1548831542, 7454408.6783677107 ], [ 1706895.1481838617, 7361846.7046643337 ], [ 1706895.1481843404, 7466064.3750408068 ], [ 1706895.1481843831, 7475905.7763153389 ], [ 1707507.4053829918, 7326372.2822354725 ], [ 1708754.1836802997, 7449696.3489070516 ], [ 1708754.1836803253, 7455587.2090223143 ], [ 1708754.183680821, 7572363.314677706 ], [ 1708865.5031716295, 7579147.03270486 ], [ 1709199.4616434632, 7458730.834925455 ], [ 1709533.4201163051, 7578548.2284236858 ], [ 1709867.3785880709, 7440868.4520119848 ], [ 1710312.6565517413, 7572363.3146787006 ], [ 1710602.0872267107, 7323146.5441251444 ], [ 1710613.2191762871, 7436615.0361978635 ], [ 1710613.219176508, 7489053.7390803676 ], [ 1711648.4904405773, 7442044.923837319 ], [ 1711982.4489129237, 7441652.7467132909 ], [ 1712461.1227236753, 7538534.18511857 ], [ 1713021.4308258472, 7201467.4567836775 ], [ 1713206.963311563, 7451659.4709968977 ], [ 1713986.199747019, 7446360.1830382384 ], [ 1714320.1582183286, 7201790.705647842 ], [ 1714320.1582195722, 7498924.4772208752 ], [ 1714320.1582195975, 7505505.3962613624 ], [ 1715433.3531272272, 7455587.2090264224 ], [ 1716424.0965946501, 7319400.9525333829 ], [ 1716424.0965946531, 7319922.1385678481 ], [ 1716546.5480342337, 7252017.4461593721 ], [ 1717292.3886229654, 7369691.4525038386 ], [ 1717414.8400626283, 7319400.9525339464 ], [ 1717659.7429428801, 7455194.3455411633 ], [ 1718027.0972622964, 7410537.9763248339 ], [ 1718772.9378507789, 7472696.1034267209 ], [ 1719262.7436096482, 7320404.7492561992 ], [ 1719886.1327580458, 7321003.2279457431 ], [ 1719886.1327584707, 7434009.2573150126 ], [ 1719886.1327585869, 7466064.3750486895 ], [ 1719886.1327586605, 7485759.7205645954 ], [ 1719886.1327587455, 7510449.7165267281 ], [ 1720331.4107217644, 7477619.4601491299 ], [ 1721741.4576043973, 7304821.8472603057 ], [ 1721745.1682548265, 7508807.8508744584 ], [ 1721767.4321523905, 7342579.0890191449 ], [ 1721923.279439752, 7415421.9741260465 ], [ 1722112.5225743162, 7480180.8452557018 ], [ 1722502.1407919961, 7461934.7173520811 ], [ 1723593.0718018066, 7498924.4772261279 ], [ 1724216.4609502044, 7500900.1398399435 ], [ 1724338.912389819, 7426177.6025987156 ], [ 1724561.5513714049, 7431463.1016855985 ], [ 1725396.4475515599, 7222792.3033847362 ], [ 1726932.6565253355, 7495626.2473130496 ], [ 1727311.1427935495, 7356045.8998991679 ], [ 1727311.1427941781, 7551789.4215087462 ], [ 1727578.3095714673, 7365476.830481573 ], [ 1727678.49711345, 7449696.3489178643 ], [ 1728235.0945674134, 7461089.3925682064 ], [ 1728346.4140581738, 7453033.9526667176 ], [ 1728602.4488866681, 7356045.8998998143 ], [ 1728791.6920210568, 7371576.146360294 ], [ 1728791.6920212125, 7420309.0476511549 ], [ 1729159.0463410111, 7485759.7205694877 ], [ 1729159.0463410481, 7498924.4772289935 ], [ 1729159.0463413142, 7588334.547517078 ], [ 1729236.9699844781, 7459320.4069622252 ], [ 1729715.6437940344, 7207173.8005252667 ], [ 1731018.0818362394, 7204947.8340212284 ], [ 1731018.0818366474, 7329580.0265313089 ], [ 1731018.0818367098, 7348292.3749412904 ], [ 1731073.7415816381, 7206545.9000293985 ], [ 1731385.436155837, 7205271.225936424 ], [ 1731630.3390363778, 7460499.6857709046 ], [ 1732131.2767452882, 7590333.2883718479 ], [ 1732865.9853842424, 7508807.8508801265 ], [ 1732877.1173329295, 7374821.9984319694 ], [ 1732877.1173330569, 7417063.6874932079 ], [ 1732877.1173333486, 7518703.899977352 ], [ 1732877.1173335442, 7588334.5475188838 ], [ 1733166.5480087656, 7305785.2340189107 ], [ 1733244.4716531131, 7579346.6445156997 ], [ 1733244.4716531443, 7590333.2883723825 ], [ 1734725.0208794933, 7211303.9712392967 ], [ 1734725.0208801164, 7417044.1412443835 ], [ 1734725.020880329, 7492349.1627443871 ], [ 1735470.8614683072, 7388695.2943295063 ], [ 1735470.8614688313, 7578348.637379637 ], [ 1735470.8614688625, 7590333.2883734191 ], [ 1736584.0563764579, 7489053.7390942778 ], [ 1736584.0563765147, 7510449.7165351454 ], [ 1738439.3812224385, 7316068.7580844313 ], [ 1738443.0918726267, 7498924.477233341 ], [ 1738443.0918726607, 7512111.7195123518 ], [ 1738810.4461919127, 7381298.3117549121 ], [ 1739144.4046644885, 7460106.5728716375 ], [ 1739923.6410997999, 7383828.0665775361 ], [ 1739923.6410999359, 7435968.4078491805 ], [ 1740290.9954194597, 7407277.1769505451 ], [ 1740290.9954194683, 7410537.9763358803 ], [ 1740290.9954194766, 7413800.1460413523 ], [ 1741348.5305814925, 7239148.7952707419 ], [ 1742150.0309156284, 7410537.9763366664 ], [ 1742150.030915637, 7413800.1460421365 ], [ 1742150.0309156936, 7435968.4078501277 ], [ 1742150.030915977, 7551789.421515625 ], [ 1743040.5868421933, 7516327.6900545191 ], [ 1744009.066411803, 7413800.1460429067 ], [ 1744376.4207311964, 7330875.0921499757 ], [ 1745856.9699586274, 7305785.2340243673 ], [ 1745856.9699590919, 7498924.4772364488 ], [ 1745856.9699590977, 7502224.1167169306 ], [ 1746268.8520746191, 7335322.4763115756 ], [ 1747159.408001201, 7449107.5093339672 ], [ 1747716.005455272, 7505505.396277668 ], [ 1747716.0054553514, 7541850.8217104757 ], [ 1747905.2485893434, 7387468.4657128751 ], [ 1749563.9090018189, 7265424.8181060236 ], [ 1749575.0409514408, 7505505.3962783813 ], [ 1749575.0409515172, 7541175.4625337599 ], [ 1749575.0409515314, 7548468.5019354373 ], [ 1749831.0757798785, 7335902.75689347 ], [ 1750532.3885718307, 7325406.3525630767 ], [ 1751055.5901784271, 7275015.5783474389 ], [ 1751422.9444981746, 7337740.5969611416 ], [ 1751422.9444982822, 7386163.9556195009 ], [ 1751422.9444984209, 7449696.3489281675 ], [ 1751422.9444984749, 7475905.7763376897 ], [ 1751422.9444985429, 7508807.8508879207 ], [ 1751422.9444985569, 7515397.2073241873 ], [ 1751801.4307666291, 7236398.0636719055 ], [ 1751983.2522306875, 7309575.7087670024 ], [ 1752358.0282205786, 7236092.4863267029 ], [ 1752358.0282210063, 7428780.7500455389 ], [ 1752725.3825401957, 7239588.2375451 ], [ 1752910.9153961313, 7337998.5734461108 ], [ 1753281.9799947201, 7508807.8508886062 ], [ 1753949.8969388804, 7235996.995846414 ], [ 1756064.9672641524, 7355076.2871808009 ], [ 1758847.9545339558, 7378049.7568868166 ], [ 1758847.954534021, 7413800.1460483763 ], [ 1759092.8574135732, 7316718.3600909673 ], [ 1761942.6363778531, 7335806.0404692767 ], [ 1761998.2961235207, 7489389.137128735 ], [ 1762554.893577524, 7518703.899988967 ], [ 1762554.8935776174, 7575016.2326264186 ], [ 1764413.9290733924, 7327009.8613602677 ], [ 1764413.9290735568, 7420309.047665271 ], [ 1764558.6444115343, 7391344.3466514228 ], [ 1764781.2833934205, 7576133.5246990919 ], [ 1765894.4783010499, 7405325.2578349393 ], [ 1766272.9645699265, 7522012.0111464141 ], [ 1766640.3188892265, 7332808.4258906394 ], [ 1768120.8681166689, 7284618.1011236347 ], [ 1768120.86811704, 7515397.2073296933 ], [ 1768120.868117057, 7525301.7205166146 ], [ 1769044.8198904847, 7435968.4078595256 ], [ 1769979.903613254, 7518703.899991195 ], [ 1769979.903613271, 7531925.0317647271 ], [ 1769979.9036132768, 7535218.9760717899 ], [ 1773686.8426564909, 7446419.0441240659 ], [ 1774065.3289250105, 7329425.4062124332 ], [ 1774766.6417171131, 7406047.4107260928 ], [ 1775545.8781526003, 7369633.1703026909 ], [ 1775545.8781528126, 7522012.0111490162 ], [ 1775735.1212871759, 7536886.3280476425 ], [ 1777360.3858522896, 7220028.235093642 ], [ 1777393.7816997108, 7345696.6683446951 ], [ 1777404.9136490379, 7530595.9469882073 ], [ 1777404.9136490407, 7531925.0317667313 ], [ 1777404.9136490945, 7575016.2326306626 ], [ 1778885.4628765511, 7518901.9505402744 ], [ 1779252.8171960097, 7400135.5399437323 ], [ 1779252.8171961796, 7531925.0317671951 ], [ 1779349.2940880477, 7414184.4040001743 ], [ 1779664.699312126, 7548667.3190817982 ], [ 1780744.4983726689, 7437281.315822565 ], [ 1780744.4983727057, 7466733.1937014321 ], [ 1781111.8526922069, 7378049.7568931403 ], [ 1781111.8526923286, 7474271.2365470435 ], [ 1781111.852692388, 7525301.7205200847 ], [ 1781111.8526924108, 7541850.8217208674 ], [ 1782970.8881886418, 7551789.4215287166 ], [ 1783560.881489729, 7457551.8256191975 ], [ 1784451.4374160671, 7459516.9409709033 ], [ 1784818.7917354691, 7284618.1011279169 ], [ 1784818.7917356137, 7403471.3890292738 ], [ 1784818.7917357751, 7541850.8217217363 ], [ 1786677.8272319154, 7465415.2828711178 ], [ 1786677.827231992, 7535218.9760760134 ], [ 1786677.8272320032, 7545149.0143991597 ], [ 1786677.8272320118, 7555091.8760675564 ], [ 1786677.8272320174, 7558415.6556823552 ], [ 1787791.0221398284, 7457551.825620153 ], [ 1788536.8627280162, 7348931.7488364065 ], [ 1788536.8627280474, 7378049.7568948278 ], [ 1788536.8627282004, 7518703.899995821 ], [ 1788536.8627282514, 7568375.6871689996 ], [ 1788904.2170477638, 7471318.1251309402 ], [ 1789794.7729741049, 7473483.6298944661 ], [ 1790017.4119556737, 7458534.3209286463 ], [ 1790384.7662750927, 7278202.3098148629 ], [ 1790384.7662751721, 7348931.7488367958 ], [ 1790384.7662754015, 7571705.2136647636 ], [ 1790384.7662754073, 7575016.232633682 ], [ 1790384.7662754243, 7594992.3739449782 ], [ 1790384.7662754611, 7631744.1974382214 ], [ 1790574.0094096374, 7461089.3925893242 ], [ 1792054.5586370456, 7334742.2389146499 ], [ 1792243.8017714543, 7394345.0993431499 ], [ 1792243.8017715306, 7469350.010481393 ], [ 1792243.8017715844, 7522012.0111529035 ], [ 1792243.8017715903, 7528949.7866436634 ], [ 1792243.80177161, 7548468.5019476041 ], [ 1794102.8372678354, 7541850.8217237173 ], [ 1794659.4347217111, 7452444.8592416998 ], [ 1794837.5459070501, 7527621.2148398831 ], [ 1794915.4695505537, 7474665.0699634338 ], [ 1795026.7890412717, 7396547.6876727315 ], [ 1795583.3864952861, 7449696.3489402533 ], [ 1795772.6296295843, 7398497.4018207658 ], [ 1796696.5814032359, 7475255.857698597 ], [ 1797809.7763112253, 7548468.5019486863 ], [ 1797999.0194453844, 7340546.5566452425 ], [ 1798088.075038187, 7525638.6977292094 ], [ 1798121.4708852654, 7351625.4451296013 ], [ 1799145.6102006759, 7478013.4641865464 ], [ 1799668.811807476, 7568375.6871712115 ], [ 1799969.3744324835, 7414229.9951928882 ], [ 1800036.1661269574, 7412491.2066933932 ], [ 1800815.4025625663, 7477028.491809438 ], [ 1801149.3610348674, 7387137.4499033783 ], [ 1801483.3195073158, 7470334.0052050212 ], [ 1801516.7153545215, 7433362.8463229481 ], [ 1801705.9584889724, 7560008.394275344 ], [ 1802262.5559428651, 7469350.0104832854 ], [ 1802930.4728876203, 7466988.9337580409 ], [ 1803375.7508506959, 7352168.1729183113 ], [ 1803375.7508507073, 7367690.6791975768 ], [ 1803375.7508508572, 7551789.4215328461 ], [ 1804488.9457587192, 7468759.6737333033 ], [ 1804488.9457588098, 7586336.3267371124 ], [ 1805234.786346941, 7355405.9419793217 ], [ 1805234.7863470968, 7551550.7447951837 ], [ 1805602.1406665896, 7394929.7964340048 ], [ 1805602.1406666518, 7474271.236551974 ], [ 1805713.4601574463, 7475846.690580273 ], [ 1805713.4601575681, 7640471.8012652583 ], [ 1806715.3355745731, 7463055.406546792 ], [ 1806715.335574579, 7469350.0104840314 ], [ 1807082.6898942471, 7541850.821726053 ], [ 1807082.6898942557, 7551789.4215334654 ], [ 1807828.5304825087, 7473286.7407681942 ], [ 1808700.5331604287, 7530529.8293594047 ], [ 1808941.7253904273, 7456765.9191608895 ], [ 1808941.7253904839, 7535218.9760801997 ], [ 1808941.7253904953, 7551789.4215337569 ], [ 1809130.9685248302, 7532917.0354811903 ], [ 1809275.6838628785, 7558614.7299780827 ], [ 1810800.7608867206, 7528612.664655 ], [ 1811168.1152062048, 7342482.2897731075 ], [ 1811168.1152062982, 7472499.2343770396 ], [ 1812281.3101141599, 7371576.146384852 ], [ 1812281.3101142279, 7473286.7407688797 ], [ 1812281.3101142931, 7568375.6871732902 ], [ 1812648.6644337575, 7342521.0093387095 ], [ 1812648.6644337687, 7358625.6575059686 ], [ 1812648.6644338963, 7548468.5019511655 ], [ 1812893.5673136299, 7531925.031773733 ], [ 1813283.1855313664, 7474665.0699665593 ], [ 1813283.1855314258, 7563394.0591537701 ], [ 1813394.5050221607, 7475846.6905814596 ], [ 1813583.748156419, 7342811.4122092593 ], [ 1813761.8593418119, 7527621.2148430916 ], [ 1814507.699930141, 7552445.8207317991 ], [ 1814507.699930147, 7561740.8718910255 ], [ 1815286.93636564, 7467972.6281467294 ], [ 1816355.6034772238, 7420309.0476763668 ], [ 1816366.735426262, 7358625.6575064911 ], [ 1817479.9303341862, 7348292.3749654712 ], [ 1818181.24312632, 7569173.0472383853 ], [ 1818214.6389734577, 7400779.1887447713 ], [ 1818218.3496233174, 7685541.5380094638 ], [ 1819517.0770157138, 7358955.4625579882 ], [ 1819517.0770157536, 7427488.8533854885 ], [ 1820073.6744697341, 7446419.0441330019 ], [ 1820073.6744697653, 7498924.4772546114 ], [ 1820073.6744698049, 7568375.687174377 ], [ 1820073.6744698673, 7685534.791314967 ], [ 1820596.87607654, 7583659.5256189629 ], [ 1820852.9109054194, 7690130.6711393679 ], [ 1821932.7099660416, 7555529.6571506644 ], [ 1821932.7099660444, 7558415.6556883883 ], [ 1822110.8211513835, 7693797.2106791772 ], [ 1822300.0642856532, 7544155.4341932768 ], [ 1822300.0642856674, 7570369.2424060358 ], [ 1823602.5023278217, 7340875.597374944 ], [ 1823635.8981751802, 7562398.1206615446 ], [ 1823780.6135132087, 7558415.6556886164 ], [ 1824337.2109670958, 7409893.5181858493 ], [ 1824526.4541014817, 7475255.8577028625 ], [ 1824526.4541015271, 7564390.1266309684 ], [ 1824526.4541015327, 7574357.9044317957 ], [ 1825639.6490093691, 7394929.7964368174 ], [ 1825639.6490094482, 7545149.0144056426 ], [ 1825639.6490094624, 7568375.6871750709 ], [ 1826307.5659542205, 7568973.6994709559 ], [ 1827420.760862153, 7570169.8636204395 ], [ 1827498.6845056992, 7551789.4215362621 ], [ 1827776.9832326188, 7423575.3286938062 ], [ 1827866.0388252258, 7367690.6792010106 ], [ 1828611.8794136262, 7539864.6402491173 ], [ 1828767.7267007469, 7561601.4627068201 ], [ 1828979.233733153, 7355716.218055862 ], [ 1828979.2337332577, 7562796.4805843867 ], [ 1829346.5880527559, 7326043.8527639033 ], [ 1831205.6235490749, 7459516.9409784898 ], [ 1831205.6235491117, 7545149.0144062685 ], [ 1831394.8666834636, 7550118.8397793826 ], [ 1831450.5264287998, 7420309.0476781987 ], [ 1831461.6583780479, 7814908.6839316683 ], [ 1832318.8184570528, 7564390.1266318513 ], [ 1833064.6590453738, 7571705.2136712689 ], [ 1833988.6108189547, 7564390.1266320236 ], [ 1834611.99996734, 7433676.2509989692 ], [ 1834879.1667453013, 7565984.1029783292 ], [ 1834923.6945416247, 7579226.8768404862 ], [ 1835658.4031808621, 7582341.4439591663 ], [ 1836771.5980887723, 7528612.6646581898 ], [ 1836771.5980887921, 7571705.2136716442 ], [ 1838129.6958764724, 7577151.199906835 ], [ 1838630.633584958, 7371576.1463879868 ], [ 1838630.6335849999, 7469350.0104880417 ], [ 1838630.6335850428, 7578348.6374043841 ], [ 1838997.9879046148, 7461482.5554292602 ], [ 1839554.5853586292, 7582341.4439595379 ], [ 1841224.3777205199, 7556723.7321552504 ], [ 1841998.604779012, 7625185.936962842 ], [ 1842337.5726284583, 7565047.6018430851 ], [ 1842337.5726284611, 7571705.213672162 ], [ 1842337.5726284694, 7594992.3739523785 ], [ 1843562.087027191, 7583739.4166273633 ], [ 1844374.7193099377, 7452641.2187505299 ], [ 1846044.5116717997, 7339249.884275984 ], [ 1846044.5116718735, 7555091.8760760669 ], [ 1846790.3522602001, 7588334.5475455699 ], [ 1847903.5471681752, 7726122.6890746821 ], [ 1849762.582664378, 7558415.6556911636 ], [ 1850497.2913036153, 7565884.469778154 ], [ 1850497.2913036183, 7574357.904434314 ], [ 1850875.7775722796, 7450344.1242181947 ], [ 1851243.1318920271, 7919156.12029438 ], [ 1851610.4862115481, 7558415.6556913052 ], [ 1851610.4862115509, 7561740.8718949463 ], [ 1851799.7293458292, 7339462.7559910193 ], [ 1851799.729345866, 7450795.6359997708 ], [ 1853469.5217078074, 7581682.4879237683 ], [ 1854215.36229612, 7572024.2859317893 ], [ 1854393.4734813147, 7313978.8212718815 ], [ 1855328.5572040528, 7561740.8718952155 ], [ 1855506.6683892785, 7399160.4161220994 ], [ 1855695.9115237549, 7910811.5568618895 ], [ 1857488.155325416, 7446752.5985978851 ], [ 1858723.80167319, 7325831.3469189536 ], [ 1859035.4962474396, 7424220.9242485361 ], [ 1859035.4962474792, 7581682.4879241437 ], [ 1859035.4962475274, 7784008.639809683 ], [ 1860337.9342897667, 7592992.4200967224 ], [ 1860894.531743733, 7584997.8095819261 ], [ 1860894.5317437444, 7635101.3379483689 ], [ 1861072.6429289558, 7389415.9030146906 ], [ 1861629.2403829675, 7572702.3584584929 ], [ 1861818.4835173138, 7559749.5518211108 ], [ 1862185.8378369368, 7583679.4982963577 ], [ 1862553.1921565568, 7587435.2838488156 ], [ 1864601.4707871114, 7378049.7569041373 ], [ 1864601.4707871596, 7601675.9989490295 ], [ 1864601.4707871624, 7608345.4131522356 ], [ 1865681.2698478498, 7570867.7119982457 ], [ 1866082.02001467, 7403373.8292551106 ], [ 1867573.7011913063, 7415754.1976412609 ], [ 1868308.4098306401, 7901080.9441955658 ], [ 1868865.0072844846, 7282370.054720127 ], [ 1869054.2504188705, 7449696.3489484051 ], [ 1869610.847872817, 7349590.5525607821 ], [ 1872026.4808230824, 7578348.6374067198 ], [ 1872037.6127721632, 7580065.2899533976 ], [ 1872393.8351427563, 7900747.7835358614 ], [ 1873414.2638083042, 7564888.2087538363 ], [ 1875844.739357363, 8006935.7077004788 ], [ 1877035.8579087653, 7429113.5461944491 ], [ 1877403.2122284449, 7813035.4856023462 ], [ 1877592.4553627598, 7581682.4879251393 ], [ 1877592.4553627598, 7591672.7358796047 ], [ 1877592.4553627628, 7601675.9989496805 ], [ 1879440.3589098987, 7381298.3117806055 ], [ 1879440.3589099185, 7495626.2473445311 ], [ 1879440.3589099299, 7581662.5204427317 ], [ 1879440.3589099355, 7598333.4589518784 ], [ 1883158.4299024374, 7601675.9989499198 ], [ 1884972.9376023449, 7413858.7604558421 ], [ 1885006.3334496103, 7601675.9989499869 ], [ 1885752.1740379795, 8070963.3924995214 ], [ 1885941.4171722776, 7613356.2943315133 ], [ 1886776.313353203, 7423008.0315091657 ], [ 1886865.3689458242, 7342482.2897793343 ], [ 1886987.8203857874, 8067045.3734398531 ], [ 1888724.4044421092, 7581682.487925577 ], [ 1888724.4044421178, 7645161.4652274577 ], [ 1888724.4044421602, 8058896.5046479413 ], [ 1889073.2055133169, 8063867.0393570401 ], [ 1889837.5993500305, 7449048.627859911 ], [ 1890271.7453641244, 7443594.2176283896 ], [ 1890572.3079893133, 7876840.2794642355 ], [ 1892431.3434855358, 7598333.4589523626 ], [ 1892431.3434855386, 7601675.9989502514 ], [ 1892431.3434855386, 7602336.6731652198 ], [ 1894769.0527922381, 8002059.0477109952 ], [ 1895436.9697369619, 7590733.0990072908 ], [ 1895770.9282093395, 7592332.5496364329 ], [ 1895882.2477001338, 7582341.443962723 ], [ 1896104.8866817255, 7637253.0938846888 ], [ 1896138.2825289625, 7611692.3187298225 ], [ 1896138.2825289764, 7780585.3299753377 ], [ 1896216.2061725198, 7635443.1653229324 ], [ 1896884.1231173174, 8051818.6590026105 ], [ 1897997.3180251992, 7469350.0104913572 ], [ 1897997.3180252076, 7561740.8718971871 ], [ 1897997.3180252132, 7601675.9989504144 ], [ 1897997.318025219, 7682175.6776349638 ], [ 1897997.3180252246, 7751947.4104859838 ], [ 1898553.9154791937, 7771368.5134154279 ], [ 1899110.5129331828, 8049694.4853854813 ], [ 1899856.3535214614, 7611692.318729925 ], [ 1899856.3535214697, 7678797.8182657557 ], [ 1899856.3535214728, 7692297.9706579568 ], [ 1900223.7078410729, 7520684.6344064586 ], [ 1900223.7078410815, 7601936.2577601708 ], [ 1901704.2570686145, 7394929.7964415774 ], [ 1901704.2570686371, 7618370.4518671343 ], [ 1901704.2570686399, 7661971.2369222892 ], [ 1901704.2570686485, 7763532.773831008 ], [ 1901704.2570686711, 8101547.5487061292 ], [ 1902639.3407912788, 7358625.657512459 ], [ 1903563.2925648738, 7454605.0877285078 ], [ 1903563.2925648738, 7469350.0104915015 ], [ 1903563.2925648852, 7601335.67382483 ], [ 1903563.2925648992, 7743111.8994966494 ], [ 1903785.9315465079, 8053093.4524487909 ], [ 1903930.6468845052, 7607003.0530180577 ], [ 1905344.404417587, 7675562.9460998522 ], [ 1905411.1961120779, 7856091.7530626012 ], [ 1905422.3280611248, 7446419.0441385694 ], [ 1905422.328061136, 7594992.3739555646 ], [ 1905422.3280611418, 7658602.2926085358 ], [ 1905422.3280611418, 7675421.4517070679 ], [ 1905789.6823807533, 7588334.5475483863 ], [ 1906123.6408531338, 7579945.5110519659 ], [ 1906145.9047513294, 8106724.8699999778 ], [ 1906257.22424207, 7409405.327919784 ], [ 1907270.2316083089, 7598333.458952765 ], [ 1907270.2316083116, 7658602.2926085815 ], [ 1907270.2316083401, 8105119.9444653522 ], [ 1908016.0721966072, 7396294.260778076 ], [ 1908842.8420548029, 8610679.0705819391 ], [ 1909463.2255769712, 8089089.6248754682 ], [ 1909574.5450677883, 8611791.9291764423 ], [ 1910431.7051468301, 7452641.2187536331 ], [ 1910988.3026008108, 7608345.4131539399 ], [ 1910988.3026008108, 7618370.4518673494 ], [ 1910988.3026008334, 7977828.3159063254 ], [ 1910988.3026008334, 8020019.1125482619 ], [ 1911233.2054805413, 7388325.2780321389 ], [ 1911355.6569204279, 7599334.0667602345 ], [ 1911544.9000547742, 7553102.2759241434 ], [ 1911578.295902014, 7593332.3755011633 ], [ 1911578.2959020196, 7660014.2443063799 ], [ 1912468.8518283521, 7463448.6692948667 ], [ 1912836.2061479834, 7628408.616992374 ], [ 1913170.1646203611, 7592052.6217245981 ], [ 1913348.2758056463, 7852408.1584973782 ], [ 1913582.0467363019, 7664655.3504537912 ], [ 1913582.0467363442, 8552713.7661250271 ], [ 1913615.4425835386, 7644134.7266397905 ], [ 1914249.9636810739, 7862179.8230034886 ], [ 1914505.9985098883, 7719695.4148800056 ], [ 1914695.2416442288, 7565047.6018464612 ], [ 1914695.2416442316, 7608345.4131540162 ], [ 1914695.2416442316, 7621721.7369958963 ], [ 1914695.2416442344, 7641820.037014436 ], [ 1914695.241644257, 8097998.2368933028 ], [ 1914806.5611350401, 7845831.8146283999 ], [ 1914884.4847785891, 7720366.3641523141 ], [ 1914940.1445239652, 7397912.4362065652 ], [ 1915251.8390982007, 7610349.3727975972 ], [ 1916554.2771404826, 7628408.6169924391 ], [ 1916554.2771404854, 7615020.6310674306 ], [ 1916921.6314601025, 7602336.6731658215 ], [ 1916921.6314601423, 8552713.7661250867 ], [ 1917478.2289140718, 7636790.5158960279 ], [ 1918402.1806876555, 7630076.2256889585 ], [ 1918591.4238220043, 7615562.119690869 ], [ 1919148.0212760104, 8554987.398671262 ], [ 1920261.2161838922, 7420309.04768271 ], [ 1920261.2161839062, 7675421.4517073566 ], [ 1920261.216183926, 8097989.6863710284 ], [ 1920261.216183946, 8664962.6276292112 ], [ 1921931.0085458166, 7867837.4224390723 ], [ 1922042.3280365996, 7591932.6557435524 ], [ 1922109.1197310989, 8105119.9444656353 ], [ 1922120.2516801599, 7682175.6776354788 ], [ 1922487.6059997715, 7595332.4179313611 ], [ 1923968.1552273245, 7561740.8718977338 ], [ 1923968.1552273245, 7608345.4131541792 ], [ 1924079.4747181046, 7337063.4476199728 ], [ 1924246.4539542976, 7402398.2988125207 ], [ 1924346.6414960225, 7604339.0636724383 ], [ 1925270.5932695947, 7347653.053549096 ], [ 1925637.9475892263, 7619032.5657236725 ], [ 1925827.1907235696, 7462662.1638007862 ], [ 1925827.1907235752, 7618370.4518676046 ], [ 1925827.1907235782, 7631764.2957087839 ], [ 1926606.4271591275, 7601736.0578928813 ], [ 1927686.2262198261, 7622384.1403956795 ], [ 1928053.5805394435, 7604339.0636724895 ], [ 1928053.5805394463, 7610349.3727978012 ], [ 1928610.1779934154, 7696006.0871721338 ], [ 1929534.1297669963, 7611692.3187304949 ], [ 1929534.129766999, 7631764.2957088305 ], [ 1930651.0353246613, 8973063.2607064024 ], [ 1931393.1652632386, 7394929.7964421231 ], [ 1931393.1652632386, 7409034.3238453325 ], [ 1931393.1652632442, 7535218.9760878291 ], [ 1931393.165263247, 7621721.7369961571 ], [ 1931393.165263247, 7645161.4652283993 ], [ 1931393.16526325, 7635101.3379506292 ], [ 1931393.1652632528, 7763532.7738315584 ], [ 1931393.1652632584, 7921243.7047732864 ], [ 1931393.165263284, 8951807.6905386094 ], [ 1931526.7486521862, 7329038.8687958494 ], [ 1931949.7627172277, 8020019.1125486018 ], [ 1932283.7211895939, 7608545.7855610242 ], [ 1933252.2007594896, 7397522.4835932339 ], [ 1933252.2007595007, 7651889.0032461016 ], [ 1933252.2007595319, 8953417.0993975531 ], [ 1933285.5966067263, 7404095.8006853601 ], [ 1933730.8745699069, 7625194.9734387491 ], [ 1933808.7982134642, 7622042.8951316848 ], [ 1934732.7499870451, 7534564.0436741812 ], [ 1935100.104306668, 7615020.6310677007 ], [ 1935100.104306668, 7618370.4518677266 ], [ 1935589.910066152, 7429368.0469913557 ], [ 1935845.9448949834, 7616364.3953555496 ], [ 1936118.9002864398, 8958032.8138459586 ], [ 1936959.1398029104, 7469350.0104920631 ], [ 1936959.139802933, 8130131.7552040368 ], [ 1936959.1398029472, 8956612.9627434779 ], [ 1938072.3347108574, 7813447.1378713883 ], [ 1938807.0433501031, 8119383.7675145296 ], [ 1938818.1752991669, 7621721.7369962381 ], [ 1938818.1752991697, 7672066.7807534123 ], [ 1938818.1752991783, 8055367.3728627162 ], [ 1938996.2864844494, 8103686.5025976552 ], [ 1939296.8491095786, 7612955.3033378311 ], [ 1939853.4465635449, 7596932.8271323359 ], [ 1940109.4813923736, 7797676.2519065328 ], [ 1940298.7245267197, 7615762.6807376379 ], [ 1940666.0788463454, 7918467.3442439837 ], [ 1941601.1625690043, 7726468.6138684927 ], [ 1941857.1973978328, 7815505.734500967 ], [ 1942525.1143425908, 7766927.951315592 ], [ 1943638.3092505205, 7655234.8315275786 ], [ 1943946.5529205536, 8922341.3548713326 ], [ 1944996.4070381925, 7398009.927418815 ], [ 1945864.6990663831, 7412491.20670263 ], [ 1946232.053386006, 7568375.6871805741 ], [ 1946232.053386006, 7678797.8182665026 ], [ 1946309.9770295578, 7400779.1887511685 ], [ 1946421.2965203524, 7479530.5671513546 ], [ 1946977.8939743214, 7620377.0334358877 ], [ 1946977.893974327, 7769997.1874372335 ], [ 1948091.0888822484, 7329522.0435773842 ], [ 1948091.0888822484, 7367690.6792062251 ], [ 1948091.088882257, 7641820.0370148551 ], [ 1948091.088882257, 7655234.831527614 ], [ 1948091.0888822598, 7791516.6242731046 ], [ 1948091.0888822654, 8108694.0498212911 ], [ 1948150.5334903602, 8892607.4287297912 ], [ 1949092.964299398, 7631422.6324673155 ], [ 1949204.2837901895, 7624391.7730842298 ], [ 1949760.8812441502, 7407940.9412766378 ], [ 1949760.881244153, 7472637.0422139168 ], [ 1949938.9924294213, 7463448.6692953464 ], [ 1949950.1243785077, 7635101.3379508089 ], [ 1950317.4786981223, 7628408.616992848 ], [ 1951430.6736060577, 7620377.0334359184 ], [ 1951798.0279256722, 7551789.4215415819 ], [ 1951798.027925675, 7621721.7369963462 ], [ 1951798.027925675, 7675421.4517077124 ], [ 1951798.0279256778, 7736751.7856422756 ], [ 1951842.5557219984, 8032595.6024403488 ], [ 1951987.2710600242, 7608746.1632020855 ], [ 1951987.2710600412, 8947005.6241563391 ], [ 1952543.8685139904, 7596332.6345804362 ], [ 1952729.400998641, 7322824.6873690886 ], [ 1952766.5074955763, 7634437.8342446843 ], [ 1953345.3688476987, 7405657.0494881961 ], [ 1953657.0634219202, 7417044.1412734529 ], [ 1953657.063421923, 7625054.4072998576 ], [ 1953657.063421926, 7638459.9506135453 ], [ 1953657.0634219288, 7848519.5665821526 ], [ 1954024.4177415431, 7661285.2237436986 ], [ 1954581.0151955094, 7661971.2369230445 ], [ 1954581.0151955124, 7881906.5072741481 ], [ 1954658.9388390642, 7646711.9001574926 ], [ 1954770.2583298529, 7415754.1976433247 ], [ 1954770.2583298557, 7639465.8098686673 ], [ 1954770.2583298755, 8947413.6752531324 ], [ 1954992.8973114416, 7451855.8106226195 ], [ 1955104.2168022445, 8009237.9163768208 ], [ 1955694.2101034422, 7639123.8028968396 ], [ 1955883.4532377969, 8081620.5600515716 ], [ 1956885.3286549379, 8083753.8172453353 ], [ 1956996.6481457297, 8081620.5600515772 ], [ 1957364.0024653384, 7318320.0850322321 ], [ 1957364.002465344, 7639807.8321170341 ], [ 1957364.002465344, 7665321.4794303104 ], [ 1957364.0024653496, 8058896.5046491092 ], [ 1957664.5650904931, 8083753.8172453353 ], [ 1959223.0379615892, 7355405.9419877157 ], [ 1959223.037961592, 7638459.9506135788 ], [ 1959223.037961592, 7651889.0032463176 ], [ 1959501.3366885709, 7413253.0997814834 ], [ 1960336.2328695334, 8225915.0459882794 ], [ 1961082.0734578401, 7665321.47943033 ], [ 1961260.184643114, 7849201.994000474 ], [ 1962006.025231421, 7358101.8781959582 ], [ 1962562.6226854015, 8225915.0459882906 ], [ 1962651.6782780227, 7449539.3206811165 ], [ 1962929.9770050102, 7621721.7369964067 ], [ 1962929.9770050102, 7628408.6169929188 ], [ 1962929.9770050214, 8648820.9220929425 ], [ 1964789.0125012582, 7645161.465228661 ], [ 1965712.9642748446, 7651889.0032463586 ], [ 1966648.0479975091, 7685534.7913213065 ], [ 1967015.4023171235, 7323146.5441670734 ], [ 1968495.951544682, 8090861.9555264609 ], [ 1968495.951544682, 8194817.301822653 ], [ 1969431.0352673379, 7489606.1671584565 ], [ 1970354.98704093, 8187587.7769335462 ], [ 1970544.2301752763, 7671723.3132228991 ], [ 1971412.5222034669, 8174985.3871190976 ], [ 1972202.8905880945, 7590333.2884024568 ], [ 1972214.0225371753, 7668693.3860866278 ], [ 1972303.078129808, 7416750.9534366978 ], [ 1972581.3768567925, 7512428.332133851 ], [ 1972581.3768568011, 9092898.6160232797 ], [ 1974061.9260843454, 7661971.2369231358 ], [ 1974061.9260843482, 8094429.2443085266 ], [ 1974841.1625198976, 7675866.1571938582 ], [ 1975920.9615805934, 7665321.4794303924 ], [ 1975920.9615805934, 7678797.8182666562 ], [ 1976099.0727658644, 7870263.4044446759 ], [ 1976288.3159002108, 7651546.4407577263 ], [ 1977779.9970768415, 7661971.2369231461 ], [ 1977779.9970768443, 7932380.2935396004 ], [ 1978147.3513964615, 8169587.8058088133 ], [ 1978703.948850428, 8169803.6339358864 ], [ 1979627.9006240086, 7658602.2926093051 ], [ 1979627.9006240086, 7661971.2369231572 ], [ 1981486.9361202596, 7646852.8643619306 ], [ 1982789.3741625412, 8058556.2749101026 ], [ 1985193.8751636776, 7641820.0370150255 ], [ 1986125.2482366438, 7327653.9335590843 ], [ 1988355.3487022046, 7683855.0498080421 ], [ 1988911.9461561737, 7635101.3379509673 ], [ 1988911.9461561737, 7665321.4794304231 ], [ 1990759.849703341, 7655234.8315277938 ], [ 1990759.849703341, 7665321.4794304296 ], [ 1991561.3500370551, 8129373.2390546426 ], [ 1992618.885199589, 7658602.2926093414 ], [ 1994477.9206958371, 7485759.7206014609 ], [ 1994477.9206958371, 7675421.4517078707 ], [ 1994477.9206958399, 8066002.3337619361 ], [ 1994477.9206958399, 8557261.7381702904 ], [ 1995680.1711964053, 7454015.8747278964 ], [ 1996325.8242430072, 7678797.8182667037 ], [ 1996325.82424301, 8138358.7378893821 ], [ 1997071.6648313226, 7357985.487575897 ], [ 1998184.8597392552, 7645161.4652287532 ], [ 1998184.8597392552, 8155938.6003189515 ], [ 1999598.6172723286, 7451816.5423074346 ], [ 1999665.4089668081, 8162037.7600428732 ], [ 2000043.8952355033, 7686546.8621459277 ], [ 2000967.847009087, 7767275.7358187074 ], [ 2001209.0392391419, 8249874.978276805 ], [ 2002081.0419170223, 8172091.7968573282 ], [ 2002136.7016624154, 7371381.8269528346 ], [ 2003750.8342789186, 7328942.237430376 ], [ 2003750.8342789186, 7459516.9409835441 ], [ 2003750.8342789214, 7709191.578232008 ], [ 2003750.8342789214, 8966642.2869136818 ], [ 2003884.4176678718, 7633452.7377940025 ], [ 2004049.9497506816, 8269583.5460845474 ], [ 2004864.0291868541, 8079487.911301312 ], [ 2005086.66816844, 7638862.2784604821 ], [ 2005609.8697751667, 7699046.8710263912 ], [ 2005609.8697751667, 7842318.5014482215 ], [ 2007090.4190027195, 8090157.2436117716 ], [ 2007457.7733223366, 7887225.5484886589 ], [ 2007680.634942905, 8264108.7128355326 ], [ 2008426.2528922381, 7847692.4643205358 ], [ 2008570.9682302694, 8082281.804689521 ], [ 2008982.8503462072, 8223088.5214663949 ], [ 2009094.1698369959, 7619775.0038148211 ], [ 2009316.8088185848, 7459516.9409835543 ], [ 2009316.8088185848, 7568375.6871807864 ], [ 2009561.7116983295, 7404408.0253359573 ], [ 2009973.8164532471, 8250252.2032306679 ], [ 2010430.0037265173, 8043325.5767432507 ], [ 2010552.4551663899, 7342908.2155773481 ], [ 2011164.7123657519, 7453623.0909718983 ], [ 2011175.8443148327, 7699046.8710263968 ], [ 2011175.8443148327, 7760118.6725312313 ], [ 2011431.8791436558, 7642685.4477412673 ], [ 2011543.1986344501, 7844384.9587860033 ], [ 2011543.1986344501, 8007336.9593149647 ], [ 2011988.4765976248, 7570369.2424121695 ], [ 2012656.3935423826, 8057344.3321157936 ], [ 2012816.2483311652, 8180816.3649280351 ], [ 2013023.747862, 7695661.541423481 ], [ 2013023.747862, 7777163.5621448085 ], [ 2013023.7478620028, 7568375.6871807864 ], [ 2013083.7490675398, 8252084.2752460744 ], [ 2013212.9909963491, 7433676.2510036733 ], [ 2013580.3453159663, 7433676.2510036733 ], [ 2014771.4638674536, 7639868.190570455 ], [ 2014882.783358248, 7575016.2326450888 ], [ 2014882.783358248, 7705801.7453589551 ], [ 2014882.783358248, 8247693.6024053479 ], [ 2014882.783358251, 7702433.7031033784 ], [ 2014882.783358251, 8249155.0533085335 ], [ 2014882.783358251, 8961830.3148960415 ], [ 2015977.4250177173, 8257733.2488181973 ], [ 2016741.8188544961, 7525301.72053356 ], [ 2016867.3872401118, 7862312.8212599289 ], [ 2016886.5341925274, 8257855.3359888038 ], [ 2017001.1932680446, 7861930.6129435962 ], [ 2017042.3814796396, 7717662.5958378315 ], [ 2017109.1731741135, 7612353.8561563017 ], [ 2017199.7093159787, 8254676.2650026744 ], [ 2018222.368082046, 7630819.7345048785 ], [ 2019001.6045176012, 8195748.5599137852 ], [ 2019224.2434991871, 8004591.9821562907 ], [ 2019619.2050525227, 8254023.7622046564 ], [ 2020448.7578979142, 7443143.1254517175 ], [ 2020448.7578979142, 7685534.7913214043 ], [ 2020448.7578979142, 8249874.978276833 ], [ 2020504.41764331, 7362079.6031428892 ], [ 2021005.3553518776, 7720366.36415294 ], [ 2021116.6748426722, 7662637.1321016476 ], [ 2021561.9528058469, 7710551.9946504403 ], [ 2021662.1403475604, 7433597.8986478578 ], [ 2022307.7933941595, 7531925.0317811323 ], [ 2022307.7933941595, 8194817.3018227471 ], [ 2022307.7933941595, 9031119.7193101458 ], [ 2022307.7933941623, 8252777.2027193066 ], [ 2022474.7726303497, 7369225.2069664821 ], [ 2022563.8282229851, 7459910.0239356533 ], [ 2022675.1477137795, 7457551.8256320562 ], [ 2022675.1477137795, 8228090.0280678412 ], [ 2022764.2033064123, 7839075.3008835139 ], [ 2022908.9186444464, 8250333.1487373691 ], [ 2022953.780399235, 8250330.9669061983 ], [ 2024010.9816032981, 7647316.0507422453 ], [ 2024155.6969413294, 7699046.8710264107 ], [ 2024233.6205848842, 7451070.4821517514 ], [ 2024378.3359229155, 7463291.3618008308 ], [ 2025413.6071872935, 7431130.2047268972 ], [ 2026014.7324375776, 7646510.5272263512 ], [ 2026014.7324375776, 7658602.2926093619 ], [ 2026014.7324375776, 7715955.4466661913 ], [ 2026014.7324375776, 8233312.5864640595 ], [ 2026203.9755719267, 7694324.0406057201 ], [ 2027873.7679338257, 7709191.5782320229 ], [ 2027896.0318319816, 7463173.3832785515 ], [ 2028051.8791190938, 7449696.3489505528 ], [ 2028909.0391982007, 7663040.7331597637 ], [ 2029354.3171613757, 7660619.4462674158 ], [ 2029721.6714809928, 7495626.2473461879 ], [ 2029721.6714809928, 7561740.8718982106 ], [ 2029721.6714809928, 7702433.7031033952 ], [ 2030467.5120693082, 7648524.4950001249 ], [ 2030834.8663889284, 7408253.3205840718 ], [ 2030834.8663889284, 8256051.7517375648 ], [ 2031580.706977241, 7705537.9293418713 ], [ 2031580.706977241, 8092292.9387058243 ], [ 2031580.706977241, 8256422.9585489891 ], [ 2031669.7625698764, 7378049.7569065224 ], [ 2031948.0612968581, 7696776.3045043554 ], [ 2032137.3044312072, 9052181.2900726926 ], [ 2032504.6587508244, 7595672.4769703522 ], [ 2033027.8603575539, 8258388.480807784 ], [ 2033061.2562047937, 8231397.2217117138 ], [ 2033139.1798483483, 8197914.7275484037 ], [ 2033439.7424734889, 8256422.9585489891 ], [ 2033807.0967931063, 7961710.788542619 ], [ 2034753.6464233224, 8480076.801519651 ], [ 2034920.2917010388, 8195531.9778563203 ], [ 2034920.2917010416, 8260791.4937268673 ], [ 2035829.4008758517, 8262867.4501774441 ], [ 2036367.445081352, 8193149.991486311 ], [ 2037146.6815169042, 7371828.7689183289 ], [ 2037146.6815169042, 7381298.3117822688 ], [ 2037146.6815169042, 7678797.8182667233 ], [ 2037146.6815169042, 8101547.548707054 ], [ 2037146.6815169042, 8205653.0990146734 ], [ 2037146.6815169069, 7727486.1307593836 ], [ 2037332.2140015606, 8206007.3349591345 ], [ 2037925.9179524565, 7659812.5209622206 ], [ 2038371.1959156313, 8026579.9687394323 ], [ 2039002.0063634596, 7365101.4449259862 ], [ 2039005.7170131523, 7699046.8710264107 ], [ 2039005.7170131551, 8267349.1279044477 ], [ 2039272.883791056, 7724759.4913296755 ], [ 2039373.0713327695, 8245512.8679033788 ], [ 2039707.0298051499, 8264397.4744549645 ], [ 2040114.4591414526, 8264870.9716797387 ], [ 2040263.6272591162, 7614559.3931401633 ], [ 2040486.2662407022, 7638459.9506137278 ], [ 2040853.6205603194, 7462799.7964917878 ], [ 2040853.6205603224, 7452425.2235758603 ], [ 2040853.6205603224, 7521675.1924410043 ], [ 2040853.6205603224, 7715955.4466661969 ], [ 2040853.6205603224, 7743111.8994975304 ], [ 2040853.6205603224, 7963810.203995429 ], [ 2041042.8636946685, 7664655.3504544422 ], [ 2041198.7109817807, 7398107.4198543709 ], [ 2041265.5026762574, 7720793.3626252552 ], [ 2041265.5026762574, 8242678.8711690372 ], [ 2041710.7806394293, 7654569.5804538643 ], [ 2041799.8362320648, 7407882.3715559468 ], [ 2042490.0170749845, 7666876.0061104409 ], [ 2042712.6560565676, 7377407.9874150949 ], [ 2042712.6560565676, 7446419.0441393983 ], [ 2042712.6560565676, 7523101.8196184132 ], [ 2043080.0103761877, 8271002.0601167306 ], [ 2043269.2535105338, 7343773.0456074597 ], [ 2043825.8509645003, 7667683.6772056166 ], [ 2044048.489946089, 7668895.3438679827 ], [ 2044560.5596037377, 7368312.2236162582 ], [ 2044571.6915528157, 8058896.5046492619 ], [ 2044571.6915528185, 8267349.1279044421 ], [ 2044939.0458724357, 7354106.7951487601 ], [ 2044939.0458724357, 8235054.2561790235 ], [ 2046052.2407803657, 7672733.5559092797 ], [ 2046052.2407803684, 8272446.2306168443 ], [ 2046419.5950999856, 7336038.1619310193 ], [ 2046419.5950999856, 7709191.5782320229 ], [ 2046720.1577251262, 7668087.5447543804 ], [ 2047722.0331422675, 7661022.9408492204 ], [ 2048111.6513600436, 7345929.0844582496 ], [ 2048278.630596231, 7664655.3504544422 ], [ 2048278.630596231, 7770345.1123964246 ], [ 2048278.6305962338, 7692297.9706589365 ], [ 2048612.5890686142, 7616163.8185698111 ], [ 2048668.2488140098, 7324923.4325676737 ], [ 2049521.6982434241, 8208429.6045738617 ], [ 2049821.2960996456, 8284904.4769097408 ], [ 2050137.6660924789, 7479195.5967310322 ], [ 2050137.6660924817, 7705801.7453589654 ], [ 2050152.5086912524, 8264069.5855179867 ], [ 2050193.3258378776, 7325232.49793672 ], [ 2050527.284310258, 7310025.5474739829 ], [ 2050652.6300568883, 9115650.7161950059 ], [ 2050950.298375271, 7666472.2025585454 ], [ 2051017.0900697475, 7322335.4904526128 ], [ 2051061.6178660654, 7322181.0135850897 ], [ 2051083.8817642243, 7323976.9960035719 ], [ 2051373.3124402869, 7322953.4284958271 ], [ 2051506.8958292373, 8215918.3256131876 ], [ 2051618.2153200316, 8215049.6811314486 ], [ 2051729.5348108234, 7323088.6089640865 ], [ 2051985.569639649, 7658602.2926093712 ], [ 2052842.7297187559, 8216787.0716849687 ], [ 2052987.4450567872, 8220849.8080210956 ], [ 2053098.7645475816, 7322509.280582848 ], [ 2053288.0076819307, 7322502.8438423537 ], [ 2053844.6051358969, 8051818.6590036703 ], [ 2053844.6051358969, 8230265.6475413302 ], [ 2054211.9594555143, 7323783.8597845025 ], [ 2054799.2810889394, 8438667.1122167595 ], [ 2054957.8000438297, 7711222.1397092473 ], [ 2055514.397497796, 7775053.8985761525 ], [ 2055703.6406321451, 7512111.7195400484 ], [ 2055703.6406321451, 7558415.6556945667 ], [ 2055703.6406321451, 8030603.9779208042 ], [ 2055703.6406321451, 8041203.8099125102 ], [ 2055970.8074100488, 7522111.0782944774 ], [ 2056939.2869799503, 7321736.9096189281 ], [ 2057184.189859695, 7323146.5441671805 ], [ 2057184.189859695, 7445771.5970697217 ], [ 2057184.189859695, 8289249.9262459138 ], [ 2057426.8663496238, 8469053.2007029895 ], [ 2057551.5441793124, 7995371.9865949033 ], [ 2057592.3613259345, 8289542.3749168841 ], [ 2057707.3914664246, 7352478.3200668059 ], [ 2057774.1831608983, 7492349.1627737414 ], [ 2058108.1416332787, 7321254.2165718591 ], [ 2058486.6279019767, 7705801.7453589654 ], [ 2058742.6627307998, 8214832.5358811812 ], [ 2059410.5796755604, 7715955.4466661969 ], [ 2059410.5796755604, 7760118.6725312416 ], [ 2060523.7745834931, 7292308.612711926 ], [ 2060713.017717842, 7525975.6896763332 ], [ 2060894.839552803, 7314139.5657919738 ], [ 2061269.6151718085, 7712582.9184433436 ], [ 2061636.9694914257, 7494974.6679750551 ], [ 2062560.9212650121, 7349009.2522766674 ], [ 2062750.1643993612, 7786736.0925365789 ], [ 2063863.359307291, 7675562.9461006867 ], [ 2063863.359307291, 8435446.6007064804 ], [ 2064052.6024416401, 8016487.0930334041 ], [ 2064664.8596410023, 7531925.031781137 ], [ 2064976.5542152238, 7604999.9672327507 ], [ 2064976.5542152238, 8263697.9955921071 ], [ 2065533.15166919, 8217655.9193748198 ], [ 2065543.504381835, 8297636.0155478995 ], [ 2065900.5059888074, 7473680.5240488499 ], [ 2066278.9922575054, 7268300.8132844176 ], [ 2066523.8951372502, 7438084.8468372226 ], [ 2066757.6660679171, 8218524.86871072 ], [ 2066835.5897114717, 7272463.2893525213 ], [ 2066835.5897114717, 8220110.9633653285 ], [ 2066868.9855587115, 7319864.227328782 ], [ 2066902.3814059484, 7268588.4708833303 ], [ 2066946.9092022663, 7268646.0036708247 ], [ 2066961.7518010368, 8265381.2283166684 ], [ 2067017.4115464354, 7261272.465852851 ], [ 2067017.4115464354, 7272137.1168758189 ], [ 2067113.8884384565, 7338727.4056174271 ], [ 2067202.9440310891, 7326584.8028577594 ], [ 2067303.1315728053, 7279604.1145618195 ], [ 2067614.8261470241, 7263182.274602172 ], [ 2067648.2219942638, 7615020.6310680322 ], [ 2067737.2775868964, 8762829.9399245288 ], [ 2068126.8958046727, 7262224.1183856474 ], [ 2068126.8958046727, 7730885.6224658154 ], [ 2068316.1389390216, 8217221.4828258846 ], [ 2068316.1389390216, 9124813.2359331623 ], [ 2068661.2293604829, 7351373.4772312306 ], [ 2068683.493258639, 7446419.0441393983 ], [ 2068761.4169021966, 7726061.6451572254 ], [ 2068872.7363929881, 8018263.4698226685 ], [ 2069173.2990181316, 7257894.7131605446 ], [ 2069318.0143561629, 7259101.3423589114 ], [ 2070542.5287548869, 8234618.8004308939 ], [ 2070542.52875489, 7731211.4019186664 ], [ 2070542.52875489, 7942842.359200242 ], [ 2071566.6680701871, 7352788.4795536026 ], [ 2071655.7236628197, 7749905.965589229 ], [ 2072023.0779824371, 7270372.1838339409 ], [ 2072323.6406075805, 7277511.1012740228 ], [ 2072390.432302057, 8230983.7419186886 ], [ 2072401.5642511351, 7268626.826028036 ], [ 2072401.5642511351, 7271810.9579840712 ], [ 2072401.5642511351, 8112248.4495394286 ], [ 2072457.223996531, 7364156.5889144689 ], [ 2072768.9185707525, 7258392.6646039784 ], [ 2072857.9741633879, 7269835.1092364835 ], [ 2073882.1134786878, 7271177.864792957 ], [ 2074249.4677983024, 7275015.578369732 ], [ 2074249.4677983024, 7278221.5109349191 ], [ 2074249.4677983024, 7432638.1465564817 ], [ 2074249.4677983024, 7753295.0642308835 ], [ 2074249.4677983024, 7787412.980632009 ], [ 2075551.9058405841, 7265424.8181288568 ], [ 2075830.2045675686, 7394052.7673077621 ], [ 2076108.5032945503, 7497285.0611466812 ], [ 2076108.5032945531, 7482467.1057325443 ], [ 2076108.5032945531, 7756706.10321886 ], [ 2076275.4825307406, 8280773.9361589197 ], [ 2076286.6144798214, 7275226.7071969286 ], [ 2076297.7464288995, 8993576.5161628537 ], [ 2076409.0659196938, 8650433.4838292673 ], [ 2077132.6426098503, 7262933.1427145796 ], [ 2077266.2259988007, 7293251.220452508 ], [ 2077956.4068417205, 7678797.8182667289 ], [ 2077967.5387907985, 7326372.2822794784 ], [ 2077967.5387907985, 7743111.8994975304 ], [ 2078145.6499760696, 7258220.293216669 ], [ 2078334.8931104185, 7261591.7994566662 ], [ 2078891.4905643819, 8455609.2030937299 ], [ 2079080.7336987311, 7359285.2815831546 ], [ 2079225.4490367624, 8236730.9994018208 ], [ 2079258.8448840021, 7278855.173949576 ], [ 2079615.0672545414, 7297022.7880444368 ], [ 2079815.4423379684, 7271292.9688392049 ], [ 2080561.282926281, 8243332.7743274793 ], [ 2083522.3813813839, 7525301.7205335656 ], [ 2083522.3813813839, 8155680.0890388256 ], [ 2083533.5133304617, 8059002.8296140162 ], [ 2083533.5133304617, 9170056.2401669659 ], [ 2083533.5133304647, 8055367.3728630133 ], [ 2083900.8676500819, 9166763.8116725888 ], [ 2084424.0692568084, 7439652.9521400426 ], [ 2084435.2012058892, 7267303.6820538342 ], [ 2084568.7845948427, 7438084.8468372282 ], [ 2085381.4168776318, 7746497.9731294736 ], [ 2085381.4168776318, 7753315.4850629549 ], [ 2085385.1275273245, 8267349.1279044421 ], [ 2087240.45237388, 7286540.0203826129 ], [ 2087240.45237388, 7770345.11239642 ], [ 2087240.45237388, 7801107.2784603126 ], [ 2087240.45237388, 8169587.8058088729 ], [ 2087240.45237388, 8252777.2027193066 ], [ 2087240.45237388, 8267349.1279044421 ], [ 2087240.45237388, 9164709.9072247669 ], [ 2087852.7095732419, 7724088.1552016968 ], [ 2088097.6124529869, 7300584.3558748327 ], [ 2088765.5293977475, 7304340.1984540271 ], [ 2089088.355921047, 8256422.958549 ], [ 2089099.4878701251, 7655234.8315278292 ], [ 2089099.4878701279, 7568375.6871808022 ], [ 2089333.258800792, 7535377.7559674811 ], [ 2090824.9399774228, 7280141.8597110482 ], [ 2090947.3914172952, 7259024.7254583081 ], [ 2090947.3914172952, 8245512.86790339 ], [ 2090947.3914172952, 8614351.4834140893 ], [ 2090947.3914172952, 9049746.0774178673 ], [ 2092806.4269135431, 7482486.8178147711 ], [ 2092806.4269135431, 7932380.2935396684 ], [ 2092806.4269135431, 8422035.5188321956 ], [ 2092895.4825061788, 7283811.0358106811 ], [ 2093051.3297932881, 7314576.8076174753 ], [ 2093118.1214877646, 7272194.6757374704 ], [ 2094108.864955825, 8612448.9231139123 ], [ 2094175.6566503015, 7282600.5938663855 ], [ 2094665.4624097885, 8249155.0533085447 ], [ 2094665.4624097913, 7384548.2242282815 ], [ 2094665.4624097913, 7763532.7738319384 ], [ 2094932.629187695, 7316756.9520288305 ], [ 2095032.8167294085, 7298081.4630577853 ], [ 2095032.8167294085, 7404681.2322030189 ], [ 2096146.0116373412, 7391032.6465902105 ], [ 2096275.9214830981, 8418081.6833074279 ], [ 2096513.3659569584, 7243085.5466686562 ], [ 2096513.3659569584, 7787412.9806320155 ], [ 2096513.3659569584, 8249155.0533085447 ], [ 2096513.3659569614, 7784008.6398124434 ], [ 2097749.0123047638, 7325290.4490560386 ], [ 2098372.4014532063, 7278202.309826104 ], [ 2098372.4014532063, 7296156.7060104692 ], [ 2098372.4014532063, 7301932.3994081886 ], [ 2098372.4014532063, 7762571.7639711732 ], [ 2098372.4014532063, 7773415.7289670669 ], [ 2098517.1167912381, 7288193.2486175736 ], [ 2099485.5963611393, 7294232.4226590805 ], [ 2100153.5133059002, 7278087.1041622953 ], [ 2100220.3050003736, 7303858.5792958643 ], [ 2100264.8327966915, 7281351.9213970797 ], [ 2100342.7564402488, 7800757.9413548838 ], [ 2100476.3398291995, 7301085.0306194592 ], [ 2100788.034403421, 7789136.2408315949 ], [ 2101010.6733850068, 7308136.3963352507 ], [ 2102079.340496622, 7303858.5792958643 ], [ 2102079.340496622, 7512111.7195400484 ], [ 2102079.340496622, 7777163.5621448243 ], [ 2102079.340496622, 7801107.2784603126 ], [ 2102135.0002420205, 7817688.4573489064 ], [ 2103938.37599287, 7712582.9184433436 ], [ 2103938.37599287, 7770345.1123964246 ], [ 2103938.37599287, 7777163.5621448187 ], [ 2103938.37599287, 8320020.3254702231 ], [ 2104405.9178542006, 7771777.9124120669 ], [ 2105051.5709008025, 8317818.1890412308 ], [ 2105485.7169148964, 7476457.2653348455 ], [ 2105741.7517437222, 7328633.0251016067 ], [ 2106164.765808735, 8324426.5675293999 ], [ 2106354.0089430842, 8136811.4581881538 ], [ 2106721.3632627013, 8330665.8922727415 ], [ 2107645.3150362852, 7804519.2981393225 ], [ 2107645.3150362852, 7807953.4213030161 ], [ 2107645.3150362852, 8325903.2462383406 ], [ 2107923.6137632695, 8241763.5035655191 ], [ 2108268.7041847282, 7469350.0104923733 ], [ 2108524.7390135536, 7332325.0475532608 ], [ 2109192.6559583116, 7269067.9236920085 ], [ 2109504.3505325331, 7770345.1123964246 ], [ 2109504.3505325331, 7777163.5621448243 ], [ 2109504.3505325331, 7807953.4213030161 ], [ 2109504.3505325331, 7811389.099964017 ], [ 2109504.3505325331, 8780540.597497806 ], [ 2109816.0451067546, 7296368.4060929744 ], [ 2110428.3023061198, 7365418.5798398266 ], [ 2111363.3860287811, 7777163.5621448243 ], [ 2111363.3860287811, 7876840.279465491 ], [ 2111730.7403483987, 7294232.4226590805 ], [ 2111819.7959410339, 7767132.5285083 ], [ 2112576.7684784275, 7274055.9736280972 ], [ 2113211.2895759484, 7763532.7738319384 ], [ 2113211.2895759484, 8238233.8574671149 ], [ 2114135.2413495351, 8316717.3667764589 ], [ 2115070.3250721963, 7307172.7196716378 ], [ 2115070.3250721963, 7802751.4337439481 ], [ 2115070.3250721963, 8530016.2114150319 ], [ 2115070.3250721996, 7804539.8571251547 ], [ 2115070.3250721996, 8478077.1906122603 ], [ 2116072.2004893376, 7278202.3098260993 ], [ 2116183.5199801293, 8180386.8855895037 ], [ 2116183.5199801293, 8704313.6031942349 ], [ 2116183.5199801321, 7796998.4481323743 ], [ 2116740.1174340956, 7488718.3556586877 ], [ 2116740.1174340956, 8427620.4982474931 ], [ 2116929.3605684447, 7452307.4105636263 ], [ 2116929.3605684447, 7842318.5014482429 ], [ 2116929.3605684447, 8119405.2051719641 ], [ 2116962.7564156814, 7332808.4259078633 ], [ 2117296.7148880619, 8761005.1096670255 ], [ 2118409.9097959944, 7327009.8613781426 ], [ 2118743.8682683748, 7368273.375636477 ], [ 2118777.2641156148, 7807274.6988511952 ], [ 2118777.2641156148, 8478077.1906122547 ], [ 2118777.2641156148, 8504384.6071956605 ], [ 2118777.2641156148, 8950606.8735874873 ], [ 2118777.2641156148, 9137126.1016140841 ], [ 2118933.1114027239, 8271811.6361786267 ], [ 2119712.3478382761, 7472085.8256304292 ], [ 2120447.0564775136, 7941104.6500793258 ], [ 2120636.29961186, 7766252.8856374277 ], [ 2120636.29961186, 7818244.5343599962 ], [ 2121003.6539314799, 7815505.7345012352 ], [ 2121415.5360474149, 8274569.2346915416 ], [ 2121560.2513854462, 7939367.3418132253 ], [ 2121749.4945197925, 7783660.0886260979 ], [ 2122495.3351081079, 7869910.8629893903 ], [ 2122495.3351081107, 7821684.8803846957 ], [ 2122495.3351081107, 8318544.8215428106 ], [ 2122617.7865479803, 7802504.7877375828 ], [ 2122732.8166884673, 8338029.0444028145 ], [ 2122862.689427725, 7813447.1378716975 ], [ 2123608.5300160404, 8125839.2844746383 ], [ 2124198.5233172467, 8370851.5202617189 ], [ 2124343.2386552752, 7835441.261696497 ], [ 2124343.238655278, 8336932.565685939 ], [ 2124866.4402620075, 8076290.0781060737 ], [ 2125278.3223779425, 7382913.3679503025 ], [ 2125478.6974613667, 8345325.8768287571 ], [ 2125868.3156791455, 8251620.5410583131 ], [ 2126202.2741515231, 7807953.4213030161 ], [ 2126202.2741515231, 8202032.1857044185 ], [ 2126202.2741515231, 8500614.173205113 ], [ 2126202.2741515231, 8901950.4438236821 ], [ 2126202.2741515259, 7307712.3639595415 ], [ 2126202.2741515259, 7365166.1652877005 ], [ 2126202.2741515259, 7760118.6725312471 ], [ 2127315.4690594557, 7813447.137871692 ], [ 2128061.3096477711, 7818244.5343599916 ], [ 2128061.3096477711, 8448142.5917542782 ], [ 2128206.0249858056, 8141153.2508639814 ], [ 2128295.080578438, 7801744.3463539109 ], [ 2128428.6639673887, 8410878.2614323888 ], [ 2128985.2614213577, 7802813.0964983627 ], [ 2128985.2614213577, 7818944.8375139516 ], [ 2129174.5045557041, 9166318.3364473227 ], [ 2129241.2962501803, 8143475.6431094212 ], [ 2129411.9861360635, 8143518.6571971774 ], [ 2129909.2131949412, 7809331.6204123655 ], [ 2129909.2131949412, 7811389.099964017 ], [ 2129909.2131949412, 8173192.9560884908 ], [ 2131768.2486911863, 7835441.2616964933 ], [ 2131768.2486911896, 7801107.278460307 ], [ 2131768.2486911896, 8144443.5201247502 ], [ 2131990.8876727754, 8450159.8467322756 ], [ 2132135.6030108067, 8142830.4615755426 ], [ 2132213.5266543613, 8063086.8511941638 ], [ 2132770.1241083276, 7797614.630880408 ], [ 2133549.3605438801, 7809537.3432519287 ], [ 2133627.2841874375, 7818244.5343599962 ], [ 2133994.6385070547, 7582341.4439638117 ], [ 2133994.6385070547, 7831994.6655380223 ], [ 2134217.2774886405, 7806040.8135979977 ], [ 2135107.8334149872, 7764207.5980227161 ], [ 2135478.8983842973, 8144450.6900530467 ], [ 2136221.0283229202, 7815505.7345012352 ], [ 2137334.22323085, 7368331.647678867 ], [ 2137334.2232308527, 7825126.7887196383 ], [ 2137334.2232308527, 8155206.1749884607 ], [ 2137334.2232308527, 9053813.3453265093 ], [ 2137445.542721644, 7828694.0077740839 ], [ 2138076.3531694752, 8596415.3109742478 ], [ 2139193.2587270979, 7818244.5343599916 ], [ 2139193.2587271007, 8444400.9294270203 ], [ 2139371.3699123692, 7361866.1126455981 ], [ 2139560.6130467178, 7313496.6075732559 ], [ 2139560.6130467178, 7512764.7472532447 ], [ 2140117.2105006846, 7815505.7345012408 ], [ 2140673.8079546508, 7848519.5665823305 ], [ 2141230.4054086171, 7300911.7165016979 ], [ 2142566.2392981355, 8668426.224706132 ], [ 2142710.9546361668, 7328304.5004282296 ], [ 2142900.1977705131, 8281577.2775462493 ], [ 2143790.7536968598, 7250161.3750950303 ], [ 2143824.1495440998, 7337643.8577600876 ], [ 2145004.1361465091, 7305997.1950745825 ], [ 2145126.5875863815, 7992989.709722233 ], [ 2145126.5875863815, 8592604.7830935717 ], [ 2146607.1368139312, 7766927.9513158519 ], [ 2146607.1368139312, 8238255.6402565101 ], [ 2147352.9774022466, 7344418.5036768224 ], [ 2148280.6398255229, 7288782.8563777516 ], [ 2148577.4918009737, 7824776.3433437087 ], [ 2149212.012898495, 8397133.4739314839 ], [ 2149579.3672181121, 9159342.8498012014 ], [ 2150325.2078064275, 8169587.8058088729 ], [ 2150325.2078064275, 8183997.2721931068 ], [ 2150692.5621260446, 7404681.2322030142 ], [ 2150692.5621260446, 7834058.3071830487 ], [ 2151059.9164456618, 8390459.6899085119 ], [ 2151249.1595800109, 8176778.2499147877 ], [ 2151471.7985616, 8288591.958976632 ], [ 2151917.0765247717, 8288372.6495489581 ], [ 2151995.0001683263, 7868189.8672167733 ], [ 2152072.9238118809, 7833067.6890288023 ], [ 2152173.1113535948, 7821684.8803847004 ], [ 2152173.1113535948, 7825126.7887196383 ], [ 2152173.1113535948, 7863008.5106871231 ], [ 2152173.1113535948, 8502126.629373895 ], [ 2152918.9519419102, 8182548.5832870575 ], [ 2153141.5909234961, 8289469.2616659431 ], [ 2154032.1468498427, 7787412.9806320192 ], [ 2154032.1468498427, 7842318.5014482429 ], [ 2154032.1468498427, 7848519.5665823305 ], [ 2154032.1468498427, 7876840.2794654975 ], [ 2154032.1468498427, 8687320.2771419045 ], [ 2154588.744303809, 8409027.7924482822 ], [ 2155891.1823460907, 7825126.7887196383 ], [ 2155891.1823460907, 7866469.263110972 ], [ 2155891.1823460907, 8399737.889482379 ], [ 2157705.6900460212, 7811389.099964017 ], [ 2157739.085893258, 7925065.4818959143 ], [ 2158484.9264815734, 7848519.5665823249 ], [ 2158484.9264815762, 7854725.7166521382 ], [ 2158674.1696159225, 8681533.5321588852 ], [ 2159364.350458839, 7270870.928940095 ], [ 2159598.1213895059, 7307076.358542202 ], [ 2159598.1213895087, 7842318.5014482429 ], [ 2160900.5594317876, 7854042.790927154 ], [ 2161457.1568857543, 7852304.7126308307 ], [ 2161457.1568857543, 8396020.7566384021 ], [ 2162690.5768437432, 8383058.8617217848 ], [ 2164418.2553408542, 8365309.4024386443 ], [ 2165164.0959291696, 7831994.6655380223 ], [ 2165164.0959291696, 7908039.033393207 ], [ 2165164.0959291724, 7859549.341251635 ], [ 2165720.6933831358, 8696959.6369587667 ], [ 2165976.7282119612, 7274017.5918845246 ], [ 2166054.6518555162, 7872544.9525062973 ], [ 2166277.2908371049, 7863008.5106871175 ], [ 2167023.1314254175, 7838868.7746496163 ], [ 2167023.1314254175, 7863008.5106871137 ], [ 2167023.1314254175, 8390459.6899085212 ], [ 2167023.1314254203, 8183997.2721931012 ], [ 2167579.7288793838, 8227002.4573813602 ], [ 2168136.32633335, 8379350.1314848391 ], [ 2168692.9237873163, 8357181.1088355538 ], [ 2170730.0704688327, 7355386.5501436368 ], [ 2170730.0704688327, 7896230.7437011981 ], [ 2170730.0704688327, 8366417.4929017341 ], [ 2171175.3484320072, 8211076.9274043478 ], [ 2172589.1059650807, 7712582.9184433436 ], [ 2174180.9746834249, 7859280.1309479605 ], [ 2174180.9746834249, 7875449.7373374281 ], [ 2174437.0095122508, 7887225.5484886738 ], [ 2174437.0095122508, 8378240.0960817002 ], [ 2174559.4609521232, 7856795.5650641238 ], [ 2176385.1006011316, 8025013.307238196 ], [ 2178151.3698550514, 7883755.2805162976 ], [ 2178889.7891439814, 8407155.5021158718 ], [ 2180971.4636218157, 8367082.4270921396 ], [ 2181862.0195481624, 8347978.3795308294 ], [ 2181862.0195481624, 8388614.3434920665 ], [ 2183420.4924192666, 7974883.8157248423 ], [ 2183721.0550444075, 8359040.7456189087 ], [ 2183721.0550444103, 7852656.4343495052 ], [ 2185568.9585915776, 8087317.7143777478 ], [ 2185947.4448602754, 8368257.2906805063 ], [ 2187094.0356154451, 7813755.8917386532 ], [ 2189287.0295840735, 8080191.6181508992 ], [ 2189287.0295840735, 8329563.154818939 ], [ 2191134.9331312408, 7821684.8803846901 ], [ 2191134.9331312408, 8377507.564266067 ], [ 2191546.8152471757, 8331040.8605037779 ], [ 2192993.9686274887, 7894150.0679661054 ], [ 2192993.9686274887, 8326255.9295810172 ], [ 2193773.2050630413, 8374622.5407882854 ], [ 2194474.5178550389, 8387880.7799245939 ], [ 2194853.0041237371, 8351649.2467707368 ], [ 2196700.9076709067, 7794267.3069448844 ], [ 2198559.9431671523, 8371228.5355453091 ], [ 2199673.1380750849, 7834058.3071830422 ], [ 2201342.9304369837, 8227720.2361582937 ], [ 2202266.8822105676, 7777163.5621448187 ], [ 2202994.1324439207, 9228699.0538270734 ], [ 2203068.3825442814, 8370112.330551412 ], [ 2204125.9177068155, 7890676.6173397638 ], [ 2204125.9177068155, 8351649.2467707368 ], [ 2205984.9532030663, 7887225.5484886682 ], [ 2206719.661842301, 7777163.5621448187 ], [ 2207131.543958236, 7940058.0308440151 ], [ 2207832.8567502336, 8325903.246238335 ], [ 2208211.3430189318, 8923449.9056207165 ], [ 2208578.6973385462, 8913886.6721276958 ], [ 2209691.8922464787, 8576242.0522185117 ], [ 2209691.8922464815, 8347978.3795308173 ], [ 2213398.8312898967, 8362717.121043032 ], [ 2215257.8667861423, 9248907.9033371694 ], [ 2216003.7073744605, 7967317.5346584488 ], [ 2217116.9022823931, 7935873.0076268697 ], [ 2218040.8540559765, 8418314.5531867463 ], [ 2218964.8058295604, 8344287.2395997597 ], [ 2218964.8058295604, 8855184.0382714495 ], [ 2220456.4870061912, 8261512.5495365858 ], [ 2220823.8413258055, 8958624.9218821283 ], [ 2221937.0362337409, 7879601.3677127054 ], [ 2222115.1474190122, 7961353.9461743077 ], [ 2222682.8768220562, 8970662.7508974839 ], [ 2223606.8285956429, 7955080.4835570157 ], [ 2224720.0235035727, 7969061.3076344989 ], [ 2225276.620957539, 8382392.4852403859 ], [ 2226389.8158654715, 8493094.2243174557 ], [ 2226389.8158654715, 8625823.1998756398 ], [ 2226389.8158654743, 7908032.0859927181 ], [ 2226389.8158654743, 7977828.3159070164 ], [ 2226389.8158654743, 8002417.8281359375 ], [ 2228248.8513617199, 9244327.7627533954 ], [ 2228248.8513617227, 7970826.5016957792 ], [ 2228504.8861905481, 7857416.6300347755 ], [ 2231955.7904051379, 7768298.7236424079 ], [ 2231955.7904051379, 7935873.0076268585 ], [ 2231955.7904051379, 7956821.4220622322 ], [ 2233068.9853130705, 8151049.9479743484 ], [ 2233068.9853130705, 8153203.1440494573 ], [ 2234182.180221003, 7976776.5762956962 ], [ 2234182.1802210058, 7860936.9617081592 ], [ 2234928.0208093156, 9182050.5415050518 ], [ 2235662.7294485532, 8314890.3636259604 ], [ 2235662.729448556, 7716626.0668213526 ], [ 2235662.729448556, 7729521.5723122219 ], [ 2235662.729448556, 7942842.3592002038 ], [ 2235662.729448556, 7981321.1471264921 ], [ 2237521.7649448011, 8307542.886807587 ], [ 2237521.7649448011, 8747380.1941439826 ], [ 2237521.7649448039, 7969418.5158485509 ], [ 2237711.008079153, 7949839.1248225542 ], [ 2239380.800441049, 8404192.0158223733 ], [ 2239501.0254911082, 7932677.2158322511 ], [ 2240750.0301778074, 7984352.3883964922 ], [ 2241228.7039882219, 7859549.3412515922 ], [ 2241328.8915299359, 8320747.1744828215 ], [ 2243087.7394844675, 7939367.3418131825 ], [ 2243087.7394844675, 7956821.4220622173 ], [ 2245314.1293003326, 8318919.1752533466 ], [ 2246616.5673426115, 9042858.9033890907 ], [ 2248653.7140241279, 9043272.4339183494 ], [ 2248820.6932603209, 8006513.3607566124 ], [ 2249432.9504596856, 7974253.0014170865 ], [ 2250323.5063860295, 8383058.8617217224 ], [ 2250512.7495203814, 7988353.8148919744 ], [ 2251225.1942614601, 8008118.4056015862 ], [ 2252327.257220312, 7999948.921622985 ], [ 2253329.1326374528, 7797614.6308803344 ], [ 2254197.4246656406, 8017015.7326369314 ], [ 2254219.6885637995, 7949839.1248225216 ], [ 2254219.6885637995, 8009470.2885983605 ], [ 2254219.6885638023, 7777573.2734774854 ], [ 2256078.7240600451, 8263697.9955920232 ], [ 2257737.3844728689, 8023044.8588587325 ], [ 2257748.5164219467, 7984141.8460187046 ], [ 2259596.4199691112, 8735715.3639486264 ], [ 2259763.3992053042, 8132622.5204744739 ], [ 2259785.6631034659, 7906642.7344730524 ], [ 2260898.8580113985, 8021775.1663103225 ], [ 2261644.6985997139, 7991872.6188811818 ], [ 2263559.3938413607, 7795396.6070676269 ], [ 2264605.7970548165, 7991514.3419123134 ], [ 2265351.6376431263, 8336925.9431545697 ], [ 2265808.0475553875, 7729847.2934336392 ], [ 2266475.9645001427, 7944727.0753506608 ], [ 2267210.6731393686, 9261436.9915923662 ], [ 2267210.6731393803, 8002417.8281358313 ], [ 2267578.0274589974, 8046509.3541562837 ], [ 2269949.1326128966, 7798230.8636605032 ], [ 2270917.6121827955, 7995308.7305406323 ], [ 2271140.2511643842, 7973916.5887601143 ], [ 2272776.6476790463, 7995371.9865947533 ], [ 2273889.8425869816, 7868936.2751033558 ], [ 2276149.6282500839, 7986668.7439926481 ], [ 2276483.5867224615, 8002417.8281357782 ], [ 2278342.6222187094, 8097998.2368937489 ], [ 2282049.5612621303, 7988353.8148918245 ], [ 2283905.2571736556, 8027073.3231679481 ], [ 2284031.0481982511, 8072454.4821701106 ], [ 2284643.3053976018, 8818166.8713763021 ], [ 2284643.3053976158, 8017903.9310432039 ], [ 2285277.8264951371, 7955940.4148915224 ], [ 2285756.5003055488, 8023552.7960736649 ], [ 2286134.9865742438, 8067407.2783237211 ], [ 2287392.8968202109, 8040779.5286410367 ], [ 2287615.5358017911, 8309390.0682217497 ], [ 2288661.9390152497, 8260616.7028810186 ], [ 2289285.3281636983, 7963810.2039951552 ], [ 2289507.967145293, 7659610.8029374806 ], [ 2291322.4748452008, 8796178.7872736454 ], [ 2291322.4748452175, 7998894.0809261743 ], [ 2291322.4748452175, 8005922.1149552343 ], [ 2291879.0722991838, 8023552.7960736109 ], [ 2292402.2739059217, 7641477.9248707667 ], [ 2293738.107795429, 8115461.7125624306 ], [ 2294383.7608420337, 8036368.4269672884 ], [ 2295040.5458377083, 8307542.8868072964 ], [ 2295218.6570229819, 8057131.7308010655 ], [ 2295341.1084628627, 7784295.6939766742 ], [ 2295407.900157345, 7622183.4060475482 ], [ 2295764.1225278703, 8025669.5715407375 ], [ 2297300.331500819, 8064150.7643113201 ], [ 2297934.8525983426, 8052817.2287853826 ], [ 2298558.2417467828, 8120477.166549704 ], [ 2298747.4848811091, 9223915.6595212091 ], [ 2298914.4641173249, 8001700.2844331004 ], [ 2300606.5203773826, 8002417.8281355528 ], [ 2300606.5203773882, 7801168.9278539382 ], [ 2301641.7916417751, 7652957.0906332154 ], [ 2301831.0347761097, 8033294.9152837694 ], [ 2304313.4594207979, 8130196.1610710863 ], [ 2306172.4949170318, 8596788.849715665 ], [ 2307096.4466906525, 7663242.5416769674 ], [ 2307430.4051630129, 8126118.2200334119 ], [ 2307467.1405949784, 8054651.1196886683 ], [ 2308309.8291402985, 7700101.2923117196 ], [ 2308487.9403255694, 7662657.3116481286 ], [ 2309011.1419322821, 8043495.3440508349 ], [ 2310436.031414425, 8307916.6839064397 ], [ 2311738.4694567206, 8041203.8099119281 ], [ 2312551.1017395328, 7626199.0922793131 ], [ 2312588.2082364168, 8720656.5931880735 ], [ 2313909.1995272073, 7687397.1053057453 ], [ 2315634.6516344822, 8126912.170632991 ], [ 2316302.5685792486, 8039400.7804088052 ], [ 2316335.9644264826, 8066066.1891555218 ], [ 2317170.8606074592, 7640733.3806898259 ], [ 2317304.4439963442, 9248907.9033365604 ], [ 2317304.4439963754, 8307542.8868069611 ], [ 2317304.4439963899, 7984836.6582531976 ], [ 2318042.8261788208, 8023897.7897169581 ], [ 2319152.3475435795, 7693310.9384128992 ], [ 2319530.8338122265, 8643455.9648672678 ], [ 2319675.5491503091, 7671319.2535345759 ], [ 2320087.4312662273, 7978880.2026948053 ], [ 2320131.9590625591, 7709617.9512971928 ], [ 2324573.6067451891, 8166459.0008485848 ], [ 2324684.9262360143, 7679808.9967673495 ], [ 2325196.9958936605, 7719736.0767908441 ], [ 2326577.3575794711, 8112248.4495385401 ], [ 2326577.3575795023, 7692419.5196917513 ], [ 2328425.261126678, 7648524.4949992085 ], [ 2328469.7889229818, 7797614.6308794776 ], [ 2328614.5042609759, 8323324.7607202604 ], [ 2330284.2966228919, 8097998.2368929656 ], [ 2330317.6924701603, 7723640.6306372788 ], [ 2330662.7828916158, 7746987.6506064283 ], [ 2330662.7828916241, 7669359.8670139145 ], [ 2330696.1787388609, 7671925.3510766337 ], [ 2330941.0816186117, 7619935.5404232508 ], [ 2332455.0266934014, 7648685.6353180325 ], [ 2332477.2905915235, 8067769.2007104773 ], [ 2332610.8739805105, 7668693.3860856723 ], [ 2332666.5337258666, 8141411.2587209996 ], [ 2332878.040758423, 7577350.7598695699 ], [ 2332922.5685547404, 7570169.8636249136 ], [ 2332978.2283000881, 8122685.8924204223 ], [ 2333445.7701614671, 7605680.957721645 ], [ 2333479.1660086587, 8130196.1610704632 ], [ 2335850.2711625439, 8296557.2935194597 ], [ 2336239.889380374, 7686243.2268138742 ], [ 2337709.3066587951, 8279014.1927684154 ], [ 2337709.3066587979, 8252777.2027181238 ], [ 2338076.660978429, 8084820.6741362475 ], [ 2338451.3623844483, 8005922.1149543095 ], [ 2338633.2584324297, 7726468.613867539 ], [ 2338644.3903814848, 7965217.1402124781 ], [ 2339379.0990207084, 8116897.4170470582 ], [ 2339601.738002311, 7960388.4575588349 ], [ 2339924.5645256303, 7745008.7310892344 ], [ 2340547.9536740393, 8096566.1608330766 ], [ 2340859.6482482073, 8894011.8624198698 ], [ 2341416.2457022839, 7575016.232643784 ], [ 2341716.8083274048, 7754806.3538754936 ], [ 2342384.7252721428, 7982668.214520596 ], [ 2342718.683744506, 8132278.9171876106 ], [ 2343275.2811984667, 8205653.0990132941 ], [ 2344199.2329720729, 7994676.1992997499 ], [ 2344611.1150880111, 7989407.1761611756 ], [ 2346982.2202418791, 8281949.765396148 ], [ 2346982.2202418935, 8126547.3720266558 ], [ 2346985.8937850529, 8515677.4780622087 ], [ 2349375.5892939605, 8035965.6191873141 ], [ 2349472.4372508577, 9180760.9308437593 ], [ 2349676.1519190897, 8141626.2720899088 ], [ 2349765.2075117249, 8140142.8060482731 ], [ 2350143.6937803836, 8509264.2142918129 ], [ 2350232.749373022, 8497078.0493487883 ], [ 2350511.0481000403, 8139068.0150700836 ], [ 2350689.1592853284, 7965931.2085147342 ], [ 2350978.589961397, 7939890.5852609901 ], [ 2352292.1599527309, 8159515.5937228817 ], [ 2352737.4379158663, 8525100.1208501495 ], [ 2353483.2785042101, 8263697.9955903115 ], [ 2354407.2302777907, 8281949.765395836 ], [ 2354462.8900232064, 8134233.3719227901 ], [ 2355887.7795053632, 8099409.2071195412 ], [ 2356744.9395844759, 8059683.3451506887 ], [ 2357524.1760200141, 8166998.3561842004 ], [ 2358114.1693212199, 8165984.4004664561 ], [ 2358114.169321226, 8134061.5311901225 ], [ 2358670.7667752062, 8019659.4896080522 ], [ 2359227.3642291669, 8064576.3719091481 ], [ 2359394.3434653487, 8121613.6137460656 ], [ 2359973.2048174199, 8568644.0577832181 ], [ 2360162.4479518142, 8184927.1763991341 ], [ 2360307.1632898571, 8107473.9533001408 ], [ 2360418.4827806572, 8066747.3472662428 ], [ 2360563.1981187081, 7929453.5168159269 ], [ 2360897.1565910573, 8126890.711396182 ], [ 2361086.3997254036, 8147670.6848310595 ], [ 2362043.7473462354, 8068258.888276034 ], [ 2362377.7058186159, 8060682.9645248596 ], [ 2362388.8377676797, 8177512.8003526824 ], [ 2363312.7895412692, 8153418.4978812188 ], [ 2363646.748013658, 8084820.6741351439 ], [ 2363869.386995255, 8030955.6518647457 ], [ 2363958.4425879247, 7818759.456851298 ], [ 2364425.9844492157, 8070601.3155694613 ], [ 2365539.1793571343, 8137284.2040312719 ], [ 2365539.1793571371, 8122900.3666448779 ], [ 2365539.1793571454, 8062448.5759092318 ], [ 2365906.5336767542, 8131913.8560391152 ], [ 2366741.4298577108, 8093574.6487774439 ], [ 2369246.118400394, 9516778.0553733539 ], [ 2369246.1184005467, 8162404.2997279894 ], [ 2369246.1184005523, 8126547.3720255299 ], [ 2369991.9589888337, 8313041.8079297822 ], [ 2370192.3340723487, 7843558.3081589919 ], [ 2371105.1538967523, 8410878.2614296544 ], [ 2371283.2650821283, 7830261.6409051009 ], [ 2372029.1056703785, 8139798.8560765982 ], [ 2372029.1056704209, 7922517.4152086377 ], [ 2372407.5919390284, 8426883.0380050447 ], [ 2373242.488120087, 7842669.7594009023 ], [ 2373331.5437126658, 8109036.5688885804 ], [ 2373364.9395598969, 8136575.0965012033 ], [ 2374077.3843010124, 7958919.4734347342 ], [ 2374444.7386205872, 8164194.1349521065 ], [ 2374533.794213084, 9139591.2213548999 ], [ 2374812.0929402527, 7932380.2935366528 ], [ 2375001.3360745367, 8260791.4937238479 ], [ 2375112.655565362, 8080340.8978116233 ], [ 2375368.6903941454, 8300224.6676617395 ], [ 2375368.6903941762, 8134405.216613696 ], [ 2376114.5309824548, 8322223.1181437252 ], [ 2376860.3715707986, 8163827.5071628876 ], [ 2377461.4968211479, 7861309.7986488361 ], [ 2377528.2885155622, 8141110.250419192 ], [ 2377762.0594462235, 8157963.9157645479 ], [ 2379008.8377431715, 7865495.1187275229 ], [ 2379454.1157063493, 7861040.5256789783 ], [ 2379632.2268916173, 7862656.3073232342 ], [ 2380199.9562945967, 8134770.3997322703 ], [ 2382237.1029760847, 8257886.1310989605 ], [ 2382237.1029761075, 8162468.98507406 ], [ 2382392.9502632986, 7832386.7141875522 ], [ 2383149.9228006159, 8135393.4004451036 ], [ 2383161.0547495238, 9126043.5688801706 ], [ 2383161.0547495945, 8652668.6238523852 ], [ 2383539.5410184204, 8022134.8907051496 ], [ 2384092.7988875275, 8652661.7099907305 ], [ 2384096.1384723554, 8137284.204029982 ], [ 2384396.7010975727, 7846451.980369891 ], [ 2384830.8471116666, 7850401.5610256102 ], [ 2385944.0420195055, 8191201.6609006384 ], [ 2385947.381604135, 8656502.2182651777 ], [ 2386879.1257420708, 8653821.0258165877 ], [ 2387023.8410802013, 8181251.4893019861 ], [ 2387803.0775157283, 8292907.0968425814 ], [ 2387803.0775157507, 8187587.7769296104 ], [ 2387803.0775157507, 8191201.6609004783 ], [ 2387803.0775158103, 7963810.203991401 ], [ 2388081.3762426334, 8655888.8920005225 ], [ 2388081.376242809, 7912438.0222486276 ], [ 2388359.6749697286, 8136918.8977899468 ], [ 2389287.3002863782, 8726008.8926840313 ], [ 2389472.8698775196, 8766083.0198370591 ], [ 2389472.8698776015, 8371738.6457242519 ], [ 2389662.1130120074, 8137284.2040294949 ], [ 2389662.1130120242, 8077355.8705781661 ], [ 2390163.0507205809, 8111905.7830950059 ], [ 2390396.8216513186, 7873022.0905223461 ], [ 2390530.4050401044, 8499147.1630857531 ], [ 2391253.9817303261, 8208321.1278490443 ], [ 2391510.0165591291, 8292913.6800622027 ], [ 2392589.8156198561, 8156175.5768685071 ], [ 2393369.0520554082, 8157015.8272168683 ], [ 2395406.1987370038, 7882031.1294463901 ], [ 2395450.7265332313, 8163439.3327043811 ], [ 2395962.796190945, 7954367.4442832125 ], [ 2396152.0393252261, 8162684.6069538603 ], [ 2396886.7479644548, 8171746.3686982756 ], [ 2397075.9910987783, 8260070.508048092 ], [ 2397265.2342332467, 7891030.1290903743 ], [ 2397454.4773676097, 7844033.6212360039 ], [ 2397632.5885527674, 8170300.0623698765 ], [ 2398011.074821454, 8203831.5808039447 ], [ 2398011.0748215392, 7939702.2134282626 ], [ 2398097.124787549, 9669885.9983132426 ], [ 2398935.0265949671, 8440668.5589406006 ], [ 2398935.0265950095, 8278291.4317718493 ], [ 2399046.3460858436, 8143475.6431042878 ], [ 2400048.2215029988, 8080191.6181456558 ], [ 2401183.6803091667, 7867733.7653323244 ], [ 2401528.7707304666, 8326255.9295756444 ], [ 2401718.0138646229, 9126461.9303017426 ], [ 2403020.4519072166, 7955416.0548205115 ], [ 2405424.9529082137, 8291070.6071490841 ], [ 2405614.1960422602, 9663905.0835939404 ], [ 2405981.5503622117, 8195531.9778504018 ], [ 2406360.0366310203, 7908080.717924376 ], [ 2407283.9884044789, 8207084.6051439941 ], [ 2407580.8403798249, 8511305.8779679816 ], [ 2408096.6206873986, 7883132.0479661776 ], [ 2408207.9401780199, 8307542.8868014561 ], [ 2408207.9401780656, 8191201.660898299 ], [ 2408397.1833124058, 8208898.2421979858 ], [ 2409143.0239007128, 8214333.1258861218 ], [ 2409699.6213547103, 8124766.5525706019 ], [ 2411180.170582212, 8216852.2317299042 ], [ 2411736.7680358924, 9156055.3551301192 ], [ 2411926.0111704399, 8433209.7214619536 ], [ 2411926.0111705218, 8217221.4828192024 ], [ 2411926.0111706634, 7894274.8923339797 ], [ 2413406.5603980748, 8180386.8855826184 ], [ 2414519.7553059817, 8218307.6218388416 ], [ 2414887.1096256133, 8174985.3871120913 ], [ 2416000.3045335514, 8139433.4266134622 ], [ 2416556.9019874809, 8216504.7180594355 ], [ 2417487.5329305613, 8089089.6248687264 ], [ 2418783.2918033265, 8205653.0990070142 ], [ 2418861.2154470398, 7893692.396240538 ], [ 2419213.7642741161, 8449479.9699312337 ], [ 2419339.8892572448, 8303893.8605610123 ], [ 2419896.4867112506, 8200233.2260781005 ], [ 2420842.7023829846, 8195293.7448713621 ], [ 2421009.6816191776, 8188323.3953936882 ], [ 2421198.9247534899, 8260070.5080449684 ], [ 2421198.9247535043, 8224001.5886537516 ], [ 2421198.9247536599, 7932380.2935315929 ], [ 2421566.2790731415, 8184386.5202675592 ], [ 2421755.522207479, 8202400.7010292718 ], [ 2423057.9602497439, 8198413.0353807369 ], [ 2423057.9602497439, 8202682.5192001099 ], [ 2423169.2797405324, 8208581.4746345924 ], [ 2423425.3145693582, 8197698.0823742403 ], [ 2423759.2730417359, 8198889.7089183033 ], [ 2424538.5094771408, 8487083.6766725238 ], [ 2424538.5094772624, 8226632.7196292114 ], [ 2425840.9475195217, 8234618.8004221078 ], [ 2426397.544973508, 8185792.3079304723 ], [ 2426764.8992930995, 8225915.04597947 ], [ 2427135.9642623104, 8410729.6121945493 ], [ 2427688.8510661563, 9689172.304306211 ], [ 2427878.0942010265, 8207453.371082711 ], [ 2428245.4485205589, 8359018.6043198369 ], [ 2428620.261246, 8466834.603148384 ], [ 2429158.268345328, 7884627.892460471 ], [ 2429915.2408825061, 8219024.5606068484 ], [ 2431217.678924785, 8184710.909226195 ], [ 2431351.2623137441, 8173948.7478583865 ], [ 2431440.3179063764, 8174553.4365419941 ], [ 2431585.0332442494, 8456349.5509520136 ], [ 2432330.8738326975, 8191201.660894542 ], [ 2432664.8323052735, 7888327.2243965957 ], [ 2434186.2357855625, 8463090.1478838343 ], [ 2434557.2636487219, 7904559.1867610132 ], [ 2434924.6179681178, 8220849.8080106452 ], [ 2435113.8611024502, 8242613.4840126578 ], [ 2436004.4170288052, 8201598.6616324876 ], [ 2436416.2991447146, 8229895.7472330295 ], [ 2436594.4103299971, 8203116.1064801533 ], [ 2437340.2509182841, 8224827.7938231518 ], [ 2437896.8483722364, 8229895.7472327193 ], [ 2438086.0915065743, 8242613.4840120645 ], [ 2438264.2026918624, 8210339.0540925041 ], [ 2440123.2381880535, 8235707.4877010873 ], [ 2441047.1899616318, 8213247.5678028669 ], [ 2441047.1899616318, 8214680.5379708949 ], [ 2441826.4263974135, 7904621.6848201668 ], [ 2442349.6280038822, 8216496.0304213399 ], [ 2443273.5797774401, 8225915.0459762271 ], [ 2443462.8229116192, 8469823.4510210715 ], [ 2443462.822911744, 8278291.4317647312 ], [ 2443640.9340970577, 8212878.5141876563 ], [ 2445321.8584074508, 9161815.6471271701 ], [ 2447169.7619550601, 8289249.9262328548 ], [ 2449028.797451328, 8198954.7122182474 ], [ 2449140.116941927, 8447911.091119932 ], [ 2450141.9923592098, 8223023.3066632049 ], [ 2450884.1594040906, 8504377.1547111515 ], [ 2450887.8329466754, 9768218.7178765982 ], [ 2450887.8329474768, 8252777.2027053442 ], [ 2450887.8329477943, 7909769.1352601098 ], [ 2451444.4304014347, 8246057.9914106373 ], [ 2452735.7364945053, 8355344.0707728984 ], [ 2452735.7364946129, 8228459.8383836355 ], [ 2452739.4100375916, 8500614.1731908303 ], [ 2453110.5492198793, 8502495.3096295632 ], [ 2454001.1051462148, 8475152.461017495 ], [ 2454227.4176709917, 8476569.684422696 ], [ 2454962.1263101981, 8478077.1905973908 ], [ 2455596.6474076877, 8487496.6639301647 ], [ 2456075.3212185949, 7939011.5570140965 ], [ 2457010.4049407099, 8487466.6973503809 ], [ 2457177.3841771097, 8238059.5974383643 ], [ 2457188.5161259868, 8473195.792728642 ], [ 2457600.3982420834, 8266255.785822859 ], [ 2458123.5998488325, 8225915.0459725307 ], [ 2458301.7110340158, 8311215.7126468793 ], [ 2458301.7110340185, 8307542.8867917378 ], [ 2458490.9541682089, 8480327.7759632953 ], [ 2459414.9059417839, 8448501.1743757632 ], [ 2460906.5871183071, 8500614.1731886249 ], [ 2460995.6427109824, 8449106.3222553004 ], [ 2461978.9648795808, 8484455.642712431 ], [ 2462019.7820262429, 8441780.6595160086 ], [ 2462019.7820264637, 8212878.5141829234 ], [ 2462197.893211701, 8236426.1088003162 ], [ 2462197.8932117601, 8180754.3298764303 ], [ 2462387.1363460585, 8222219.0380115788 ], [ 2462576.3794803675, 8253519.307077026 ], [ 2462743.3587168837, 7955353.1340560718 ], [ 2463867.6855733166, 8455609.2030763365 ], [ 2463867.6855734894, 8280481.8336061621 ], [ 2463867.6855738065, 7995371.9865772743 ], [ 2464335.2274351288, 7988922.6116165752 ], [ 2464424.2830272233, 8491207.8331352305 ], [ 2465541.1514785425, 8253497.4794167494 ], [ 2465726.7210697117, 8227365.0357263554 ], [ 2466097.7860387303, 8498733.4440511279 ], [ 2466283.3185233753, 8498740.9660067391 ], [ 2466650.672842978, 8498357.3561058082 ], [ 2466839.9159779223, 7959276.2003385052 ], [ 2467207.2702975818, 7918467.3442255985 ], [ 2467585.7565655946, 8498740.9660063367 ], [ 2467619.1524130665, 8271067.6981048165 ], [ 2468320.4652050529, 8251336.8591269571 ], [ 2469255.548927471, 8433589.9429177269 ], [ 2469437.3336558677, 8493094.224298384 ], [ 2469548.3191881827, 8492454.5509857889 ], [ 2469920.1262874068, 8499072.691924205 ], [ 2471292.6956088739, 8440668.5589259211 ], [ 2471292.6956090266, 8303893.86054888 ], [ 2471292.6956090694, 8267349.1278845668 ], [ 2471292.6956090778, 8260070.5080331061 ], [ 2471737.9735719636, 8496815.6723669209 ], [ 2472684.1892439951, 8200840.0553492159 ], [ 2473708.3285591817, 8246603.1549901962 ], [ 2474443.0371983312, 8282672.8835223773 ], [ 2474821.5234670579, 8243332.7743063653 ], [ 2474966.238805545, 7916651.7816074612 ], [ 2474966.2388055706, 7901018.4754325282 ], [ 2475077.5582946399, 9675862.4358638283 ], [ 2475467.1765135718, 8285587.984846428 ], [ 2476858.6701483871, 8300224.6676429817 ], [ 2477047.9132828549, 8200579.9795889137 ], [ 2477604.5107366941, 8271658.466332403 ], [ 2478717.7056445586, 8271002.0600942401 ], [ 2478717.705644635, 8216504.7180442279 ], [ 2478739.969543247, 7918863.9045680435 ], [ 2478895.8168297675, 8308290.4998767441 ], [ 2479085.0599646913, 7917486.4687503334 ], [ 2479270.5182358399, 8246603.154988192 ], [ 2480568.9487763806, 8240425.5264872219 ], [ 2480631.1763716461, 8300407.6447474184 ], [ 2480754.852326069, 8188669.5939502213 ], [ 2480944.0954602938, 8265534.2684093686 ], [ 2480955.2274099211, 7916192.7430540603 ], [ 2481500.6929142573, 8243703.3450135542 ], [ 2481682.477642382, 8485206.2633334454 ], [ 2482235.4015539391, 7934827.1149879377 ], [ 2482613.8878221191, 8240782.8778490415 ], [ 2482680.6795171197, 7915775.4595257062 ], [ 2482981.2421416203, 8305344.4626323376 ], [ 2484272.5482348581, 8221566.9922291227 ], [ 2484283.6801838172, 8300224.6676401533 ], [ 2484283.6801838479, 8278291.4317523167 ], [ 2484784.6178924358, 8243986.7351045255 ], [ 2485441.4028886114, 7925462.3894563261 ], [ 2485999.1135374927, 7903907.1545185428 ], [ 2486131.5837309249, 8252777.2026939159 ], [ 2486710.4450830016, 8255505.8931028163 ], [ 2487025.4792416715, 8421774.2455970626 ], [ 2487990.6192254419, 9745807.7052266672 ], [ 2488914.5710004987, 8283768.65164469 ], [ 2489281.925320127, 8258235.5881367298 ], [ 2489849.6547229565, 8366040.7234399403 ], [ 2489849.6547229649, 8358664.3526993124 ], [ 2491519.4470848469, 8284141.2497504717 ], [ 2491701.2318131244, 8388614.3434644397 ], [ 2492810.7531779939, 8252428.0028001126 ], [ 2493556.5937660229, 8381208.0386743452 ], [ 2493556.5937660229, 8381215.3673101682 ], [ 2493556.593766131, 8318544.8215142749 ], [ 2493556.5937662241, 8263697.9955635145 ], [ 2494480.5455395216, 8381948.2676921673 ], [ 2495415.6292622569, 8292913.6800371446 ], [ 2495782.9835825739, 7927092.0186008625 ], [ 2496877.2541760621, 8388874.4426273499 ], [ 2497786.7344166921, 7925984.6681189556 ], [ 2497886.9219583999, 7925942.8844936499 ], [ 2499846.1449952396, 8377026.5745976018 ], [ 2500046.5200788113, 8289973.7577657029 ], [ 2500981.6038014246, 8267349.1278723357 ], [ 2501159.7149865795, 8316343.1245113472 ], [ 2501159.7149866335, 8288526.1654339414 ], [ 2501159.7149866959, 8256750.5093740886 ], [ 2501460.2776125502, 7925838.4264420932 ], [ 2502829.5073483679, 8281949.7653646423 ], [ 2503207.9936171626, 8217221.4827925954 ], [ 2504688.5428445116, 8234618.8003968466 ], [ 2505055.8971638936, 8326630.6740427008 ], [ 2505990.980886694, 8213594.9291064451 ], [ 2506547.578340326, 8336932.5656510359 ], [ 2506547.5783404252, 8290719.5976413703 ], [ 2507104.1757942555, 8322950.1837865198 ], [ 2507282.2869796087, 8275007.0431240881 ], [ 2507638.5093509862, 7919260.4857590469 ], [ 2508217.3707021088, 8297655.119069661 ], [ 2508395.4818873177, 8314890.3635900514 ], [ 2508398.8214722588, 8220841.1152676735 ], [ 2508773.9681561007, 8256051.7517013578 ], [ 2509141.3224753439, 8404570.7407886591 ], [ 2511000.3579717423, 8233900.3542629713 ], [ 2512848.2615184421, 8327358.1734921429 ], [ 2512848.2615185045, 8301696.5204445329 ], [ 2513961.4564264514, 8235707.4876734009 ], [ 2513994.852274524, 7932965.7852890268 ], [ 2514339.9426950021, 8272818.2594881319 ], [ 2515820.4919222631, 8303893.8605285352 ], [ 2516187.846241869, 8287056.9293629546 ], [ 2516744.4436957957, 8272096.1027845703 ], [ 2517301.0411495836, 8308642.3439350538 ], [ 2517679.5274182563, 8296557.2934792498 ], [ 2517679.5274183666, 8254239.6558627374 ], [ 2518414.2360573718, 8300598.0950942133 ], [ 2521632.4825370256, 7878818.6108652316 ], [ 2523245.5019568973, 8344287.2395549705 ], [ 2523245.5019572061, 8238255.6402115393 ], [ 2523245.5019572373, 8227372.2134942878 ], [ 2525093.4055039738, 8267349.1278582811 ], [ 2525282.6486379686, 8375665.4574023793 ], [ 2525471.8917724593, 8314890.3635796411 ], [ 2525650.0029577501, 8297655.1190590234 ], [ 2525839.2460920229, 8311589.6954078302 ], [ 2528700.1570050609, 8255615.0615865896 ], [ 2528808.1369110844, 8263704.5528511666 ], [ 2528811.4764954532, 8377507.5642175404 ], [ 2529178.8308153138, 8276824.2248310279 ], [ 2530659.380042688, 8244422.7409772947 ], [ 2531405.2206307375, 8280109.4195500137 ], [ 2531772.5749503234, 8268070.8219983568 ], [ 2532329.172403831, 8372692.4245976023 ], [ 2532518.4155383529, 8307542.8867563121 ], [ 2534377.4510343149, 8278291.4317241861 ], [ 2534930.2636255678, 8253148.2455696799 ], [ 2535223.4791643466, 8227393.96442152 ], [ 2535858.0002617203, 8231723.6693437621 ], [ 2536225.3545809127, 8327732.9738767846 ], [ 2536225.3545809183, 8325903.246184269 ], [ 2536225.3545809835, 8307542.8867535209 ], [ 2536971.1951692649, 8271352.1361513836 ], [ 2537338.5494888653, 8253519.3070391091 ], [ 2537717.0357573903, 8276824.2248246605 ], [ 2538084.3900768124, 8307542.8867520727 ], [ 2538084.39007856, 7883755.280460326 ], [ 2539943.4255692279, 9553717.0404620729 ], [ 2539943.4255727092, 8285587.984810655 ], [ 2540310.7798921904, 8298401.7334925123 ], [ 2540500.0230265139, 8293264.793558402 ], [ 2540500.0230266587, 8256422.9584914111 ], [ 2540533.4188739634, 8237384.3784958888 ], [ 2541791.329119293, 8322223.1180883124 ], [ 2541980.5722534354, 8363470.3396355081 ], [ 2542726.4128435915, 7897958.1401308198 ], [ 2542963.5233569164, 8356782.6761464123 ], [ 2543283.0102958926, 8236796.3346683588 ], [ 2543650.3646151163, 8311215.7126027057 ], [ 2543839.6077494309, 8307542.8867473891 ], [ 2545130.9138427339, 8204915.7639949443 ], [ 2545301.2326627066, 8422332.5329188406 ], [ 2546244.1087500663, 8276824.2248176401 ], [ 2547067.8729836978, 7865847.4542749468 ], [ 2547179.1924726428, 8238974.5081190197 ], [ 2547323.9078123281, 7890614.234566546 ], [ 2547357.30365784, 8244052.1343170349 ], [ 2547546.546793818, 7898311.9930054089 ], [ 2547735.7899282123, 7881324.9642312322 ], [ 2548292.387380077, 8282672.8834791919 ], [ 2549216.3391532837, 8309390.068157115 ], [ 2549216.3391534225, 8278291.431711982 ], [ 2550830.4717713422, 7907330.4314304544 ], [ 2551253.4858362959, 7898311.9930020561 ], [ 2551423.8046548492, 8358958.82311136 ], [ 2551442.7289686026, 8287429.6929702824 ], [ 2552188.5695569972, 8223740.7007956626 ], [ 2552923.2781956652, 8296930.5358769838 ], [ 2556377.5219932697, 8425721.1293963809 ], [ 2556641.3491870225, 8289249.9261740334 ], [ 2556641.3491870426, 8285587.9847958572 ], [ 2556819.460372291, 8277919.1278094109 ], [ 2557565.3009603485, 8280109.4195277691 ], [ 2558489.2527335752, 8289249.9261722201 ], [ 2559235.0933218398, 8250594.9730640603 ], [ 2560348.2882291833, 8289249.9261703566 ], [ 2561684.1221183138, 8273912.5704259742 ], [ 2562207.3237247686, 8289249.9261684474 ], [ 2562207.3237249302, 8260070.5079754498 ], [ 2562385.4349098187, 8317818.18896366 ], [ 2562485.6224543219, 7856567.8539379854 ], [ 2562763.9211786101, 8275379.2006255267 ], [ 2564055.2272711117, 8314890.363546662 ], [ 2564055.2272712332, 8292913.6799871651 ], [ 2564055.2272714204, 8260070.5079735108 ], [ 2564801.0678591975, 8305344.4625762794 ], [ 2564990.3109934786, 8304245.4954795185 ], [ 2565914.2627666229, 8318544.8214615118 ], [ 2565914.2627672008, 8220110.9632837642 ], [ 2567773.2982560904, 9795217.7632091399 ], [ 2567773.2982621971, 8307542.8867242727 ], [ 2567773.2982622567, 8297303.7971138302 ], [ 2567773.2982622818, 8292913.6799831502 ], [ 2569216.7780987639, 8300700.681074095 ], [ 2569621.2018084945, 8325903.2461529905 ], [ 2569624.5413930193, 8359034.1031397097 ], [ 2570734.3967160024, 8318192.5058689537 ], [ 2575009.0651607597, 8288877.0708545735 ], [ 2575009.0651607681, 8287429.6929455204 ], [ 2575187.1763459938, 8281949.7653057268 ], [ 2575562.3230296182, 8307916.6838146774 ], [ 2577046.2118411092, 8320394.7538202964 ], [ 2577970.1636144379, 8292913.6799712693 ], [ 2578716.0042023878, 8292913.6799703473 ], [ 2578905.2473364081, 8325903.246142026 ], [ 2578905.2473367993, 8271002.0600202149 ], [ 2579061.0946271685, 7856402.2501891311 ], [ 2579127.8863215488, 7863754.4071518425 ], [ 2579150.1502197618, 7856629.9562521558 ], [ 2579272.601656544, 8228807.911911523 ], [ 2579461.8447900233, 8336557.2981833415 ], [ 2580719.7550356928, 8289249.9261471732 ], [ 2580753.1508827256, 8314890.3635273082 ], [ 2580753.1508828304, 8300224.6675660377 ], [ 2580753.1508829128, 8289249.9261471294 ], [ 2581721.6304522902, 8292540.6400705529 ], [ 2582612.1863781437, 8296557.2934194654 ], [ 2582612.1863783393, 8271002.0600155098 ], [ 2582923.88095643, 7804766.0095443018 ], [ 2583914.6244195476, 8320394.753811622 ], [ 2584682.7289099591, 7822138.2159432583 ], [ 2585395.1736463439, 8313041.8078277456 ], [ 2586319.1254191659, 8344287.2394939493 ], [ 2586786.6672805049, 8309390.0681154141 ], [ 2587988.9177806145, 8281204.8083222853 ], [ 2588178.1609142213, 8359033.4388776161 ], [ 2588178.1609146376, 8307542.8866991308 ], [ 2588178.160914666, 8303893.8604602264 ], [ 2588178.1609146972, 8300224.6675562402 ], [ 2588367.4040488279, 8313041.807823726 ], [ 2588367.4040491339, 8276101.6774443388 ], [ 2588411.9318495644, 7832469.2532256553 ], [ 2588846.077863432, 7832820.0546215987 ], [ 2590037.1964093563, 8359040.7455080608 ], [ 2590037.1964097838, 8307542.8866965575 ], [ 2590037.1964100925, 8271002.0600055112 ], [ 2590627.1897149612, 7853277.1595082665 ], [ 2591885.09995598, 8289249.9261321612 ], [ 2591885.099956237, 8260070.5079391291 ], [ 2591885.099960789, 7802813.0963838901 ], [ 2592630.9405434397, 8333975.0924484292 ], [ 2593373.4415461854, 8377247.8658019593 ], [ 2593373.4415468369, 8302421.5704451893 ], [ 2594489.9760385859, 8323699.356488701 ], [ 2594668.0872237151, 8326255.9294634014 ], [ 2595413.9278117926, 8298401.7334310254 ], [ 2595603.170945731, 8329563.154699957 ], [ 2595603.1709458642, 8314890.3635069346 ], [ 2596527.1227191389, 8282015.5003724191 ], [ 2597272.9633066161, 8317443.8909576451 ], [ 2597272.9633066328, 8315616.7082803668 ], [ 2597417.678644571, 8314956.3918989226 ], [ 2597451.0744915809, 8336932.5655642282 ], [ 2598196.9150795168, 8322267.18057431 ], [ 2599310.1099866708, 8322223.1180222044 ], [ 2599310.1099868831, 8300224.667540065 ], [ 2599499.3531211191, 8298028.4167857831 ], [ 2600234.0617594416, 8338036.403744367 ], [ 2600790.6592040495, 9564179.5355566852 ], [ 2601169.1454811487, 8366417.4927744716 ], [ 2601347.2566666463, 8329563.1546912147 ], [ 2602482.7154719955, 8319763.3022047998 ], [ 2602649.6947082002, 8306091.853425893 ], [ 2605432.681975876, 8308576.3718023216 ], [ 2606286.5024688696, 8376249.1112261163 ], [ 2606657.1963625397, 9733274.8311857805 ], [ 2606731.780432458, 8303887.2674357425 ], [ 2607102.4743357189, 8376775.1050930023 ], [ 2607848.3149240427, 8319293.547784592 ], [ 2607970.7663701521, 7811965.2941405643 ], [ 2610442.0590571603, 8336932.5655432995 ], [ 2610575.6424465016, 8293155.0686992891 ], [ 2610998.6565109394, 8311589.6953106839 ], [ 2611366.0108306278, 8278663.7542441795 ], [ 2611922.6082837614, 8308290.4997539073 ], [ 2612301.0945417895, 9452074.5571418293 ], [ 2613225.0463245786, 8334725.3839431861 ], [ 2613596.0741872764, 8316717.3666281914 ], [ 2614115.6022503958, 8311875.694908442 ], [ 2614115.6022505062, 8302861.0292880591 ], [ 2614705.5955512393, 8297655.1189551586 ], [ 2615451.4361384441, 8332143.8184052249 ], [ 2615818.7904579565, 8313041.8077801848 ], [ 2616008.0335921356, 8312315.7158953073 ], [ 2616008.0335921501, 8311215.7125101369 ], [ 2616008.0335921953, 8307542.886654973 ], [ 2616008.0335928891, 8252777.2025663722 ], [ 2616564.631045646, 8307191.0948758544 ], [ 2616753.8741793041, 8347978.3793770438 ], [ 2616931.9853727324, 7766968.8661585702 ], [ 2617867.06908654, 8318544.8213868085 ], [ 2618022.9163805121, 7832634.3341641752 ], [ 2618234.4234056841, 8327732.9737742255 ], [ 2618423.6665398492, 8327732.973773865 ], [ 2618791.020859404, 8304992.7752633635 ], [ 2620238.174238672, 8276320.6236846671 ], [ 2622497.9598987973, 8326255.9294162877 ], [ 2623433.0436201305, 8351649.2466043597 ], [ 2623433.0436208951, 8296557.2933538547 ], [ 2623433.0436210991, 8281949.7652308522 ], [ 2623989.6410745527, 8276824.2247120505 ], [ 2624423.7870966117, 7760118.6723615304 ], [ 2625247.5513184974, 8323985.8249242343 ], [ 2625280.9471726115, 7887204.7635235405 ], [ 2627329.2257939037, 8332518.8616347658 ], [ 2627507.3369789226, 8335828.8922706768 ], [ 2627507.3369793221, 8308642.3438013447 ], [ 2628063.9344329457, 8289622.8001509327 ], [ 2629154.8654507496, 7757523.3454733742 ], [ 2629811.6504450813, 7791865.5361006223 ], [ 2630479.5673800642, 8309741.9644349506 ], [ 2630479.5673802826, 8295459.6306007802 ], [ 2631403.5191519712, 8346873.0540694846 ], [ 2634564.9926868128, 8333246.9411137607 ], [ 2634564.992686932, 8325903.2460488072 ], [ 2634564.9926869459, 8325153.8498284426 ], [ 2634564.9926871727, 8311215.7124731261 ], [ 2634743.1038718969, 8330665.8920828542 ], [ 2634898.9511691523, 7777225.0172445951 ], [ 2638271.9317256566, 8318544.8213450154 ], [ 2639017.7723127711, 8329938.0668874411 ], [ 2640130.9672193499, 8320394.7537123393 ], [ 2640498.3215383044, 8329210.3133885292 ], [ 2640687.5646722089, 8339493.7227302194 ], [ 2640687.5646731434, 8287429.6928336984 ], [ 2640962.5238142242, 8331629.81941221 ], [ 2642357.3570321137, 8319645.9157844381 ], [ 2642913.9544854793, 8309016.1964407479 ], [ 2643837.9062693762, 7765230.1728415107 ], [ 2644027.1493918146, 8308290.4996880526 ], [ 2645696.9417506629, 8338765.0272412524 ], [ 2646064.2960693939, 8356074.4044283442 ], [ 2646620.893522989, 8331415.847549458 ], [ 2647544.8452951903, 8329563.1545993807 ], [ 2647734.0884294631, 8318544.8213226944 ], [ 2648101.4427482844, 8329938.0668659136 ], [ 2648201.6303027496, 7761610.875326369 ], [ 2649960.4782418017, 8319645.9157659682 ], [ 2651073.673148151, 8309390.0679934667 ], [ 2651259.5766968993, 8336925.9429259067 ], [ 2651262.9162817695, 8329563.1545900833 ], [ 2651262.9162831604, 8263697.9953626981 ], [ 2651441.0274669556, 8319645.9157622186 ], [ 2653110.8198066908, 9486500.7010551952 ], [ 2653110.8198257135, 8336932.5654524071 ], [ 2653110.8198258155, 8332143.8183231475 ], [ 2653110.8198258718, 8329563.1545853419 ], [ 2653300.0629602633, 8312689.7542439103 ], [ 2653300.0629673647, 8005922.1147195697 ], [ 2653489.3060937487, 8338036.4036358213 ], [ 2653856.6604130883, 8321848.5968381828 ], [ 2654045.9035466332, 8344287.2393638855 ], [ 2654045.9035468712, 8333246.9410672542 ], [ 2654969.8553184662, 8351655.8822827926 ], [ 2654969.8553190269, 8325896.6333479462 ], [ 2658643.3985087443, 8322663.7552238153 ], [ 2658676.7943555904, 8336932.5654376345 ], [ 2659044.1486756159, 8290697.6598868622 ], [ 2659055.2806239431, 8321848.5968243089 ], [ 2660535.8298482951, 8340597.9437561864 ], [ 2660535.8298482979, 8340604.5695809787 ], [ 2660535.8298484678, 8333246.9410498049 ], [ 2660725.0729820691, 8349813.5847078096 ], [ 2662394.8653409886, 8340597.9437509999 ], [ 2662572.9765244215, 8402699.5831333734 ], [ 2663263.1573679047, 8323368.8295786567 ], [ 2664242.7688843403, 8347978.379267103 ], [ 2664242.768884615, 8336932.5654220982 ], [ 2664621.2551529906, 8319645.9157265173 ], [ 2666101.804377201, 8333246.9410340013 ], [ 2666101.8043773989, 8325528.5383594865 ], [ 2667960.839869455, 8338389.6666602213 ], [ 2667960.8398696901, 8329563.1545441998 ], [ 2667960.8398702312, 8309016.1963743716 ], [ 2669074.0347766229, 8279386.5514407633 ], [ 2669808.7434134474, 8310115.8726017801 ], [ 2670554.5839993013, 8340973.4165080432 ], [ 2671667.7789049936, 8333246.9410173995 ], [ 2671667.7789050955, 8329563.1545330444 ], [ 2671667.7789052795, 8322950.183535764 ], [ 2671667.778905299, 8322223.1178608332 ], [ 2671667.778905401, 8318544.8212567912 ], [ 2671690.0428036139, 8314890.3633398591 ], [ 2671857.0220393622, 8317443.8907925636 ], [ 2672591.7306764694, 8334725.38380202 ], [ 2672970.2169443206, 8334350.2285110755 ], [ 2673526.8143974543, 8319293.547631179 ], [ 2674821.4600723614, 8320747.1741870902 ], [ 2675563.9610736147, 8341348.9083653418 ], [ 2675563.9610740137, 8327732.9736328162 ], [ 2675753.2042083065, 8314516.2135615973 ], [ 2677233.7534315567, 8340597.9437063504 ], [ 2677233.7534317775, 8333246.940999941 ], [ 2677367.3368228865, 8252209.7609423744 ], [ 2677601.1077507972, 8323699.3563014762 ], [ 2677979.5940181073, 8339140.4067505384 ], [ 2678157.7052044687, 8289249.9259391213 ], [ 2678346.9483371978, 8327005.4372709934 ], [ 2678714.3026555772, 8338036.4035623018 ], [ 2679092.7889232021, 8342453.4068908254 ], [ 2679092.7889232584, 8340597.9437003266 ], [ 2679092.7889233716, 8336932.5653766682 ], [ 2679092.7889235984, 8329563.1545095779 ], [ 2680573.3381499075, 8252777.2024042075 ], [ 2680940.6924657864, 8340597.943694246 ], [ 2680940.6924659023, 8336932.5653705802 ], [ 2681686.5330519346, 8348707.9845665805 ], [ 2681875.7761860541, 8340597.9436911326 ], [ 2682053.8873709599, 8337661.0800583055 ], [ 2682053.8873728011, 8280832.3577288836 ], [ 2682799.7279570037, 8347971.7467642007 ], [ 2682799.7279571197, 8344287.2392783053 ], [ 2682799.7279574797, 8333246.9409816274 ], [ 2682799.7279575984, 8329563.1544972779 ], [ 2682799.7279577148, 8325903.2459166311 ], [ 2684469.5203151978, 8326255.9292536443 ], [ 2684469.5203166991, 8281577.2772183279 ], [ 2684654.3106709002, 8282306.9327820176 ], [ 2684658.7634485639, 8340597.9436817132 ], [ 2684836.8746353276, 8281949.7650685003 ], [ 2686328.5558061888, 8332871.8607535455 ], [ 2686506.6669905791, 8344287.2392656086 ], [ 2686885.153258923, 8324051.934448245 ], [ 2688365.7025028276, 7804519.2977956701 ], [ 2688733.0568022891, 8285587.9845249886 ], [ 2689111.5430675545, 8352025.2816866506 ], [ 2689478.8973871856, 8321848.5967288436 ], [ 2690221.3983858726, 8399737.8891359121 ], [ 2690224.7379724137, 8347978.3791835681 ], [ 2690224.7379729408, 8333246.9409557795 ], [ 2690402.8491701987, 8009808.297050681 ], [ 2690592.0922908019, 8352401.3360994076 ], [ 2690592.0922915153, 8332518.8614602424 ], [ 2691516.0440623998, 8332143.8182045799 ], [ 2692072.6415152191, 8318544.8211884471 ], [ 2692629.2389673213, 8324051.9344276842 ], [ 2693931.6770058558, 8318919.1748921974 ], [ 2694299.0313234283, 8343182.4663829235 ], [ 2694299.0313236378, 8337661.0800150624 ], [ 2695968.8236831264, 8266977.3731324309 ], [ 2696714.6642657341, 8352025.2816587118 ], [ 2697082.0185852041, 8325903.2458653981 ], [ 2697638.6160384202, 8300224.6672893288 ], [ 2699130.2972099497, 8306817.3342171703 ], [ 2699497.6515268278, 8344287.2392178122 ], [ 2699497.6515269778, 8340597.9436275288 ], [ 2699497.6515272781, 8333246.9409211185 ], [ 2700421.6032974259, 8342077.8587757125 ], [ 2700421.6032994683, 8292907.0964602586 ], [ 2700421.6032995931, 8289973.7574109575 ], [ 2700610.8464338798, 8276539.5762224011 ], [ 2702948.5557559025, 7797614.6304813903 ], [ 2703204.5905578993, 8338389.6665381826 ], [ 2703694.3963164967, 8319513.7755984971 ], [ 2704139.6742773149, 8337661.0799768977 ], [ 2704206.4659715705, 8337396.1572291628 ], [ 2704451.3688702588, 7921619.5309691858 ], [ 2705063.6260470068, 8351649.2463667635 ], [ 2705252.8691806304, 8352755.2871167511 ], [ 2706922.6615368449, 8344287.2391880471 ], [ 2707657.3701729667, 8353131.3787222803 ], [ 2708770.5650766362, 8355344.070368059 ], [ 2708770.5650771433, 8344287.2391803497 ], [ 2708959.8082115124, 8328460.5815035561 ], [ 2709516.4056624109, 8349150.2046222119 ], [ 2710251.1143222884, 7895190.3337236233 ], [ 2710496.0172014837, 7889636.9723585593 ], [ 2710629.6005656137, 8359034.1027979385 ], [ 2712666.7472396521, 8348332.1181395678 ], [ 2713004.0452921013, 8417309.4706414752 ], [ 2713504.9830022017, 8343734.8320702938 ], [ 2713523.9073438491, 7827662.8466058495 ], [ 2714336.5395934051, 8377507.5638233656 ], [ 2716195.5750832744, 8351649.2463193247 ], [ 2716562.9293539948, 9519820.7479011212 ], [ 2717119.5268557477, 8298401.7330933502 ], [ 2717253.1101936232, 9517731.4643283188 ], [ 2718051.27098754, 8340604.5693743648 ], [ 2718054.6105716736, 8351649.246310967 ], [ 2718054.6105722487, 8340597.9435495734 ], [ 2719123.2776811528, 8305344.4621909428 ], [ 2719902.514108052, 8404570.7403577529 ], [ 2719902.5141112385, 8344287.2391314283 ], [ 2719902.5141132185, 8307542.8863386037 ], [ 2721761.5495989211, 8350189.5262360657 ], [ 2722318.1470524454, 8312975.7961528292 ], [ 2723620.5850870456, 8344287.2391140778 ], [ 2725846.9748926661, 8341702.3297248259 ], [ 2726214.3292101533, 8348332.1180775128 ], [ 2727327.5241123503, 8354974.5046314262 ], [ 2727327.5241125487, 8351649.246267383 ], [ 2727516.7672458696, 8353507.4894137112 ], [ 2727516.7672459772, 8351649.2462664591 ], [ 2728997.3164664316, 8349077.2363816369 ], [ 2728997.3164703264, 8285237.2347367695 ], [ 2729175.4276511986, 8342806.8811135311 ], [ 2729186.5595996873, 8351649.2462582476 ], [ 2729364.6707841596, 8350189.5261994973 ], [ 2729553.9139176817, 8348332.1180611486 ], [ 2729738.7042723531, 8333975.0920474427 ], [ 2729921.2682350613, 8354967.8658839287 ], [ 2731034.4631368984, 8362717.1205215724 ], [ 2733071.6098121153, 8296930.5354121132 ], [ 2733639.3392086509, 8352025.2814949481 ], [ 2734674.6104677264, 8349260.7636839235 ], [ 2734749.1945257904, 8354974.5045941398 ], [ 2734752.5341111906, 8344287.2390589323 ], [ 2736600.4376476537, 8355344.0702370824 ], [ 2736600.437648634, 8340597.9434590014 ], [ 2738080.9868678534, 8343182.4661868392 ], [ 2738270.2300049639, 8287780.5459847962 ], [ 2738459.473134107, 8347978.3789706053 ], [ 2738648.7162675499, 8345767.8938762927 ], [ 2739383.4249051753, 8309390.067655988 ], [ 2739761.9111685003, 8355720.2937866626 ], [ 2740129.2654861747, 8353507.4893489154 ], [ 2740351.9044667436, 8349813.5843912847 ], [ 2740440.9600597331, 8337440.3101901505 ], [ 2740685.8629365042, 8359771.4448903091 ], [ 2741242.4603872187, 8360147.8942617606 ], [ 2742166.4121505264, 8429475.648821786 ], [ 2742544.8984205187, 8378994.901388363 ], [ 2742723.0096076196, 8338765.0268726936 ], [ 2742912.2527449769, 8282497.5751042245 ], [ 2743101.4958695625, 8401586.0243186038 ], [ 2744582.0450965147, 8288518.7083101571 ], [ 2745138.6425476228, 8282015.4998947131 ], [ 2745806.5594879198, 8287407.7646431644 ], [ 2745884.4831250105, 8366417.4923012778 ], [ 2745884.4831266678, 8344287.2389987493 ], [ 2745884.4831296476, 8304992.7748192037 ], [ 2746747.9884165199, 8277918.4702836899 ], [ 2747554.275477129, 8357933.7618944906 ], [ 2747732.3866611877, 8359040.7450077571 ], [ 2747921.6297945371, 8356450.6648346474 ], [ 2749591.4221449648, 8366417.4922800688 ], [ 2750148.0195972682, 8341702.3295956552 ], [ 2750515.3739137556, 8350919.3500300087 ], [ 2751405.9298399379, 8281204.8077962156 ], [ 2751439.3256870476, 8280115.9908157922 ], [ 2751450.4576346073, 8297655.1184712127 ], [ 2751450.4576346953, 8296557.2928862758 ], [ 2751628.5688200681, 8281204.807794895 ], [ 2751628.5688201874, 8279758.9287560899 ], [ 2751706.4924617931, 8297106.1853179177 ], [ 2751817.8119469085, 8357557.425438894 ], [ 2752007.0550862425, 8281577.2769082906 ], [ 2752305.3913073908, 8431642.0740584601 ], [ 2752741.7637192286, 8298028.4162688479 ], [ 2754600.7992043369, 8281577.2768927477 ], [ 2755157.3966469052, 8370474.5235971473 ], [ 2755157.3966481234, 8356008.0070153279 ], [ 2755157.3966494263, 8340597.9433541764 ], [ 2755892.1052827607, 8349813.5843020296 ], [ 2756637.9458720475, 8278663.7537227301 ], [ 2757016.4321307275, 8362717.1203769445 ], [ 2757016.4321313617, 8355344.0701209847 ], [ 2757016.4321316821, 8351649.2461043261 ], [ 2757016.4321329594, 8336932.5650191084 ], [ 2757383.7864467646, 8373801.6243852712 ], [ 2757751.1407645461, 8364578.1532384874 ], [ 2758681.7717075786, 8289249.925567531 ], [ 2760534.1280143922, 8360502.2169888848 ], [ 2762203.9203636386, 8361609.5855419673 ], [ 2762393.163504018, 8281927.8531268584 ], [ 2762579.0670453338, 8355344.0700860787 ], [ 2762582.4066300336, 8355344.070086062 ], [ 2762949.7609474617, 8348707.9841804719 ], [ 2765543.5050663827, 8311580.8949203445 ], [ 2766289.3456438328, 8362362.6910908241 ], [ 2766478.5887769554, 8359395.0145673119 ], [ 2766623.3041120013, 8378173.4985456439 ], [ 2767035.1862263386, 8360502.2169468608 ], [ 2768326.4923098837, 8352025.2812909419 ], [ 2769996.2846564311, 8367148.9230585406 ], [ 2771332.1185417236, 8299631.6149506606 ], [ 2771855.3201350863, 8384902.8165549347 ], [ 2771855.3201369983, 8366417.4921393599 ], [ 2773714.3556190925, 8347978.378755 ], [ 2773714.355625052, 8292913.6792890271 ], [ 2774270.9530742173, 8292540.63938912 ], [ 2775325.1486275224, 8432836.2281477526 ], [ 2775562.2591446992, 8396020.7558512911 ], [ 2775562.2591564255, 8289249.9254552899 ], [ 2775807.1620279024, 8344022.0782482317 ], [ 2775974.1412685029, 8291004.7908162633 ], [ 2776497.3428705446, 8291070.6063577188 ], [ 2777421.2946272776, 8366417.4921003869 ], [ 2777476.9543809243, 8288986.7315159552 ], [ 2777610.5377686741, 8288877.0701410668 ], [ 2777755.2531044139, 8297369.6679784637 ], [ 2777788.6489522373, 8289622.7995205056 ], [ 2778311.8505543014, 8288591.9581663413 ], [ 2779647.6844143737, 8437684.1598237865 ], [ 2779870.3233959656, 8418686.5642714426 ], [ 2780204.2818715097, 8363093.7199338702 ], [ 2781128.2336358852, 8366417.4920735369 ], [ 2782987.2691070712, 8425765.8140245602 ], [ 2782987.2691129684, 8375732.0307643116 ], [ 2782987.2691234262, 8289249.9254013291 ], [ 2783911.2208783096, 8368257.2898317315 ], [ 2783911.2208871273, 8296206.0228779577 ], [ 2784657.0614508796, 8437303.7265546843 ], [ 2784842.6310397489, 8440668.5580928233 ], [ 2785358.3742450555, 8360612.9461942585 ], [ 2785399.5624465127, 8440667.8864459395 ], [ 2785581.0132235852, 8367148.9229468191 ], [ 2785959.4994792794, 8442161.3236541655 ], [ 2786137.6106627574, 8441780.6586702988 ], [ 2786137.610662845, 8441041.7770309243 ], [ 2786660.8122692178, 8399737.8886140548 ], [ 2786694.2081147381, 8410878.2605642695 ], [ 2786694.2081258753, 8321782.5062181437 ], [ 2787629.2918313383, 8381570.703001326 ], [ 2788185.8892876613, 8317818.1881580707 ], [ 2789647.8481295705, 8436789.054061722 ], [ 2791336.2308376227, 8363824.821236535 ], [ 2792260.1825997829, 8373801.6241403054 ], [ 2792260.1826022561, 8355344.0698735388 ], [ 2792260.1826042444, 8340597.9430952342 ], [ 2793451.3011456677, 8318368.6607256178 ], [ 2793562.6206291374, 8362717.1201191749 ], [ 2794119.2180753597, 8373801.6241254248 ], [ 2794119.2180768782, 8362717.1201146981 ], [ 2794304.7876546839, 8445894.4523295145 ], [ 2794486.5723921079, 8364578.1529778261 ], [ 2796011.649395633, 8385947.1886314452 ], [ 2796902.2053221129, 8312689.7535251705 ], [ 2798204.6433435418, 8352025.2810676629 ], [ 2798382.7545260172, 8356826.9444721621 ], [ 2798761.2407973665, 8308290.498930702 ], [ 2799128.5951058152, 8354613.8082307028 ], [ 2799685.1925503239, 8373801.6240796782 ], [ 2799907.8315286809, 8377551.9570864066 ], [ 2800052.5468663326, 8368257.2897035629 ], [ 2800609.1443240014, 8298753.106608755 ], [ 2801544.2280256515, 8362717.1200532438 ], [ 2803395.8050807086, 8444400.9284252916 ], [ 2805061.9238914433, 8357933.7614843938 ], [ 2805251.1670208811, 8373801.6240321128 ], [ 2807288.3136788057, 8356081.0433344049 ], [ 2807366.2373194033, 8368079.9397476362 ], [ 2808924.7101584021, 8438803.1949651372 ], [ 2811893.6009374093, 8436491.4553720355 ], [ 2812672.837370724, 8384909.4819662515 ], [ 2812676.1769572967, 8373801.6239657169 ], [ 2813043.531259344, 8447022.1326826904 ], [ 2815459.1641745833, 8448142.5906449072 ], [ 2816750.4702621703, 8372692.4235231038 ], [ 2816939.7133932733, 8375288.2141168108 ], [ 2817273.6718636681, 8359107.1687560938 ], [ 2817307.067708353, 8370474.5231207637 ], [ 2818242.1514192456, 8359040.7444785172 ], [ 2818609.5057307961, 8373069.5329225017 ], [ 2819166.1031759875, 8375288.2140956214 ], [ 2822138.3335355599, 8370119.7209043121 ], [ 2824364.7233015341, 8445901.8453888632 ], [ 2824732.0774300168, 9615829.8028439805 ], [ 2826212.626833267, 8371583.3898498453 ], [ 2827292.4258750025, 8377507.5630376805 ], [ 2827515.0648551639, 8366417.49167048 ], [ 2829930.6977612991, 8383058.8604667569 ], [ 2831188.6079820995, 8399737.8882153276 ], [ 2831222.0038334751, 8377507.562997343 ], [ 2831967.8444077894, 8382325.8496295502 ], [ 2831967.8444118542, 8363448.1838292917 ], [ 2832891.7961693094, 8363204.487748581 ], [ 2833081.0392947872, 8388614.3422045615 ], [ 2836977.2214069236, 8367148.9224778581 ], [ 2837890.0412183348, 8350653.9504417116 ], [ 2838647.0137182688, 8451863.7365216874 ], [ 2838647.0137405009, 8355344.0694380626 ], [ 2840506.0491935932, 8388614.3421244677 ], [ 2842353.9527075216, 8377507.5628771903 ], [ 2842732.4389627487, 8402343.224962784 ], [ 2844212.9881660072, 8381215.3659290755 ], [ 2846439.3779482483, 8336182.0485020727 ], [ 2846628.6210692511, 8373069.5326279914 ], [ 2846810.0718398709, 8356081.04293341 ], [ 2847741.8159532011, 8376775.103779464 ], [ 2847886.5312718782, 8440594.0055338237 ], [ 2847919.9271412934, 8351649.2453167234 ], [ 2848146.2396308118, 8470730.0076078773 ], [ 2849222.3651252179, 8471329.5707660373 ], [ 2849778.9625867498, 8396020.7551656552 ], [ 2850892.1574786901, 8366417.4914138205 ], [ 2851634.6584632318, 8377507.5627701078 ], [ 2851816.1092285775, 8380082.8449283112 ], [ 2852376.0462691109, 8328835.4367403314 ], [ 2853452.5057060183, 8384613.9730046429 ], [ 2855344.9370292425, 8306817.3330529416 ], [ 2855534.1801354708, 8390459.6883665472 ], [ 2859051.8759868992, 8310115.8712912975 ], [ 2859986.9596617492, 8396399.0600620508 ], [ 2860910.911412166, 8399737.8878744878 ], [ 2862395.1341592446, 8359031.8874651752 ], [ 2867400.8375753802, 8361986.1277241157 ], [ 2868892.5187065899, 8382325.8491932666 ], [ 2869816.4704628331, 8361255.2084897691 ], [ 2870740.4222014444, 8392327.7383618969 ], [ 2872042.8602010435, 8414602.902667772 ], [ 2873901.8956791442, 8320020.323685267 ], [ 2874447.3611544077, 8361233.0604906678 ], [ 2875716.4033240224, 8333246.9394942652 ], [ 2876684.8828461119, 8390103.9227005579 ], [ 2877608.8345910539, 8396020.7548082974 ], [ 2877608.8346004351, 8370119.7202494219 ], [ 2877608.8346166424, 8325903.24440239 ], [ 2877798.0777340643, 8357181.1069994532 ], [ 2877976.1889036805, 8386013.8548222678 ], [ 2878354.6751495488, 8418686.5632499754 ], [ 2880021.1278932001, 8376768.4449791927 ], [ 2884098.7607221422, 8366040.7215412939 ], [ 2885030.1708378857, 8455609.2011633124 ], [ 2885033.8444186603, 8359040.7436791128 ], [ 2885211.9555910775, 8377507.5623253221 ], [ 2886881.7478738208, 8444400.9274682514 ], [ 2886885.0874820841, 8384909.4810885396 ], [ 2887924.8115250887, 8306610.6731874514 ], [ 2888740.7833114369, 8440661.1688926332 ], [ 2888930.0264615202, 8386769.4571048887 ], [ 2890599.8187633143, 8399737.8874634393 ], [ 2892447.722244001, 8410878.2593864463 ], [ 2898013.6966012311, 8386013.8545232024 ], [ 2899872.73199357, 8466834.601001827 ], [ 2901542.524330603, 8387125.061337864 ], [ 2905806.0606529838, 8414959.8531467225 ], [ 2906184.5469306326, 8367148.9215383139 ], [ 2908778.2909379378, 8419066.0342967901 ], [ 2913231.0703969421, 8400851.1661441848 ], [ 2918429.6903820098, 8422035.5163577385 ], [ 2920277.5938467779, 8422035.5163246337 ], [ 2920277.5938702249, 8381215.3648258941 ], [ 2921212.6775374725, 8404192.0132956319 ], [ 2921212.6775820102, 8328284.1829922069 ], [ 2922136.6292650737, 8410878.2588896845 ], [ 2922396.3375771949, 8493883.4620708376 ], [ 2923060.5810023057, 8400472.6322104484 ], [ 2923995.6646820526, 8399737.8869041596 ], [ 2927513.3604405308, 8373801.622406234 ], [ 2930296.3475433774, 8422772.4905704334 ], [ 2931788.028652675, 8411257.327830147 ], [ 2931966.13985387, 8373069.5313336253 ], [ 2934047.8142025811, 8408203.0316912029 ], [ 2934749.126946602, 8425765.8120854273 ], [ 2938834.5520444345, 8422035.5159720704 ], [ 2939758.5037664757, 8423889.2589954343 ], [ 2941428.2960286774, 8434708.3524204753 ], [ 2946816.1590927765, 8411614.1162991878 ], [ 2949042.5487306355, 8472071.5036402754 ], [ 2954786.6342474776, 8294362.1276191501 ], [ 2957948.1075566402, 8328460.5786455367 ], [ 2960174.4971575956, 8407913.2732427958 ], [ 2961655.0462269043, 8475444.8782140091 ], [ 2963692.1928151078, 8423152.1721784137 ], [ 2975759.2247547871, 8404927.201999668 ], [ 2978464.2881621006, 8412394.6513110176 ], [ 2979833.5177788083, 8422772.4894849416 ], [ 2987069.2841058676, 8399737.8855149504 ], [ 2987072.6235838551, 8493845.8006941844 ], [ 2987258.5271895439, 8429855.6738926992 ], [ 2988928.3193374253, 8490080.7802140545 ], [ 2990783.6811089953, 8504377.150684908 ], [ 2996353.328686235, 8497973.7621012107 ], [ 2996516.6343631828, 8498470.1762879696 ], [ 2999503.6699584681, 8510032.5923323166 ], [ 2999871.0242607817, 8495356.8609601296 ], [ 3000249.510476734, 8507772.8742614128 ], [ 3000616.8647674518, 8502126.6250688359 ], [ 3000987.5586372185, 8500614.1688894276 ], [ 3001362.7052933141, 8493462.4463896845 ], [ 3005088.1972099058, 8493883.3850049172 ], [ 3005626.2414882341, 8399737.885010805 ], [ 3007760.235760266, 8506259.2526249737 ], [ 3014531.7996800025, 8487083.6719745211 ], [ 3021990.2046625013, 8513565.927187793 ], [ 3024183.1985202418, 8418686.5600696635 ], [ 3030673.1240280555, 8419423.1989199836 ], [ 3030895.7628221326, 8511456.5715989023 ], [ 3031975.5619032788, 8419423.1988781057 ], [ 3033456.1109472313, 8414602.8991049174 ], [ 3059430.2842347287, 8281927.8475744491 ], [ 3088370.0070081847, 8271002.0527202934 ], [ 3088370.0070105046, 8270258.1959486138 ], [ 3089672.44478611, 8269536.2886753781 ] ] } }
]
}
