# Supplementary material for: Client-side versus server-side geographic data processing performance comparison: Data and code
Source: Data Brief. 2019 Sep 13;26:104507. doi: 10.1016/j.dib.2019.104507 (PMC6811980; doi:10.1016/j.dib.2019.104507)
Supplement: Multimedia component 1 [file mmc1.zip › Dataset 6/IllegalOilDischargesPolishEconomicZone.geojson]

{
"type": "FeatureCollection",
"crs": { "type": "name", "properties": { "name": "urn:ogc:def:crs:EPSG::3857" } },
"features": [
{ "type": "Feature", "properties": { }, "geometry": { "type": "MultiPoint", "coordinates": [ [ 1590009.6828979184, 7160692.5730848825 ], [ 1597434.6929278085, 7194397.3335210262 ], [ 1601330.8751017125, 7173944.9642726695 ], [ 1604113.8623692128, 7170156.2934053009 ], [ 1604848.5710083311, 7189117.8902861746 ], [ 1630830.5401434086, 7201790.7055649431 ], [ 1638433.6613610531, 7199680.3203515261 ], [ 1649376.3673017882, 7198615.8362981556 ], [ 1653094.4382937769, 7262224.1182929082 ], [ 1664226.3873701419, 7300584.3557944596 ], [ 1673688.5440853138, 7311182.3960624598 ], [ 1685866.8963757299, 7318860.5000378955 ], [ 1686490.2855237254, 7268626.8259688076 ], [ 1688338.1890708026, 7300642.1243431624 ], [ 1690230.6204134924, 7223993.5464944905 ], [ 1702609.347787983, 7201315.3442603666 ], [ 1703188.2091402037, 7230994.9190060711 ], [ 1707507.4053829913, 7326372.2822354725 ], [ 1710602.0872267121, 7323146.5441251444 ], [ 1713021.430825847, 7201467.4567836775 ], [ 1714320.1582183286, 7201790.705647842 ], [ 1716424.0965946501, 7319400.9525333829 ], [ 1716424.0965946538, 7319922.1385678481 ], [ 1716546.548034234, 7252017.4461593721 ], [ 1717414.8400626287, 7319400.9525339464 ], [ 1719262.7436096501, 7320404.7492561992 ], [ 1719886.1327580463, 7321003.2279457431 ], [ 1721741.457604398, 7304821.8472603057 ], [ 1721767.4321523905, 7342579.0890191449 ], [ 1725396.4475515592, 7222792.3033847362 ], [ 1727311.1427935495, 7356045.8998991679 ], [ 1727578.3095714683, 7365476.830481573 ], [ 1728602.4488866688, 7356045.8998998143 ], [ 1728791.6920210558, 7371576.146360294 ], [ 1729715.6437940344, 7207173.8005252667 ], [ 1731018.0818366488, 7329580.0265313089 ], [ 1731018.0818367093, 7348292.3749412904 ], [ 1731073.7415816388, 7206545.9000293985 ], [ 1731385.4361558384, 7205271.225936424 ], [ 1732877.1173329302, 7374821.9984319694 ], [ 1733166.5480087644, 7305785.2340189107 ], [ 1734725.0208794938, 7211303.9712392967 ], [ 1735470.8614683091, 7388695.2943295063 ], [ 1738439.3812224381, 7316068.7580844313 ], [ 1738810.4461919137, 7381298.3117549121 ], [ 1739923.6410997992, 7383828.0665775361 ], [ 1741348.5305814939, 7239148.7952707419 ], [ 1744376.4207311971, 7330875.0921499757 ], [ 1745856.9699586271, 7305785.2340243673 ], [ 1746268.8520746205, 7335322.4763115756 ], [ 1747905.248589345, 7387468.4657128751 ], [ 1749563.9090018186, 7265424.8181060236 ], [ 1749831.0757798795, 7335902.75689347 ], [ 1750532.3885718307, 7325406.3525630767 ], [ 1751055.5901784271, 7275015.5783474389 ], [ 1751422.9444981758, 7337740.596961136 ], [ 1751422.9444982833, 7386163.9556195009 ], [ 1751801.4307666291, 7236398.0636719055 ], [ 1751983.2522306892, 7309575.7087670024 ], [ 1752358.02822058, 7236092.4863267029 ], [ 1752725.3825401957, 7239588.2375451 ], [ 1752910.9153961313, 7337998.5734461108 ], [ 1753949.8969388811, 7235996.995846414 ], [ 1756064.9672641531, 7355076.2871808009 ], [ 1758847.9545339546, 7378049.7568868166 ], [ 1759092.8574135734, 7316718.3600909673 ], [ 1761942.6363778524, 7335806.0404692767 ], [ 1764413.9290733938, 7327009.8613602677 ], [ 1764558.644411535, 7391344.3466514228 ], [ 1766640.3188892263, 7332808.4258906394 ], [ 1768120.8681166687, 7284618.1011236347 ], [ 1774065.3289250117, 7329425.4062124332 ], [ 1774766.6417171119, 7406047.4107260928 ], [ 1775545.8781526003, 7369633.1703026909 ], [ 1777360.3858522903, 7220028.235093642 ], [ 1777393.781699711, 7345696.6683446951 ], [ 1779252.8171960087, 7400135.5399437323 ], [ 1781111.8526922062, 7378049.7568931403 ], [ 1784818.7917354691, 7284618.1011279169 ], [ 1784818.7917356144, 7403471.3890292738 ], [ 1788536.8627280153, 7348931.7488364065 ], [ 1788536.8627280481, 7378049.7568948278 ], [ 1790384.7662750918, 7278202.3098148629 ], [ 1790384.766275171, 7348931.7488367958 ], [ 1792054.5586370442, 7334742.2389146499 ], [ 1792243.8017714557, 7394345.0993431499 ], [ 1795026.7890412721, 7396547.6876727315 ], [ 1795772.6296295845, 7398497.4018207658 ], [ 1797999.0194453856, 7340546.5566452425 ], [ 1798121.4708852668, 7351625.4451296013 ], [ 1799969.3744324858, 7414229.9951928919 ], [ 1800036.166126959, 7412491.2066933932 ], [ 1801149.3610348662, 7387137.4499033783 ], [ 1803375.7508506952, 7352168.1729183113 ], [ 1803375.7508507073, 7367690.6791975768 ], [ 1805234.786346941, 7355405.9419793217 ], [ 1805602.1406665903, 7394929.7964340048 ], [ 1811168.1152062055, 7342482.2897731075 ], [ 1812281.3101141592, 7371576.146384852 ], [ 1812648.6644337561, 7342521.0093387095 ], [ 1812648.6644337678, 7358625.6575059686 ], [ 1813583.7481564197, 7342811.4122092593 ], [ 1816355.6034772233, 7420309.0476763668 ], [ 1816366.735426262, 7358625.6575064911 ], [ 1817479.9303341885, 7348292.3749654712 ], [ 1818214.6389734587, 7400779.1887447713 ], [ 1819517.0770157131, 7358955.4625579882 ], [ 1823602.5023278205, 7340875.597374944 ], [ 1824337.210967097, 7409893.5181858493 ], [ 1825639.6490093705, 7394929.7964368174 ], [ 1827776.9832326195, 7423575.3286938062 ], [ 1827866.0388252256, 7367690.6792010106 ], [ 1828979.233733153, 7355716.218055862 ], [ 1829346.5880527557, 7326043.8527639033 ], [ 1831450.5264288012, 7420309.0476781987 ], [ 1838630.6335849594, 7371576.1463879868 ], [ 1846044.5116718009, 7339249.884275984 ], [ 1851799.7293458309, 7339462.7559910193 ], [ 1854393.4734813154, 7313978.8212718815 ], [ 1855506.668389278, 7399160.4161220994 ], [ 1858723.8016731914, 7325831.3469189536 ], [ 1859035.4962474408, 7424220.9242485361 ], [ 1861072.6429289556, 7389415.9030146906 ], [ 1864601.4707871107, 7378049.7569041373 ], [ 1866082.0200146714, 7403373.8292551106 ], [ 1867573.701191307, 7415754.1976412609 ], [ 1868865.0072844839, 7282370.054720127 ], [ 1869610.847872817, 7349590.5525607821 ], [ 1877035.857908766, 7429113.5461944491 ], [ 1879440.3589098987, 7381298.3117806055 ], [ 1884972.9376023468, 7413858.7604558421 ], [ 1886776.3133532032, 7423008.0315091657 ], [ 1886865.3689458261, 7342482.289779339 ], [ 1889837.5993500294, 7449048.627859911 ], [ 1890271.7453641235, 7443594.2176283896 ], [ 1901704.2570686154, 7394929.7964415774 ], [ 1902639.3407912785, 7358625.657512459 ], [ 1903563.2925648734, 7454605.0877285078 ], [ 1905422.3280611243, 7446419.0441385694 ], [ 1906257.2242420714, 7409405.327919784 ], [ 1908016.0721966086, 7396294.260778076 ], [ 1910431.7051468317, 7452641.2187536331 ], [ 1911233.2054805411, 7388325.2780321389 ], [ 1912468.8518283532, 7463448.6692948667 ], [ 1914940.1445239645, 7397912.4362065652 ], [ 1920261.2161838936, 7420309.04768271 ], [ 1924079.4747181064, 7337063.4476199728 ], [ 1924246.4539542987, 7402398.2988125151 ], [ 1925270.5932695961, 7347653.053549096 ], [ 1925827.1907235696, 7462662.1638007862 ], [ 1931393.1652632381, 7394929.7964421231 ], [ 1931393.1652632386, 7409034.3238453325 ], [ 1931526.7486521876, 7329038.8687958494 ], [ 1933252.2007594896, 7397522.4835932339 ], [ 1933285.5966067268, 7404095.8006853601 ], [ 1935589.9100661525, 7429368.0469913557 ], [ 1936959.1398029118, 7469350.0104920631 ], [ 1944996.4070381939, 7398009.927418815 ], [ 1945864.6990663828, 7412491.20670263 ], [ 1946309.9770295576, 7400779.1887511685 ], [ 1946421.2965203514, 7479530.5671513546 ], [ 1948091.0888822488, 7329522.0435773842 ], [ 1948091.0888822498, 7367690.6792062251 ], [ 1949760.8812441521, 7407940.9412766378 ], [ 1949760.881244153, 7472637.0422139168 ], [ 1949938.9924294213, 7463448.6692953464 ], [ 1952729.400998641, 7322824.6873690886 ], [ 1953345.3688476987, 7405657.0494881961 ], [ 1953657.0634219206, 7417044.1412734585 ], [ 1954770.2583298536, 7415754.1976433247 ], [ 1954992.8973114414, 7451855.8106226195 ], [ 1957364.002465338, 7318320.0850322321 ], [ 1959223.0379615882, 7355405.9419877157 ], [ 1959501.3366885714, 7413253.0997814834 ], [ 1962006.0252314219, 7358101.8781959582 ], [ 1962651.6782780245, 7449539.3206811165 ], [ 1967015.4023171226, 7323146.5441670734 ], [ 1969431.0352673391, 7489606.1671584565 ], [ 1972303.0781298073, 7416750.9534366978 ], [ 1986125.2482366448, 7327653.9335590843 ], [ 1994477.9206958371, 7485759.7206014609 ], [ 1995680.1711964041, 7454015.8747278964 ], [ 1997071.6648313215, 7357985.487575897 ], [ 1999598.6172723302, 7451816.5423074346 ], [ 2002136.7016624161, 7371381.8269528346 ], [ 2003750.8342789188, 7459516.9409835441 ], [ 2003750.8342789197, 7328942.237430376 ], [ 2009316.8088185841, 7459516.9409835543 ], [ 2009561.7116983295, 7404408.0253359573 ], [ 2010552.4551663899, 7342908.2155773481 ], [ 2011164.712365753, 7453623.0909718983 ], [ 2013212.9909963494, 7433676.2510036733 ], [ 2013580.3453159661, 7433676.2510036733 ], [ 2020448.7578979135, 7443143.1254517175 ], [ 2020504.4176433103, 7362079.6031428892 ], [ 2021662.1403475602, 7433597.8986478578 ], [ 2022474.7726303511, 7369225.2069664821 ], [ 2022563.8282229849, 7459910.0239356533 ], [ 2022675.1477137792, 7457551.8256320562 ], [ 2024233.6205848851, 7451070.4821517514 ], [ 2024378.3359229162, 7463291.3618008308 ], [ 2025413.6071872939, 7431130.2047268972 ], [ 2027896.031831983, 7463173.3832785515 ], [ 2028051.8791190945, 7449696.3489505528 ], [ 2029721.6714809942, 7495626.2473461879 ], [ 2030834.8663889277, 7408253.3205840774 ], [ 2031669.7625698764, 7378049.7569065224 ], [ 2037146.6815169042, 7371828.7689183289 ], [ 2037146.6815169048, 7381298.3117822688 ], [ 2039002.0063634592, 7365101.4449259862 ], [ 2040853.6205603208, 7462799.7964917878 ], [ 2040853.6205603213, 7452425.2235758603 ], [ 2040853.6205603217, 7521675.1924410043 ], [ 2041198.7109817814, 7398107.4198543709 ], [ 2041799.8362320641, 7407882.3715559468 ], [ 2042712.6560565683, 7377407.9874150949 ], [ 2042712.6560565683, 7446419.0441393983 ], [ 2042712.6560565687, 7523101.8196184132 ], [ 2043269.253510535, 7343773.0456074597 ], [ 2044560.5596037372, 7368312.2236162582 ], [ 2044939.045872435, 7354106.7951487601 ], [ 2046419.5950999861, 7336038.1619310193 ], [ 2048111.6513600438, 7345929.0844582496 ], [ 2048668.2488140105, 7324923.4325676737 ], [ 2050137.6660924803, 7479195.5967310322 ], [ 2050193.3258378787, 7325232.4979367247 ], [ 2050527.284310258, 7310025.5474739829 ], [ 2051017.0900697473, 7322335.4904526128 ], [ 2051061.6178660658, 7322181.0135850897 ], [ 2051083.8817642247, 7323976.9960035719 ], [ 2051373.3124402862, 7322953.4284958271 ], [ 2051729.5348108243, 7323088.6089640865 ], [ 2053098.764547582, 7322509.280582848 ], [ 2053288.0076819311, 7322502.8438423537 ], [ 2054211.9594555136, 7323783.8597845025 ], [ 2055703.6406321456, 7512111.7195400484 ], [ 2055970.8074100481, 7522111.0782944774 ], [ 2056939.2869799503, 7321736.9096189281 ], [ 2057184.189859695, 7445771.5970697217 ], [ 2057184.1898596955, 7323146.5441671805 ], [ 2057707.3914664241, 7352478.3200668059 ], [ 2057774.1831608994, 7492349.1627737414 ], [ 2058108.1416332787, 7321254.2165718591 ], [ 2060523.7745834938, 7292308.612711926 ], [ 2060713.0177178425, 7525975.6896763332 ], [ 2060894.8395528037, 7314139.5657919738 ], [ 2061636.9694914257, 7494974.6679750551 ], [ 2062560.9212650119, 7349009.2522766674 ], [ 2064664.8596410023, 7531925.031781137 ], [ 2065900.5059888088, 7473680.5240488499 ], [ 2066278.9922575054, 7268300.8132844176 ], [ 2066523.8951372514, 7438084.8468372226 ], [ 2066835.5897114729, 7272463.2893525176 ], [ 2066868.9855587108, 7319864.227328782 ], [ 2066902.3814059484, 7268588.4708833303 ], [ 2066946.9092022658, 7268646.0036708247 ], [ 2067017.4115464345, 7261272.465852851 ], [ 2067017.4115464359, 7272137.1168758189 ], [ 2067113.8884384558, 7338727.4056174271 ], [ 2067202.9440310905, 7326584.8028577594 ], [ 2067303.1315728046, 7279604.1145618195 ], [ 2067614.8261470252, 7263182.274602172 ], [ 2068126.8958046741, 7262224.1183856474 ], [ 2068661.2293604829, 7351373.4772312306 ], [ 2068683.4932586404, 7446419.0441393983 ], [ 2069173.2990181309, 7257894.7131605446 ], [ 2069318.0143561624, 7259101.3423589114 ], [ 2071566.6680701873, 7352788.4795536026 ], [ 2072023.0779824387, 7270372.1838339409 ], [ 2072323.6406075815, 7277511.1012740275 ], [ 2072401.5642511358, 7271810.9579840712 ], [ 2072401.5642511365, 7268626.826028036 ], [ 2072457.2239965317, 7364156.5889144689 ], [ 2072768.9185707539, 7258392.6646039784 ], [ 2072857.9741633884, 7269835.1092364835 ], [ 2073882.1134786869, 7271177.864792957 ], [ 2074249.4677983031, 7432638.1465564817 ], [ 2074249.4677983038, 7275015.578369732 ], [ 2074249.467798304, 7278221.5109349191 ], [ 2075551.9058405855, 7265424.8181288568 ], [ 2075830.2045675693, 7394052.7673077621 ], [ 2076108.5032945517, 7497285.0611466812 ], [ 2076108.5032945531, 7482467.1057325443 ], [ 2076286.6144798219, 7275226.7071969286 ], [ 2077132.6426098503, 7262933.1427145796 ], [ 2077266.2259988021, 7293251.220452508 ], [ 2077967.5387907987, 7326372.2822794784 ], [ 2078145.6499760696, 7258220.293216669 ], [ 2078334.8931104182, 7261591.7994566662 ], [ 2079080.7336987329, 7359285.2815831546 ], [ 2079258.8448840028, 7278855.173949576 ], [ 2079615.0672545407, 7297022.7880444368 ], [ 2079815.4423379689, 7271292.9688392049 ], [ 2083522.3813813839, 7525301.7205335656 ], [ 2084424.0692568095, 7439652.9521400426 ], [ 2084435.201205889, 7267303.6820538342 ], [ 2084568.784594842, 7438084.8468372282 ], [ 2087240.4523738788, 7286540.0203826129 ], [ 2088097.6124529876, 7300584.3558748271 ], [ 2088765.5293977475, 7304340.1984540271 ], [ 2089333.2588007934, 7535377.7559674811 ], [ 2090824.9399774235, 7280141.8597110482 ], [ 2090947.3914172945, 7259024.7254583081 ], [ 2092806.4269135431, 7482486.8178147711 ], [ 2092895.4825061776, 7283811.0358106811 ], [ 2093051.3297932881, 7314576.8076174753 ], [ 2093118.1214877639, 7272194.6757374704 ], [ 2094175.6566503015, 7282600.5938663855 ], [ 2094665.4624097913, 7384548.2242282815 ], [ 2094932.6291876954, 7316756.9520288305 ], [ 2095032.8167294075, 7404681.2322030189 ], [ 2095032.8167294082, 7298081.4630577853 ], [ 2096146.0116373419, 7391032.6465902105 ], [ 2096513.3659569598, 7243085.5466686506 ], [ 2097749.0123047652, 7325290.4490560386 ], [ 2098372.4014532068, 7278202.309826104 ], [ 2098372.4014532068, 7296156.7060104692 ], [ 2098372.4014532068, 7301932.3994081886 ], [ 2098517.1167912381, 7288193.2486175736 ], [ 2099485.5963611398, 7294232.4226590805 ], [ 2100153.5133059002, 7278087.1041622953 ], [ 2100220.305000375, 7303858.5792958643 ], [ 2100264.8327966919, 7281351.9213970797 ], [ 2100476.3398291995, 7301085.0306194592 ], [ 2101010.6733850073, 7308136.3963352507 ], [ 2102079.3404966216, 7512111.7195400484 ], [ 2102079.340496622, 7303858.5792958643 ], [ 2105485.7169148964, 7476457.2653348455 ], [ 2105741.7517437222, 7328633.0251016067 ], [ 2108268.7041847287, 7469350.0104923733 ], [ 2108524.7390135536, 7332325.0475532608 ], [ 2109192.655958313, 7269067.9236920085 ], [ 2109816.0451067556, 7296368.4060929744 ], [ 2110428.3023061198, 7365418.5798398266 ], [ 2111730.7403483992, 7294232.4226590805 ], [ 2112576.7684784275, 7274055.9736280972 ], [ 2115070.3250721977, 7307172.7196716378 ], [ 2116072.2004893376, 7278202.3098260993 ], [ 2116929.3605684447, 7452307.4105636263 ], [ 2116962.7564156824, 7332808.4259078633 ], [ 2118409.9097959958, 7327009.8613781426 ], [ 2118743.8682683758, 7368273.3756364705 ], [ 2125278.3223779416, 7382913.3679503025 ], [ 2126202.274151525, 7307712.3639595415 ], [ 2126202.2741515255, 7365166.1652877005 ], [ 2137334.2232308518, 7368331.647678867 ], [ 2139371.3699123687, 7361866.1126455981 ], [ 2139560.6130467178, 7313496.6075732559 ], [ 2141230.4054086176, 7300911.7165016979 ], [ 2142710.9546361682, 7328304.5004282296 ], [ 2143790.7536968612, 7250161.3750950303 ], [ 2143824.1495440993, 7337643.8577600876 ], [ 2145004.1361465091, 7305997.1950745825 ], [ 2147352.9774022466, 7344418.5036768224 ], [ 2148280.6398255234, 7288782.8563777516 ], [ 2159364.3504588408, 7270870.928940095 ], [ 2165976.7282119626, 7274017.5918845246 ] ] } }
]
}
