# Supplementary material for: Client-side versus server-side geographic data processing performance comparison: Data and code
Source: Data Brief. 2019 Sep 13;26:104507. doi: 10.1016/j.dib.2019.104507 (PMC6811980; doi:10.1016/j.dib.2019.104507)
Supplement: Multimedia component 1 [file mmc1.zip › Dataset 7/EconomicZonePoints1000.geojson]

{
"type": "FeatureCollection",
"crs": { "type": "name", "properties": { "name": "urn:ogc:def:crs:EPSG::3857" } },
                                                                                
"features": [
{ "type": "Feature", "properties": { "ID": 0 }, "geometry": { "type": "MultiPoint", "coordinates": [ [ 1594923.6400144857, 7197593.8660251405 ], [ 1596142.715667987, 7200747.7747313697 ], [ 1605966.8088373751, 7202795.6141670691 ], [ 1612869.4227370203, 7211328.6450611111 ], [ 1614200.4017242354, 7212872.6107824529 ], [ 1617605.1285027948, 7211036.1068055024 ], [ 1622477.2078889185, 7220104.9589815764 ], [ 1624596.0714759971, 7234263.1218442339 ], [ 1624710.5159714576, 7224538.7804335523 ], [ 1624944.0305194559, 7233033.6530783297 ], [ 1631411.1280227725, 7276729.0422600387 ], [ 1632570.5846660188, 7220893.5057257162 ], [ 1639021.2377912428, 7232175.0844310066 ], [ 1639579.6112353986, 7254002.3343682652 ], [ 1640680.8716076189, 7229635.4381859489 ], [ 1640766.6937241843, 7301067.0395939238 ], [ 1641509.6363508014, 7269227.1154886419 ], [ 1642400.3605173074, 7271929.1322798869 ], [ 1642944.7932537019, 7242053.3514063386 ], [ 1643470.9264666105, 7296701.444906529 ], [ 1643600.3155147377, 7216698.1199720921 ], [ 1643915.0289902557, 7225125.0147116119 ], [ 1644152.7764983538, 7221000.09589558 ], [ 1645713.3283344295, 7228683.8482696889 ], [ 1646620.2632413097, 7246824.3484543478 ], [ 1646665.5047283899, 7270305.9390266584 ], [ 1646711.7965680393, 7274521.7279116269 ], [ 1646721.504530549, 7270579.6380393365 ], [ 1647985.3478763234, 7277726.1994180381 ], [ 1649305.8923264151, 7243879.9013325786 ], [ 1649980.9840875859, 7241377.7934696674 ], [ 1650441.8796179537, 7314476.2015975816 ], [ 1651705.109191047, 7248417.4659193857 ], [ 1651909.9069507089, 7228477.0696911337 ], [ 1652013.2975304101, 7302999.2707380997 ], [ 1653346.7786789672, 7316018.7227312988 ], [ 1653500.2369036018, 7257932.6741640866 ], [ 1654450.3052911775, 7227898.5903754318 ], [ 1656868.084915736, 7255430.0022073314 ], [ 1656974.6524151461, 7241280.5164453732 ], [ 1658778.5844568466, 7227790.2647615094 ], [ 1659143.7815118085, 7318150.2525698543 ], [ 1660760.3608660139, 7316825.8327241037 ], [ 1661211.4450150104, 7282872.5311962375 ], [ 1661332.2749307286, 7265601.342580243 ], [ 1661406.2345252652, 7282865.188554232 ], [ 1662384.2115352154, 7305606.8272822807 ], [ 1664299.9982540999, 7296506.312947 ], [ 1665952.4216855613, 7272082.8492715172 ], [ 1665962.7031025258, 7268671.4287673878 ], [ 1666340.0389076306, 7241615.1249815663 ], [ 1666519.3513679472, 7288810.7508922769 ], [ 1666964.8052624164, 7317327.7739058454 ], [ 1667003.6799238608, 7305583.1033638017 ], [ 1667262.179125133, 7262140.1912185159 ], [ 1667587.0805680817, 7306295.21393169 ], [ 1668156.2592663597, 7234703.3537141252 ], [ 1668623.4414728226, 7233519.4726571161 ], [ 1668636.0946469749, 7246524.2827394996 ], [ 1669054.320103141, 7286415.9665724915 ], [ 1669789.1199362453, 7240455.2669384237 ], [ 1669901.2099854224, 7311985.8962262794 ], [ 1670170.573352691, 7294189.4645226132 ], [ 1670586.3733653994, 7252405.5232512709 ], [ 1670887.1809146081, 7277035.952200084 ], [ 1670890.4803448142, 7246273.1617991459 ], [ 1671631.0596539252, 7314839.7621285403 ], [ 1672160.7445798516, 7287686.3090789802 ], [ 1673005.3574872701, 7283315.0050457632 ], [ 1676053.5984235478, 7249866.339360618 ], [ 1676578.4194137212, 7263280.54820312 ], [ 1678593.0409895056, 7273921.3949669451 ], [ 1681051.6929772287, 7284940.2202799423 ], [ 1681087.9405696162, 7291622.8460047441 ], [ 1681421.4232058402, 7231664.1779176798 ], [ 1681824.5331074598, 7310245.7824192774 ], [ 1682328.8773369303, 7266745.4953570962 ], [ 1682728.5392217152, 7299684.3352855062 ], [ 1682928.9346476595, 7301596.9510693047 ], [ 1683281.3200800437, 7299274.4102823576 ], [ 1683841.0176808843, 7304323.6711418685 ], [ 1684151.6642799878, 7248146.399030678 ], [ 1684408.582034884, 7271247.3353789691 ], [ 1684597.9884805395, 7233486.8924207874 ], [ 1684799.6404528511, 7280295.9289325094 ], [ 1685245.7468759441, 7311691.6008603629 ], [ 1686471.4638075638, 7247889.8992472207 ], [ 1687790.5866041011, 7259005.0436832691 ], [ 1687919.0430331905, 7257450.3079096396 ], [ 1689247.449508914, 7270588.2976637166 ], [ 1689745.4869338926, 7309618.462532701 ], [ 1689760.5363323293, 7247300.4968790142 ], [ 1690712.0182830084, 7246875.2516454244 ], [ 1691054.5843431982, 7280595.092363663 ], [ 1691745.8922071296, 7237044.8914126847 ], [ 1692488.0040512464, 7307136.9270098461 ], [ 1692946.2341322976, 7312468.6714729471 ], [ 1693603.0984915127, 7281432.0928872842 ], [ 1693786.9743943708, 7274249.278438855 ], [ 1694855.4401695305, 7250976.7912444118 ], [ 1695715.2226343611, 7316851.0403712736 ], [ 1696903.5357918139, 7243875.4357079193 ], [ 1698650.0544172996, 7303959.8532450665 ], [ 1698895.074960009, 7287905.7197772199 ], [ 1698922.0433808847, 7268597.1721876636 ], [ 1702319.9273563602, 7265688.3528093249 ], [ 1702892.1429036679, 7301702.1376303546 ], [ 1703329.7613543489, 7272702.8570823707 ], [ 1704259.9832256224, 7261453.108330043 ], [ 1704393.4967187885, 7247721.0798063744 ], [ 1705060.3096378376, 7286929.3798362073 ], [ 1705062.7847272691, 7251649.0748114157 ], [ 1705548.504699579, 7313595.1214927901 ], [ 1708412.2303110517, 7263944.9807789829 ], [ 1709157.8406727614, 7262229.6901040915 ], [ 1711116.0821604563, 7242291.3758245809 ], [ 1712765.9650534955, 7308767.7237477656 ], [ 1712980.8979419952, 7331940.1380894156 ], [ 1714237.5480310426, 7274118.740873727 ], [ 1714905.1813542568, 7318935.5686590429 ], [ 1714970.4192310604, 7335405.0211397484 ], [ 1716660.2759247036, 7308860.194253155 ], [ 1716824.5688313274, 7318415.4205132611 ], [ 1717219.7055437958, 7304032.4929892626 ], [ 1718764.7044940186, 7250904.3754086299 ], [ 1719404.6434751586, 7283335.0499807168 ], [ 1720847.9190123875, 7333858.2446236182 ], [ 1721256.165779361, 7320417.0428448999 ], [ 1721464.8029312519, 7337982.8788505467 ], [ 1721487.4435764658, 7258032.2307812702 ], [ 1722786.4645498733, 7285562.3143324079 ], [ 1722901.688793502, 7270573.4389534825 ], [ 1723044.3231433004, 7348473.7873043818 ], [ 1723260.6649778988, 7249278.2722928328 ], [ 1723527.4552142632, 7282764.8220927762 ], [ 1723585.362151115, 7286731.2540041329 ], [ 1724492.6870527877, 7258972.8266892182 ], [ 1725526.9964817988, 7360510.1930908877 ], [ 1725573.069095047, 7349542.1391564142 ], [ 1725610.5146056018, 7317995.1890765764 ], [ 1725804.4108669413, 7312410.9317284627 ], [ 1725879.0976715474, 7270184.9410851719 ], [ 1725950.8285711929, 7368371.5224000178 ], [ 1727150.7796608144, 7346982.6484893681 ], [ 1727296.0749143711, 7296309.3795651365 ], [ 1727982.4527737417, 7340718.5929011721 ], [ 1728156.0652800142, 7292654.2515554279 ], [ 1728707.6829558257, 7322847.0393227031 ], [ 1728753.6356626817, 7315544.0272562224 ], [ 1729003.9691722286, 7372760.8037397685 ], [ 1729134.2484294781, 7305321.9702194994 ], [ 1729143.4567001995, 7269887.6457716478 ], [ 1729201.4685711968, 7256804.0977216829 ], [ 1729321.5529663221, 7253042.0511034299 ], [ 1729676.2063562069, 7371103.5199327637 ], [ 1729730.4381705348, 7309074.966097015 ], [ 1730038.3609328649, 7332020.5400512312 ], [ 1731357.1797871115, 7373152.2249419568 ], [ 1731500.5620670882, 7336716.4138410836 ], [ 1731643.5436167903, 7261141.802350671 ], [ 1731907.1085366399, 7292613.9652703293 ], [ 1732037.1160502823, 7297244.5300872074 ], [ 1732354.4683489827, 7287749.4372281088 ], [ 1732607.0855576976, 7313660.7272916753 ], [ 1732632.2880786725, 7256281.8963359501 ], [ 1732921.8280792867, 7359159.8916324396 ], [ 1733360.4506052597, 7389979.8074915651 ], [ 1733466.2103085602, 7265581.3039913056 ], [ 1733805.7767421408, 7314229.1656959411 ], [ 1734098.4302266405, 7269672.3613811545 ], [ 1734439.3431882798, 7360954.2139906567 ], [ 1734731.7394891125, 7353708.2837179033 ], [ 1734862.5244080389, 7342896.5544951735 ], [ 1735138.2082386259, 7270628.3323478354 ], [ 1735680.6511088011, 7360695.6230035424 ], [ 1736406.7242230305, 7355637.9528593812 ], [ 1736668.8351455787, 7343303.7105245348 ], [ 1737713.3950615989, 7265156.2151358845 ], [ 1739136.3701901855, 7324414.6010193676 ], [ 1740483.0642904586, 7377190.5761450706 ], [ 1741174.5977578915, 7304281.0154030314 ], [ 1742192.7301958213, 7262654.9016136695 ], [ 1742268.5137646226, 7294368.7447740249 ], [ 1742567.6441953718, 7346240.866912513 ], [ 1742899.0629062406, 7256836.9652018603 ], [ 1743448.4498678814, 7253785.8159989221 ], [ 1743704.3395452341, 7319355.1274537267 ], [ 1744049.8677295777, 7377710.8269389616 ], [ 1744438.9739648623, 7325681.1212886535 ], [ 1745222.6457740082, 7337095.2056700243 ], [ 1745592.4663076666, 7275763.3043381777 ], [ 1747292.2839486306, 7341242.487148975 ], [ 1749664.5757025764, 7321030.0538299587 ], [ 1749691.8765636513, 7396438.402367359 ], [ 1750229.5895247834, 7309493.2907597292 ], [ 1750288.7260343442, 7314033.5371647859 ], [ 1750569.93581499, 7259381.2114029471 ], [ 1751795.4799089865, 7339199.2887553591 ], [ 1752005.7480289105, 7263851.7189739067 ], [ 1752082.3443946601, 7305864.8378215432 ], [ 1752389.2316470791, 7356715.1337166633 ], [ 1752742.0186637775, 7355916.1630362701 ], [ 1754589.9892055306, 7350254.7589012338 ], [ 1754781.7929337793, 7366281.9760767361 ], [ 1754882.4103536117, 7333074.086035884 ], [ 1755055.8912686715, 7325747.4037554506 ], [ 1755262.2485125419, 7318118.4562632516 ], [ 1755322.7741824929, 7269407.1914991001 ], [ 1756581.3423131129, 7396206.3421356855 ], [ 1756777.907437355, 7282339.2892129673 ], [ 1757569.6333886245, 7299797.5194716603 ], [ 1758108.6594368541, 7377454.9750108225 ], [ 1758618.2724753292, 7296785.0948628485 ], [ 1759035.4476866808, 7365059.5033151451 ], [ 1759127.3347860938, 7320895.5383915268 ], [ 1760395.6179941236, 7278959.6482349047 ], [ 1762212.3339668086, 7324712.9662058279 ], [ 1762561.0227563824, 7391272.4682088634 ], [ 1762795.6087458853, 7293170.2025832376 ], [ 1763192.2335674553, 7339187.1777564175 ], [ 1763301.5823331354, 7321344.6058382001 ], [ 1763752.0670804135, 7307771.1841550041 ], [ 1763951.158926704, 7356318.4895414347 ], [ 1764630.4090874435, 7310922.3800478261 ], [ 1766627.5355438381, 7333106.5806092592 ], [ 1768170.68666467, 7359437.4165687691 ], [ 1768829.9972657268, 7363710.9401032059 ], [ 1769206.2854873552, 7356494.1768960832 ], [ 1769567.742770873, 7347365.3249280779 ], [ 1770396.6402903611, 7261582.369632042 ], [ 1771033.7063809128, 7349992.6460534828 ], [ 1771189.030270468, 7293875.6477526892 ], [ 1771990.473977149, 7330594.7132969731 ], [ 1772276.5506543866, 7401698.5268230019 ], [ 1772697.7803980943, 7314508.6235578666 ], [ 1773418.0039044733, 7305087.5832628729 ], [ 1773581.0264808505, 7270775.4720289325 ], [ 1774065.4373809081, 7339357.8176496765 ], [ 1774088.6757074525, 7317031.3065128857 ], [ 1774307.7187970774, 7358303.4753149971 ], [ 1775199.2310496424, 7374115.851435977 ], [ 1776010.5493639079, 7311726.4802263509 ], [ 1776646.433377438, 7378547.4160605399 ], [ 1776659.7561910548, 7293391.7348437216 ], [ 1776930.0927270234, 7298390.1951265102 ], [ 1777885.1104676672, 7404026.5350895748 ], [ 1778061.9423684732, 7341595.7018686496 ], [ 1778062.1313258782, 7371169.9187667025 ], [ 1778488.8708407125, 7354838.726592212 ], [ 1778776.5828169149, 7299543.7794317612 ], [ 1778889.6020555478, 7285133.47603988 ], [ 1779058.6241748475, 7289278.9971117396 ], [ 1779222.4631769026, 7350654.2762095397 ], [ 1779228.5398526997, 7351518.3081566244 ], [ 1780511.7403455926, 7375145.0552049438 ], [ 1780676.4874560172, 7373556.6131503554 ], [ 1781172.3935779699, 7310595.575523491 ], [ 1781446.938225993, 7385811.776612564 ], [ 1782340.1558991526, 7285709.3021662077 ], [ 1782763.8804888465, 7379387.1165529788 ], [ 1783343.8203149955, 7345145.446163117 ], [ 1783717.5626936215, 7297609.51553779 ], [ 1784355.2296838316, 7358716.216149956 ], [ 1785071.6492592145, 7310480.8215997983 ], [ 1785300.7558842578, 7364870.4105763687 ], [ 1785972.4173799786, 7361373.3159117093 ], [ 1786269.629129824, 7317284.1918690782 ], [ 1786611.7485241683, 7384695.6369832745 ], [ 1786796.2249776211, 7304680.3136602873 ], [ 1786950.7732956151, 7307935.0990183 ], [ 1786970.5118407472, 7284310.1974340016 ], [ 1787168.7308562009, 7374796.4575518323 ], [ 1787547.7489459338, 7306838.5981396269 ], [ 1787726.9636524823, 7394671.0429803086 ], [ 1787749.99333082, 7330768.7548507843 ], [ 1787766.57159808, 7312790.0068439143 ], [ 1789144.2437463684, 7325058.5412559081 ], [ 1789202.8368940158, 7300530.3017604137 ], [ 1791142.528812292, 7333817.2318886975 ], [ 1792123.6041014108, 7384106.2954939567 ], [ 1792701.4985933886, 7375951.6944084894 ], [ 1793209.669563585, 7341780.4979789918 ], [ 1793301.0412852077, 7366417.7597248191 ], [ 1793926.4909251763, 7283306.4791936688 ], [ 1794103.8393933615, 7361052.5562495394 ], [ 1794258.7288044589, 7406993.0121022416 ], [ 1794303.9787315873, 7313562.3515355717 ], [ 1795091.4324989545, 7377346.8319097999 ], [ 1795472.0420117502, 7387314.2847600589 ], [ 1795564.0737931081, 7324115.8322972069 ], [ 1795756.6315927641, 7385248.0808965554 ], [ 1796161.799286634, 7384066.6526312586 ], [ 1796189.9147647801, 7372146.2279023649 ], [ 1797532.8876948785, 7357325.3866211083 ], [ 1797708.6936545719, 7320567.7519926224 ], [ 1797766.3703370341, 7415321.4885483105 ], [ 1797949.8602029711, 7370546.9976435062 ], [ 1798789.5524990698, 7339894.9916631188 ], [ 1798943.5621332095, 7295626.259356562 ], [ 1799940.024169941, 7340566.0593142118 ], [ 1800026.2768371799, 7394416.408224836 ], [ 1800494.0677972999, 7329036.6388384141 ], [ 1800810.8550954366, 7318314.9389552316 ], [ 1800967.0164330488, 7298727.0764919613 ], [ 1801210.4572318695, 7374557.2757280841 ], [ 1802769.6054344005, 7345624.6829800289 ], [ 1803128.1371639932, 7403166.886236717 ], [ 1803271.1486816874, 7413881.2105659759 ], [ 1803573.4706296318, 7314587.6454265909 ], [ 1804314.7272035496, 7400095.279833083 ], [ 1804370.9848438038, 7304369.7689670399 ], [ 1805544.7187970956, 7387579.4219164783 ], [ 1806257.8686458389, 7351026.2236669641 ], [ 1806553.5552957465, 7303286.1258823918 ], [ 1806757.1674298118, 7382159.7246259842 ], [ 1806925.6114056574, 7314008.3757695416 ], [ 1806952.9234696918, 7383061.7371698311 ], [ 1808204.1005352191, 7359397.3294146936 ], [ 1808355.7344465405, 7342379.1077342089 ], [ 1808594.0416909414, 7359950.369778499 ], [ 1808692.0499732147, 7310475.1699569374 ], [ 1809007.4262182289, 7326924.6567372307 ], [ 1809204.1831934426, 7386103.3439927641 ], [ 1809372.2786857132, 7408017.178126202 ], [ 1811533.7664472868, 7314003.7496666182 ], [ 1811607.2627311947, 7364311.4779964155 ], [ 1812413.8855761811, 7331307.4504058259 ], [ 1812570.1941156993, 7346517.8441292681 ], [ 1813300.3838858989, 7409716.4698128691 ], [ 1814701.2292924339, 7339320.171425364 ], [ 1815061.6257559701, 7318389.0231354889 ], [ 1815558.0606976452, 7420295.2125413697 ], [ 1815618.2975903256, 7326111.5219834112 ], [ 1815867.0061712975, 7340381.7685820544 ], [ 1817631.5441407131, 7337774.6465376969 ], [ 1817780.8973837243, 7391278.2801718796 ], [ 1817786.0859161224, 7315153.615954644 ], [ 1818449.3922066472, 7334703.3490348356 ], [ 1818680.3614181923, 7314442.7478007963 ], [ 1818838.521611941, 7362901.6568727102 ], [ 1820482.2379317989, 7372965.8166375281 ], [ 1820955.6378349415, 7421322.7333809221 ], [ 1821010.7022935711, 7423744.9227386946 ], [ 1822563.1809713389, 7370138.9429154368 ], [ 1822689.8646234334, 7310249.9632802587 ], [ 1822820.0866121557, 7393722.1295468938 ], [ 1825153.2640793978, 7334004.1262158817 ], [ 1826135.1895422721, 7337070.7006374849 ], [ 1826171.8116643606, 7423556.7390296366 ], [ 1826179.0050388931, 7423374.2382927444 ], [ 1826339.02308757, 7424982.0751467645 ], [ 1828456.641483366, 7379174.8205330297 ], [ 1830386.0105997566, 7327556.422729753 ], [ 1830970.670893047, 7426999.9492596574 ], [ 1831221.6783540146, 7394346.205253629 ], [ 1831340.9314063466, 7398883.3313951883 ], [ 1832053.6930946077, 7409805.2925154828 ], [ 1832528.9664724178, 7349839.3599597383 ], [ 1833440.3773545099, 7412483.4642854482 ], [ 1833614.2257671757, 7407081.3082187641 ], [ 1833733.5783624188, 7369124.7230484448 ], [ 1834012.7465965329, 7361957.9654648621 ], [ 1834014.7823290287, 7322074.9200092088 ], [ 1834138.6734194078, 7368436.6221531685 ], [ 1834267.0036184411, 7345748.9069528719 ], [ 1834377.7206020574, 7384770.3804680863 ], [ 1834529.9216412988, 7404703.785386744 ], [ 1835320.8192769701, 7377549.6014205171 ], [ 1835596.8910483681, 7323077.7751505794 ], [ 1835983.4280134854, 7408510.153714207 ], [ 1837126.4122159129, 7372279.2458123108 ], [ 1837200.5311102443, 7356356.7146399356 ], [ 1838111.4075502141, 7401717.5611115592 ], [ 1838629.8856543158, 7365780.0905076507 ], [ 1838832.377545807, 7411582.9564711656 ], [ 1838885.890484482, 7413018.769262067 ], [ 1839339.2625478003, 7365995.1669960171 ], [ 1839562.3352440572, 7317874.1158582196 ], [ 1839679.8433591474, 7396497.645346703 ], [ 1840153.6591886131, 7420380.0461760471 ], [ 1840190.2756200857, 7334556.1702982709 ], [ 1841049.9306350669, 7344086.6091527184 ], [ 1841902.2869376561, 7425613.5171554405 ], [ 1843257.4335553958, 7325780.1557201166 ], [ 1843941.5190429045, 7373529.2157427827 ], [ 1844398.6934931458, 7336162.7224702127 ], [ 1844648.6025182619, 7389834.6330796722 ], [ 1845126.7207785528, 7338046.7305699186 ], [ 1845165.6171182662, 7392385.9365875963 ], [ 1845829.772714311, 7405732.0314845182 ], [ 1846517.8547028971, 7377104.8884260049 ], [ 1846730.4684452985, 7362690.4410445774 ], [ 1847150.4569218368, 7325330.2983595729 ], [ 1848218.9468595542, 7405483.7000329765 ], [ 1848324.7997426433, 7357715.7824475681 ], [ 1848576.3101767832, 7399194.1395283751 ], [ 1848915.3699083026, 7385578.1290693758 ], [ 1848941.1103857814, 7350774.7082861578 ], [ 1849426.8219228957, 7373159.6980786622 ], [ 1851206.5887117062, 7347450.0413281266 ], [ 1851573.5833535991, 7375034.0118727032 ], [ 1852456.1140144898, 7435689.431937119 ], [ 1854365.642000614, 7375182.6679355083 ], [ 1855312.9665520801, 7428272.2286766246 ], [ 1856263.6747616834, 7333598.3283879831 ], [ 1857127.6891608911, 7427331.8864474427 ], [ 1857232.2511939877, 7349806.5144091481 ], [ 1857304.844624134, 7328924.8664897578 ], [ 1858465.3890146436, 7411574.1686192323 ], [ 1858823.369723693, 7319051.8100279169 ], [ 1859710.6191133484, 7383051.5186513448 ], [ 1860018.8029101458, 7351175.1083074948 ], [ 1860126.0968253524, 7380456.710754348 ], [ 1860487.5968068778, 7343597.4340747138 ], [ 1860505.5292690215, 7370898.9073282052 ], [ 1861669.2918150285, 7432957.804666413 ], [ 1862205.4086690841, 7336347.5168776875 ], [ 1863452.7812953526, 7328999.5833841991 ], [ 1863616.2097416832, 7421543.7145463452 ], [ 1863919.155305465, 7383329.4527402148 ], [ 1864112.2571463084, 7387196.8843595777 ], [ 1864361.4470056701, 7385933.713897232 ], [ 1864616.3174687107, 7356950.2041204898 ], [ 1865653.8894255762, 7373906.2101023886 ], [ 1865699.5569712729, 7369875.8863945547 ], [ 1865783.8993512937, 7351419.0720256753 ], [ 1869261.7215436203, 7391684.372283496 ], [ 1869435.1794293132, 7398828.9129734226 ], [ 1871002.6462546233, 7441752.8403914506 ], [ 1871362.151942292, 7374677.9664524859 ], [ 1871627.1529830773, 7347218.2715878822 ], [ 1871996.1084547534, 7394086.3921170421 ], [ 1872473.0358466348, 7396210.5141930524 ], [ 1872563.2494380071, 7403597.3847460505 ], [ 1872640.5176886735, 7356768.2341350876 ], [ 1873344.9219593252, 7336236.1881058598 ], [ 1873451.4761248487, 7433128.8275861079 ], [ 1873508.8728036392, 7348705.5382995568 ], [ 1875575.240789304, 7404884.371151397 ], [ 1876448.3690281857, 7441643.0781847415 ], [ 1877663.5623307605, 7332045.781489064 ], [ 1877886.4173007202, 7349255.1462983526 ], [ 1878988.2360786339, 7415286.883816815 ], [ 1879624.536136996, 7370699.2573531372 ], [ 1879866.606549344, 7380718.3838188928 ], [ 1880080.5189035533, 7356646.2044854248 ], [ 1880179.4618943906, 7372048.2196301781 ], [ 1880557.190927288, 7394300.7683156393 ], [ 1880604.5772733686, 7423438.2789579108 ], [ 1881481.3897561056, 7338446.6773330038 ], [ 1882569.3359942138, 7409032.9571211981 ], [ 1883022.4635674669, 7378831.6795527525 ], [ 1884946.0511671021, 7359836.837205423 ], [ 1884978.1991639559, 7383269.4282784751 ], [ 1884982.049268438, 7409250.9609023202 ], [ 1885008.3053640435, 7362201.5118612852 ], [ 1885091.4795671683, 7383051.0111695025 ], [ 1885404.8742792159, 7412270.4633749947 ], [ 1885960.7969546188, 7412970.0791755198 ], [ 1886556.7533699463, 7369475.690374827 ], [ 1887057.0859309807, 7420232.9178484501 ], [ 1887081.051629059, 7388905.4851409858 ], [ 1887314.1694566926, 7351124.2214901121 ], [ 1887423.5204668764, 7388465.0575791392 ], [ 1887488.2902915459, 7415444.2153550619 ], [ 1887741.4932382228, 7370514.818708444 ], [ 1888294.2450049887, 7343676.3571291836 ], [ 1888965.9068359456, 7353558.3758420739 ], [ 1889420.5042408877, 7390359.4310185891 ], [ 1889689.411836579, 7452458.1921614865 ], [ 1889706.9887549921, 7446583.8303424129 ], [ 1889994.3441858536, 7345704.2777068121 ], [ 1890415.8315651286, 7403109.5373182232 ], [ 1891056.822481642, 7439351.3411505371 ], [ 1891999.0348508975, 7434306.297088135 ], [ 1894006.2640767018, 7456374.860173475 ], [ 1894298.2128286173, 7424258.9681613427 ], [ 1894811.1674411092, 7350563.6533604851 ], [ 1894935.1441641636, 7388214.8584411182 ], [ 1895050.1361076562, 7400281.5812179092 ], [ 1895554.2813229281, 7340929.4609923111 ], [ 1895678.6094191559, 7449889.9160131998 ], [ 1895782.6077914778, 7450263.5860404884 ], [ 1896375.1964426539, 7420659.4495779322 ], [ 1896619.0729878757, 7414623.4774098676 ], [ 1897431.7092782976, 7345381.634161639 ], [ 1897725.7800773694, 7360301.1927013164 ], [ 1898268.2672891826, 7441102.6290658126 ], [ 1898407.192448278, 7447873.6924004927 ], [ 1899296.7215023942, 7459137.8252869109 ], [ 1899387.8884139406, 7378047.9679318061 ], [ 1899393.2497987333, 7418077.7938973131 ], [ 1900383.6858923989, 7403791.0209410088 ], [ 1900561.8177702986, 7454759.4658086384 ], [ 1901155.5193031682, 7437922.7396987863 ], [ 1901834.7037692268, 7360506.1182645299 ], [ 1902406.9347271486, 7358355.7767718956 ], [ 1903549.5148237618, 7396125.7607362429 ], [ 1903573.8974534811, 7407176.3556489591 ], [ 1904493.2109355698, 7440765.1210567383 ], [ 1904901.3053218413, 7432124.0437324289 ], [ 1905070.1526094372, 7414409.819070654 ], [ 1905687.2852492952, 7365728.1948858546 ], [ 1906027.6718115087, 7384480.3259057673 ], [ 1906113.9711699702, 7355436.5629252484 ], [ 1906190.457306996, 7413695.9367232136 ], [ 1907155.1251569088, 7419553.1607718822 ], [ 1907183.0846981918, 7456388.4488343773 ], [ 1910634.6338039383, 7393028.1587456334 ], [ 1911412.1487687225, 7350488.1860317662 ], [ 1911600.130961949, 7394671.4207856376 ], [ 1912018.4350632345, 7463284.945828557 ], [ 1912030.387251114, 7353682.9707152937 ], [ 1912919.9374400696, 7423359.18329388 ], [ 1913620.5219466123, 7439526.0698489128 ], [ 1914612.5484098818, 7444712.7098476216 ], [ 1915609.833048858, 7449996.0550629431 ], [ 1915914.6119939561, 7463408.9976503244 ], [ 1917833.2802348582, 7450567.0985620609 ], [ 1918712.4773153514, 7443978.8165396815 ], [ 1919126.2513469786, 7456764.904759313 ], [ 1919218.1678433721, 7378208.4244858315 ], [ 1919775.0943464874, 7451871.2764726272 ], [ 1921113.9195738395, 7421240.7994217239 ], [ 1921839.8607646658, 7384316.0593246287 ], [ 1922508.8094332337, 7364478.3308622707 ], [ 1922522.5872346379, 7414867.9649826791 ], [ 1922679.9355557514, 7417851.7701147292 ], [ 1923158.0649564681, 7442029.7682934171 ], [ 1923279.369239476, 7366153.4845274761 ], [ 1923466.541421721, 7451995.1017470378 ], [ 1924391.2794467292, 7444551.8200691538 ], [ 1925099.5052125382, 7415162.1128226416 ], [ 1925599.1032688569, 7429031.8778091725 ], [ 1926626.3777991827, 7389767.8740189867 ], [ 1927756.759207288, 7429815.1782646663 ], [ 1929558.0864271815, 7428429.2199633457 ], [ 1929835.9210951515, 7389921.4000263484 ], [ 1931333.7775957396, 7449385.5583373075 ], [ 1931367.5595425176, 7442590.3831838071 ], [ 1932750.159687944, 7358547.0040008239 ], [ 1932796.9695402132, 7464296.2583555011 ], [ 1932854.1378247025, 7419535.9764164435 ], [ 1933452.3026697752, 7382132.2498653056 ], [ 1933628.9469001517, 7419853.6955062468 ], [ 1934824.4618023001, 7468669.4252654091 ], [ 1934960.7887845091, 7415149.4421946537 ], [ 1936053.0330011414, 7455308.3350599725 ], [ 1936500.9692951611, 7425177.2095664795 ], [ 1936802.1770512192, 7467686.845418104 ], [ 1937903.097791048, 7419916.1265192935 ], [ 1939450.0622206605, 7459885.8134386763 ], [ 1939782.9178231414, 7366992.3491304098 ], [ 1941267.848794885, 7458858.3869053787 ], [ 1942760.9312517669, 7431950.4577900656 ], [ 1942772.998699836, 7436501.9794866126 ], [ 1943011.8375973811, 7473442.3785620434 ], [ 1944152.4735162114, 7367781.6997742029 ], [ 1945009.6678679353, 7369477.6731868135 ], [ 1946598.6562246419, 7359810.967881823 ], [ 1946895.0080404561, 7460838.5317458296 ], [ 1947207.1346084687, 7413934.8322282219 ], [ 1947807.2527983836, 7414343.0370617881 ], [ 1948517.0496299076, 7362209.3119506249 ], [ 1949256.6662434591, 7387644.0240969509 ], [ 1949849.0038649074, 7441634.0783513123 ], [ 1950298.7487927217, 7481061.3591959961 ], [ 1951026.8820462797, 7474825.5536658335 ], [ 1951624.4970406427, 7419809.0964303091 ], [ 1951724.2789652508, 7467032.8822668809 ], [ 1951863.3993154136, 7443284.8585635098 ], [ 1952038.6323221198, 7399537.0413231784 ], [ 1952163.3996498429, 7414502.0947384145 ], [ 1953052.3569618098, 7467139.702920815 ], [ 1953325.5820227615, 7450919.0640619816 ], [ 1953516.2084948064, 7431975.9917749176 ], [ 1954300.3124001166, 7472197.1610585479 ], [ 1954587.8926680498, 7408240.1543467473 ], [ 1954976.7141455435, 7368996.9496674221 ], [ 1955023.5336821736, 7358310.5530160507 ], [ 1955027.5929349815, 7372519.5713040903 ], [ 1955294.11315728, 7423150.4807478376 ], [ 1955530.2526113689, 7383164.9014269337 ], [ 1956402.812004959, 7421246.9424502952 ], [ 1957137.4807724331, 7411471.1419190057 ], [ 1957458.3327980398, 7393819.2580466354 ], [ 1957627.6777786103, 7386773.6555907773 ], [ 1958222.2311362335, 7434087.5129512036 ], [ 1960214.8183947355, 7421406.9701218577 ], [ 1960587.0283872578, 7410042.1744863056 ], [ 1960995.7821578453, 7397355.6981752217 ], [ 1961624.2825562994, 7387523.4105493994 ], [ 1961726.526843986, 7391542.097335997 ], [ 1961948.9574505528, 7396233.2477724273 ], [ 1962366.9123227266, 7385691.8272236576 ], [ 1962459.8957176593, 7482458.6044650329 ], [ 1963348.3358910473, 7407560.1209875159 ], [ 1964004.6706635526, 7480670.1826647241 ], [ 1964163.0502362256, 7423386.4083802225 ], [ 1964351.6295276382, 7418507.4065057384 ], [ 1964849.7946956586, 7382452.738565431 ], [ 1965234.067789444, 7442317.406444815 ], [ 1965293.4388676262, 7374182.5191710591 ], [ 1966345.3924522968, 7465646.6996884979 ], [ 1966603.2281516604, 7466647.3667399706 ], [ 1966952.1193744917, 7430949.8366245674 ], [ 1967954.7949524238, 7364506.2711940836 ], [ 1968239.9160035376, 7396788.492762059 ], [ 1969038.3226470379, 7397000.118129679 ], [ 1969515.5794442794, 7469326.8309647227 ], [ 1970065.5405557328, 7457074.9506734209 ], [ 1970156.7721304849, 7428345.7943300987 ], [ 1971607.4019623743, 7492870.9699769644 ], [ 1971671.2002981463, 7431880.7166581061 ], [ 1972501.0377282733, 7368167.0992146796 ], [ 1972518.2856779548, 7473595.7727552755 ], [ 1972596.3688703028, 7399266.6675143279 ], [ 1972902.4599608106, 7491575.1606642893 ], [ 1972961.2839968884, 7421452.3102792809 ], [ 1973431.0481027537, 7458485.450199388 ], [ 1973516.7988119419, 7491186.0793361058 ], [ 1974169.1744051529, 7455629.1930977087 ], [ 1974297.6924033654, 7413822.4842312802 ], [ 1974311.066345566, 7403630.3661648994 ], [ 1974416.1306796311, 7451545.6693663932 ], [ 1977093.0084235726, 7453351.327926822 ], [ 1977328.3243190115, 7461370.2157400325 ], [ 1977377.4609738891, 7444057.9888460971 ], [ 1977535.1759075744, 7469099.0741912704 ], [ 1977616.6061950875, 7387054.2677516332 ], [ 1978606.3984463189, 7430637.4328291109 ], [ 1979532.2697042194, 7396141.896452819 ], [ 1979585.4554365722, 7419137.9001663448 ], [ 1980861.2146142048, 7465558.6237657992 ], [ 1981541.9072218232, 7394715.6943068476 ], [ 1982227.5284234318, 7490683.8877621302 ], [ 1982365.0197744125, 7386273.8587938733 ], [ 1982858.8881200938, 7407895.6887556491 ], [ 1982905.5390413981, 7467679.8107864726 ], [ 1983124.3201578362, 7386689.9117909567 ], [ 1983841.58436515, 7426094.704822354 ], [ 1984480.4377011717, 7428428.8419567384 ], [ 1985088.144828876, 7475318.9469761569 ], [ 1985377.4624139252, 7444520.924714582 ], [ 1985432.5621517692, 7369749.4220370473 ], [ 1985460.209717667, 7477602.0560456468 ], [ 1986023.4660025255, 7487161.7360882219 ], [ 1986129.2383692663, 7433271.5503629828 ], [ 1986570.6406953679, 7460591.286886978 ], [ 1987268.0928897168, 7463190.0794705655 ], [ 1987587.2811879772, 7430770.8112416277 ], [ 1989463.4784824962, 7488930.7695608996 ], [ 1989798.6580148265, 7378676.0648091929 ], [ 1989833.692879983, 7485367.1075087059 ], [ 1990572.8078137366, 7416673.1686564768 ], [ 1990999.5159567443, 7445153.668640146 ], [ 1991016.3517909818, 7466774.3727603704 ], [ 1991163.2831368041, 7372015.7045059996 ], [ 1992775.7567292796, 7457271.418991725 ], [ 1993435.0758755063, 7487805.320795482 ], [ 1994185.1894870691, 7391261.6161672613 ], [ 1994577.7103987078, 7496119.2908247933 ], [ 1994758.9542923542, 7437448.4218624718 ], [ 1995156.3236020121, 7485623.0121735753 ], [ 1995346.1946469878, 7504530.6223710077 ], [ 1995534.7969829775, 7464345.8690816304 ], [ 1995540.8221086245, 7460745.6880807672 ], [ 1995945.0804368788, 7475472.5209343582 ], [ 1995966.4505437019, 7486819.1669452172 ], [ 1995968.3934965888, 7448939.3006853461 ], [ 1998576.7211156657, 7502079.7059624605 ], [ 1998626.047148166, 7444130.3697069688 ], [ 1998857.9010366339, 7469528.1399255283 ], [ 1999022.4521232408, 7472479.0417299774 ], [ 1999645.8586952849, 7436589.0020423308 ], [ 1999896.128034275, 7492246.9977726312 ], [ 2001107.024378344, 7428018.9118155222 ], [ 2001121.6463595182, 7465893.8129892526 ], [ 2002225.8404919174, 7462247.4746719636 ], [ 2002347.6697235564, 7433339.0088046892 ], [ 2005305.6684537814, 7477864.2221329696 ], [ 2005941.8007949246, 7433206.8566937959 ], [ 2006416.2226907199, 7496415.4337929059 ], [ 2006634.0642945776, 7455153.140731412 ], [ 2006764.9955692866, 7412696.1813717186 ], [ 2006909.9878355237, 7471218.9787200466 ], [ 2007346.8655622564, 7438985.5250060307 ], [ 2007854.2297626855, 7515745.3809308186 ], [ 2007925.8401496168, 7413508.2310298365 ], [ 2008958.5995147324, 7507251.3025601469 ], [ 2009604.0440581529, 7417168.3196439864 ], [ 2009939.7993317388, 7492389.9793194449 ], [ 2010863.2803264481, 7420592.3164554806 ], [ 2010888.5333707335, 7468204.0170949437 ], [ 2010920.5933219157, 7383496.6756473565 ], [ 2011295.3005734188, 7398677.5127087599 ], [ 2012072.4519098783, 7413407.9920994556 ], [ 2012133.4104873682, 7452934.0550107388 ], [ 2013008.9092520755, 7414182.1895323247 ], [ 2013503.6383534751, 7516139.0789863616 ], [ 2015169.2283588196, 7397265.5310629783 ], [ 2015303.0808509383, 7400097.2751548169 ], [ 2015310.3515201248, 7373366.6693622181 ], [ 2015741.420388327, 7380306.7100176793 ], [ 2016559.7860981983, 7449453.4205808816 ], [ 2016683.2860246054, 7454568.3778015655 ], [ 2017393.9899671092, 7372674.4180180281 ], [ 2017867.70591216, 7430005.5020162575 ], [ 2017935.7929396238, 7492270.4775422392 ], [ 2018246.3184419419, 7394431.0152523704 ], [ 2018646.8527263342, 7440665.1444444926 ], [ 2018872.5391813032, 7463599.3357876493 ], [ 2019718.4126866045, 7435281.1645227745 ], [ 2020809.7992789161, 7476278.7894655894 ], [ 2021256.9464614016, 7420866.3505731774 ], [ 2021632.1392996719, 7442256.8766482538 ], [ 2022049.0744402846, 7466102.5187004823 ], [ 2022193.7444220274, 7417115.7957283761 ], [ 2022965.3062730324, 7502307.7090782113 ], [ 2023103.7631802601, 7478527.2467508866 ], [ 2023180.3203686604, 7426758.484038515 ], [ 2023200.0063423277, 7513601.4448752776 ], [ 2023351.360742369, 7379108.703437238 ], [ 2023454.1664917199, 7497495.9446135871 ], [ 2023793.38072654, 7438705.7932456294 ], [ 2023930.9730899576, 7377226.6773855602 ], [ 2024047.7209595351, 7390968.0527619077 ], [ 2024776.0800353908, 7523650.0706352936 ], [ 2024887.8164326015, 7398183.8236599453 ], [ 2025137.3093615042, 7485860.3975001425 ], [ 2025648.5533032331, 7476500.0069758315 ], [ 2026040.7028260625, 7486042.0108792707 ], [ 2026142.3438986342, 7470294.0744949924 ], [ 2026596.9373162978, 7516121.2930466635 ], [ 2026881.5433793664, 7488472.6742394324 ], [ 2026909.8282029477, 7450524.6622439744 ], [ 2029816.9917066139, 7479809.5998477973 ], [ 2029852.1778659441, 7521650.1859378172 ], [ 2031714.7791700228, 7372547.0393298473 ], [ 2031801.8557486667, 7370110.9719274174 ], [ 2032127.5284870393, 7383506.2825383358 ], [ 2033152.4533509437, 7376374.6036074683 ], [ 2034051.154665235, 7494179.1290392401 ], [ 2034172.7506817093, 7452685.9371366994 ], [ 2034293.5479693401, 7375347.8882488227 ], [ 2034330.6785693336, 7398495.0532306116 ], [ 2034516.9329761711, 7502603.0526354592 ], [ 2034949.9403168883, 7519204.2496730303 ], [ 2035544.2583423597, 7529939.7060765037 ], [ 2035840.078361206, 7415460.1694499534 ], [ 2036570.5694448666, 7463833.7395446226 ], [ 2036719.3279427188, 7372694.8197937384 ], [ 2037368.2443725332, 7431298.7249405431 ], [ 2037659.1494195582, 7441309.6359396828 ], [ 2038248.6606633565, 7505489.7212851867 ], [ 2038422.5702128399, 7479627.4667701609 ], [ 2039101.5898192201, 7492667.6731244037 ], [ 2039212.5850968887, 7446719.0081451489 ], [ 2040092.9064948149, 7404850.9401169708 ], [ 2040641.623336216, 7399759.1405326985 ], [ 2041230.871398184, 7503895.7138828859 ], [ 2041518.6829871463, 7418987.7648792956 ], [ 2041596.7642472289, 7467115.5247521764 ], [ 2041682.2899236376, 7380971.5715907402 ], [ 2041718.801427586, 7423771.728869725 ], [ 2042074.599850561, 7427080.8880482977 ], [ 2042770.0236142371, 7425271.6360988012 ], [ 2043381.380636492, 7537900.5757153183 ], [ 2043942.9168113875, 7478067.8962931596 ], [ 2043979.3559511611, 7473665.6312518567 ], [ 2044097.991232157, 7396462.0360236671 ], [ 2044115.5461404198, 7435872.2912147203 ], [ 2044220.7365998428, 7372371.9175984282 ], [ 2045452.227124129, 7498736.4596981294 ], [ 2045462.5026733459, 7430049.5049574785 ], [ 2046430.2540308048, 7500652.2924743462 ], [ 2046593.5780733696, 7482193.6874447335 ], [ 2046799.6352656754, 7535157.1113353334 ], [ 2047052.4346454253, 7412291.3607508028 ], [ 2047932.3369791531, 7435834.7852713168 ], [ 2050035.4473611042, 7451879.0848739967 ], [ 2050248.3322133669, 7511104.6912797904 ], [ 2050335.7200029993, 7376207.6110047577 ], [ 2051017.5889258422, 7496784.9766084785 ], [ 2051912.520442517, 7392658.5182278482 ], [ 2052517.5306825985, 7485604.1331523294 ], [ 2053105.9040169679, 7520337.780616791 ], [ 2053727.3257094806, 7474410.663238815 ], [ 2054423.0549793635, 7390082.5406738138 ], [ 2054507.6751020786, 7393968.3687654566 ], [ 2054878.2068306739, 7438796.8395523429 ], [ 2054995.1002807175, 7512300.4114970816 ], [ 2055245.9512007146, 7509475.5233824616 ], [ 2055582.0963813309, 7483829.259722257 ], [ 2055873.3883494195, 7409762.4787835889 ], [ 2056760.0736863124, 7393550.4513826333 ], [ 2057363.3327228513, 7512965.4134846721 ], [ 2057795.1452213745, 7448703.0553246289 ], [ 2057852.571020836, 7375610.4014989166 ], [ 2057924.5851036499, 7511091.7164579332 ], [ 2059290.1135555473, 7519698.7239448465 ], [ 2059871.7816372998, 7462396.2606749218 ], [ 2060335.8293029466, 7429491.7411943329 ], [ 2060471.6359376712, 7374704.822446391 ], [ 2061328.5369518194, 7385518.1929214271 ], [ 2061772.4671977065, 7471667.5688579353 ], [ 2062210.0757326006, 7499759.5945335422 ], [ 2063398.5795929211, 7515414.7169713182 ], [ 2063648.790274936, 7483901.5552664818 ], [ 2063842.7138218137, 7532382.7154768435 ], [ 2063985.372394196, 7486071.1275731353 ], [ 2064368.4002978427, 7395294.5732583916 ], [ 2064890.2377612167, 7507132.6804499207 ], [ 2065489.6609298699, 7374190.7502605552 ], [ 2065642.257070658, 7482932.8497028844 ], [ 2066432.8364723935, 7408247.3552048672 ], [ 2066462.1841875182, 7500604.8320747763 ], [ 2066628.4918105295, 7527204.5558200721 ], [ 2067169.8628570633, 7487986.5247778911 ], [ 2067595.8454850402, 7375237.1124409605 ], [ 2067813.8028223652, 7400525.7425586926 ], [ 2068292.7823027566, 7491709.0342639554 ], [ 2068354.8487868467, 7420911.2269205656 ], [ 2068362.0766914955, 7521394.4781670216 ], [ 2068702.8492049766, 7360830.3917813338 ], [ 2068873.7434882445, 7516302.8569574021 ], [ 2069107.983168592, 7445343.7332408903 ], [ 2069577.0837638341, 7402792.4169689026 ], [ 2069870.5252625295, 7420532.95109984 ], [ 2069943.2175054688, 7465081.9680954693 ], [ 2070052.6512921909, 7446228.9379141936 ], [ 2070342.1696409136, 7519784.8391971132 ], [ 2070355.6829936192, 7473379.232016298 ], [ 2070624.4079642193, 7533325.7737227213 ], [ 2070825.1751942115, 7432787.2841345556 ], [ 2070862.3629024851, 7535281.0822909325 ], [ 2071029.7880741204, 7512600.8275655089 ], [ 2071258.3075280108, 7535649.3914372288 ], [ 2071666.5604375806, 7414496.5701391632 ], [ 2072043.821379221, 7381786.8770274883 ], [ 2072890.14289115, 7376056.3315112889 ], [ 2073334.8612222534, 7522547.6966157909 ], [ 2074549.9903305809, 7469206.6042894991 ], [ 2074563.1843000054, 7424641.5342049785 ], [ 2074769.0058424657, 7407899.9295200631 ], [ 2074855.9427592689, 7479584.9410637999 ], [ 2074879.1164898253, 7397730.2811977025 ], [ 2075516.3831970133, 7426986.7980165863 ], [ 2075728.6408087828, 7409648.6764567131 ], [ 2075976.0822472055, 7400070.8750498043 ], [ 2076180.0235780652, 7419207.8087470466 ], [ 2076222.4251904329, 7413520.3111888673 ], [ 2076618.42996107, 7479663.4538398208 ], [ 2076652.5618572019, 7404755.897731984 ], [ 2076921.5754986422, 7506379.4506831188 ], [ 2076964.7072685452, 7413028.6208734885 ], [ 2077035.4636428002, 7441573.02875154 ], [ 2077886.0865328626, 7439279.6568297688 ], [ 2077940.8305077557, 7493974.8490776559 ], [ 2078104.0519396188, 7523824.9000497283 ], [ 2078187.9620930064, 7425087.5659467746 ], [ 2079169.8610580517, 7353722.67528156 ], [ 2079789.4900583955, 7534960.9686522996 ], [ 2080163.6606226112, 7534221.7134395074 ], [ 2080193.7087757599, 7469853.312312495 ], [ 2080478.3651828594, 7371527.8547791606 ], [ 2081224.1546862144, 7520945.4771419633 ], [ 2081247.9600680571, 7376943.1679715207 ], [ 2082075.1291546966, 7361395.8627315443 ], [ 2082085.4703741258, 7414386.2763898047 ], [ 2082348.8086143401, 7498928.5790719446 ], [ 2082634.7181684365, 7369760.8648442077 ], [ 2082659.4087360264, 7523824.5665754769 ], [ 2082873.1599905468, 7445505.9003854021 ], [ 2083038.2491110843, 7407305.2715832302 ], [ 2083283.062703819, 7432963.0146812806 ], [ 2083600.5242864094, 7530304.2626627106 ], [ 2083690.9618617953, 7407937.3035919312 ], [ 2084526.2116759352, 7460207.3361062352 ], [ 2085332.9581355671, 7428925.0409949049 ], [ 2085707.470029216, 7519707.6779835513 ], [ 2085836.7427723333, 7384116.544404245 ], [ 2086160.4305928489, 7526810.1339745503 ], [ 2086289.7993380232, 7376950.6480182586 ], [ 2086957.5640139058, 7534170.1678855503 ], [ 2087017.9993079896, 7504257.5445301048 ], [ 2087212.1709550426, 7515807.7706947345 ], [ 2087222.8109897606, 7399809.5331175523 ], [ 2087749.9922316968, 7487973.3580545252 ], [ 2087810.8423511921, 7413824.2457724055 ], [ 2088603.1121391167, 7420573.4923523786 ], [ 2088825.5812914558, 7439258.7060199715 ], [ 2089128.1491461776, 7432056.0970853046 ], [ 2089312.7887754384, 7477358.5240454264 ], [ 2089497.1498938659, 7427529.5739182448 ], [ 2089544.7669952714, 7377442.7658729888 ], [ 2089667.4375013544, 7428529.6520063179 ], [ 2089679.539671473, 7472299.9351484841 ], [ 2090232.7209433038, 7366008.7676929608 ], [ 2090348.1573077037, 7356597.7596909683 ], [ 2090366.7042365142, 7397405.821650181 ], [ 2090422.1109199417, 7417061.3100642292 ], [ 2090459.5678292757, 7380965.3183670044 ], [ 2090951.3941685678, 7494273.6533179646 ], [ 2092315.216933985, 7527830.7890498508 ], [ 2092647.8938944745, 7364907.7370507456 ], [ 2092849.7986294623, 7427638.9143572878 ], [ 2093154.5500456761, 7442452.4347686144 ], [ 2093900.8174081361, 7461937.197525505 ], [ 2094043.6236392856, 7434841.0332471216 ], [ 2094562.8695149506, 7387579.5761930123 ], [ 2094796.98938049, 7509132.4305514051 ], [ 2095183.3220100179, 7364540.1715964535 ], [ 2095749.9961185362, 7370839.9561468968 ], [ 2095841.0844831867, 7501703.5940136556 ], [ 2096315.7702845801, 7385181.7903272789 ], [ 2096498.5292760092, 7344353.03875627 ], [ 2097346.6829857621, 7494537.9939499171 ], [ 2098332.1957628904, 7387317.4769178974 ], [ 2098516.0654613608, 7405822.626511544 ], [ 2098581.2926254822, 7436291.1407868881 ], [ 2098847.6275690328, 7468522.5728583457 ], [ 2099050.7014137791, 7362849.1567257233 ], [ 2099473.4682225734, 7514862.6833614241 ], [ 2100265.0568683404, 7437435.7900094865 ], [ 2100565.6281658364, 7345955.1073904419 ], [ 2100813.8837742857, 7516762.0507461615 ], [ 2101494.425681028, 7510462.153904004 ], [ 2102268.5670709554, 7381177.9451562306 ], [ 2102728.3695764225, 7377203.6042821286 ], [ 2103163.2587314183, 7362868.6443815148 ], [ 2103307.5813119547, 7490268.6539961435 ], [ 2104048.7026020698, 7382104.8125890382 ], [ 2104084.5214796951, 7363494.2773775328 ], [ 2104323.8191831456, 7456390.1884415271 ], [ 2105165.0837461362, 7455018.3708916865 ], [ 2105680.1951915226, 7448873.4459857652 ], [ 2106119.0512352907, 7359664.807491634 ], [ 2106703.6825305317, 7485703.1519928053 ], [ 2107459.8800260182, 7521869.8847549316 ], [ 2107755.823058798, 7386267.4737499785 ], [ 2107805.5428731707, 7474438.7676186357 ], [ 2108406.6528693102, 7413908.2270778231 ], [ 2108599.4494811255, 7460560.2143519809 ], [ 2108939.4447427737, 7336631.6693078447 ], [ 2109046.3023915626, 7439840.5729000699 ], [ 2109231.2770966431, 7466495.1075919429 ], [ 2109298.5795272095, 7428320.3715837207 ], [ 2110838.5934327058, 7447284.0258622663 ], [ 2110909.8470199658, 7486578.3594895974 ], [ 2111031.2283243267, 7345993.1780911405 ], [ 2111683.4964323365, 7418461.8899507504 ], [ 2112183.1313576945, 7332734.710577257 ], [ 2112386.3814845206, 7421380.388148916 ], [ 2112627.2370198779, 7335900.3844823763 ], [ 2113051.4438146623, 7384317.9654503111 ], [ 2114614.7149165277, 7418853.8437908273 ], [ 2115233.8542762641, 7458058.6511320844 ], [ 2115325.2012194791, 7466769.1894646036 ], [ 2115461.2588312547, 7459158.0013842201 ], [ 2116555.9108963199, 7442419.4462126512 ], [ 2116703.81126048, 7338593.2624343922 ], [ 2117302.6281274864, 7356799.7224782389 ], [ 2117715.8114882545, 7332901.0479329154 ], [ 2118212.4566174163, 7357745.6492767651 ], [ 2118619.7848751214, 7381613.9283992583 ], [ 2118863.200750907, 7384658.8610640746 ], [ 2119920.3521917611, 7379039.0119434772 ], [ 2120410.8533612126, 7335852.7990456065 ], [ 2120879.1527748061, 7411973.0439403988 ], [ 2122507.8734397581, 7382942.2700449405 ], [ 2122594.8252539099, 7321987.8648595996 ], [ 2122612.7643750263, 7336230.004354801 ], [ 2123039.3046001107, 7405713.5763236862 ], [ 2123334.0253537428, 7383665.2234038757 ], [ 2123584.3715302953, 7415415.7595285401 ], [ 2125681.283779935, 7379506.9477864401 ], [ 2126252.0838845535, 7386477.6744740987 ], [ 2128588.9690386197, 7378588.0036718193 ], [ 2129731.778744088, 7327909.6346124252 ], [ 2130682.257099174, 7383158.7073786659 ], [ 2130732.5120803886, 7324858.4781573461 ], [ 2131734.1385879465, 7352934.0689811623 ], [ 2133369.2709223256, 7315430.9815237792 ], [ 2133782.5502091376, 7347694.7005324215 ], [ 2134050.7298628511, 7381023.9148104759 ], [ 2134317.9363081246, 7363154.8224027213 ], [ 2135033.0677428115, 7349806.9668632848 ], [ 2137152.4984661383, 7347678.1163903484 ], [ 2137181.4510192275, 7340212.1964716483 ], [ 2140314.1731797094, 7353321.429724209 ], [ 2141621.8087757877, 7349566.4735866385 ], [ 2142393.3684008741, 7349699.6252036439 ], [ 2143300.7241261741, 7318871.6427336568 ], [ 2144608.2122298721, 7334456.1714254599 ], [ 2145677.5803315882, 7302736.2789349565 ], [ 2146578.0535497782, 7307280.6361747468 ], [ 2147715.0822828184, 7329716.3625602759 ], [ 2152910.5514321402, 7291399.7681737132 ], [ 2156028.2775049829, 7289282.6982269008 ] ] } }
]
}
