# Supplementary material for: Client-side versus server-side geographic data processing performance comparison: Data and code
Source: Data Brief. 2019 Sep 13;26:104507. doi: 10.1016/j.dib.2019.104507 (PMC6811980; doi:10.1016/j.dib.2019.104507)
Supplement: Multimedia component 1 [file mmc1.zip › Dataset 9/EconomicZonePoints30000.geojson]

{
"type": "FeatureCollection",
"crs": { "type": "name", "properties": { "name": "urn:ogc:def:crs:EPSG::3857" } },
                                                                                
"features": [
{ "type": "Feature", "properties": { "ID": 0 }, "geometry": { "type": "MultiPoint", "coordinates": [ [ 1586925.8230688488, 7194770.4664002638 ], [ 1587564.3922455925, 7194099.4454128128 ], [ 1587625.7156708138, 7195180.3043715945 ], [ 1588167.7895701095, 7195398.9489145605 ], [ 1588443.3246893084, 7195311.053101996 ], [ 1589000.3430322185, 7196485.2528752806 ], [ 1589391.6399923202, 7196517.9282357646 ], [ 1590679.3372611101, 7197284.6505494164 ], [ 1590816.0995637912, 7197210.9293868523 ], [ 1590914.7627654385, 7195264.1262835814 ], [ 1592127.1434991814, 7196361.0684724627 ], [ 1592992.1612609092, 7197674.5535216462 ], [ 1593742.6976519548, 7198347.4879041975 ], [ 1594629.4494479669, 7197288.9213918345 ], [ 1594948.3730280567, 7198128.5242743595 ], [ 1595595.6317042855, 7199273.872945291 ], [ 1595849.8763768645, 7200069.490854023 ], [ 1596062.3145105036, 7199948.9377544047 ], [ 1597093.297800255, 7197863.4712279197 ], [ 1597967.3881346935, 7200818.8504004609 ], [ 1598405.6170470826, 7199574.9177940618 ], [ 1598707.7721314877, 7198909.0854431866 ], [ 1598891.7275521378, 7203097.6388048651 ], [ 1598992.5590559097, 7202569.5013841335 ], [ 1600706.6429801167, 7206422.4932850162 ], [ 1600997.8078745548, 7202234.2061553467 ], [ 1601276.3700202564, 7202580.4945478532 ], [ 1601420.8566816365, 7200100.8967104452 ], [ 1601876.9604430476, 7207552.7869460527 ], [ 1601992.7581176013, 7201757.984825992 ], [ 1602185.8822402202, 7207516.4726809748 ], [ 1602220.4970698815, 7202941.0615116749 ], [ 1602282.9884229614, 7202294.6415273473 ], [ 1602661.321921871, 7208276.6328988662 ], [ 1602696.1653523929, 7203197.0915440675 ], [ 1602988.1008502941, 7204067.8203660231 ], [ 1603600.4736072263, 7203437.2800961658 ], [ 1604011.1266874301, 7203200.0889795767 ], [ 1604023.5773001369, 7207876.5944597609 ], [ 1604560.7536860714, 7206962.957903075 ], [ 1604761.9257311902, 7204517.4974266626 ], [ 1604856.4320501992, 7208529.7431632234 ], [ 1604888.4559045963, 7211635.163502044 ], [ 1604992.9325123166, 7202367.2682968359 ], [ 1605081.9308817035, 7205428.228820133 ], [ 1605144.6973465581, 7206690.3212845465 ], [ 1605164.3610271846, 7206305.1151921628 ], [ 1605234.0339036894, 7207799.8170431368 ], [ 1605368.5314111123, 7206170.1724691484 ], [ 1605722.7240590118, 7206856.7476381203 ], [ 1605828.1958982428, 7210774.9282163316 ], [ 1605936.0803527497, 7205528.7836538963 ], [ 1606062.2104904584, 7214421.5806012433 ], [ 1606216.8002119453, 7210383.1295912843 ], [ 1606419.9912694169, 7207318.5154070538 ], [ 1606531.4839607554, 7214733.6637048228 ], [ 1606615.3638704102, 7210808.7974517131 ], [ 1606787.6476312468, 7205262.5198640386 ], [ 1606882.9431323998, 7212308.1412809528 ], [ 1607129.1836241104, 7214797.1592311049 ], [ 1607427.9808927572, 7207550.4593051802 ], [ 1608142.084309906, 7207291.4623765787 ], [ 1608330.9275673751, 7204340.4630465731 ], [ 1608494.4183314471, 7217670.6920439163 ], [ 1608582.9805456474, 7209152.8730587577 ], [ 1608605.7770030221, 7204330.821175877 ], [ 1608845.2197267571, 7216824.9290586496 ], [ 1608969.6732756416, 7211107.0478697168 ], [ 1609057.213174663, 7206013.4366391953 ], [ 1609498.8111455424, 7215546.6274698731 ], [ 1609563.8355711389, 7207889.7299088296 ], [ 1610023.3427556378, 7204881.006075155 ], [ 1610293.6831834193, 7216486.1304755621 ], [ 1610536.974503574, 7210189.3468397157 ], [ 1610576.7771015572, 7208479.4257760206 ], [ 1610710.3461417039, 7215991.8269734336 ], [ 1610879.5561563978, 7219966.2296331963 ], [ 1611138.9834874447, 7217781.5470087109 ], [ 1611288.8079055967, 7212457.8623290621 ], [ 1611338.4383972788, 7214858.187799098 ], [ 1611374.9290464348, 7217793.7074006991 ], [ 1611520.3379591475, 7212354.2295810934 ], [ 1611520.7294632797, 7214647.7194541842 ], [ 1611717.5739651194, 7211124.9522337997 ], [ 1611737.5799883248, 7218792.6625836389 ], [ 1611752.3791471322, 7208005.7388785621 ], [ 1611910.7103098959, 7215241.6875526048 ], [ 1612034.2514673653, 7204745.6317872852 ], [ 1612213.1990952594, 7209278.7777106548 ], [ 1612375.8911983769, 7216089.3099350678 ], [ 1612449.7018202913, 7220118.7954492671 ], [ 1612449.823168698, 7217192.5127602471 ], [ 1612485.1726254323, 7207101.851777209 ], [ 1612519.5855413296, 7221046.2805731418 ], [ 1612549.2282982478, 7223261.8211963279 ], [ 1612553.3518833101, 7210799.0490825707 ], [ 1612685.2824379099, 7206177.7800818421 ], [ 1612712.3117755644, 7215936.9432206713 ], [ 1612807.2842405497, 7210938.0765648838 ], [ 1612819.0996299484, 7209735.5543073379 ], [ 1613007.4764376301, 7205733.0918669086 ], [ 1613046.0783960747, 7208157.2372418251 ], [ 1613125.3018499352, 7214849.0396477375 ], [ 1613267.4664422339, 7206354.0205574464 ], [ 1613291.5824250418, 7213933.2819293141 ], [ 1613497.9406425562, 7207797.1119196946 ], [ 1613575.9445721605, 7212079.0326488726 ], [ 1613597.2963005707, 7214394.2077859007 ], [ 1613688.7648385037, 7214432.4057977935 ], [ 1613812.5799585637, 7219812.504920247 ], [ 1613966.6280106867, 7214017.8416923136 ], [ 1613992.1744964211, 7219526.7394668842 ], [ 1614022.3280569275, 7221105.8141000671 ], [ 1614083.0539079846, 7211522.2960397191 ], [ 1614266.1950855029, 7220470.5129647553 ], [ 1614328.2029856755, 7207991.4838049943 ], [ 1614616.1740532052, 7226077.4518836765 ], [ 1614619.1247384248, 7207520.3658887073 ], [ 1614662.1011870389, 7225442.6939972807 ], [ 1614673.7325341324, 7226763.6101334598 ], [ 1614701.6122405899, 7208840.2036625789 ], [ 1614721.1117217487, 7207389.9781293003 ], [ 1615066.7619268922, 7209065.4741006922 ], [ 1615118.1091485387, 7220168.0158671644 ], [ 1615171.5351529329, 7224838.4446069496 ], [ 1615228.386977426, 7209052.3003133414 ], [ 1615269.5270105167, 7215001.3369212979 ], [ 1615292.5053719801, 7225439.7345131738 ], [ 1615401.211225145, 7216070.5946689732 ], [ 1615510.5941930383, 7211066.8207816985 ], [ 1615522.077660505, 7228226.6130457651 ], [ 1615538.5066717351, 7227270.7206390761 ], [ 1615589.0472339839, 7211768.0440325588 ], [ 1615675.8890918205, 7227929.420623404 ], [ 1615811.8608924679, 7220011.6823413754 ], [ 1616025.9791322032, 7209283.6144651156 ], [ 1616051.1005025695, 7226210.9014094342 ], [ 1616157.1849848432, 7207327.2853551609 ], [ 1616423.6818885023, 7218340.7874494726 ], [ 1616439.717486792, 7225066.8364853356 ], [ 1616528.7636823838, 7210340.2070929063 ], [ 1616529.2806018055, 7211609.8682600362 ], [ 1616530.7561345415, 7215627.9914712859 ], [ 1616545.9536039862, 7227322.7286908552 ], [ 1616576.6815075686, 7221095.1453274461 ], [ 1616611.7092931948, 7227134.0363418479 ], [ 1616611.9718434701, 7227264.6095024534 ], [ 1616641.4182732708, 7225394.5403777584 ], [ 1616817.7824086128, 7209807.975387604 ], [ 1616825.4787462899, 7228646.404431955 ], [ 1616859.8321625947, 7223913.2710947171 ], [ 1616967.8169660347, 7207018.5745919086 ], [ 1617081.4787161921, 7216343.1925121779 ], [ 1617082.0701156959, 7223417.0775129087 ], [ 1617141.9732212832, 7221874.411480478 ], [ 1617307.9770978175, 7221912.5035552513 ], [ 1617371.0929819737, 7209558.8355210461 ], [ 1617870.1451588392, 7224375.061218081 ], [ 1617965.0491226229, 7228393.8710407736 ], [ 1618009.3483534297, 7214908.5458597895 ], [ 1618048.4966638314, 7207686.6374702733 ], [ 1618144.3488839755, 7221058.1451543886 ], [ 1618224.3763423203, 7229457.7843110645 ], [ 1618279.2751533589, 7219617.3280347576 ], [ 1618294.4607052736, 7209990.6237451155 ], [ 1618309.6004009899, 7216855.4721610118 ], [ 1618314.1204925771, 7217008.4061086504 ], [ 1618336.6032946506, 7208265.9820063515 ], [ 1618412.2911964562, 7212296.4062151052 ], [ 1618520.5160451648, 7226227.8002732517 ], [ 1618544.030343239, 7231375.3533035694 ], [ 1618564.0685650934, 7218871.9296498913 ], [ 1618737.5232425595, 7207873.9848633017 ], [ 1618835.8955812203, 7229574.6789200921 ], [ 1618959.7925436073, 7225871.2834531311 ], [ 1619028.7419518586, 7220951.9678175747 ], [ 1619065.065656902, 7223007.4916510656 ], [ 1619081.6582611699, 7220166.7962542577 ], [ 1619190.6394890586, 7225954.7552041784 ], [ 1619437.9182017553, 7234303.4122946765 ], [ 1619613.5858683309, 7218804.9697253481 ], [ 1619625.7115961569, 7218310.7327287681 ], [ 1619653.846256695, 7215376.4256891282 ], [ 1619679.7432045285, 7226961.9795141555 ], [ 1619696.31069616, 7228511.7149458686 ], [ 1619722.6354534449, 7220260.7593985181 ], [ 1619730.5214002207, 7212316.1148388395 ], [ 1619738.9292821859, 7234241.436884637 ], [ 1619756.0671480193, 7231899.023270146 ], [ 1619766.0397419676, 7225527.4266325217 ], [ 1619774.1814590364, 7212877.8688091198 ], [ 1619803.5516838962, 7231773.148371581 ], [ 1619886.8919429881, 7229309.5212782621 ], [ 1619947.2135834259, 7213508.1131106149 ], [ 1619978.4194438369, 7220343.4490462095 ], [ 1620141.7081566113, 7211532.5738747045 ], [ 1620265.2691033643, 7235070.3051310312 ], [ 1620390.1451027545, 7210219.1037133085 ], [ 1620414.7410391972, 7231177.9661901062 ], [ 1620574.920477828, 7220143.1520365467 ], [ 1620599.6019085255, 7227501.2099901065 ], [ 1620642.6126214543, 7235368.0652340604 ], [ 1620765.6192897023, 7212924.7712711869 ], [ 1620846.3099926461, 7214611.0294091329 ], [ 1620995.5697541519, 7209223.5254940465 ], [ 1621065.6579566321, 7226881.3557145018 ], [ 1621127.5041053046, 7233063.7728825072 ], [ 1621129.6695115736, 7209733.8986017769 ], [ 1621169.9421538739, 7235393.3083708221 ], [ 1621254.6188313321, 7236740.009458594 ], [ 1621439.2566311623, 7224933.1858324865 ], [ 1621490.7111279992, 7231151.507112179 ], [ 1621552.2596922184, 7232188.1260762 ], [ 1621598.0929059286, 7215834.4911827417 ], [ 1621700.5420610085, 7225238.6587912021 ], [ 1621707.3657766965, 7212949.7843974521 ], [ 1621725.3195598158, 7234040.5782028185 ], [ 1621805.7716594795, 7226741.0246149665 ], [ 1621865.1424134672, 7213671.1971676536 ], [ 1622070.7155664074, 7228010.6168750199 ], [ 1622096.495924677, 7213893.0923907477 ], [ 1622115.3023093345, 7219030.4742446924 ], [ 1622200.1990045868, 7225660.2773859752 ], [ 1622200.7849654292, 7211675.7964740284 ], [ 1622247.5196315206, 7216966.5139389811 ], [ 1622283.3049501311, 7237636.7381689195 ], [ 1622350.5588122485, 7226542.3045251137 ], [ 1622434.7276753807, 7216455.0457181716 ], [ 1622434.91846171, 7212498.2643812336 ], [ 1622495.7257584911, 7223901.6958934097 ], [ 1622526.3697924283, 7228198.2589192046 ], [ 1622627.1179086743, 7219759.8122236878 ], [ 1622706.8947704658, 7216902.6503390716 ], [ 1622822.6263599929, 7227578.227247905 ], [ 1622832.8747393982, 7224175.8232832532 ], [ 1622900.7264402828, 7234160.6500209039 ], [ 1622934.8196495774, 7217772.349213155 ], [ 1623079.8930021625, 7231361.0133193629 ], [ 1623091.7585618082, 7222523.7140140422 ], [ 1623098.4700233918, 7214662.8594856272 ], [ 1623116.1749672166, 7232943.0408710074 ], [ 1623708.7587698458, 7219498.465450814 ], [ 1623732.6932929528, 7230849.9222413497 ], [ 1623848.9319647513, 7213695.2977308007 ], [ 1623877.3849437833, 7228245.9886655593 ], [ 1623906.3580951449, 7234410.8570689084 ], [ 1623933.1238377737, 7222733.0865853559 ], [ 1623945.6346579641, 7210821.5834387317 ], [ 1623951.6790109661, 7219559.6113976883 ], [ 1623985.2843404443, 7211667.6211319286 ], [ 1624089.4603569293, 7239607.5530783078 ], [ 1624190.6696657033, 7236786.6230405364 ], [ 1624282.5676728669, 7234994.7465636097 ], [ 1624344.5469439393, 7241671.8452275693 ], [ 1624344.7631413918, 7224311.9592097607 ], [ 1624455.4528430363, 7238670.4814626453 ], [ 1624463.7868112829, 7233247.7935188971 ], [ 1624526.6543162605, 7232158.2242101226 ], [ 1624617.0015068855, 7213091.0293168891 ], [ 1624679.5226250421, 7213479.9821925238 ], [ 1624684.3421081109, 7216682.8950501988 ], [ 1624699.3747634434, 7231223.7289216463 ], [ 1624759.6772100094, 7220612.9909981703 ], [ 1624799.9320182602, 7216479.9815616449 ], [ 1624970.6753834535, 7226351.2262944682 ], [ 1624973.6071788382, 7241282.6742321653 ], [ 1625078.5806753035, 7211572.3124912363 ], [ 1625114.3136767482, 7211795.0726350565 ], [ 1625131.8779395407, 7227529.0405901652 ], [ 1625229.3803899165, 7210328.4694146048 ], [ 1625351.4492968859, 7217489.1520290142 ], [ 1625361.9863238977, 7219034.3252156321 ], [ 1625370.9511523214, 7221475.430974978 ], [ 1625391.2306976628, 7229406.521484117 ], [ 1625526.689424908, 7220307.6518222289 ], [ 1625536.3405623797, 7213490.3574599223 ], [ 1625611.6949755265, 7222330.6543955393 ], [ 1625708.3439291981, 7233720.0474859467 ], [ 1625736.382162055, 7218225.4431501431 ], [ 1625831.3734164098, 7221158.7725310354 ], [ 1625868.4563139591, 7222726.7516512629 ], [ 1625942.500466397, 7227489.7536111018 ], [ 1625966.528856379, 7222402.2644949872 ], [ 1626009.4644095432, 7230720.3286961382 ], [ 1626050.8971301026, 7235940.8501328295 ], [ 1626119.5715000955, 7223890.2621802213 ], [ 1626120.4845508086, 7239003.6976082455 ], [ 1626147.7974351693, 7242039.2232303806 ], [ 1626155.3557787291, 7217169.6265277667 ], [ 1626165.1763961692, 7233938.7109632632 ], [ 1626187.0118148613, 7235872.1399105452 ], [ 1626636.3571294392, 7234824.6356912712 ], [ 1626749.5216500915, 7235665.8541216273 ], [ 1626756.6655914059, 7215430.2579569137 ], [ 1627008.2010694717, 7220718.7740602223 ], [ 1627069.4661454463, 7229495.1835503541 ], [ 1627154.2029833668, 7217903.3021793412 ], [ 1627190.7838113436, 7217306.717814412 ], [ 1627519.829326327, 7235898.2063059164 ], [ 1627537.5027699471, 7235568.9310756968 ], [ 1627644.6055364739, 7218832.6767198704 ], [ 1627648.8053720889, 7225934.0544973528 ], [ 1627751.4334625595, 7213835.2382194931 ], [ 1627811.5233683796, 7242109.9952260973 ], [ 1627881.956547871, 7228347.3286466189 ], [ 1627919.9573558769, 7242547.9316917434 ], [ 1627925.2778000361, 7213751.8207928222 ], [ 1627934.7606340856, 7221588.5576830022 ], [ 1628081.1978001185, 7236800.3372745551 ], [ 1628142.0898921222, 7240922.8424646314 ], [ 1628166.9966738999, 7245716.7029524371 ], [ 1628275.9555556113, 7215827.2690797606 ], [ 1628316.6455251416, 7245694.2983733835 ], [ 1628465.5822846808, 7228832.0403000889 ], [ 1628573.0861027644, 7227507.5331193451 ], [ 1628800.8024930328, 7226308.6639996385 ], [ 1628878.0873747929, 7244813.9428192051 ], [ 1628908.5427434538, 7215031.0568267647 ], [ 1629033.0690748945, 7242572.0558092734 ], [ 1629060.136056659, 7227935.269266339 ], [ 1629066.0258634097, 7226738.197935502 ], [ 1629188.2058348306, 7242757.8269513315 ], [ 1629197.6507764244, 7217483.5834710319 ], [ 1629401.6980813136, 7232973.5660541309 ], [ 1629425.3415106556, 7243140.4986340692 ], [ 1629445.8403484125, 7243015.3041863777 ], [ 1629501.6290328293, 7225665.579115578 ], [ 1629529.0129242972, 7236978.2776842043 ], [ 1629555.0075650122, 7246556.1466479413 ], [ 1629557.7155164874, 7240372.7946641035 ], [ 1629571.5524152583, 7227714.1785716396 ], [ 1629637.1689354205, 7239339.4026076626 ], [ 1629717.2163749021, 7233488.9744476778 ], [ 1629727.7881786923, 7237780.6203354243 ], [ 1629813.0225025702, 7216660.3419563929 ], [ 1629870.9810837677, 7273798.5689499099 ], [ 1629909.0619418456, 7248943.8417683775 ], [ 1630045.2344134469, 7216471.3126330236 ], [ 1630199.5915875079, 7234806.0726918848 ], [ 1630249.708768622, 7240864.8684368106 ], [ 1630292.8109795167, 7242980.6737737618 ], [ 1630299.929333661, 7237815.5941945734 ], [ 1630308.3310216123, 7223499.4785954431 ], [ 1630315.5330532289, 7227121.2845831187 ], [ 1630492.6735894547, 7245305.2787077017 ], [ 1630619.0923292285, 7233097.6481027538 ], [ 1630652.6855392738, 7230198.8957890105 ], [ 1630721.9940878551, 7219548.3038955834 ], [ 1630724.0965967348, 7242859.127100247 ], [ 1630767.2332425283, 7246291.4134756587 ], [ 1630871.1434099439, 7220567.8158686347 ], [ 1630883.977058541, 7272588.5256128628 ], [ 1630912.3940332755, 7238342.5703146197 ], [ 1630972.105772272, 7270401.9175572274 ], [ 1631044.1564225354, 7222426.1947893491 ], [ 1631066.8568770108, 7222417.5359867914 ], [ 1631067.6757261266, 7221775.9388454119 ], [ 1631086.981034697, 7248852.7711777939 ], [ 1631171.7209237034, 7247068.5743166488 ], [ 1631219.7252528379, 7248728.2583608376 ], [ 1631231.2023494171, 7228788.8108320795 ], [ 1631290.4608199412, 7237798.9358238475 ], [ 1631513.388647238, 7218006.784778283 ], [ 1631558.6228479538, 7238395.1476419186 ], [ 1631571.6578353476, 7235144.8896419685 ], [ 1631598.0924250747, 7246661.640655674 ], [ 1631642.9565279258, 7240730.4900982277 ], [ 1631653.1490019395, 7224175.2308907071 ], [ 1631671.2250504196, 7226694.7275054678 ], [ 1631672.0700684811, 7225125.4005599571 ], [ 1631692.1590100653, 7248533.1523147197 ], [ 1631838.4663552409, 7217809.0719556035 ], [ 1631868.7150827888, 7279522.9088206831 ], [ 1631878.0073898637, 7216948.852257493 ], [ 1631967.6423410357, 7233065.7617470473 ], [ 1631970.4605834563, 7224936.0769140553 ], [ 1632033.2123348289, 7273606.9797250656 ], [ 1632036.0373850728, 7271912.8260570662 ], [ 1632159.3180241031, 7223510.604589304 ], [ 1632185.5579047536, 7278319.4238091987 ], [ 1632210.6548533519, 7275601.5833658352 ], [ 1632254.1638950787, 7271793.6902925223 ], [ 1632273.4898166894, 7234226.7768415911 ], [ 1632284.9972977161, 7213218.0145426877 ], [ 1632410.876916046, 7233729.2075283378 ], [ 1632450.0770053235, 7238646.925554676 ], [ 1632457.2677012598, 7215763.2559494916 ], [ 1632457.5986975504, 7225232.3899982041 ], [ 1632511.3110756641, 7238961.3609622931 ], [ 1632563.0692476889, 7219429.4911119537 ], [ 1632589.0696821809, 7271035.2479613237 ], [ 1632591.1251264056, 7218370.3852375252 ], [ 1632622.4990758309, 7279412.4187846528 ], [ 1632657.342508716, 7222772.7026127027 ], [ 1632676.6225530845, 7223668.9320661128 ], [ 1632679.3117496688, 7234093.0512379343 ], [ 1632722.0206702501, 7220228.681066066 ], [ 1632748.9251050011, 7279332.7498572338 ], [ 1632751.6283595765, 7243114.8092327006 ], [ 1632776.8846812751, 7214886.7905642586 ], [ 1632825.1238469598, 7269665.7278048564 ], [ 1632887.9327157885, 7274045.8425617265 ], [ 1632909.7826619181, 7224333.8527494306 ], [ 1632916.2020359929, 7241375.5875050053 ], [ 1633039.0463309574, 7274702.1282786159 ], [ 1633044.4423305029, 7221586.8822265277 ], [ 1633072.5425494397, 7252628.0928547131 ], [ 1633086.7433913751, 7219709.0998713216 ], [ 1633121.005484761, 7218071.7721725777 ], [ 1633138.7344763991, 7271585.2516418668 ], [ 1633246.7068496954, 7243065.9656868288 ], [ 1633248.7318159898, 7226293.8468821459 ], [ 1633308.076997044, 7233896.3351436844 ], [ 1633335.7465353787, 7247175.834883715 ], [ 1633378.7337018163, 7239736.7631215602 ], [ 1633437.061498977, 7252383.6788461702 ], [ 1633477.1168891471, 7280407.4940068386 ], [ 1633566.9200035781, 7283264.1524880501 ], [ 1633602.3725649184, 7233811.4935267689 ], [ 1633618.0683725453, 7274691.0065619275 ], [ 1633622.0826904045, 7222320.0066308202 ], [ 1633724.7808240568, 7269699.5403695488 ], [ 1633729.9797246505, 7252008.7646293947 ], [ 1633794.41690969, 7216127.1241741031 ], [ 1633839.8348570182, 7280890.1665061889 ], [ 1633908.7332905848, 7275738.1390572581 ], [ 1633953.5272309249, 7281381.6248685922 ], [ 1633957.3046340146, 7230896.4452625597 ], [ 1633983.6415859428, 7243983.1395825297 ], [ 1633991.4635209315, 7249879.7715624962 ], [ 1634041.7392102382, 7270548.0631496487 ], [ 1634122.5639933851, 7225568.6711948402 ], [ 1634253.1628420306, 7240222.918678768 ], [ 1634359.9583353726, 7236057.2404554542 ], [ 1634470.6525814875, 7270510.2990223076 ], [ 1634485.0341666397, 7282582.2173657604 ], [ 1634520.9798591221, 7271445.1587979933 ], [ 1634522.9350467657, 7241473.078317415 ], [ 1634576.8620186269, 7236452.0544110462 ], [ 1634641.9259776131, 7220747.9245276488 ], [ 1634679.9063015012, 7230607.7155111488 ], [ 1634707.7425584353, 7232287.2108592149 ], [ 1634719.6060606847, 7277088.2571575446 ], [ 1634743.6667892376, 7280221.8803567085 ], [ 1634764.6776983947, 7234290.3652305789 ], [ 1634831.7014127236, 7254644.4634022089 ], [ 1634845.5516648411, 7278314.4719012231 ], [ 1634846.5167953954, 7222187.508016292 ], [ 1634869.3655228773, 7223919.6369779808 ], [ 1634886.3761591504, 7270867.8554134239 ], [ 1634913.4057013521, 7249655.7331572231 ], [ 1634967.7349134067, 7253705.6995946644 ], [ 1635074.314143057, 7222773.870762636 ], [ 1635110.5893372891, 7245659.6470533619 ], [ 1635132.8293407639, 7273983.3176001422 ], [ 1635143.5181678305, 7269645.8265435854 ], [ 1635195.2030004344, 7277705.9883117508 ], [ 1635225.6741167151, 7234652.5961516574 ], [ 1635231.2917494678, 7232553.582554766 ], [ 1635281.4903526914, 7219092.2026816905 ], [ 1635313.1516866277, 7277854.2296909774 ], [ 1635323.6285891759, 7243187.7699977513 ], [ 1635351.8149454817, 7247117.17913 ], [ 1635393.805611934, 7220743.5588637879 ], [ 1635460.6966088025, 7272197.3450198509 ], [ 1635491.2373836921, 7238951.0680893846 ], [ 1635491.6970775544, 7239635.3098649634 ], [ 1635501.3900105185, 7282358.879758236 ], [ 1635506.7235631926, 7225860.6717113554 ], [ 1635523.668104433, 7283397.7348753894 ], [ 1635603.0764531724, 7256609.287005906 ], [ 1635604.1585332805, 7248621.5335611422 ], [ 1635610.5081724154, 7275987.7014396572 ], [ 1635620.6430152883, 7287363.1972416667 ], [ 1635653.1218101415, 7243413.1554394448 ], [ 1635663.3693296511, 7251298.6556733223 ], [ 1635671.6206774027, 7237697.2662521238 ], [ 1635755.2913225377, 7284105.8103423715 ], [ 1635782.2344005718, 7220976.8333488069 ], [ 1635792.1548777244, 7277160.0315231644 ], [ 1635800.1647728656, 7283015.2183410507 ], [ 1635819.7172399082, 7254192.814352938 ], [ 1635858.7686796261, 7225874.8223685641 ], [ 1635909.8529143515, 7272423.6365316398 ], [ 1635926.2322591401, 7224491.1450621225 ], [ 1636053.9741840209, 7243627.050861883 ], [ 1636066.83797355, 7250956.4132040497 ], [ 1636141.6235010086, 7254277.1257341634 ], [ 1636190.7785463587, 7241801.962913299 ], [ 1636261.5971965012, 7267937.3961437196 ], [ 1636286.7038283192, 7225272.5415432835 ], [ 1636379.7194437825, 7278062.901788637 ], [ 1636389.9624625384, 7276599.9834430674 ], [ 1636399.531883429, 7218859.5536199315 ], [ 1636449.4708025467, 7236703.0828060135 ], [ 1636459.2561923279, 7285197.1894444721 ], [ 1636461.7918434355, 7279008.9322369155 ], [ 1636529.8825146989, 7227440.2646849835 ], [ 1636594.9404933096, 7276983.7901225658 ], [ 1636673.8303062858, 7241605.9998354344 ], [ 1636708.6431948261, 7245126.3857417302 ], [ 1636743.941093399, 7227222.0148471817 ], [ 1636822.6090109653, 7288969.5140508302 ], [ 1636863.0635463221, 7234077.7066730699 ], [ 1636909.7815951919, 7244955.6719259676 ], [ 1636964.4209838877, 7275601.1309433356 ], [ 1636968.5628375595, 7228119.3383157412 ], [ 1637086.9647832736, 7235495.6301382473 ], [ 1637192.7772235819, 7236288.0133933239 ], [ 1637223.3130774836, 7279623.9082601964 ], [ 1637253.3900664195, 7284528.7174491454 ], [ 1637268.2595039529, 7229223.7250448726 ], [ 1637301.2436213859, 7290690.0781639554 ], [ 1637307.8494048018, 7276096.7861944223 ], [ 1637308.2415575685, 7254189.6289365739 ], [ 1637321.5556377938, 7232287.2653009519 ], [ 1637335.5340822069, 7278649.0900721885 ], [ 1637336.1608807303, 7268839.1509101484 ], [ 1637438.2063763773, 7231156.6215142757 ], [ 1637589.9015200529, 7233286.4635351337 ], [ 1637595.0950494048, 7250074.8155716127 ], [ 1637611.2809720284, 7237207.6581647471 ], [ 1637614.6813346031, 7220115.2669944344 ], [ 1637626.261336226, 7251932.730239464 ], [ 1637630.0993787625, 7236759.051920224 ], [ 1637668.639775686, 7275290.3882844811 ], [ 1637703.9830903113, 7292924.0444057649 ], [ 1637718.4052883345, 7234194.5857328968 ], [ 1637765.1696790541, 7224550.6683383221 ], [ 1637767.6836372071, 7222442.0229660943 ], [ 1637783.5326593504, 7235687.1963634593 ], [ 1637797.4730673849, 7218959.4153588424 ], [ 1637839.1234544695, 7287442.1482067471 ], [ 1637930.3149822024, 7237015.9239024511 ], [ 1637950.4280358162, 7277798.1456765011 ], [ 1638054.7304824924, 7227557.594678835 ], [ 1638059.4608558037, 7281638.1511407867 ], [ 1638095.6067229549, 7240610.876027761 ], [ 1638096.520697254, 7270368.1817668788 ], [ 1638136.9838639114, 7268324.5382228587 ], [ 1638161.560474521, 7246750.3194434112 ], [ 1638164.0523530457, 7283002.5957959816 ], [ 1638201.2618495002, 7249015.9495918499 ], [ 1638240.4804509105, 7241345.228218901 ], [ 1638289.6745816004, 7258647.2208390562 ], [ 1638296.1709111179, 7280481.751363623 ], [ 1638298.1538912528, 7222991.0215697624 ], [ 1638304.3414459785, 7281098.8326783311 ], [ 1638318.1708358428, 7293553.9227534411 ], [ 1638319.9208376531, 7234452.8865302745 ], [ 1638331.4436760359, 7288569.0070806388 ], [ 1638353.8553942987, 7252817.9007088933 ], [ 1638374.6182510061, 7269560.2328511653 ], [ 1638417.0832179997, 7251219.1026922977 ], [ 1638489.7932382431, 7248496.1934361514 ], [ 1638498.4202065847, 7293771.9873424238 ], [ 1638513.4098651684, 7283361.2667793576 ], [ 1638517.9789442727, 7249955.4969781917 ], [ 1638519.1176562256, 7219127.9350008313 ], [ 1638574.0642296623, 7258743.9267958133 ], [ 1638587.6950758391, 7253960.5870698318 ], [ 1638619.0381218963, 7291222.2200319795 ], [ 1638626.5635509002, 7223141.3288904475 ], [ 1638629.2861462522, 7216639.0181500716 ], [ 1638689.7694308478, 7222205.4055607654 ], [ 1638693.6256324032, 7227624.770613905 ], [ 1638729.0159409489, 7228592.913465905 ], [ 1638742.7835632951, 7217257.307721355 ], [ 1638772.4679094611, 7228154.3337326804 ], [ 1638793.8238955983, 7246654.6715888483 ], [ 1638836.0891372024, 7293066.9040641636 ], [ 1638859.8176126711, 7247909.6263006711 ], [ 1638907.2865044025, 7271143.4551223516 ], [ 1638927.2885354117, 7219122.0838733185 ], [ 1638971.567550634, 7267749.7911916086 ], [ 1638990.8982797065, 7294935.2778415345 ], [ 1639178.4313346921, 7295949.3099889709 ], [ 1639233.6101848122, 7249200.1973031657 ], [ 1639270.8042575335, 7295293.7727853851 ], [ 1639278.8313118743, 7293527.0082876356 ], [ 1639310.1955549836, 7215342.040322355 ], [ 1639353.8529970346, 7228078.1836251458 ], [ 1639397.9116249871, 7248276.813147991 ], [ 1639406.1115558029, 7283900.6088761212 ], [ 1639445.5676452741, 7224723.33494364 ], [ 1639497.7239827837, 7297991.873805 ], [ 1639531.5115509592, 7257825.7512901127 ], [ 1639612.076788954, 7232664.0082219364 ], [ 1639675.3705418096, 7255916.8131110398 ], [ 1639761.4951418503, 7269940.2857039142 ], [ 1639765.7818234144, 7250277.136532384 ], [ 1639849.4073309682, 7270076.9570052 ], [ 1639862.7697319314, 7226225.5903680995 ], [ 1639914.5376858171, 7226276.7864118889 ], [ 1639929.302113197, 7284164.37185995 ], [ 1639953.6156851212, 7249568.2886036579 ], [ 1639996.5217556886, 7229602.3279805165 ], [ 1640051.3131731055, 7219091.1742506409 ], [ 1640052.9070583805, 7287133.2199291447 ], [ 1640065.1946556519, 7239595.0152688595 ], [ 1640138.7208459098, 7262908.2850536965 ], [ 1640196.4237178743, 7285070.3172063231 ], [ 1640207.8615838729, 7283117.4571795892 ], [ 1640244.1916520346, 7291894.7147130584 ], [ 1640273.8887352443, 7225734.072215518 ], [ 1640328.6197886132, 7254778.6590128047 ], [ 1640334.041596109, 7278395.8406354077 ], [ 1640337.9995726077, 7246059.0800218424 ], [ 1640350.9356026617, 7254792.528946301 ], [ 1640374.6601426643, 7237073.9019866288 ], [ 1640399.8040749473, 7224718.2302367939 ], [ 1640399.9173403794, 7293317.4650918609 ], [ 1640410.3289383498, 7282845.5731299864 ], [ 1640446.3874266949, 7269054.0916216467 ], [ 1640461.8573863849, 7252156.340115102 ], [ 1640476.7776149963, 7287607.3962389883 ], [ 1640572.2767768411, 7238415.2506768005 ], [ 1640575.1113807382, 7251078.9708814286 ], [ 1640576.5202075574, 7261628.0709092161 ], [ 1640645.5688615709, 7256715.0548827033 ], [ 1640647.9987307051, 7220013.3704360789 ], [ 1640674.9119618845, 7297167.8347408334 ], [ 1640778.2861239328, 7230783.4147905409 ], [ 1640796.0451637236, 7260520.3202106459 ], [ 1640797.2347173288, 7238189.6199522847 ], [ 1640853.6637402228, 7284142.411293231 ], [ 1640865.1606844342, 7226412.8020398617 ], [ 1640865.3819826199, 7245073.430359968 ], [ 1640921.2983147039, 7218337.6613590233 ], [ 1641023.3841963313, 7267972.335328537 ], [ 1641030.5141047931, 7250000.5314394021 ], [ 1641034.691389411, 7266701.466095984 ], [ 1641077.1863525123, 7293724.0245658522 ], [ 1641094.4043580263, 7286235.0242104754 ], [ 1641138.969504948, 7284662.1065356592 ], [ 1641143.6078002634, 7265877.7524956381 ], [ 1641167.8118172414, 7299324.704423381 ], [ 1641198.7736273417, 7290469.8152380725 ], [ 1641209.2445259457, 7274296.6475992482 ], [ 1641215.2574225934, 7301771.2285768623 ], [ 1641267.6923287157, 7221416.7017192738 ], [ 1641269.5711687307, 7267715.9140453096 ], [ 1641286.1866748894, 7236023.6872190274 ], [ 1641356.7971639973, 7254464.1944525642 ], [ 1641505.3533550843, 7240440.1600622134 ], [ 1641573.2408538309, 7301666.4100493314 ], [ 1641593.5399752783, 7289135.4309112141 ], [ 1641641.1436128563, 7222429.2926498996 ], [ 1641670.1325966893, 7249677.8821780728 ], [ 1641671.3077986771, 7216189.6058506463 ], [ 1641694.7395200697, 7276653.0524707679 ], [ 1641790.422967864, 7228147.4222874753 ], [ 1641852.5844407747, 7283511.7393075284 ], [ 1641861.8466460451, 7299597.5125483768 ], [ 1641866.7864422516, 7284353.0568462405 ], [ 1641872.4805234529, 7244308.9714239072 ], [ 1641920.3604800885, 7302007.5188488541 ], [ 1641965.1425265966, 7222671.4401442176 ], [ 1641988.0652854037, 7247887.8762513427 ], [ 1641994.6670363806, 7250356.4905868024 ], [ 1642018.9454870143, 7281357.8530212166 ], [ 1642027.4701022755, 7299843.8843210265 ], [ 1642095.3691416457, 7231811.1851126747 ], [ 1642097.0124079571, 7291668.8995908387 ], [ 1642137.3089460991, 7281672.2693582121 ], [ 1642202.9734708096, 7280754.9865900315 ], [ 1642317.5599268414, 7267529.5490105543 ], [ 1642325.4770249776, 7226252.256340812 ], [ 1642336.710143477, 7290522.2540736208 ], [ 1642345.3797510068, 7241056.3908107197 ], [ 1642363.0522721822, 7252069.5362640982 ], [ 1642386.9389755561, 7264757.4395755269 ], [ 1642401.4297499466, 7242456.6973642288 ], [ 1642447.8808090982, 7267437.5546916276 ], [ 1642488.8250246374, 7273352.4465477839 ], [ 1642496.367057814, 7222302.8522223756 ], [ 1642526.3616369779, 7282891.7600824255 ], [ 1642534.578059728, 7230584.3589809164 ], [ 1642547.8145381394, 7240759.202453413 ], [ 1642550.6872808808, 7259771.4356975229 ], [ 1642578.261413052, 7301580.0983857727 ], [ 1642582.2839273557, 7297550.1202159692 ], [ 1642584.3033846654, 7291691.6532152044 ], [ 1642614.9829468718, 7299818.3311091699 ], [ 1642618.0050884401, 7288918.4355851896 ], [ 1642629.187445157, 7247920.1335350694 ], [ 1642633.3435631529, 7296855.114037 ], [ 1642645.6406548971, 7217433.1818156699 ], [ 1642678.1342429931, 7235598.9212102992 ], [ 1642694.0535109742, 7301683.9380375417 ], [ 1642700.7520660325, 7294687.5338115608 ], [ 1642708.0566954054, 7293297.526095992 ], [ 1642722.6136072723, 7283682.842050774 ], [ 1642741.702843027, 7270956.5370912012 ], [ 1642771.6541406235, 7216426.2080477178 ], [ 1642774.0007432546, 7268259.7664052229 ], [ 1642775.9929491116, 7264001.4135260275 ], [ 1642777.0395555901, 7256057.0353683513 ], [ 1642807.2112707319, 7247379.9686524281 ], [ 1642826.4295843905, 7235233.4904411063 ], [ 1642827.9865666961, 7227418.7121126233 ], [ 1642854.0101295891, 7229701.3183433954 ], [ 1642854.5179750128, 7245025.5343266372 ], [ 1642876.2415631891, 7255663.7972770436 ], [ 1642881.6819313124, 7242507.4646032611 ], [ 1642881.9525982982, 7276705.6742320526 ], [ 1642895.3363005875, 7252023.6734014144 ], [ 1642898.4552924749, 7251396.0311412252 ], [ 1642905.172162897, 7254545.9852286121 ], [ 1642973.5015450434, 7259815.5257102866 ], [ 1643000.2335909789, 7247133.8825740013 ], [ 1643002.60791996, 7218986.3473823573 ], [ 1643070.6847143315, 7253371.3614551146 ], [ 1643081.0492563839, 7258698.4957508519 ], [ 1643093.4318825696, 7287308.6716500111 ], [ 1643130.727392734, 7271022.1212195391 ], [ 1643170.0228914365, 7258531.8162900861 ], [ 1643194.8822969738, 7248232.3740692521 ], [ 1643201.9172469184, 7246820.6721133422 ], [ 1643206.3929328716, 7239453.3859886779 ], [ 1643243.0895687123, 7249152.6147447368 ], [ 1643246.0455255429, 7221975.3112311978 ], [ 1643256.2103108489, 7262029.4363280898 ], [ 1643306.7333427637, 7301670.4584648404 ], [ 1643329.2522651786, 7278590.7320637414 ], [ 1643341.5577793417, 7222538.8199444925 ], [ 1643356.6638833983, 7234594.982047338 ], [ 1643374.954978273, 7288819.0136191221 ], [ 1643437.7499868902, 7267304.6365296161 ], [ 1643455.8602128851, 7247379.3920088951 ], [ 1643496.4921185155, 7284628.1838584132 ], [ 1643546.9517454104, 7242344.1123128431 ], [ 1643557.8942980329, 7277418.3189076139 ], [ 1643558.3911040777, 7221005.6376230242 ], [ 1643596.7224333244, 7248386.8417689502 ], [ 1643613.2339697366, 7225448.533294891 ], [ 1643656.6379838635, 7253566.5266030598 ], [ 1643668.1025395307, 7253675.4767818153 ], [ 1643735.3497657829, 7304946.125055261 ], [ 1643788.0114330018, 7265206.2782355649 ], [ 1643788.3864631448, 7306297.8044885453 ], [ 1643854.6235907776, 7223480.9249711623 ], [ 1643882.7434386895, 7299430.1218157597 ], [ 1643947.0693249106, 7230559.1028080666 ], [ 1643947.8364574222, 7288983.7826833641 ], [ 1643948.9730428315, 7287131.9069409417 ], [ 1643954.4609429678, 7246491.9587650467 ], [ 1644007.8517093973, 7303336.5488925567 ], [ 1644079.2789883374, 7252803.7845724337 ], [ 1644099.3218448202, 7220097.6327285692 ], [ 1644144.3309531577, 7219218.8955597505 ], [ 1644153.158408812, 7233406.8004405331 ], [ 1644178.3768173957, 7223695.2214998761 ], [ 1644199.4652980433, 7236916.7994605293 ], [ 1644207.2955407267, 7243449.0526022213 ], [ 1644324.0186674283, 7289292.0568274558 ], [ 1644330.4323205336, 7235287.0686677527 ], [ 1644331.7448441354, 7287593.045084131 ], [ 1644334.5576657914, 7293648.2371496866 ], [ 1644337.1846725051, 7292551.9357068175 ], [ 1644359.160731643, 7305388.6987047512 ], [ 1644365.764082843, 7220559.0475629037 ], [ 1644490.5859493967, 7261602.0552366134 ], [ 1644510.8731872167, 7268545.2206961364 ], [ 1644511.4324861865, 7233744.662356399 ], [ 1644515.8848162808, 7272033.0596356578 ], [ 1644522.9237941471, 7292493.1157843964 ], [ 1644538.362613356, 7241196.2784985909 ], [ 1644546.0935411018, 7250311.9160680147 ], [ 1644567.0773970813, 7228142.5385086536 ], [ 1644569.9689772883, 7228261.3721335968 ], [ 1644622.6512388941, 7222663.6462249979 ], [ 1644641.9037996444, 7232542.4246372385 ], [ 1644698.4287243432, 7271064.5980776502 ], [ 1644701.5485207466, 7271480.99991 ], [ 1644725.4937853399, 7302459.3613807214 ], [ 1644729.0079778011, 7218923.6819065055 ], [ 1644837.7707587495, 7244381.9457559865 ], [ 1644839.1364469754, 7304023.4665545113 ], [ 1644845.0555577183, 7292006.4464739934 ], [ 1644901.4578306018, 7267344.0582261514 ], [ 1644927.7665563128, 7267752.447966083 ], [ 1644930.4641046976, 7295380.5768207805 ], [ 1644931.633063199, 7309019.013028698 ], [ 1644961.928574248, 7271182.8063890981 ], [ 1644966.5112513343, 7234792.8247410236 ], [ 1644981.3662369018, 7257904.5137193296 ], [ 1644986.7312962727, 7236216.4798710095 ], [ 1644991.3150524946, 7275962.1731825462 ], [ 1644991.4045663425, 7307606.4425731944 ], [ 1645000.8634652807, 7266328.7067850763 ], [ 1645019.5058435097, 7232892.8399540847 ], [ 1645054.7062166936, 7248083.0059556998 ], [ 1645088.680452062, 7269768.830399788 ], [ 1645094.6468009145, 7227913.9639847185 ], [ 1645136.5868536017, 7306058.2441913076 ], [ 1645184.630292, 7220701.1090251254 ], [ 1645185.3661329674, 7231806.8670636732 ], [ 1645287.1457267411, 7309720.7242245525 ], [ 1645289.1825997648, 7256825.9530408569 ], [ 1645305.1463221184, 7220310.1510911584 ], [ 1645305.4286800544, 7253314.1156992363 ], [ 1645326.334838005, 7304003.11096879 ], [ 1645341.6459761863, 7262322.7363126297 ], [ 1645350.3322211348, 7288386.0618007453 ], [ 1645353.0964855822, 7262874.1461549271 ], [ 1645379.8961143163, 7255153.5299413549 ], [ 1645556.5938548511, 7278795.5294568148 ], [ 1645563.3851904019, 7257493.2344877096 ], [ 1645582.2493321749, 7220504.4869663743 ], [ 1645593.8561971576, 7251660.377113807 ], [ 1645601.992954334, 7269102.86103734 ], [ 1645623.6679556058, 7237398.0124971019 ], [ 1645629.5963356737, 7289684.5661939327 ], [ 1645644.6647895912, 7278063.2782123405 ], [ 1645648.9023513924, 7301214.7168091238 ], [ 1645663.847092879, 7270370.8294522865 ], [ 1645711.0032657979, 7262128.9831557721 ], [ 1645744.4816534601, 7268195.0843512751 ], [ 1645758.2582301709, 7222277.3346044719 ], [ 1645803.2097288067, 7248445.4918182837 ], [ 1645808.8981093545, 7234669.3636853658 ], [ 1645817.0139048873, 7307461.0069470797 ], [ 1645847.5482042655, 7220134.2678788761 ], [ 1645853.604453465, 7221666.2212454593 ], [ 1645857.7196751633, 7269630.6459779767 ], [ 1645988.1296022257, 7278890.8259947747 ], [ 1646105.8778002947, 7257783.7777757486 ], [ 1646149.6023909412, 7233484.8962473441 ], [ 1646160.1687457548, 7268107.3447249681 ], [ 1646162.6352584576, 7304286.2865640773 ], [ 1646165.2028281586, 7221333.4937643055 ], [ 1646168.3882091001, 7262718.6323342919 ], [ 1646198.4092679289, 7284278.5145744365 ], [ 1646201.7520145345, 7310473.1885302709 ], [ 1646226.3695741738, 7288734.0615248932 ], [ 1646248.2987635282, 7300074.864452349 ], [ 1646252.8228126878, 7305448.2121723238 ], [ 1646294.8621485778, 7259718.8973442577 ], [ 1646320.8394753542, 7240158.8587014247 ], [ 1646340.433641006, 7230867.3512587687 ], [ 1646425.2784550057, 7246951.3813323174 ], [ 1646492.6631166912, 7223119.5163977612 ], [ 1646508.3482574802, 7239484.807574546 ], [ 1646556.1868557474, 7246277.5369615378 ], [ 1646578.8510372911, 7226519.124728688 ], [ 1646586.2257916417, 7290331.1320726657 ], [ 1646593.8374046548, 7241352.8148988774 ], [ 1646612.0220722398, 7230353.4601259753 ], [ 1646678.085314475, 7267681.7614542227 ], [ 1646687.7214516732, 7233836.2629752923 ], [ 1646694.340958938, 7269304.0669687092 ], [ 1646725.4584870241, 7314203.7444035327 ], [ 1646735.689706512, 7248159.4394839006 ], [ 1646736.0011159689, 7232464.3672267711 ], [ 1646743.2166477242, 7298821.3751011807 ], [ 1646744.3182318229, 7284330.27533371 ], [ 1646753.57942471, 7292254.128666685 ], [ 1646771.5237571776, 7256900.5223396448 ], [ 1646775.4117682558, 7291396.8412810946 ], [ 1646809.628095068, 7245413.682267189 ], [ 1646837.9385203877, 7307808.8899772223 ], [ 1646881.3152362604, 7271937.9752292596 ], [ 1646890.6511074344, 7242234.465025018 ], [ 1646963.3527883121, 7257029.6570313787 ], [ 1646965.2030774464, 7265135.0779387737 ], [ 1646978.0343109746, 7254075.9200186282 ], [ 1646997.8159993598, 7238816.0049812095 ], [ 1646997.8633810501, 7305424.7736903736 ], [ 1647018.2375197359, 7249039.8507803194 ], [ 1647081.4914973199, 7234716.1328734001 ], [ 1647104.1833245733, 7236357.6896927487 ], [ 1647125.7713083981, 7286965.4315384608 ], [ 1647142.2936523939, 7284690.3594542546 ], [ 1647144.5325739705, 7258640.9391769581 ], [ 1647153.7414175051, 7311416.8068288416 ], [ 1647162.2284669091, 7228142.7204734571 ], [ 1647169.7056588631, 7253945.745784794 ], [ 1647259.9255262006, 7228531.8195687169 ], [ 1647260.203407279, 7283822.7185464185 ], [ 1647267.8126302157, 7251306.3220137497 ], [ 1647277.8645480813, 7246724.8916387493 ], [ 1647338.1816420488, 7234233.6029365594 ], [ 1647345.0744845644, 7317048.7710685404 ], [ 1647364.9276687764, 7259079.3640113194 ], [ 1647373.1053205882, 7287739.8937507598 ], [ 1647377.1129395294, 7307658.7293392476 ], [ 1647381.4957496838, 7264462.0148899239 ], [ 1647385.2275263306, 7273238.1418031277 ], [ 1647391.1541820648, 7230569.2285068408 ], [ 1647396.1087694, 7273715.7056905273 ], [ 1647413.0651745361, 7269262.7990496047 ], [ 1647433.7816407797, 7298563.7896120129 ], [ 1647446.0096484425, 7306283.5360087892 ], [ 1647448.5860672297, 7221173.7903150525 ], [ 1647452.6678775926, 7224182.7006549593 ], [ 1647483.0828154969, 7274420.0340504507 ], [ 1647526.2877458064, 7242772.20690386 ], [ 1647558.8963322681, 7257704.5893272329 ], [ 1647680.8015607838, 7229036.634723234 ], [ 1647683.6124792446, 7247928.5952662202 ], [ 1647695.1660416964, 7292496.8092600023 ], [ 1647713.7690047158, 7261067.5414804984 ], [ 1647743.6222629654, 7294799.2211647844 ], [ 1647744.2541130921, 7249840.145928937 ], [ 1647769.9413475776, 7316946.2714641113 ], [ 1647774.1863630987, 7307223.921911234 ], [ 1647777.5773395943, 7296190.3482550122 ], [ 1647808.8322550114, 7282831.8657246362 ], [ 1647843.6251584711, 7289502.0459788144 ], [ 1647851.6274877775, 7253274.3178065708 ], [ 1647857.2310525719, 7243623.5096103158 ], [ 1647862.2121860937, 7313078.138248791 ], [ 1647874.3921552708, 7298745.5162580926 ], [ 1647882.0325811326, 7246435.5928418087 ], [ 1647882.929773438, 7312758.9732068498 ], [ 1647918.9445368459, 7246596.1790220719 ], [ 1647942.1198942761, 7274729.5564174419 ], [ 1647944.6571023434, 7307955.1650418192 ], [ 1647964.7082139172, 7285907.6484882534 ], [ 1647970.1928509485, 7221681.99994 ], [ 1648019.8424674671, 7220850.0846297294 ], [ 1648089.5700181851, 7225856.2277469384 ], [ 1648098.8841370225, 7292206.9000378149 ], [ 1648113.6396440631, 7252563.2338739196 ], [ 1648113.9353436925, 7274913.588915308 ], [ 1648123.6127406764, 7292796.3632091461 ], [ 1648154.6570774019, 7228270.9252004242 ], [ 1648167.6421478074, 7220271.5071474547 ], [ 1648206.9129879798, 7240286.1517474996 ], [ 1648219.2219488618, 7316418.4005185356 ], [ 1648244.003880298, 7301786.2961724177 ], [ 1648316.7701554212, 7272435.5571476724 ], [ 1648336.948387004, 7260995.7210498955 ], [ 1648384.0393671421, 7224244.5295222392 ], [ 1648392.6961554987, 7304164.4920529658 ], [ 1648395.3409241852, 7255250.2213356253 ], [ 1648406.566233526, 7226393.7788821729 ], [ 1648427.9897754299, 7291158.3989896346 ], [ 1648449.7924903794, 7247352.6157724829 ], [ 1648508.4240388481, 7282520.7284836452 ], [ 1648525.8753470564, 7250950.8272829643 ], [ 1648526.4721459185, 7303189.2878902126 ], [ 1648534.1987896424, 7293923.6350514358 ], [ 1648536.1942952729, 7274235.553682074 ], [ 1648547.3095041851, 7301981.0238276478 ], [ 1648557.1503069918, 7305108.8463025289 ], [ 1648597.1373784172, 7227816.9251669962 ], [ 1648597.8963915608, 7286595.015294903 ], [ 1648611.690537323, 7261639.1069277693 ], [ 1648636.3523134131, 7251651.7043688986 ], [ 1648671.7985767471, 7231420.6084404113 ], [ 1648698.1376942808, 7275347.2087849174 ], [ 1648722.8418568841, 7317984.6777099948 ], [ 1648734.9183098483, 7225230.7392668668 ], [ 1648751.7638556017, 7269456.1105230637 ], [ 1648790.6332773236, 7268494.7308071889 ], [ 1648812.8367479506, 7234126.8193109874 ], [ 1648850.9355301431, 7273026.6551295845 ], [ 1648859.7170271587, 7314582.5353287365 ], [ 1648862.3881561938, 7237052.154565 ], [ 1649001.8173561236, 7224020.3305306854 ], [ 1649025.8330975994, 7246642.4293211168 ], [ 1649033.8903315659, 7219621.1359340912 ], [ 1649066.1235223522, 7247992.065919 ], [ 1649079.2214361823, 7288489.1342897639 ], [ 1649082.2342170267, 7258628.3444255842 ], [ 1649084.7720033715, 7289155.9212374836 ], [ 1649107.4437488758, 7221707.473162611 ], [ 1649133.9950962963, 7240803.1481666816 ], [ 1649143.7057722944, 7297833.4375802418 ], [ 1649157.9344616942, 7278984.9662963999 ], [ 1649172.4762880569, 7297807.1694732541 ], [ 1649187.3876170784, 7250600.1105682142 ], [ 1649204.1732940993, 7285694.2035452323 ], [ 1649205.6839782016, 7280715.5733061451 ], [ 1649206.5911679463, 7247729.8836110802 ], [ 1649219.1338216863, 7317449.7376309168 ], [ 1649242.1692034642, 7286295.6684995666 ], [ 1649246.8555734216, 7289559.6700479016 ], [ 1649285.005195797, 7264943.1531997724 ], [ 1649285.6314383526, 7275062.2255318863 ], [ 1649293.8365145978, 7321911.4401503485 ], [ 1649349.9011443211, 7315134.5796091398 ], [ 1649436.3677212636, 7240379.1519818949 ], [ 1649465.5715905873, 7290608.2912000837 ], [ 1649492.8506700408, 7240323.3893354153 ], [ 1649537.5146172901, 7295933.7359539913 ], [ 1649549.7569280453, 7272014.256941665 ], [ 1649551.8767311545, 7222609.553082929 ], [ 1649554.6824395482, 7311616.6207400803 ], [ 1649581.6406704534, 7289474.016594612 ], [ 1649634.0135735329, 7317114.7175700767 ], [ 1649637.7308335465, 7318707.3138841288 ], [ 1649680.213343207, 7218768.1249298193 ], [ 1649760.4583121745, 7290408.3292050939 ], [ 1649775.1182692766, 7223369.38584622 ], [ 1649777.8863632565, 7282639.9070556052 ], [ 1649856.7150699401, 7316101.3714399161 ], [ 1649887.1150771105, 7240648.1288630264 ], [ 1649956.9560492351, 7294973.2565079508 ], [ 1649965.3197617633, 7262362.441011373 ], [ 1649965.3892336513, 7302291.6351476507 ], [ 1650001.8614173289, 7241330.4704831513 ], [ 1650065.5305117394, 7289342.4914630391 ], [ 1650083.6429843002, 7229178.8576896098 ], [ 1650087.134082349, 7292074.163612145 ], [ 1650119.6985410443, 7254631.9476720914 ], [ 1650119.9228581472, 7304750.6481619412 ], [ 1650125.3923092769, 7248158.2792064659 ], [ 1650143.0955689871, 7293863.6892882809 ], [ 1650164.750047164, 7304317.1383209564 ], [ 1650198.6316153298, 7272082.1340674683 ], [ 1650296.1612867818, 7221121.6022518734 ], [ 1650309.1124086333, 7314498.4460519664 ], [ 1650320.3390518071, 7253250.3885310236 ], [ 1650322.7067314242, 7262818.3969935002 ], [ 1650335.2233324123, 7244552.7031997805 ], [ 1650368.9508550079, 7283522.7796008633 ], [ 1650420.1495263253, 7297646.8738629986 ], [ 1650423.6788593037, 7304076.5149788735 ], [ 1650451.4653761142, 7277967.7153909905 ], [ 1650457.1006892452, 7258050.8636189215 ], [ 1650510.3439525028, 7323577.3543238789 ], [ 1650513.5189784095, 7232934.8492775075 ], [ 1650517.2365252222, 7282337.8888293542 ], [ 1650521.5921552982, 7236128.09263789 ], [ 1650543.3139365343, 7306276.1868919022 ], [ 1650546.4381735746, 7304254.4917006362 ], [ 1650549.1613189084, 7271872.2457505073 ], [ 1650560.9672976972, 7259423.3411359694 ], [ 1650596.8400808638, 7276530.0396829564 ], [ 1650621.7600826703, 7254782.8611830566 ], [ 1650625.9934578834, 7287148.3266674904 ], [ 1650633.8043650428, 7246633.0801154105 ], [ 1650717.8972867406, 7266898.1728608664 ], [ 1650734.0330374637, 7247594.29312969 ], [ 1650735.2924402114, 7244498.3618209427 ], [ 1650752.8849227575, 7267722.7834758935 ], [ 1650779.0564678048, 7246419.8184086028 ], [ 1650794.9946265309, 7303348.8118808614 ], [ 1650801.3024835284, 7255490.63600324 ], [ 1650801.9647458843, 7229180.8733962607 ], [ 1650804.05472368, 7226070.9646564983 ], [ 1650808.8426236773, 7286001.799769558 ], [ 1650817.9174279212, 7316842.7416179851 ], [ 1650819.5901437865, 7289706.3464587731 ], [ 1650827.3253828045, 7262978.726433767 ], [ 1650831.072593977, 7233513.5212388299 ], [ 1650865.5993614441, 7318902.4418246159 ], [ 1650876.0856919456, 7229248.235215893 ], [ 1650897.5841153073, 7248921.5107161067 ], [ 1650981.8657605294, 7241699.9021734186 ], [ 1651000.7674644133, 7247525.2209143881 ], [ 1651023.8610413687, 7272569.2415602086 ], [ 1651082.606813859, 7318152.240662436 ], [ 1651085.0443721996, 7259019.3626861013 ], [ 1651108.7146169473, 7246642.1622601543 ], [ 1651121.3511545656, 7300354.691207476 ], [ 1651150.447632056, 7301768.7411027765 ], [ 1651228.2614188842, 7244849.6295589674 ], [ 1651239.4303271712, 7305057.5739938812 ], [ 1651239.9791009177, 7271027.5898452997 ], [ 1651253.1897408441, 7314911.1368243285 ], [ 1651272.1219078174, 7291911.7406189935 ], [ 1651302.5542706456, 7312969.7495337203 ], [ 1651312.1568248395, 7268739.9376422707 ], [ 1651318.2353246359, 7321157.9638089705 ], [ 1651330.3935965199, 7251681.0509171747 ], [ 1651365.6628690944, 7246902.1082278397 ], [ 1651413.4740189309, 7307053.1342885839 ], [ 1651423.1820206107, 7254738.6772357263 ], [ 1651434.2637160462, 7308240.3178309212 ], [ 1651436.5815635896, 7278234.8505997043 ], [ 1651437.0280311124, 7219728.801242792 ], [ 1651440.3359624383, 7238157.7692171717 ], [ 1651486.5085543981, 7318317.1775492448 ], [ 1651488.614989121, 7308229.5042819539 ], [ 1651501.659426728, 7293855.3554528644 ], [ 1651529.4109735314, 7244815.7925022217 ], [ 1651533.5064988041, 7227130.8456471432 ], [ 1651555.3125899408, 7235551.8540716441 ], [ 1651589.3541887207, 7266660.1848656684 ], [ 1651600.0307622706, 7270245.2536873557 ], [ 1651624.5085693162, 7281023.6624241685 ], [ 1651655.0208751361, 7282541.873171581 ], [ 1651671.3014379344, 7295687.4885788588 ], [ 1651685.5278188691, 7310788.7492943592 ], [ 1651711.6364467349, 7231022.1306558503 ], [ 1651743.5399096084, 7248484.3087025722 ], [ 1651749.490300792, 7303893.7259407239 ], [ 1651756.3957945064, 7316220.5326382881 ], [ 1651777.3463714959, 7291344.033212808 ], [ 1651797.3814175737, 7271952.2253680341 ], [ 1651854.6363312663, 7238349.0447152918 ], [ 1651860.4657903698, 7282445.8422386646 ], [ 1651870.415885099, 7286398.0960355895 ], [ 1651878.9503973746, 7264670.391797456 ], [ 1651904.1385216168, 7245484.9463201119 ], [ 1651905.4449499003, 7292695.745278162 ], [ 1651917.8511946541, 7300646.8244492225 ], [ 1651938.6059039752, 7301513.2438117322 ], [ 1651939.0382212736, 7274684.7667451566 ], [ 1651952.341145687, 7319338.413564208 ], [ 1651954.3962979945, 7276363.2029727073 ], [ 1651965.3805342023, 7230059.2584324796 ], [ 1651987.213716263, 7308851.1401448082 ], [ 1652038.1980548841, 7322813.4986877963 ], [ 1652048.309240913, 7233958.401535321 ], [ 1652052.827218483, 7227090.7085192166 ], [ 1652072.431417899, 7221545.5904798564 ], [ 1652097.4083423796, 7229619.1934949653 ], [ 1652156.793189974, 7281448.2651068289 ], [ 1652157.752597864, 7235373.5087351296 ], [ 1652165.2510443965, 7260042.3893185938 ], [ 1652169.3979446271, 7310891.3594230348 ], [ 1652180.7386123124, 7312256.9683164442 ], [ 1652187.6572367758, 7274619.1634714445 ], [ 1652191.9957829076, 7232935.5423688386 ], [ 1652262.4423405926, 7272719.0581974713 ], [ 1652270.4973210904, 7280213.7345577218 ], [ 1652279.7202366737, 7238348.3214938808 ], [ 1652293.0883206192, 7306237.9103763131 ], [ 1652293.4535818147, 7275659.2971474882 ], [ 1652299.9105648622, 7277560.8150252709 ], [ 1652302.6905914035, 7235585.6932516247 ], [ 1652304.189291663, 7260716.1135199079 ], [ 1652310.2277621268, 7272048.2523198724 ], [ 1652331.9980112624, 7279680.29946661 ], [ 1652339.621182682, 7270746.4370392198 ], [ 1652378.719227128, 7313023.8434869926 ], [ 1652411.8429650445, 7223610.2973179575 ], [ 1652447.0676925471, 7313806.8864248153 ], [ 1652484.0219146067, 7271719.6117358152 ], [ 1652502.5652514312, 7260066.3590107653 ], [ 1652551.3284940405, 7307032.4180350145 ], [ 1652555.7935666856, 7320779.4226362966 ], [ 1652563.4538479715, 7286311.8538398435 ], [ 1652568.4827911546, 7238739.7283078143 ], [ 1652602.0042879495, 7260102.2675562259 ], [ 1652639.1176413973, 7324675.887246062 ], [ 1652691.5924163233, 7322149.4451048765 ], [ 1652691.9514739597, 7250499.6798744705 ], [ 1652720.5041373766, 7280144.484263652 ], [ 1652730.5852441695, 7242979.5754444692 ], [ 1652734.3339640968, 7247043.3042684607 ], [ 1652766.7472871048, 7324207.2321912022 ], [ 1652808.0505934283, 7315880.0923619941 ], [ 1652841.8290743299, 7319070.3079353925 ], [ 1652842.8138507416, 7267314.7865234399 ], [ 1652849.8105706635, 7273820.3172228653 ], [ 1652886.3235359211, 7248722.8574598664 ], [ 1652887.8404538217, 7242865.3527428014 ], [ 1652987.8347292379, 7319338.0580563741 ], [ 1652998.7008912035, 7297659.8281132746 ], [ 1653094.1382865994, 7288205.3354299329 ], [ 1653100.7105035295, 7316030.7188524259 ], [ 1653109.1376286298, 7316327.588432462 ], [ 1653133.4245743554, 7314421.414007891 ], [ 1653141.6218368469, 7320863.4264691817 ], [ 1653144.2518375134, 7223396.8409732208 ], [ 1653162.1482856718, 7262322.7886529611 ], [ 1653188.5245825378, 7313191.6661082515 ], [ 1653201.3058558938, 7289206.520604901 ], [ 1653237.6560079956, 7265880.232794852 ], [ 1653243.2408855318, 7228823.4544056728 ], [ 1653253.1662240659, 7267136.6606624881 ], [ 1653254.1658620914, 7284549.9289701628 ], [ 1653266.586983311, 7225169.8019606769 ], [ 1653274.7023983938, 7318761.2995853461 ], [ 1653284.9361675342, 7222360.767894459 ], [ 1653298.7833879893, 7315639.9098156868 ], [ 1653303.7440351497, 7297897.2124154251 ], [ 1653317.9103195781, 7307390.8797454787 ], [ 1653319.6072792783, 7266842.6681679515 ], [ 1653323.9454653615, 7238752.0536375437 ], [ 1653346.9895122258, 7323794.4817270581 ], [ 1653391.5130254736, 7238790.6846883874 ], [ 1653408.8410681966, 7250394.954162769 ], [ 1653442.6916096762, 7250775.1693249419 ], [ 1653519.7453813259, 7297065.4969878942 ], [ 1653563.2176607943, 7265366.7129873307 ], [ 1653586.6026585114, 7270278.6753719337 ], [ 1653589.3016084156, 7265990.2267964985 ], [ 1653610.4510954693, 7280608.534023311 ], [ 1653638.2505913363, 7251343.7891107276 ], [ 1653643.287759189, 7288080.672569409 ], [ 1653673.5808165299, 7324333.4287437312 ], [ 1653688.0280896679, 7270152.0895354282 ], [ 1653690.4506816475, 7307932.7808107389 ], [ 1653721.4905823341, 7241451.6153452499 ], [ 1653731.968605113, 7247787.5503923055 ], [ 1653741.8534256807, 7324607.4923958667 ], [ 1653774.3857907092, 7250884.0059789587 ], [ 1653790.7688433563, 7263789.7729992503 ], [ 1653859.5773603097, 7254305.2773257401 ], [ 1653933.1636979303, 7275988.7529923432 ], [ 1653991.1200874953, 7293345.8545959527 ], [ 1653991.1730159242, 7296507.20654759 ], [ 1654030.7379657254, 7244327.0506106224 ], [ 1654036.589968154, 7250396.5757386982 ], [ 1654040.7327348783, 7291491.4051608164 ], [ 1654059.189310709, 7271626.0737619139 ], [ 1654117.180133349, 7283954.8745587319 ], [ 1654125.1533755411, 7233271.4341163095 ], [ 1654166.4341056671, 7262509.9109171219 ], [ 1654205.8229948687, 7235433.2404447887 ], [ 1654223.2907950955, 7313974.6414401336 ], [ 1654233.8577325353, 7267912.7937464761 ], [ 1654248.0572081311, 7240115.864270973 ], [ 1654364.7819078062, 7239521.7918547532 ], [ 1654421.9622386363, 7240923.3343035029 ], [ 1654424.1811691336, 7249296.023581462 ], [ 1654503.4176999633, 7310968.8846090306 ], [ 1654609.4837791924, 7274417.4280152265 ], [ 1654619.4012905159, 7280303.562479048 ], [ 1654625.7488394757, 7235366.9366567386 ], [ 1654658.8484934429, 7270877.7239263607 ], [ 1654701.6123705967, 7319867.3559455574 ], [ 1654701.9527253832, 7321508.5674874661 ], [ 1654723.1267675022, 7284056.7304455861 ], [ 1654733.8064187595, 7249932.493978519 ], [ 1654745.5814780537, 7320181.7018490201 ], [ 1654789.525843458, 7309410.0071484372 ], [ 1654884.7537006512, 7252584.9200003371 ], [ 1654893.9265167478, 7234455.097570397 ], [ 1654928.9968801804, 7271231.0254993131 ], [ 1654930.9157241662, 7313178.5883833552 ], [ 1654953.9971851292, 7265128.7848072099 ], [ 1654963.6104442426, 7235758.7080622567 ], [ 1654964.6203371454, 7273184.1960518416 ], [ 1654974.5790334935, 7302678.9087739829 ], [ 1654985.4885903664, 7289777.6395723205 ], [ 1655003.8610461729, 7306269.0044740727 ], [ 1655018.7613913189, 7285640.9137709364 ], [ 1655032.5640203904, 7250674.9640634395 ], [ 1655040.0847727184, 7261698.4392455798 ], [ 1655056.7857110254, 7243303.4170723855 ], [ 1655060.5278427356, 7302885.0033966769 ], [ 1655071.5385966159, 7262346.8028671369 ], [ 1655072.71861604, 7259311.77516218 ], [ 1655080.5467247723, 7221490.4621071508 ], [ 1655109.6742456302, 7260040.278665632 ], [ 1655186.0358837848, 7306079.4261608534 ], [ 1655188.6116096741, 7291228.1071302546 ], [ 1655234.5203403598, 7317659.2855537124 ], [ 1655247.5676280612, 7312597.7617671862 ], [ 1655251.6472316971, 7258937.9568005828 ], [ 1655252.7512543772, 7256507.8953359248 ], [ 1655260.0929272333, 7277882.41002852 ], [ 1655297.4990973235, 7243336.5098490156 ], [ 1655299.4919168239, 7311539.2969488874 ], [ 1655311.3805265981, 7262748.528444509 ], [ 1655361.8817138183, 7222021.2893318646 ], [ 1655383.9872681098, 7223700.107338788 ], [ 1655386.7098468891, 7288555.1710274555 ], [ 1655404.7913344533, 7269984.6327142082 ], [ 1655446.5096079146, 7227795.9492137926 ], [ 1655462.4301642887, 7320096.9163310695 ], [ 1655481.3969783401, 7308243.4814448906 ], [ 1655485.3472695092, 7320228.2219909485 ], [ 1655519.7954129863, 7317156.0519619249 ], [ 1655576.5698080664, 7294395.2014779523 ], [ 1655595.3238560611, 7280146.1207360765 ], [ 1655630.3962704248, 7242385.1293917336 ], [ 1655680.0023456039, 7263827.2445331505 ], [ 1655686.8422533211, 7277354.3144675642 ], [ 1655709.1683086359, 7257702.9852506239 ], [ 1655710.0340776562, 7290799.906036173 ], [ 1655729.060995755, 7253688.4240437746 ], [ 1655744.8038288236, 7243524.8516117735 ], [ 1655757.8237709191, 7306092.2537457664 ], [ 1655798.2211241168, 7224735.949432808 ], [ 1655811.027820101, 7230374.4820776042 ], [ 1655862.7380822566, 7321657.3049163623 ], [ 1655897.5617456608, 7258094.2469469942 ], [ 1655929.067008022, 7306460.608061472 ], [ 1655988.0931177177, 7282314.5514867706 ], [ 1655998.0637820712, 7224364.1407672614 ], [ 1656011.1892036751, 7322433.1457151324 ], [ 1656038.6046816497, 7267194.4435778437 ], [ 1656055.36672455, 7294819.4660708737 ], [ 1656055.8977898606, 7253142.9078267161 ], [ 1656062.3360974456, 7239143.2047074977 ], [ 1656095.6292814706, 7300543.4991619252 ], [ 1656107.2662579422, 7278943.5343948361 ], [ 1656108.923050774, 7249966.8938488876 ], [ 1656117.6855687865, 7321535.7121305726 ], [ 1656152.9242843122, 7255938.6554120751 ], [ 1656155.9902794654, 7255087.7032966372 ], [ 1656158.9261165375, 7222672.4991509905 ], [ 1656159.9597889769, 7257716.3614015598 ], [ 1656161.3832900017, 7244373.8870117143 ], [ 1656162.8241597153, 7270365.3411553353 ], [ 1656264.7373603571, 7298450.6738753561 ], [ 1656265.3706896487, 7298383.4889041325 ], [ 1656337.6817795685, 7318062.507886692 ], [ 1656355.0995829147, 7283530.1429832689 ], [ 1656371.3918097913, 7244554.5069004465 ], [ 1656377.5790259275, 7255025.6619763123 ], [ 1656390.8100111, 7234039.363198299 ], [ 1656395.882433414, 7238561.0173779232 ], [ 1656408.09707025, 7258689.9567073453 ], [ 1656414.6025556703, 7236489.1306489361 ], [ 1656448.8219115881, 7301518.62521761 ], [ 1656462.6437874953, 7310937.5505468957 ], [ 1656498.017666715, 7236009.1348106312 ], [ 1656522.0144305995, 7317473.0482815923 ], [ 1656548.3786115521, 7292824.0093216896 ], [ 1656592.3100085584, 7233607.817310282 ], [ 1656602.0239870311, 7232032.9482115721 ], [ 1656602.5300975393, 7285753.6593875987 ], [ 1656625.1551111804, 7280194.8671440566 ], [ 1656688.5484689241, 7267285.386586491 ], [ 1656707.6147987612, 7269960.487173615 ], [ 1656711.5038415005, 7269090.694759571 ], [ 1656723.7065722584, 7275280.6405401118 ], [ 1656737.3887725559, 7252488.54335503 ], [ 1656744.8015110041, 7280043.1268648682 ], [ 1656771.1419689658, 7315803.533249882 ], [ 1656783.0874607326, 7274889.4554021088 ], [ 1656818.47106763, 7318223.2660584254 ], [ 1656856.7804844421, 7312042.7144181421 ], [ 1656874.7363256379, 7235628.8395651868 ], [ 1656929.2700713722, 7314607.3563754 ], [ 1656939.9710133641, 7264179.5314803012 ], [ 1656948.6552890202, 7311648.7192035895 ], [ 1656949.8808486136, 7324248.9061678778 ], [ 1656973.7641774281, 7225965.1866109874 ], [ 1656991.1562215302, 7282791.0816462161 ], [ 1657036.5080648051, 7295440.8284092024 ], [ 1657073.8202704168, 7313760.4648982584 ], [ 1657103.6242007562, 7235689.8120155372 ], [ 1657281.7125253559, 7239261.9900123486 ], [ 1657305.58809859, 7242427.8025003858 ], [ 1657331.4514025301, 7308247.6171582043 ], [ 1657361.8780144844, 7265026.5030241795 ], [ 1657380.9303784396, 7299654.4148241384 ], [ 1657416.8559128288, 7231991.7895427402 ], [ 1657467.5324144803, 7241209.4348107046 ], [ 1657506.1291213634, 7271228.7635321757 ], [ 1657528.1714602991, 7249026.9220086047 ], [ 1657531.6777022511, 7310480.7386874193 ], [ 1657580.0049759112, 7284302.5290131588 ], [ 1657589.0808492831, 7266420.1354701212 ], [ 1657616.417225054, 7234426.0001561558 ], [ 1657623.1480235271, 7265205.7931376146 ], [ 1657623.4097601559, 7248843.8525118772 ], [ 1657647.5206973909, 7263086.4371593688 ], [ 1657660.6727936438, 7291792.9545265473 ], [ 1657730.214477815, 7306028.0506176315 ], [ 1657756.763054268, 7254669.0970518934 ], [ 1657777.5918922427, 7222736.3089426393 ], [ 1657780.0541884003, 7246471.1763519058 ], [ 1657788.2605781143, 7226076.3466756744 ], [ 1657794.345791732, 7322648.864840257 ], [ 1657839.2952171224, 7277975.009104901 ], [ 1657857.3243988284, 7320945.1320489068 ], [ 1657865.6346079404, 7265459.4203624818 ], [ 1657932.5140547622, 7300025.4001435637 ], [ 1657949.3982455235, 7315034.9118012972 ], [ 1657968.4912002725, 7249106.1492309552 ], [ 1657976.8112166962, 7286286.0803737259 ], [ 1657989.5182249807, 7321135.154454371 ], [ 1658023.229287318, 7279249.1129162032 ], [ 1658053.0066807207, 7303302.7695111558 ], [ 1658074.0432874025, 7234728.9667072557 ], [ 1658112.0969657106, 7240025.8204144854 ], [ 1658114.4848740723, 7277738.9104386549 ], [ 1658116.7887675737, 7286154.5673424266 ], [ 1658132.9623059358, 7254692.4527794011 ], [ 1658155.8277267714, 7244288.0173824811 ], [ 1658173.6689142808, 7275004.6781085003 ], [ 1658188.7650723797, 7276192.8671205444 ], [ 1658197.3356077583, 7223322.1776492288 ], [ 1658204.3493996959, 7253218.8594822055 ], [ 1658204.6171178527, 7226559.8866402879 ], [ 1658210.2624903608, 7255391.7677542791 ], [ 1658234.5557581871, 7297476.8428025236 ], [ 1658239.3388182311, 7225023.2228995962 ], [ 1658279.2029682843, 7316906.1278647408 ], [ 1658294.0260839064, 7276587.109218834 ], [ 1658297.759757949, 7226969.3463763315 ], [ 1658305.7994038861, 7286353.4212854626 ], [ 1658322.8662718777, 7235391.497597293 ], [ 1658325.984170994, 7275862.596568983 ], [ 1658340.444646976, 7261434.1726441924 ], [ 1658356.6933652547, 7258576.6034621317 ], [ 1658357.5982417169, 7227349.4477562653 ], [ 1658405.4144882576, 7229976.7508908231 ], [ 1658415.8863891182, 7269471.6985031674 ], [ 1658468.8538547161, 7224812.1930088662 ], [ 1658496.5464340812, 7305058.8452793127 ], [ 1658519.6834529007, 7251514.8802104685 ], [ 1658520.4467907946, 7269194.7453882461 ], [ 1658522.1175759225, 7270516.0991672631 ], [ 1658551.7071045034, 7300090.3378957175 ], [ 1658608.1293644595, 7306902.8950750483 ], [ 1658632.5985389068, 7253887.1636597738 ], [ 1658651.6990469899, 7225641.5891484935 ], [ 1658659.1703035142, 7296174.5697183404 ], [ 1658662.9091354341, 7236761.5971317878 ], [ 1658675.926539225, 7273533.6789868958 ], [ 1658678.1483958445, 7247499.9044674681 ], [ 1658690.894400324, 7241770.7460521776 ], [ 1658746.4350190768, 7312874.4286741149 ], [ 1658762.9909286767, 7279251.8994807778 ], [ 1658787.1894681361, 7236025.5112744933 ], [ 1658789.2218723965, 7238125.1972892964 ], [ 1658800.5366360373, 7224014.5081999935 ], [ 1658802.9176670855, 7254510.236823366 ], [ 1658815.871789, 7275704.0402568365 ], [ 1658882.8699687745, 7282216.0207940824 ], [ 1658889.5898480676, 7287418.2417484336 ], [ 1658894.5027075445, 7312177.0071776891 ], [ 1658953.5472095751, 7259263.902958584 ], [ 1658960.5973601351, 7231582.4821786908 ], [ 1658975.3177926631, 7270826.4898169106 ], [ 1658983.619358622, 7277452.3885599617 ], [ 1658986.0852193024, 7292570.9455998987 ], [ 1658988.6265439813, 7252637.085909619 ], [ 1658998.0879156771, 7239996.569433758 ], [ 1659002.0970789006, 7260185.1806200473 ], [ 1659011.2332101706, 7276782.2398100011 ], [ 1659035.6012483593, 7246338.7707133936 ], [ 1659042.3405306463, 7289358.986509013 ], [ 1659046.4527738546, 7290494.3411003817 ], [ 1659094.6314298869, 7307579.6890821392 ], [ 1659146.4963076925, 7247085.6577438926 ], [ 1659153.481233777, 7318359.9125821795 ], [ 1659189.7864063052, 7296347.8394250181 ], [ 1659191.8126435119, 7303559.0325246053 ], [ 1659201.0772601662, 7240673.2798819011 ], [ 1659242.9841368243, 7293934.7899760306 ], [ 1659250.4465197946, 7256925.7622554488 ], [ 1659250.6444224087, 7265810.8761102045 ], [ 1659298.6941416855, 7265988.6759400889 ], [ 1659320.1030668709, 7272286.1081042783 ], [ 1659341.2542031561, 7262343.345236768 ], [ 1659348.7413590227, 7233591.7465327531 ], [ 1659357.9542552361, 7319171.8991588615 ], [ 1659399.8229423284, 7294423.6362545053 ], [ 1659407.3273601604, 7299349.2740088245 ], [ 1659411.0495902584, 7261572.374261504 ], [ 1659417.4009342683, 7285107.8714709412 ], [ 1659493.5259865145, 7270335.5445110938 ], [ 1659589.4399394689, 7302433.7842077585 ], [ 1659604.1132284354, 7267111.6797361784 ], [ 1659634.0044084718, 7227648.0583305312 ], [ 1659636.9962981266, 7303521.1019643471 ], [ 1659728.3925144563, 7253012.9834976951 ], [ 1659746.6327799293, 7263247.3031359222 ], [ 1659755.1781699944, 7241804.3900310593 ], [ 1659788.3757905276, 7296912.5036963737 ], [ 1659792.139743783, 7240867.6822400838 ], [ 1659825.1715087718, 7251139.4113529529 ], [ 1659895.6859315848, 7228847.1487733852 ], [ 1659908.004834976, 7300249.7004243499 ], [ 1659916.4240472247, 7280667.691333808 ], [ 1659999.770217275, 7252714.3622781187 ], [ 1660009.65792427, 7288943.2033125674 ], [ 1660036.6354435319, 7300470.1111667491 ], [ 1660048.5502699553, 7246794.3746433789 ], [ 1660144.411754146, 7321349.9513747152 ], [ 1660144.8431882255, 7264370.7765545864 ], [ 1660175.8504856203, 7308275.7428161064 ], [ 1660221.6888650444, 7254982.8139003925 ], [ 1660245.9816159215, 7311534.5858215559 ], [ 1660274.1569117424, 7241343.5806343295 ], [ 1660283.4057743424, 7271742.5200237483 ], [ 1660315.0360841604, 7310746.5364467008 ], [ 1660330.3980240668, 7223645.2217299687 ], [ 1660376.4589518458, 7292733.0932637164 ], [ 1660390.582013608, 7280139.0995300338 ], [ 1660418.8403585285, 7316882.2367689349 ], [ 1660428.0378954078, 7286842.3051468944 ], [ 1660483.5387636849, 7310906.3018786572 ], [ 1660537.4880448463, 7251904.8431159947 ], [ 1660557.8642303299, 7232413.9238703884 ], [ 1660567.5483980167, 7223639.0572509365 ], [ 1660572.7741627735, 7314865.0383000532 ], [ 1660585.4033004479, 7300173.2398947245 ], [ 1660600.5725894968, 7305681.461015502 ], [ 1660623.3523000199, 7251040.6816858388 ], [ 1660652.0021897352, 7230460.2867847299 ], [ 1660663.874507721, 7246230.7373398673 ], [ 1660668.2298116896, 7224992.2385122832 ], [ 1660687.1042103877, 7278912.0138807492 ], [ 1660690.636016628, 7304239.1968299709 ], [ 1660736.0008057693, 7239372.2497461904 ], [ 1660749.9165443317, 7306583.0297734179 ], [ 1660773.424540225, 7247667.5645724675 ], [ 1660778.5692998266, 7228580.2844231548 ], [ 1660785.3030667969, 7269342.0437731687 ], [ 1660800.5673319914, 7256091.2094926937 ], [ 1660806.1068630782, 7301924.8950979421 ], [ 1660815.40691802, 7257121.3942089798 ], [ 1660848.0512945044, 7319256.7045701528 ], [ 1660849.4300532416, 7303843.4342118958 ], [ 1660858.1273260021, 7278441.372603409 ], [ 1660861.1825328399, 7230696.0759395305 ], [ 1660869.9555145716, 7233846.7112128409 ], [ 1660874.9386385074, 7228196.2197463913 ], [ 1660876.8034628339, 7258134.6045148084 ], [ 1660892.9075959434, 7234257.6440099366 ], [ 1660898.7662773025, 7235395.9951455854 ], [ 1660976.6083089141, 7250360.4638471231 ], [ 1660994.6306995456, 7281856.2097922694 ], [ 1660995.0113844564, 7223718.5495496057 ], [ 1661004.3832028548, 7226508.6785048144 ], [ 1661012.415395143, 7280851.4147439087 ], [ 1661014.2414005641, 7239666.8416477647 ], [ 1661039.9684749385, 7294478.0692224614 ], [ 1661052.4734600631, 7293954.0328341778 ], [ 1661072.2452838509, 7276961.7600899572 ], [ 1661078.3952706386, 7251584.3263208913 ], [ 1661118.544824613, 7303360.3177091284 ], [ 1661122.929397993, 7299067.0056494987 ], [ 1661153.0714261835, 7233081.3806685871 ], [ 1661189.9181010686, 7273203.819151138 ], [ 1661198.8800502238, 7237859.0114720613 ], [ 1661238.5601259195, 7226567.7767730327 ], [ 1661304.291636633, 7259830.8184290985 ], [ 1661325.3017656424, 7319834.9715857161 ], [ 1661342.7792907276, 7277320.2667229669 ], [ 1661390.8588657435, 7234755.823876475 ], [ 1661392.7609742554, 7258203.3909099065 ], [ 1661401.7965179186, 7298955.1052332185 ], [ 1661424.1513927307, 7231829.3805468418 ], [ 1661449.4194184211, 7318486.6116985502 ], [ 1661450.2596461195, 7294767.4254549956 ], [ 1661463.3367598688, 7240215.0134288454 ], [ 1661467.074746073, 7282796.2317189574 ], [ 1661478.0083845321, 7297435.138240261 ], [ 1661482.8866430102, 7230581.1397573994 ], [ 1661496.3966927871, 7241052.5650268085 ], [ 1661517.0104901467, 7285340.5719903782 ], [ 1661559.7048775877, 7316506.6661823476 ], [ 1661563.3914836184, 7225925.0404929454 ], [ 1661576.8882666333, 7298267.4953318723 ], [ 1661602.2482053048, 7260818.76380964 ], [ 1661603.0528221459, 7260262.4568681782 ], [ 1661626.837085915, 7227539.1188701354 ], [ 1661628.52893416, 7306744.1609569285 ], [ 1661659.5368383748, 7239814.4257052671 ], [ 1661662.6117324543, 7249869.606610545 ], [ 1661690.215587232, 7316566.7669635294 ], [ 1661699.9083781992, 7229791.9735384174 ], [ 1661714.7087112167, 7277542.8655411666 ], [ 1661754.2608374369, 7290332.4954324737 ], [ 1661770.873286509, 7228729.9274481749 ], [ 1661801.9538364981, 7241850.8979443097 ], [ 1661812.8915827854, 7293683.6381771155 ], [ 1661828.9028907765, 7291291.7178187454 ], [ 1661832.2071376741, 7239498.6612814516 ], [ 1661836.3383750189, 7294258.406136089 ], [ 1661840.372582054, 7280575.7431899859 ], [ 1661850.4260771708, 7239934.8403428718 ], [ 1661873.3990595022, 7297047.1248489646 ], [ 1661881.9109095267, 7308987.9637339059 ], [ 1661884.9737560283, 7233306.1477716668 ], [ 1661954.1815595301, 7242759.3193643289 ], [ 1661974.9777691558, 7287386.9509356301 ], [ 1662047.4436325503, 7319926.5384433055 ], [ 1662078.0082980401, 7301770.1375762951 ], [ 1662106.7981443943, 7276049.9122897442 ], [ 1662116.1852795032, 7260948.6442683609 ], [ 1662127.8140310312, 7299792.9218563894 ], [ 1662143.1742923367, 7241715.2384029375 ], [ 1662171.7944302598, 7264271.0129939141 ], [ 1662181.4835235546, 7240063.2407741901 ], [ 1662221.5133761123, 7253240.9939256497 ], [ 1662226.7512149299, 7315880.1436283896 ], [ 1662229.6369272638, 7228947.5490133129 ], [ 1662247.3742323613, 7307630.4152424932 ], [ 1662268.5412860361, 7261140.9172712024 ], [ 1662279.8506579814, 7250999.1195667991 ], [ 1662335.2042286021, 7240881.2686624778 ], [ 1662337.3374497406, 7239238.9606109327 ], [ 1662374.0361977513, 7258480.7849041978 ], [ 1662406.8487998012, 7319339.1797386054 ], [ 1662407.6581483774, 7297743.1616654098 ], [ 1662408.6225397526, 7285145.6101611108 ], [ 1662442.3712829403, 7227645.6969941808 ], [ 1662481.2255394771, 7256890.230203147 ], [ 1662513.4770190786, 7315571.2531813039 ], [ 1662587.7504887097, 7254384.0583492471 ], [ 1662615.2926462041, 7243231.8612408657 ], [ 1662629.5159189343, 7242483.8248221995 ], [ 1662693.9609980767, 7242913.9731932385 ], [ 1662708.0465440901, 7314545.3187516415 ], [ 1662732.3238786731, 7265351.8735904796 ], [ 1662739.1570223402, 7292591.5274705496 ], [ 1662792.3061184022, 7237337.7094088998 ], [ 1662813.5750497086, 7236268.6744476808 ], [ 1662814.3446611832, 7280201.5765829356 ], [ 1662859.0774442053, 7277209.1988456175 ], [ 1662863.0576727889, 7300299.5763884839 ], [ 1662915.4344658782, 7298871.5610835319 ], [ 1662934.303968048, 7307327.2011639429 ], [ 1662974.7767974527, 7229032.0505878339 ], [ 1662986.9048158405, 7309748.4802463306 ], [ 1663052.3354501093, 7243423.3087431472 ], [ 1663058.2823425245, 7291365.7934238715 ], [ 1663071.8109702985, 7296689.3686779113 ], [ 1663078.7212164172, 7225499.0136125004 ], [ 1663112.5764921152, 7253040.0357432086 ], [ 1663124.7242231308, 7257448.7158355359 ], [ 1663151.2136818296, 7243678.9566479018 ], [ 1663181.9707572344, 7288491.6401589708 ], [ 1663215.8623594709, 7300762.8645000998 ], [ 1663233.0920614048, 7276464.1154959202 ], [ 1663266.4130959029, 7301754.5650424911 ], [ 1663372.4206159557, 7280201.2477885643 ], [ 1663398.1106803478, 7268453.806769358 ], [ 1663403.6454504346, 7297125.4360016221 ], [ 1663484.9959453219, 7309520.4058671892 ], [ 1663494.3480643537, 7267329.5615706146 ], [ 1663518.6493071835, 7298543.1066176519 ], [ 1663524.8215916173, 7241374.6990181673 ], [ 1663552.7579173162, 7271378.9370697355 ], [ 1663612.7553966201, 7240124.2280547097 ], [ 1663635.3345197029, 7252863.0036775572 ], [ 1663642.7299561775, 7305457.6613244219 ], [ 1663646.5033478513, 7310179.8828369379 ], [ 1663649.6514237728, 7228359.1363562606 ], [ 1663665.7922641253, 7247937.9787705243 ], [ 1663672.8866232801, 7316838.9285086971 ], [ 1663674.0004781936, 7256869.3424559413 ], [ 1663722.4167714478, 7306940.0180346742 ], [ 1663725.5057657193, 7271516.6789772408 ], [ 1663767.0275105552, 7261465.797883735 ], [ 1663784.831302542, 7258112.9344680905 ], [ 1663788.3974200634, 7295619.3504140396 ], [ 1663827.8568546148, 7311788.7265208289 ], [ 1663827.9963047977, 7291191.9732496813 ], [ 1663829.8387694824, 7256507.0308648758 ], [ 1663855.5975137877, 7294746.5359082669 ], [ 1663873.3873296331, 7263208.2840917604 ], [ 1663924.126611172, 7306968.2839772906 ], [ 1663925.4462893878, 7298000.7379211448 ], [ 1663996.5824009737, 7309236.1930883145 ], [ 1664035.1432134456, 7287897.5962873315 ], [ 1664051.2833501035, 7309910.7352900263 ], [ 1664059.6200434808, 7321760.1279907161 ], [ 1664069.6029817543, 7319489.9526533233 ], [ 1664106.7344873669, 7231324.9914178662 ], [ 1664122.864833795, 7257468.648386592 ], [ 1664134.117627708, 7263670.3772761207 ], [ 1664139.1681623303, 7256632.0602513328 ], [ 1664162.4488870583, 7264146.6266651088 ], [ 1664176.275607365, 7321061.0638369638 ], [ 1664257.1193086021, 7268976.6801069221 ], [ 1664267.3872429363, 7288672.8566018436 ], [ 1664350.7775189297, 7316039.2032140344 ], [ 1664396.0037273215, 7320893.3548009638 ], [ 1664416.3173397947, 7319605.4533681888 ], [ 1664446.0283986132, 7312314.616963678 ], [ 1664486.1784361235, 7284500.9846717976 ], [ 1664510.4998613601, 7262223.5805243878 ], [ 1664516.7653018413, 7309897.2138519743 ], [ 1664539.0452075219, 7278930.6821345743 ], [ 1664540.2381059306, 7299487.550313727 ], [ 1664544.2097170996, 7273475.666393593 ], [ 1664556.0348073954, 7234250.5879528951 ], [ 1664585.8730813134, 7295084.709183027 ], [ 1664657.9352428154, 7239211.9730451489 ], [ 1664671.703596436, 7228948.8431165647 ], [ 1664689.2951621399, 7271328.2175439755 ], [ 1664715.1967809855, 7265944.9453558438 ], [ 1664718.6082369341, 7288520.6483023176 ], [ 1664729.6967995449, 7267494.457253675 ], [ 1664731.8069695819, 7275755.7964101173 ], [ 1664760.9823685598, 7272466.5842575952 ], [ 1664789.8631556216, 7267604.2785299961 ], [ 1664841.758262112, 7234131.5565499105 ], [ 1664848.6468504258, 7259799.7728786105 ], [ 1664891.6893957139, 7252784.34100758 ], [ 1664927.3431111895, 7319347.0958605232 ], [ 1664946.1116181936, 7320798.7063418375 ], [ 1664949.6087602547, 7235090.149713018 ], [ 1664977.1389947673, 7228010.1227881089 ], [ 1664992.2046283821, 7262185.4071545145 ], [ 1665053.0363022566, 7313834.0570654701 ], [ 1665070.4396071627, 7318812.1927622296 ], [ 1665116.4238771556, 7226735.6579484968 ], [ 1665134.6793967476, 7278719.8151050424 ], [ 1665153.7501500598, 7256821.8109267401 ], [ 1665160.8129786814, 7265441.2138676578 ], [ 1665191.7268169173, 7255500.8478900548 ], [ 1665211.2563665439, 7272215.0427752808 ], [ 1665253.5946976347, 7252837.8432176393 ], [ 1665262.798855352, 7301889.7219125163 ], [ 1665266.1786816623, 7260813.6450006478 ], [ 1665361.7566432834, 7317160.0454454338 ], [ 1665392.1551589735, 7286170.7317846939 ], [ 1665426.0173169507, 7307342.6288171848 ], [ 1665448.1169670934, 7293382.0877159126 ], [ 1665458.3294788969, 7241000.3052911833 ], [ 1665459.9952627318, 7281751.5908219246 ], [ 1665467.6200243232, 7236160.3356820354 ], [ 1665488.0053238655, 7285375.6495536044 ], [ 1665496.5345810703, 7275243.1447377587 ], [ 1665502.1197551945, 7292203.1721936297 ], [ 1665528.7708756737, 7232673.3163262233 ], [ 1665538.7803550793, 7265501.2613749746 ], [ 1665546.6363443178, 7235352.2483993461 ], [ 1665557.3582858625, 7272336.0377212437 ], [ 1665652.1316330326, 7243619.6401838735 ], [ 1665652.3626026008, 7317871.6368306912 ], [ 1665758.9150606857, 7274091.9177545654 ], [ 1665769.7213622865, 7313260.2643096037 ], [ 1665771.3968322757, 7256543.4430286679 ], [ 1665774.9939422142, 7234760.0979231196 ], [ 1665786.1059269311, 7299766.6018628329 ], [ 1665799.9358035778, 7227715.3878178578 ], [ 1665805.8245654129, 7232154.5757533601 ], [ 1665898.5072403809, 7288338.5061452659 ], [ 1665909.7639164021, 7310882.7084042504 ], [ 1665923.673480273, 7308283.3127218056 ], [ 1665934.0785235222, 7321092.7944002543 ], [ 1665938.2985658934, 7230137.0316942669 ], [ 1665942.1979529369, 7315828.9802600397 ], [ 1665981.1771299315, 7316377.5917020766 ], [ 1665995.9879264096, 7283653.6987621514 ], [ 1666001.1965825611, 7226272.2654118612 ], [ 1666031.3638098573, 7273395.5879067834 ], [ 1666035.9547289831, 7320351.100168488 ], [ 1666058.9027254093, 7301009.1554134572 ], [ 1666071.8780313134, 7237019.6428376343 ], [ 1666078.8502434336, 7313848.1810834836 ], [ 1666081.173572565, 7281810.4936368205 ], [ 1666082.3309388331, 7258307.6830418948 ], [ 1666103.3983900999, 7247645.3887105202 ], [ 1666108.9329221481, 7321020.5956089497 ], [ 1666133.4752821689, 7252138.4451341704 ], [ 1666140.7664751504, 7290209.5406696284 ], [ 1666173.3947785599, 7292366.4516387563 ], [ 1666237.2827475306, 7249235.9852850307 ], [ 1666240.2007758226, 7275528.9566721087 ], [ 1666296.8188897073, 7319208.1997283157 ], [ 1666298.5120578764, 7256553.6329703052 ], [ 1666306.8327137588, 7274326.0882750172 ], [ 1666315.083432059, 7302550.0085696299 ], [ 1666425.1186007299, 7299686.4127921667 ], [ 1666467.5925034529, 7262748.0041770404 ], [ 1666473.8303933372, 7257929.4045897499 ], [ 1666486.4180345593, 7259062.8815759197 ], [ 1666505.2780176811, 7246535.042449085 ], [ 1666518.7310581566, 7241895.7014043434 ], [ 1666540.0615195772, 7282363.1320873629 ], [ 1666542.473485912, 7249524.6313701458 ], [ 1666563.9579042706, 7288273.3052300848 ], [ 1666564.1939839518, 7262019.4624880189 ], [ 1666575.6768966562, 7291029.1581392828 ], [ 1666589.3301383459, 7317197.2242181972 ], [ 1666590.741433033, 7301262.7372375429 ], [ 1666630.2858829987, 7303929.7776688356 ], [ 1666632.2525892102, 7304877.318459589 ], [ 1666632.33317854, 7243752.461912347 ], [ 1666652.4554975878, 7261064.916416781 ], [ 1666685.9726463195, 7236492.466124679 ], [ 1666738.0311105314, 7237854.6676635342 ], [ 1666748.2911273856, 7289227.3955274737 ], [ 1666761.0051999118, 7238418.072005216 ], [ 1666803.0896864554, 7261825.0588313099 ], [ 1666828.4122102503, 7292640.0975135872 ], [ 1666830.7185150699, 7303747.260615469 ], [ 1666838.8271766757, 7271090.9648677213 ], [ 1666841.1121525816, 7265212.2637481941 ], [ 1666841.4306022492, 7239706.0428910581 ], [ 1666925.3135640486, 7296649.4302497553 ], [ 1666955.1311794184, 7228905.3565297984 ], [ 1667000.4421258713, 7290657.544024718 ], [ 1667018.1389932251, 7306119.824873195 ], [ 1667069.0811780717, 7304967.9746169271 ], [ 1667135.879067495, 7242575.0817441586 ], [ 1667179.8122131813, 7307452.2487647757 ], [ 1667232.2194402814, 7273357.5848055137 ], [ 1667253.9807964242, 7282400.0193450721 ], [ 1667279.7846444994, 7318374.662015263 ], [ 1667299.6987033868, 7248904.0993208066 ], [ 1667309.6457990776, 7287579.0172375217 ], [ 1667311.6590390189, 7297256.9381079851 ], [ 1667331.9666991655, 7277502.4204900712 ], [ 1667350.8211609651, 7281407.9508416355 ], [ 1667370.5894800706, 7249199.9924981324 ], [ 1667370.8374290061, 7226619.567505124 ], [ 1667385.3320094645, 7268519.1098091481 ], [ 1667406.7810160525, 7226305.9996051537 ], [ 1667435.4246297262, 7316296.2725652717 ], [ 1667437.4284106863, 7271337.1250008419 ], [ 1667438.6123589906, 7310467.3537726887 ], [ 1667454.4495767031, 7250234.5158407204 ], [ 1667461.1307280122, 7301388.5404230785 ], [ 1667461.2364137077, 7320868.960852135 ], [ 1667516.5890033543, 7312386.3823907636 ], [ 1667519.6170255241, 7279157.1629596418 ], [ 1667558.6516754657, 7291377.6567654591 ], [ 1667614.2977929527, 7262783.2114348635 ], [ 1667619.344491509, 7316812.9569326751 ], [ 1667639.218562454, 7311915.3408041028 ], [ 1667653.2392712666, 7306038.9209452523 ], [ 1667658.1703179234, 7261154.5989645338 ], [ 1667676.9301115694, 7287755.7711170148 ], [ 1667679.8325949705, 7243894.5651926566 ], [ 1667697.3882423898, 7294124.0413185973 ], [ 1667714.1805993756, 7228971.5985299386 ], [ 1667746.4499313242, 7227071.2546857325 ], [ 1667839.8637698002, 7253940.1704418855 ], [ 1667920.1775251902, 7232382.3696794752 ], [ 1667937.0071269944, 7298426.3007854838 ], [ 1668067.6422800012, 7238981.6957022855 ], [ 1668085.1248190997, 7318906.9148067478 ], [ 1668109.4164080792, 7233136.1961509027 ], [ 1668114.3460492245, 7274713.7599082254 ], [ 1668126.0568284511, 7230684.0166205224 ], [ 1668133.0361987182, 7311555.7627981519 ], [ 1668151.0092011818, 7270129.9062802037 ], [ 1668159.5688607993, 7260491.7780357925 ], [ 1668164.7415112688, 7227700.0658414224 ], [ 1668182.0660454577, 7303395.1609743154 ], [ 1668206.6812719465, 7293678.2296213843 ], [ 1668218.9190088124, 7254639.1849548835 ], [ 1668225.7404107396, 7258656.7899375781 ], [ 1668249.3765350785, 7265305.1815283876 ], [ 1668268.7928084817, 7279886.4044454964 ], [ 1668282.6108039375, 7237538.5194778433 ], [ 1668286.0736169287, 7288759.0515850578 ], [ 1668303.2031198663, 7264581.6649329681 ], [ 1668317.0340666869, 7317943.3012069529 ], [ 1668362.840329244, 7320567.3722153176 ], [ 1668371.692203725, 7268804.4489572188 ], [ 1668374.5700810491, 7232291.1518534878 ], [ 1668380.7560184824, 7290300.3412586255 ], [ 1668402.3963096631, 7231727.2749863677 ], [ 1668440.6608949276, 7288010.7817399446 ], [ 1668442.3174154914, 7298977.1655403832 ], [ 1668472.0628776629, 7305853.4685293566 ], [ 1668475.8137784624, 7292750.2054918651 ], [ 1668491.3563056127, 7264974.3821760872 ], [ 1668563.7513890774, 7290812.5227945335 ], [ 1668570.0074139389, 7298870.8171477197 ], [ 1668571.2737894622, 7278800.3522705082 ], [ 1668588.639948068, 7288737.1291508004 ], [ 1668599.3434099751, 7235255.1676648092 ], [ 1668616.8461320628, 7319602.9003465716 ], [ 1668632.9093243524, 7275341.7226872491 ], [ 1668645.2183546403, 7308711.1680254349 ], [ 1668673.2534518153, 7285191.7137240609 ], [ 1668685.3428977849, 7305509.7980383765 ], [ 1668728.7466536737, 7250661.1416190993 ], [ 1668766.2102633214, 7292581.5339588271 ], [ 1668799.1083778944, 7254486.5945901815 ], [ 1668823.6840151241, 7236633.075797718 ], [ 1668862.3444040117, 7244430.2895051399 ], [ 1668903.0400919209, 7267026.5612263009 ], [ 1668983.5647272246, 7279918.7525659688 ], [ 1669065.0585301039, 7302691.7307164306 ], [ 1669066.4105206106, 7269364.1575042065 ], [ 1669096.1089182454, 7243202.8081372771 ], [ 1669106.6969936434, 7277814.8490530932 ], [ 1669108.3279735188, 7310050.5922051277 ], [ 1669115.2564986269, 7308305.6359743578 ], [ 1669137.3702749484, 7300725.3840534212 ], [ 1669142.0244575713, 7317464.0643655062 ], [ 1669146.2849098423, 7227525.9503252506 ], [ 1669215.5519999175, 7265223.9307276784 ], [ 1669222.5261896285, 7276093.8675090801 ], [ 1669319.8133465992, 7259182.9201220768 ], [ 1669358.2582238447, 7249866.6652117604 ], [ 1669370.028676755, 7304386.0331030264 ], [ 1669375.0969164842, 7296774.8726076093 ], [ 1669413.7441868281, 7258509.709249665 ], [ 1669431.649329921, 7317721.3016057136 ], [ 1669434.3463335154, 7304403.4274328602 ], [ 1669510.5209334916, 7245728.3985658763 ], [ 1669575.6902256194, 7264624.1635864163 ], [ 1669576.9630055313, 7263377.2667490654 ], [ 1669593.196427874, 7298363.4718034267 ], [ 1669604.8876922342, 7319365.7381323352 ], [ 1669615.99655971, 7276377.547498486 ], [ 1669666.5600196363, 7270574.9183218433 ], [ 1669676.8768772224, 7282330.1772906259 ], [ 1669695.9215746056, 7276681.2963583516 ], [ 1669706.255157816, 7269889.9870620547 ], [ 1669719.677352861, 7297837.4757919861 ], [ 1669761.1811290728, 7284404.1895358721 ], [ 1669776.8759504496, 7304493.8113296404 ], [ 1669820.439121865, 7280359.2187806666 ], [ 1669822.3695619437, 7245697.6544593666 ], [ 1669842.7900699545, 7278535.3283029497 ], [ 1669846.2454971639, 7313939.5137969237 ], [ 1669879.7085177314, 7279427.5676491344 ], [ 1669888.7253334862, 7232353.4821221689 ], [ 1669899.7798852273, 7277732.412452301 ], [ 1669918.7386055719, 7286085.9835473793 ], [ 1669945.4987047997, 7276538.8504702309 ], [ 1670010.9521680337, 7242265.6839510752 ], [ 1670043.6432391631, 7320418.6025071731 ], [ 1670129.922324274, 7229263.7976458827 ], [ 1670132.0718465671, 7313295.204911829 ], [ 1670143.1910097024, 7276553.2110757567 ], [ 1670150.7099466876, 7264086.2727294248 ], [ 1670161.3570307689, 7263259.1050363965 ], [ 1670181.0247715758, 7259548.1347809965 ], [ 1670201.6026612965, 7272535.5947477743 ], [ 1670220.1002237785, 7238731.8199770376 ], [ 1670224.7808941829, 7279815.8991037263 ], [ 1670235.8553358535, 7235729.4068824323 ], [ 1670285.4321899621, 7284893.568276966 ], [ 1670348.8304169187, 7301158.1002683043 ], [ 1670352.9506840678, 7233280.752093669 ], [ 1670356.5167300473, 7280310.5576215098 ], [ 1670395.1542533028, 7267507.0765641285 ], [ 1670404.2722721612, 7309321.9401079463 ], [ 1670422.3539594854, 7233578.3580227671 ], [ 1670461.1848700959, 7261206.6802164512 ], [ 1670519.9964635477, 7261049.403714247 ], [ 1670521.3974814275, 7305669.505570204 ], [ 1670522.9630647106, 7290549.185004306 ], [ 1670531.5874959291, 7259913.5431875074 ], [ 1670585.6767566693, 7314499.3396827746 ], [ 1670592.1690722757, 7291233.7456527436 ], [ 1670593.0531445574, 7294222.4417360108 ], [ 1670609.7688176583, 7269660.3290155353 ], [ 1670618.4340422119, 7268893.072212 ], [ 1670623.3246540539, 7242249.5300580347 ], [ 1670647.8567630197, 7285989.6004890092 ], [ 1670678.6137683676, 7279754.8038065219 ], [ 1670722.0884200209, 7311579.3130540093 ], [ 1670722.4489727356, 7317302.1681619836 ], [ 1670727.0517339513, 7240207.4760588156 ], [ 1670757.6361790262, 7299647.3386758082 ], [ 1670793.3626319834, 7234515.6171726156 ], [ 1670801.5546329187, 7279505.1069734115 ], [ 1670812.3708230043, 7316925.0829559332 ], [ 1670872.2133162457, 7292429.6819505366 ], [ 1670881.3443295548, 7268421.6248660935 ], [ 1670891.28562539, 7315805.0405659415 ], [ 1670944.4958901708, 7247671.5050058225 ], [ 1670976.9272377442, 7236361.8300037645 ], [ 1670984.5942825321, 7317611.6322544292 ], [ 1671041.978582463, 7245344.8543626126 ], [ 1671047.3340435876, 7266400.7912663696 ], [ 1671080.1544227714, 7289244.5487123607 ], [ 1671103.6811046335, 7320448.6742282286 ], [ 1671129.0627149849, 7318579.6357624959 ], [ 1671133.8478329494, 7298303.9261881178 ], [ 1671173.4805073873, 7239445.5699952412 ], [ 1671216.7779994376, 7319246.0870256964 ], [ 1671356.7217964004, 7278335.1101806257 ], [ 1671379.6549157056, 7304469.7662173398 ], [ 1671391.9774497189, 7253133.0151259312 ], [ 1671405.1022500407, 7287641.6442702655 ], [ 1671421.9569739536, 7311203.247832763 ], [ 1671429.9543676388, 7280850.5716687962 ], [ 1671438.7892848914, 7312665.2597485678 ], [ 1671445.6720134274, 7265754.0282135271 ], [ 1671448.9573541365, 7306205.0279414179 ], [ 1671515.3341531197, 7257764.4506837763 ], [ 1671523.0777118481, 7296291.9525739858 ], [ 1671563.1919249997, 7296016.3300632965 ], [ 1671570.1356766454, 7249694.5444975533 ], [ 1671615.772676599, 7285700.1890952047 ], [ 1671665.1081497821, 7288826.7907508025 ], [ 1671667.1660584039, 7277434.9754091725 ], [ 1671706.7266779819, 7269149.9308847161 ], [ 1671721.1197938025, 7253904.7229086263 ], [ 1671779.5607299143, 7317105.5347042195 ], [ 1671781.7565668705, 7245204.4079123465 ], [ 1671782.3974872229, 7288999.5689253118 ], [ 1671783.7803840982, 7281273.7062387653 ], [ 1671786.6621061983, 7263200.8908673907 ], [ 1671788.2313814953, 7255597.6074571339 ], [ 1671804.5222594081, 7273551.4250397012 ], [ 1671853.6610847625, 7284492.2940783966 ], [ 1671895.838036675, 7234187.0001607984 ], [ 1671959.977353846, 7312568.3897170918 ], [ 1671968.1530337958, 7304616.9381930679 ], [ 1671984.0223818421, 7242508.0395984566 ], [ 1672005.8674436309, 7242842.9752283813 ], [ 1672009.2429477952, 7301009.9631437268 ], [ 1672021.1543118965, 7229330.7600726066 ], [ 1672043.2225230457, 7298498.5922112986 ], [ 1672045.8221487796, 7301837.5440243166 ], [ 1672051.8453936225, 7292940.8822035389 ], [ 1672077.6744819577, 7313347.8039055932 ], [ 1672079.7428431602, 7286503.5362035912 ], [ 1672088.6895187472, 7285656.6965932092 ], [ 1672093.5908737734, 7230789.6314894306 ], [ 1672129.2610015552, 7250689.2803974226 ], [ 1672135.7120757955, 7250061.0546465535 ], [ 1672142.6901919122, 7251968.9387177303 ], [ 1672151.3330578005, 7290298.8809448639 ], [ 1672169.2571365912, 7293284.897934638 ], [ 1672255.3794181801, 7239593.499148 ], [ 1672265.2706395229, 7234208.7604727177 ], [ 1672313.1714903519, 7272924.8279090263 ], [ 1672353.3269531613, 7251044.6837476725 ], [ 1672372.8444513599, 7318590.564177826 ], [ 1672379.4767805294, 7316828.7528919019 ], [ 1672394.3375837773, 7236135.0992915314 ], [ 1672417.8522567027, 7268035.5006704312 ], [ 1672423.8876072399, 7305762.6894397791 ], [ 1672461.3073922656, 7255701.5412982963 ], [ 1672490.2847369981, 7317078.5610114029 ], [ 1672501.6183866481, 7272545.0397718335 ], [ 1672513.3820186611, 7232875.1297865789 ], [ 1672557.819434175, 7242245.0068781395 ], [ 1672578.0526000957, 7233543.5257194033 ], [ 1672578.8079689986, 7312689.610078074 ], [ 1672611.8968252514, 7294920.1370618576 ], [ 1672624.1390460823, 7294012.4888509205 ], [ 1672639.5576948356, 7239073.9973655092 ], [ 1672643.2248632193, 7234910.6830947259 ], [ 1672650.3036116727, 7253823.2670367649 ], [ 1672655.3980974802, 7236134.8301490461 ], [ 1672692.037003001, 7233703.3168267636 ], [ 1672722.7582439205, 7316003.3968444066 ], [ 1672723.6794229222, 7305109.0770779932 ], [ 1672731.4770766965, 7317836.9006964099 ], [ 1672745.2894693841, 7258947.0690164817 ], [ 1672747.985746, 7246311.1812941451 ], [ 1672753.722359956, 7314732.9946992919 ], [ 1672773.2233861212, 7246927.3572456446 ], [ 1672800.2482920492, 7243800.3351300517 ], [ 1672836.9786913451, 7257588.8107303791 ], [ 1672864.1463467786, 7293310.9696454834 ], [ 1672872.0888528728, 7294513.2721569147 ], [ 1672925.7559854346, 7236682.7633331614 ], [ 1672937.4994470084, 7319904.1499155965 ], [ 1672942.0975443844, 7260330.1730939867 ], [ 1672946.0494007221, 7256590.4543610355 ], [ 1672986.0761821624, 7247887.6829491705 ], [ 1673007.93444061, 7240613.5372707658 ], [ 1673016.3373985332, 7275953.2913699485 ], [ 1673043.7420776773, 7263431.8219312178 ], [ 1673051.2136821479, 7264496.8002254395 ], [ 1673062.4884337769, 7229081.6640926953 ], [ 1673094.6210595192, 7253208.8255877038 ], [ 1673145.5449255018, 7289253.8979722224 ], [ 1673202.7429162741, 7263928.2811758108 ], [ 1673222.7809923904, 7295680.7375947097 ], [ 1673234.1685278446, 7249491.5452233702 ], [ 1673255.2082060715, 7308813.3642915068 ], [ 1673287.7784256299, 7263637.9077416547 ], [ 1673288.2210162876, 7283772.7056200784 ], [ 1673329.3108413557, 7277654.8259273376 ], [ 1673353.65285259, 7280381.269532 ], [ 1673441.3319427476, 7270712.3904159702 ], [ 1673457.0581748814, 7297867.8018147741 ], [ 1673527.6628293584, 7287441.6102101747 ], [ 1673538.4426360207, 7288684.7588971918 ], [ 1673563.5337819094, 7263953.6587127773 ], [ 1673567.5248796742, 7233841.3079174003 ], [ 1673606.1002805312, 7287819.1352823414 ], [ 1673631.8104723513, 7259475.644178031 ], [ 1673637.8548026127, 7247512.7102888981 ], [ 1673677.1264873459, 7298248.2333587846 ], [ 1673680.0802955278, 7230533.5217541689 ], [ 1673711.0855659135, 7248239.4144519111 ], [ 1673735.3949148047, 7285037.2283178056 ], [ 1673748.3472233831, 7286586.660371745 ], [ 1673783.7813594686, 7295754.207738501 ], [ 1673824.1168222027, 7276764.8491434436 ], [ 1673830.378941722, 7287723.7896313267 ], [ 1673875.161911577, 7245500.3198994417 ], [ 1673898.1317870859, 7241298.1235364163 ], [ 1673911.2022382801, 7312189.4087095298 ], [ 1673919.3856738934, 7269955.6411094237 ], [ 1673952.2774923698, 7244643.7238937654 ], [ 1673954.0995621746, 7281952.1028880356 ], [ 1674029.6673100973, 7273368.6258621654 ], [ 1674055.0521383076, 7258252.1990515813 ], [ 1674060.6651209909, 7262871.920990807 ], [ 1674133.2898378884, 7257448.8454553215 ], [ 1674165.5013403059, 7311515.5005951403 ], [ 1674223.058707648, 7292123.4388765786 ], [ 1674319.7498144563, 7233909.430136485 ], [ 1674341.0139444575, 7259732.0547033511 ], [ 1674370.3948762494, 7258052.7757672407 ], [ 1674495.9141356891, 7251128.8688443499 ], [ 1674498.0760108526, 7272394.9614716005 ], [ 1674543.9532333869, 7287261.5036226902 ], [ 1674586.2678607602, 7304740.0362317124 ], [ 1674630.3871199421, 7315164.0871985275 ], [ 1674638.1389764859, 7256827.9330546809 ], [ 1674638.2228243141, 7253931.9530791948 ], [ 1674646.3347930298, 7265473.6895336546 ], [ 1674663.1565566929, 7314323.4322884949 ], [ 1674668.9672918317, 7305585.2007641876 ], [ 1674715.632303912, 7263236.2528953971 ], [ 1674719.3990723277, 7316037.0074444916 ], [ 1674737.7887596104, 7318190.4134583287 ], [ 1674760.2087709787, 7253201.4933046624 ], [ 1674798.8061504224, 7245053.1783326399 ], [ 1674810.3201755863, 7257697.7335457988 ], [ 1674810.8739730755, 7317337.8233200144 ], [ 1674862.605552871, 7254981.1818821011 ], [ 1674900.8398033376, 7306217.8451510854 ], [ 1674907.568730236, 7304379.2249534307 ], [ 1674918.1611582211, 7244843.1611036882 ], [ 1674931.7055734128, 7241708.9219561648 ], [ 1674951.5653508808, 7281092.0297985654 ], [ 1674976.5794881822, 7229788.0490463981 ], [ 1674989.6662828356, 7303904.6493421337 ], [ 1675110.3541177409, 7307308.1668008612 ], [ 1675134.0422524703, 7294485.8693065047 ], [ 1675135.6100036148, 7257422.0436338661 ], [ 1675139.0200052874, 7304810.4193072421 ], [ 1675147.4269390621, 7248397.6353513096 ], [ 1675178.155179762, 7293571.6360781537 ], [ 1675234.2100650317, 7299075.3341537509 ], [ 1675269.7494398768, 7308673.0859208368 ], [ 1675329.5483795004, 7253599.5438603098 ], [ 1675367.3305277794, 7307227.4040240599 ], [ 1675405.0450141451, 7303041.834418972 ], [ 1675432.580907471, 7315851.3382479316 ], [ 1675434.0228084417, 7235946.7158178156 ], [ 1675481.1865290753, 7268746.6533288779 ], [ 1675539.8183819114, 7306866.3087775502 ], [ 1675570.2899534367, 7278383.5755198179 ], [ 1675608.1504838152, 7287234.8524019951 ], [ 1675633.799922287, 7298861.7283473155 ], [ 1675768.3681114863, 7271275.5353998775 ], [ 1675775.8096496968, 7292607.0566491317 ], [ 1675790.5303391172, 7261034.0000438849 ], [ 1675831.6035043586, 7283704.1573668821 ], [ 1675895.611762373, 7251895.2345317891 ], [ 1675927.5892312094, 7307148.8897760874 ], [ 1675932.2876161819, 7242442.7195268208 ], [ 1675967.4135315507, 7262073.7858120138 ], [ 1675986.387874265, 7243003.7542122956 ], [ 1676053.1944761868, 7298718.8193822205 ], [ 1676096.4846399978, 7312695.0372982891 ], [ 1676116.3256299756, 7264440.5536769675 ], [ 1676123.0367303344, 7238442.2137494376 ], [ 1676141.8039672622, 7267956.7003136594 ], [ 1676145.7832955488, 7310691.6322278278 ], [ 1676242.8258505506, 7244955.700902123 ], [ 1676255.9936326316, 7230483.0502493884 ], [ 1676259.0037704413, 7317134.0667815562 ], [ 1676273.2227237169, 7282351.4642813299 ], [ 1676314.9302436302, 7304219.6217717389 ], [ 1676323.5048694143, 7309434.9228257732 ], [ 1676348.0234051191, 7242767.7937593861 ], [ 1676371.1347362911, 7266156.6339583034 ], [ 1676434.4767350203, 7297378.1116983183 ], [ 1676435.9104629257, 7314712.0552199176 ], [ 1676448.5521586675, 7265677.1459222343 ], [ 1676464.2162116712, 7316401.5332989329 ], [ 1676477.7267118446, 7254581.0868877545 ], [ 1676492.0933367221, 7236649.4874765063 ], [ 1676499.338769858, 7256442.5087799681 ], [ 1676552.9204433635, 7277932.1483989833 ], [ 1676585.7719558722, 7293071.5266094133 ], [ 1676588.71796716, 7245723.9558697622 ], [ 1676609.6970173169, 7268858.0013457108 ], [ 1676633.221482777, 7247330.0863597197 ], [ 1676642.291681963, 7306724.3144566184 ], [ 1676669.6997654829, 7284754.8693252299 ], [ 1676739.3039441584, 7236727.3647380313 ], [ 1676827.960514622, 7292501.9789611734 ], [ 1676860.2662733651, 7271155.4076386159 ], [ 1676874.74645542, 7297084.5840249993 ], [ 1676882.0289991046, 7300555.1105658514 ], [ 1676903.2618869392, 7302736.2898747977 ], [ 1676931.0733745766, 7260458.2940577231 ], [ 1676987.4728303256, 7248739.177288685 ], [ 1676993.6311267968, 7255202.2468740838 ], [ 1677016.3094113288, 7262557.4276175126 ], [ 1677022.4302060662, 7253336.9737942861 ], [ 1677057.0656469839, 7234804.2966150604 ], [ 1677069.2392443714, 7312942.6735526389 ], [ 1677076.7195388307, 7238177.7266558763 ], [ 1677080.0542545097, 7317689.3716109321 ], [ 1677083.1480585849, 7299942.4783493457 ], [ 1677099.7261286266, 7237705.8158593122 ], [ 1677131.6527085055, 7272176.7893865844 ], [ 1677199.3248641894, 7266581.4739686158 ], [ 1677216.8865301025, 7273650.5002082298 ], [ 1677221.8136954792, 7316166.9700659756 ], [ 1677237.2092345273, 7293168.5246695215 ], [ 1677241.5218831555, 7319812.9491509423 ], [ 1677280.3780963928, 7277611.6686321432 ], [ 1677292.3412896192, 7293992.5175984502 ], [ 1677318.2751212006, 7234384.7924726484 ], [ 1677332.4479596573, 7264191.7093336312 ], [ 1677412.1004916087, 7242966.2514036596 ], [ 1677423.6223136601, 7283927.6228117244 ], [ 1677444.1519567119, 7286174.0900045978 ], [ 1677458.232821608, 7245610.1584590804 ], [ 1677475.44514125, 7252612.1876634303 ], [ 1677487.0087657408, 7311603.1704904512 ], [ 1677510.1117143086, 7239773.8631838905 ], [ 1677510.3029221357, 7229993.07098033 ], [ 1677522.7569763234, 7244932.4290656438 ], [ 1677526.2961023285, 7313324.5931942379 ], [ 1677542.5845513861, 7265650.4217074951 ], [ 1677579.4990613149, 7262107.9956399398 ], [ 1677682.8751334483, 7307198.9442436062 ], [ 1677751.2018882066, 7244196.8397951769 ], [ 1677759.7832449486, 7278658.597490414 ], [ 1677784.1057911979, 7298574.6211193483 ], [ 1677807.3499441952, 7317433.271126071 ], [ 1677835.8823697309, 7231147.9887827514 ], [ 1677841.878202331, 7305784.8149775108 ], [ 1677853.5248397901, 7231405.6412809221 ], [ 1677890.4467437395, 7272096.6273978241 ], [ 1677892.0672451942, 7244488.7721287096 ], [ 1677923.0708414204, 7272404.6330161775 ], [ 1677933.918483759, 7231839.1417219685 ], [ 1677947.1001396391, 7272944.6560389772 ], [ 1677956.2681840081, 7286093.457311416 ], [ 1677994.6465914382, 7286485.8478438472 ], [ 1678042.2194840303, 7317526.3342580274 ], [ 1678045.7838184321, 7254576.3694649646 ], [ 1678066.8490629958, 7274233.0725134285 ], [ 1678089.1291018799, 7252663.7831038991 ], [ 1678091.7104572915, 7299260.9159517037 ], [ 1678155.2848891167, 7282994.9612260442 ], [ 1678175.4187465219, 7319494.2152538933 ], [ 1678190.495279541, 7258119.3744335584 ], [ 1678207.4563961755, 7268762.0557853794 ], [ 1678215.902438265, 7304167.1783231543 ], [ 1678276.9367190353, 7305809.8020949923 ], [ 1678288.5139655105, 7233246.4865573952 ], [ 1678316.3967917105, 7254859.9157350035 ], [ 1678323.3598072301, 7281685.5130994422 ], [ 1678336.440249708, 7236595.3410815932 ], [ 1678377.913113141, 7283306.5454763668 ], [ 1678422.4087551991, 7295908.4737263201 ], [ 1678444.011581701, 7262816.2238714136 ], [ 1678464.5925751496, 7314560.4768388039 ], [ 1678485.6094138643, 7317082.1173723787 ], [ 1678507.2575233669, 7305099.0229994636 ], [ 1678630.2825724231, 7230630.6818863489 ], [ 1678636.4226366929, 7300315.693276871 ], [ 1678667.8190959366, 7313013.4218713213 ], [ 1678682.2314140836, 7268964.5796306171 ], [ 1678778.4101079453, 7234460.4931482673 ], [ 1678832.7841772288, 7308802.4372401582 ], [ 1678841.0295142594, 7246320.0791232754 ], [ 1678880.3071146589, 7295879.3121976266 ], [ 1678918.1703648737, 7285621.7337865876 ], [ 1678924.1842131882, 7287230.4709519623 ], [ 1678948.1692065808, 7272684.7973238183 ], [ 1678954.3028751891, 7250489.3020699183 ], [ 1678956.7504617858, 7308340.1644812124 ], [ 1678973.6617463371, 7270834.6545671979 ], [ 1678985.689809548, 7235349.5857491922 ], [ 1679026.4204811582, 7242402.8738238942 ], [ 1679050.6302347067, 7297659.3403085731 ], [ 1679093.1470861831, 7267228.4720880324 ], [ 1679138.7269507945, 7248174.9580882424 ], [ 1679151.4196412498, 7298894.0657657916 ], [ 1679153.5804797364, 7290295.7832519393 ], [ 1679162.6815466278, 7292456.2349252822 ], [ 1679169.870027377, 7291187.6394439004 ], [ 1679176.9701016471, 7283841.313800131 ], [ 1679203.6029982404, 7276158.4523884431 ], [ 1679227.4478764068, 7260144.7735674856 ], [ 1679242.7588485545, 7279334.1805991773 ], [ 1679260.0381695007, 7279147.5281396648 ], [ 1679357.5012932883, 7286438.4401756395 ], [ 1679395.3351020436, 7301251.1858805213 ], [ 1679431.0442085343, 7305419.7379252696 ], [ 1679467.7662444992, 7320273.5995093416 ], [ 1679475.2155505915, 7313392.9627630506 ], [ 1679497.2320315572, 7312822.2899408164 ], [ 1679502.9038871427, 7265688.6645367695 ], [ 1679563.0115432001, 7277879.1712061893 ], [ 1679566.1561564622, 7311517.4644062771 ], [ 1679573.4752042361, 7263849.3150770413 ], [ 1679595.7089719055, 7238911.4727543136 ], [ 1679621.60523309, 7309422.0656690607 ], [ 1679638.5952404824, 7282319.9449879294 ], [ 1679656.7626556281, 7242725.5953247687 ], [ 1679663.0783193484, 7251139.7705842024 ], [ 1679672.7977828018, 7294157.5026743365 ], [ 1679683.1372418292, 7320427.7098195162 ], [ 1679695.4125054772, 7241994.1439200668 ], [ 1679706.9972085219, 7260197.4426812604 ], [ 1679763.5591962717, 7303167.6854366213 ], [ 1679873.619905099, 7291759.8572972491 ], [ 1679900.3914534301, 7264080.7311854418 ], [ 1679919.2943683541, 7319902.6723654503 ], [ 1679935.1080207045, 7279153.3663984248 ], [ 1679949.9197534053, 7288628.4417052465 ], [ 1679965.3130507213, 7295829.0224947333 ], [ 1679967.7713481167, 7240148.4424592108 ], [ 1679979.634863795, 7278854.8646695018 ], [ 1679993.1368515345, 7288136.6560154604 ], [ 1680016.3051998802, 7235131.8611952066 ], [ 1680023.2838839982, 7254706.0636682073 ], [ 1680084.8135133574, 7256650.8807629626 ], [ 1680093.0291371981, 7266753.7020260086 ], [ 1680100.2844171934, 7232728.1104228422 ], [ 1680110.3437769087, 7258493.4870385239 ], [ 1680111.0166553888, 7304651.3215294499 ], [ 1680138.2327199979, 7296899.9808815708 ], [ 1680168.6882999227, 7319521.0918462584 ], [ 1680218.0341908252, 7286278.3904968444 ], [ 1680253.6749052946, 7299752.0875975955 ], [ 1680311.0860367343, 7237589.8138512056 ], [ 1680356.8344704695, 7307694.075228706 ], [ 1680386.7904251809, 7303172.8198210355 ], [ 1680405.2901630101, 7294391.9729399653 ], [ 1680411.3437305198, 7286556.9162300853 ], [ 1680417.020301573, 7277920.4481675355 ], [ 1680447.8121403048, 7293870.4731892738 ], [ 1680466.4334904943, 7303355.4219977129 ], [ 1680486.7492755754, 7302986.7583591053 ], [ 1680497.3934817233, 7281494.5097278496 ], [ 1680500.0130109324, 7237600.4891437534 ], [ 1680524.8438812641, 7288513.2223651595 ], [ 1680574.5344384399, 7266638.4838643046 ], [ 1680648.0836334622, 7271467.6470145481 ], [ 1680660.7311484262, 7270215.4458746416 ], [ 1680730.5205612232, 7295017.9543534117 ], [ 1680753.4987622807, 7281359.6364329364 ], [ 1680761.6753344196, 7231624.7357917279 ], [ 1680806.4829683269, 7241677.7935498087 ], [ 1680832.8872243247, 7288554.95012784 ], [ 1680887.7055429171, 7314313.7278788099 ], [ 1680932.1820737824, 7278778.7463598391 ], [ 1680959.8772187133, 7244246.7873151153 ], [ 1680979.5327707021, 7260310.3272125321 ], [ 1681002.1877939764, 7298227.139258083 ], [ 1681022.4925997418, 7251478.8040860724 ], [ 1681030.0904207963, 7320935.9731137827 ], [ 1681039.2489885294, 7231176.6056640344 ], [ 1681055.4986331502, 7252078.4804694401 ], [ 1681080.1567022672, 7279546.5836741636 ], [ 1681081.3341343056, 7287468.8340055021 ], [ 1681088.6122938867, 7319136.4488445697 ], [ 1681095.8372173989, 7245170.5780034782 ], [ 1681105.9113397701, 7272606.110269228 ], [ 1681177.0711410388, 7314771.0398866655 ], [ 1681188.8419353242, 7267736.4416601071 ], [ 1681189.4853794901, 7277575.9230808225 ], [ 1681210.8625885171, 7243905.37680881 ], [ 1681212.4676400253, 7317993.7492686063 ], [ 1681214.4256109791, 7263867.7279085275 ], [ 1681230.741058015, 7233069.361920489 ], [ 1681249.4145315324, 7267574.9447900727 ], [ 1681283.9692742219, 7283455.799798429 ], [ 1681303.2800771657, 7256903.163001772 ], [ 1681308.9893693929, 7244671.7194365151 ], [ 1681317.9442571905, 7317851.6923682699 ], [ 1681366.8164649992, 7282615.2102382639 ], [ 1681368.1147573951, 7258483.2809052393 ], [ 1681383.8120811861, 7246455.6672282014 ], [ 1681419.9632494482, 7299891.5790661955 ], [ 1681426.1324451794, 7259040.4573184792 ], [ 1681427.5471724954, 7263696.7926358376 ], [ 1681484.4790756137, 7308795.0828160206 ], [ 1681653.8956203675, 7277707.127563105 ], [ 1681693.9958312367, 7293850.2779889014 ], [ 1681727.8500820668, 7316453.4490786903 ], [ 1681765.3075442375, 7271714.7554085031 ], [ 1681772.485917835, 7314105.9130865624 ], [ 1681798.1444895701, 7277167.2892676238 ], [ 1681823.3975897178, 7241208.8938436117 ], [ 1681834.516532718, 7317518.3566513956 ], [ 1681875.6637832127, 7254019.6523738317 ], [ 1681893.2754270113, 7256355.4051912632 ], [ 1681926.0486672146, 7304922.3592826556 ], [ 1681950.0363127678, 7314282.6898067882 ], [ 1681965.3702713531, 7296845.4017545152 ], [ 1682019.3556633913, 7283777.4360837508 ], [ 1682085.5680606237, 7257168.7901805015 ], [ 1682118.8633713739, 7263665.6776271034 ], [ 1682167.2138350881, 7305001.0883690463 ], [ 1682170.6772036881, 7304732.0231363839 ], [ 1682269.8719721502, 7318343.6427489007 ], [ 1682302.4491238219, 7315779.27919323 ], [ 1682334.4745651467, 7241641.89253869 ], [ 1682341.3448715401, 7232899.5835727621 ], [ 1682359.1690051677, 7252692.863110831 ], [ 1682368.8631549159, 7299034.1751194075 ], [ 1682373.2623755054, 7291907.1487413691 ], [ 1682405.3315342695, 7299376.3210121114 ], [ 1682406.7185327215, 7251126.1425315747 ], [ 1682435.9593211135, 7312368.9353290442 ], [ 1682474.0082971451, 7254805.5275178952 ], [ 1682492.7888265664, 7244053.3720228504 ], [ 1682504.4734899551, 7308506.7681246046 ], [ 1682537.6830085795, 7263269.3681374155 ], [ 1682578.0596823241, 7319411.5817668298 ], [ 1682618.5767042448, 7288420.1317194533 ], [ 1682620.9756388571, 7281522.3011063477 ], [ 1682734.5922403613, 7286208.4011787176 ], [ 1682745.9113050364, 7236979.6388888452 ], [ 1682750.3237529704, 7245824.4782519117 ], [ 1682802.8347859667, 7257762.0729815783 ], [ 1682811.4575049765, 7303972.5310829235 ], [ 1682822.5202625659, 7287397.4711253643 ], [ 1682828.4369106542, 7253893.4124586834 ], [ 1682882.0392991449, 7297685.3940686965 ], [ 1682917.1630066938, 7277043.8774261065 ], [ 1682924.3998107368, 7259355.9505585693 ], [ 1682956.8158351139, 7256809.7531683454 ], [ 1682986.1269414488, 7266515.515218718 ], [ 1683011.4580013352, 7269460.4681289326 ], [ 1683024.8721079482, 7313889.5003159819 ], [ 1683035.2678472069, 7237722.0275343694 ], [ 1683039.8752892325, 7266814.561515999 ], [ 1683061.0788977803, 7268878.1954335272 ], [ 1683072.6016806432, 7300405.7935959613 ], [ 1683089.7632562832, 7294911.4564233851 ], [ 1683131.160138235, 7245249.8784542885 ], [ 1683134.3391880635, 7274739.1286706515 ], [ 1683138.0250046232, 7266226.8653412182 ], [ 1683174.7187170642, 7289619.0508548003 ], [ 1683201.4383218049, 7295662.0060352758 ], [ 1683247.1729986293, 7309039.7539336095 ], [ 1683310.1521049198, 7313342.8053366402 ], [ 1683404.2512490889, 7234528.7393437782 ], [ 1683409.9672504009, 7255797.5730842035 ], [ 1683438.6911345657, 7320284.6210776912 ], [ 1683444.6122392686, 7246436.5083316574 ], [ 1683469.97070404, 7276771.1203550836 ], [ 1683469.9821210736, 7235422.820846403 ], [ 1683471.6594383034, 7299572.4394606054 ], [ 1683486.6215115841, 7282090.8008602839 ], [ 1683486.6881561261, 7299591.2581339292 ], [ 1683492.3835802926, 7297442.9044907559 ], [ 1683523.0660104293, 7248286.6342713656 ], [ 1683535.9140446621, 7250039.1207960611 ], [ 1683592.3024516022, 7287244.1536660651 ], [ 1683651.5864350705, 7311591.9639896788 ], [ 1683658.7158839947, 7289779.9224912822 ], [ 1683683.0277177149, 7298988.0679415232 ], [ 1683699.8529111084, 7289951.5659886077 ], [ 1683721.3139733521, 7260900.4187862575 ], [ 1683737.4536212902, 7296266.3268403038 ], [ 1683740.7844592808, 7290231.6251493571 ], [ 1683749.1514826398, 7233176.2159227328 ], [ 1683804.1571205666, 7310385.4149043607 ], [ 1683817.3958871283, 7278287.8511392511 ], [ 1683833.9719997786, 7242286.2696611108 ], [ 1683840.9965254096, 7281208.4487030767 ], [ 1683873.4186551822, 7252071.3989160284 ], [ 1683944.8552634867, 7248770.4696940416 ], [ 1683951.952133904, 7311450.0732251992 ], [ 1683952.4217092122, 7312634.0803832812 ], [ 1683962.7433193207, 7287132.8993323352 ], [ 1683963.290230498, 7313290.8589674085 ], [ 1684045.3107450313, 7254792.9462917382 ], [ 1684051.4773859354, 7320354.4144344227 ], [ 1684065.3379862106, 7242064.8625467112 ], [ 1684109.874836223, 7282222.5133283529 ], [ 1684120.7865966153, 7260877.4961507153 ], [ 1684126.5113322774, 7233185.2194043817 ], [ 1684184.2373790275, 7265802.2424328635 ], [ 1684229.5109821814, 7295601.6505850889 ], [ 1684232.0652151334, 7262163.0007312885 ], [ 1684249.6498955337, 7319877.4901782097 ], [ 1684259.3591598135, 7314632.4606307223 ], [ 1684265.8258497564, 7235343.8729597768 ], [ 1684292.1407169113, 7247113.7605503881 ], [ 1684297.4425717075, 7247188.5099803396 ], [ 1684304.2625794513, 7320765.5036419127 ], [ 1684321.4132297868, 7285992.5811835527 ], [ 1684332.8166158467, 7267702.5304676993 ], [ 1684365.5054653303, 7296292.639050697 ], [ 1684422.6494447778, 7316142.5609377194 ], [ 1684458.9060364219, 7318176.7436162671 ], [ 1684486.6005026, 7251719.4672691692 ], [ 1684580.7935516755, 7263521.8922480568 ], [ 1684597.1845898966, 7304106.5959236603 ], [ 1684613.0661272116, 7295806.7360858144 ], [ 1684653.112745377, 7294677.3200280787 ], [ 1684664.9198915223, 7289099.6101380745 ], [ 1684681.9780236373, 7237600.8488257248 ], [ 1684764.1174840836, 7278544.8992776787 ], [ 1684764.8836441673, 7240620.6027535768 ], [ 1684780.5606690883, 7284219.0862695314 ], [ 1684782.4250489345, 7233110.5500638736 ], [ 1684791.309499643, 7287952.4915629346 ], [ 1684835.3773740842, 7279770.2599535454 ], [ 1684838.4100682561, 7312209.8404546184 ], [ 1684901.0007348841, 7297106.4073296199 ], [ 1684914.3167102686, 7244933.9003339782 ], [ 1684945.7059017641, 7307769.0734973913 ], [ 1684953.5757954128, 7279966.5752941305 ], [ 1684962.7292200327, 7309279.9814922325 ], [ 1684994.8496244501, 7282473.8718449492 ], [ 1685007.7494694055, 7275167.0070246924 ], [ 1685011.5361523721, 7233863.0793950157 ], [ 1685036.2581901362, 7302434.3619289603 ], [ 1685101.0967818359, 7268248.3681781748 ], [ 1685105.4697460914, 7285573.5123754414 ], [ 1685143.0929105598, 7240290.7483940851 ], [ 1685158.2929387467, 7239013.1779024648 ], [ 1685159.9512292035, 7315440.6358036958 ], [ 1685199.3261074028, 7303930.7131157462 ], [ 1685245.1253983809, 7241017.1150757959 ], [ 1685260.1290430606, 7265976.2723897984 ], [ 1685272.3546283115, 7249171.5076438347 ], [ 1685274.1158686737, 7259570.4414898222 ], [ 1685287.9567418559, 7250145.5525824577 ], [ 1685294.4525430053, 7284043.1910540015 ], [ 1685302.0812810902, 7263176.3492241828 ], [ 1685315.3322243113, 7309410.6547223171 ], [ 1685342.7244675928, 7264469.8443116862 ], [ 1685413.3494050687, 7310116.3875726163 ], [ 1685429.0589216761, 7281562.3051598053 ], [ 1685438.4288176403, 7242378.1291268775 ], [ 1685464.6157606563, 7234128.1429157658 ], [ 1685490.322149328, 7289141.3963250211 ], [ 1685564.5525153403, 7251002.9663196895 ], [ 1685578.2350100826, 7276602.7744559422 ], [ 1685622.6051419294, 7248623.8203861369 ], [ 1685625.0789592189, 7239309.4181915782 ], [ 1685625.8531471482, 7281855.5768143032 ], [ 1685633.5654885359, 7294040.9050469464 ], [ 1685664.3036567592, 7308337.7458091248 ], [ 1685694.7067987742, 7273010.4489205824 ], [ 1685711.1371764934, 7305395.5382723846 ], [ 1685717.4508008733, 7261619.6035385644 ], [ 1685739.0387803228, 7293774.0117514702 ], [ 1685741.2285049139, 7243642.0405335072 ], [ 1685774.3616523524, 7242018.9064386198 ], [ 1685853.2559090408, 7308374.0704935184 ], [ 1685861.6513665565, 7312262.7141444134 ], [ 1685866.3414310308, 7260333.6385529069 ], [ 1685927.4906959378, 7269718.114282608 ], [ 1685938.9926072003, 7257974.4049789729 ], [ 1685981.9849911376, 7272152.005239021 ], [ 1686011.4037385047, 7253122.0847565113 ], [ 1686061.567924347, 7252432.391944238 ], [ 1686098.5362045569, 7291825.9776365785 ], [ 1686118.4309793464, 7262533.4885675022 ], [ 1686159.2381122147, 7304837.5239583701 ], [ 1686201.4083237932, 7282410.9312933609 ], [ 1686289.4875007865, 7273921.9016799796 ], [ 1686342.4010732505, 7282761.0511571672 ], [ 1686382.217520922, 7310708.5532812821 ], [ 1686430.8216297918, 7299477.8437308017 ], [ 1686442.8068823623, 7237144.9391433252 ], [ 1686462.2504555283, 7244685.5647343202 ], [ 1686481.4162429061, 7261943.4022400137 ], [ 1686492.533961725, 7235356.7851815969 ], [ 1686582.396110405, 7275533.8594573876 ], [ 1686617.8677938764, 7250732.8605209813 ], [ 1686642.636140717, 7310673.1016013399 ], [ 1686649.694843234, 7259823.8781317919 ], [ 1686654.3573551222, 7245172.6456619995 ], [ 1686664.6050350186, 7279874.7158686174 ], [ 1686674.8670279137, 7272982.7790192394 ], [ 1686686.3355079268, 7235720.9494565055 ], [ 1686793.8962219325, 7314373.1749937879 ], [ 1686802.754783778, 7285061.6054466749 ], [ 1686807.8021010552, 7291217.4383212412 ], [ 1686838.6696845745, 7293802.9205205692 ], [ 1686851.2155062663, 7295326.7029188685 ], [ 1686895.5256375351, 7300518.3129169643 ], [ 1686919.4377819819, 7315833.9647059981 ], [ 1686943.6711528806, 7287796.1739628781 ], [ 1686965.0298089152, 7300558.2465365436 ], [ 1686979.0619289801, 7279556.8997251894 ], [ 1687008.39996, 7277294.9690992637 ], [ 1687060.2964250031, 7259770.735458415 ], [ 1687099.5054701623, 7264908.2453861898 ], [ 1687100.790180838, 7253494.5989414686 ], [ 1687143.2430464635, 7292766.2165193753 ], [ 1687151.8593926318, 7250228.4887063196 ], [ 1687180.254706027, 7275805.0482863793 ], [ 1687206.9839165751, 7293188.5989460545 ], [ 1687253.6055692576, 7262739.2745064069 ], [ 1687262.1634048137, 7291664.5479022162 ], [ 1687318.0165686668, 7314004.9332190137 ], [ 1687364.9578538383, 7270195.770021583 ], [ 1687372.4124066951, 7319271.0993790776 ], [ 1687374.2920966519, 7296046.4767273441 ], [ 1687375.8976696674, 7307720.2552268831 ], [ 1687385.4394196477, 7252182.1274460917 ], [ 1687410.9683436728, 7280100.0374672431 ], [ 1687420.0574890797, 7301003.2122228965 ], [ 1687448.7234366497, 7252485.5499532809 ], [ 1687473.3592205779, 7319236.7090450916 ], [ 1687480.0318756811, 7243430.5040857214 ], [ 1687482.0475577128, 7298543.4175012344 ], [ 1687522.3530106493, 7250680.2077950602 ], [ 1687554.3583198804, 7234270.0410646209 ], [ 1687562.4078413763, 7302377.2718190309 ], [ 1687578.4847393893, 7282751.5784828095 ], [ 1687578.6421344331, 7314676.6598097105 ], [ 1687622.0703282829, 7311876.6132946685 ], [ 1687640.99995, 7311853.6269031698 ], [ 1687675.4262493667, 7300259.6342079602 ], [ 1687710.8712643876, 7308800.6625872878 ], [ 1687781.3224992009, 7315178.6968508009 ], [ 1687882.0593974001, 7256115.8497650959 ], [ 1687984.4383383412, 7245082.2779920753 ], [ 1687993.6555023317, 7248636.5841376837 ], [ 1688026.1879985675, 7255005.3785576737 ], [ 1688058.3964610847, 7303257.5473979712 ], [ 1688155.0409498517, 7239542.6049643662 ], [ 1688213.1305380631, 7253113.4422960896 ], [ 1688241.1232518458, 7313963.1271373052 ], [ 1688289.6146824493, 7262772.9310961813 ], [ 1688301.4019134915, 7259150.2829163624 ], [ 1688319.2034174295, 7280275.828356442 ], [ 1688320.4566176469, 7320361.2446816079 ], [ 1688340.2984908158, 7318627.2382949758 ], [ 1688342.5076610756, 7292417.596498426 ], [ 1688354.7768898243, 7238516.353114876 ], [ 1688379.1601505298, 7241545.052291112 ], [ 1688387.1752204471, 7282833.3087571217 ], [ 1688389.6617036816, 7261561.750575453 ], [ 1688479.1218048953, 7315116.6401622398 ], [ 1688516.7933906682, 7288098.5468947943 ], [ 1688545.4966718715, 7271299.3127523391 ], [ 1688547.2894216399, 7304905.0967224641 ], [ 1688563.7203524299, 7272348.9084624015 ], [ 1688576.3466045521, 7292264.4282911131 ], [ 1688602.6697810884, 7281720.444637415 ], [ 1688618.1769197588, 7266836.2560399864 ], [ 1688638.6289855735, 7311601.3338739965 ], [ 1688681.5533241197, 7246386.4198533436 ], [ 1688731.3488088171, 7307075.0099261682 ], [ 1688741.7043137697, 7300588.8352003228 ], [ 1688760.2846133749, 7295487.5417611776 ], [ 1688763.0047347727, 7256534.5542091085 ], [ 1688763.421627651, 7240546.0794418678 ], [ 1688798.4693932156, 7271133.7097565001 ], [ 1688871.4861336153, 7306078.4228705056 ], [ 1688872.9428551765, 7264490.1948072268 ], [ 1688890.3845669059, 7256234.0293448213 ], [ 1688892.973877134, 7297451.9553302806 ], [ 1688949.7647204641, 7292698.7689758111 ], [ 1688970.9979685857, 7278854.5095878495 ], [ 1688989.6333912644, 7268183.8743253006 ], [ 1689006.2080461474, 7319425.6543154912 ], [ 1689030.5276555584, 7250566.5498411721 ], [ 1689033.5478219716, 7246176.8084043059 ], [ 1689057.9592450131, 7256218.4005560325 ], [ 1689058.6960956741, 7303032.7731953589 ], [ 1689108.1150199831, 7300117.3143562907 ], [ 1689138.8682148573, 7300208.5825449433 ], [ 1689146.9804773107, 7239649.8232902959 ], [ 1689203.2411441132, 7286543.2402009033 ], [ 1689213.1850459536, 7238994.3425252745 ], [ 1689246.459181228, 7290763.3225307502 ], [ 1689256.593085116, 7240096.3765494712 ], [ 1689259.1562213821, 7281461.14564 ], [ 1689276.1172230812, 7292877.5458587343 ], [ 1689284.6344998272, 7269027.6803690763 ], [ 1689351.6292433687, 7289054.2923263982 ], [ 1689375.1711119509, 7263791.3372656051 ], [ 1689377.7673534844, 7249896.8639120776 ], [ 1689406.9387286666, 7253181.1018923242 ], [ 1689418.9970417055, 7236283.1633675331 ], [ 1689428.5604870548, 7274782.7250475157 ], [ 1689460.5307468604, 7263176.095716022 ], [ 1689476.728403718, 7304313.0815203646 ], [ 1689504.3661554665, 7282207.025668446 ], [ 1689523.1310440928, 7299948.542684868 ], [ 1689535.2640052598, 7272945.1002179291 ], [ 1689562.5190070777, 7313679.5603410481 ], [ 1689582.5708456337, 7319126.8562642075 ], [ 1689590.3088934706, 7240126.1689355625 ], [ 1689592.3382075869, 7248605.0873334743 ], [ 1689607.7128992896, 7284072.1165351672 ], [ 1689639.4719900354, 7320548.753157693 ], [ 1689651.6059480188, 7293900.2436392754 ], [ 1689652.6731467128, 7295930.2080007801 ], [ 1689684.9275673283, 7238148.6508584321 ], [ 1689732.1205189314, 7247318.9128886601 ], [ 1689741.0938758492, 7241789.4350182507 ], [ 1689750.8985338921, 7308477.698318908 ], [ 1689761.0184928919, 7269780.9055661354 ], [ 1689773.7296489938, 7314643.7876029778 ], [ 1689814.3890568479, 7285698.0842881184 ], [ 1689822.4080066707, 7252892.0652340595 ], [ 1689822.9038383109, 7289513.304130001 ], [ 1689886.1721632862, 7296587.5011910116 ], [ 1689906.8552983808, 7282744.5041103987 ], [ 1689911.6532381652, 7252031.8145722393 ], [ 1689968.1635332839, 7240943.2199044935 ], [ 1690012.6205785759, 7258116.0947763054 ], [ 1690015.924014407, 7253527.5174128069 ], [ 1690039.4025368337, 7322035.4773140838 ], [ 1690051.8666727203, 7291339.1778104855 ], [ 1690054.2767326368, 7314297.3878784226 ], [ 1690064.1379593811, 7322355.2116796682 ], [ 1690089.6028108909, 7301304.7637457112 ], [ 1690104.8106651152, 7268746.9516049884 ], [ 1690107.3358269781, 7308180.1677491115 ], [ 1690133.8643740038, 7294712.9624535553 ], [ 1690188.9151004255, 7284808.79997 ], [ 1690233.9534046913, 7300592.29485936 ], [ 1690253.3296462311, 7285657.5027575744 ], [ 1690262.3347935742, 7239330.6418116437 ], [ 1690291.4153593197, 7236421.0237166649 ], [ 1690323.4778199701, 7279754.972204986 ], [ 1690352.1391748986, 7248669.5434510503 ], [ 1690401.6118550797, 7319094.3019876564 ], [ 1690401.6262916988, 7309604.164459506 ], [ 1690470.0386643587, 7235595.8660488529 ], [ 1690474.9348596693, 7277755.3084651241 ], [ 1690492.8789300879, 7241687.0131731508 ], [ 1690505.4002835364, 7288815.4125394868 ], [ 1690517.9222796059, 7252627.5295001511 ], [ 1690552.9577465823, 7319658.9739702772 ], [ 1690561.3451607465, 7290508.0978451436 ], [ 1690579.5220624651, 7277429.5244849054 ], [ 1690626.8316053872, 7240165.1700191516 ], [ 1690672.6142480697, 7262755.0147340624 ], [ 1690720.0029706245, 7319229.3259552727 ], [ 1690744.430948257, 7282056.9833160751 ], [ 1690827.8308854776, 7305679.0311826421 ], [ 1690872.0278171047, 7273221.2004188458 ], [ 1690885.9533404512, 7322520.9272783604 ], [ 1690891.4881385746, 7312574.2124226345 ], [ 1690909.035644158, 7246603.4559505321 ], [ 1690930.7160574938, 7274950.7442056853 ], [ 1690946.7230321229, 7239937.7410364188 ], [ 1690978.1874496092, 7263754.7063990077 ], [ 1691003.248962397, 7273794.6792957149 ], [ 1691011.3274874783, 7267574.3876166288 ], [ 1691013.3873077489, 7314466.6004239367 ], [ 1691031.045057941, 7255826.1025183694 ], [ 1691099.4049463216, 7302725.6366061252 ], [ 1691126.5049293134, 7321684.1812733402 ], [ 1691128.9770794159, 7300389.9996102676 ], [ 1691197.4807581783, 7239471.9879471073 ], [ 1691313.3838107986, 7297003.180719085 ], [ 1691316.1349215929, 7320827.0221929271 ], [ 1691325.770388304, 7309214.3285552468 ], [ 1691336.0089610051, 7279315.6918490743 ], [ 1691338.4569740559, 7267493.7680955604 ], [ 1691364.3022655332, 7273271.643368667 ], [ 1691414.2421266269, 7312958.6607890744 ], [ 1691416.080193538, 7240591.6722869333 ], [ 1691418.2158645112, 7280443.697551799 ], [ 1691443.2838259928, 7248814.959188181 ], [ 1691448.5041003888, 7268614.2890026588 ], [ 1691451.4310926048, 7252694.7363104271 ], [ 1691484.7479523353, 7293477.6066683568 ], [ 1691523.2266490017, 7276661.1739773853 ], [ 1691542.3172916428, 7255430.5597356968 ], [ 1691568.3404429788, 7318803.1951654097 ], [ 1691574.8607094565, 7249232.1506927125 ], [ 1691575.6147311798, 7293685.3404762754 ], [ 1691599.3793836124, 7258820.7544144997 ], [ 1691610.0780052373, 7281451.036435185 ], [ 1691624.2758771852, 7315454.4842030164 ], [ 1691670.4755373062, 7239862.9673782503 ], [ 1691690.2091226541, 7316351.1012838408 ], [ 1691712.1447400812, 7319899.0046279831 ], [ 1691733.9427767037, 7286410.3953619786 ], [ 1691772.9705423838, 7264826.9201170253 ], [ 1691789.5644596801, 7246038.4904743107 ], [ 1691799.4265493238, 7255206.7965546437 ], [ 1691809.7675681545, 7278472.6982181109 ], [ 1691816.3942404666, 7305884.538511958 ], [ 1691843.9741200344, 7272389.2034260826 ], [ 1691856.0854073295, 7290336.0924157035 ], [ 1691886.1723233706, 7244110.7095741732 ], [ 1691901.9040697422, 7254991.2028296469 ], [ 1691923.4339704732, 7287193.6977807647 ], [ 1691928.018610148, 7292269.1255293367 ], [ 1692036.3222676259, 7260534.251582318 ], [ 1692096.8761216523, 7294804.9452142129 ], [ 1692125.8344164158, 7292968.3393467013 ], [ 1692138.2858261815, 7321011.9114336679 ], [ 1692150.1593760259, 7317072.851726193 ], [ 1692156.2696406539, 7282625.1545568202 ], [ 1692203.4543763655, 7299129.7181105874 ], [ 1692205.8446953231, 7289557.5375636518 ], [ 1692213.5614856179, 7267037.9838012829 ], [ 1692221.2274171177, 7254186.3465881515 ], [ 1692235.9391429597, 7319968.9303649375 ], [ 1692273.9783637866, 7249161.0589195285 ], [ 1692288.5065635776, 7274482.6681986712 ], [ 1692292.2389199573, 7237362.6185646588 ], [ 1692356.8334475828, 7271314.0247194301 ], [ 1692385.6604500404, 7303968.6724880999 ], [ 1692484.3204747722, 7296950.5438888567 ], [ 1692549.3038117911, 7237876.7103578718 ], [ 1692565.5688853313, 7310836.0088754753 ], [ 1692649.4666151691, 7280394.6566615719 ], [ 1692652.3890295245, 7259931.3704061043 ], [ 1692678.2039456435, 7238303.2082233513 ], [ 1692680.9089847039, 7280921.5798589233 ], [ 1692709.6481240303, 7265361.6445123116 ], [ 1692725.9154793655, 7299225.6244733268 ], [ 1692735.4921329783, 7281237.5344962422 ], [ 1692793.474400437, 7261269.1515168492 ], [ 1692799.7472876064, 7315450.1527874693 ], [ 1692831.5308935747, 7291154.1848156508 ], [ 1692832.6851338136, 7311613.3908409066 ], [ 1692843.1464920726, 7298960.3078778852 ], [ 1692865.2736553606, 7318754.408817187 ], [ 1692902.5180771856, 7257703.937102424 ], [ 1692995.6617215299, 7297244.9680385534 ], [ 1693014.9037510504, 7251062.8782579685 ], [ 1693048.1658766135, 7244172.9745847983 ], [ 1693129.0206878271, 7237217.4244236685 ], [ 1693146.4627872866, 7291490.779993969 ], [ 1693239.7128879044, 7303116.1556607857 ], [ 1693258.8537219958, 7247306.8548770277 ], [ 1693274.1305993781, 7284394.1287773382 ], [ 1693274.3282230636, 7260362.1334677143 ], [ 1693280.5329327998, 7267442.5556551293 ], [ 1693283.9509839779, 7305773.9266024921 ], [ 1693343.1805977053, 7286691.2068329696 ], [ 1693399.4974883317, 7249986.5963560669 ], [ 1693430.2656641365, 7302307.7675891425 ], [ 1693439.4873135858, 7273564.4178418731 ], [ 1693441.0923213654, 7254430.0160515606 ], [ 1693477.8819413239, 7321735.0463060308 ], [ 1693486.6173631968, 7271905.5665588826 ], [ 1693489.0827042623, 7321261.9623537213 ], [ 1693490.6947946597, 7275762.7258621752 ], [ 1693492.6230724121, 7257497.2671779878 ], [ 1693546.5928863923, 7293613.4138208833 ], [ 1693546.7484369292, 7277352.1114718514 ], [ 1693561.7585013711, 7289893.3988971952 ], [ 1693576.2080987492, 7272745.2945147203 ], [ 1693609.9022726086, 7255896.6634869436 ], [ 1693622.3709808956, 7284080.3147182595 ], [ 1693660.9570857403, 7287337.5672140857 ], [ 1693662.4386397479, 7295952.4773669979 ], [ 1693705.7956417834, 7255893.9813789409 ], [ 1693727.3507064199, 7315246.6733045625 ], [ 1693747.1850191297, 7241069.5816179849 ], [ 1693766.0375226736, 7287728.1689740838 ], [ 1693774.1792797768, 7302906.2876565689 ], [ 1693780.9391519623, 7256423.0536302989 ], [ 1693801.0303746851, 7321018.8929341603 ], [ 1693815.4285717991, 7294924.5122744301 ], [ 1693823.4199836191, 7268141.3468520362 ], [ 1693848.5362883585, 7302226.3050736943 ], [ 1693857.5162663327, 7245582.1313399039 ], [ 1693858.1612324251, 7311317.5464542704 ], [ 1693877.5980828842, 7247778.820968573 ], [ 1693887.6909140861, 7260251.0635241345 ], [ 1693923.3574399289, 7263532.4248508643 ], [ 1693924.6829372721, 7245140.8213395374 ], [ 1693930.6740819972, 7304350.553325789 ], [ 1693944.7009289458, 7281497.9614984151 ], [ 1693984.7858733486, 7296700.8861053558 ], [ 1693987.3290069406, 7307324.1790653737 ], [ 1693992.2353716483, 7258959.740218834 ], [ 1694000.1389770368, 7287346.4483592678 ], [ 1694089.5965885073, 7243343.7968673455 ], [ 1694153.1505972587, 7288719.069405782 ], [ 1694155.9237367229, 7256223.5530175082 ], [ 1694165.4468100872, 7322151.6505146986 ], [ 1694211.2971677519, 7285778.0369015997 ], [ 1694224.3706617765, 7289460.6552409558 ], [ 1694229.4227690334, 7274173.9948959602 ], [ 1694249.305330568, 7256777.5753465081 ], [ 1694259.937546677, 7251765.2781349672 ], [ 1694289.7770169091, 7273925.4370545009 ], [ 1694315.0737991955, 7252497.7502315864 ], [ 1694330.2435787304, 7240608.31449576 ], [ 1694331.5208814442, 7269245.5251184162 ], [ 1694346.7956939314, 7247685.571461902 ], [ 1694363.2721238127, 7262334.667239151 ], [ 1694391.0226054695, 7313325.6643486628 ], [ 1694401.6108608081, 7323816.4918172183 ], [ 1694409.1961304955, 7290798.1210090229 ], [ 1694412.74088263, 7312994.6305911792 ], [ 1694415.6291420127, 7298203.2363207666 ], [ 1694417.3613326843, 7293737.4568302501 ], [ 1694432.6290676435, 7310565.7890448729 ], [ 1694448.8264231987, 7304893.8209064286 ], [ 1694512.6643973929, 7324242.6171926232 ], [ 1694515.3598090617, 7237540.7796213431 ], [ 1694579.0229715812, 7237311.3496690551 ], [ 1694589.1492166386, 7245750.3618132882 ], [ 1694630.8781212398, 7303754.6817523567 ], [ 1694640.4001029488, 7307723.7974922154 ], [ 1694682.9364394504, 7323508.2410772266 ], [ 1694726.2343499018, 7252481.5886362633 ], [ 1694830.0108452139, 7296414.2391776228 ], [ 1694849.9381560902, 7258264.213987492 ], [ 1694856.78237977, 7297935.8117787344 ], [ 1694874.670050693, 7257416.0828532837 ], [ 1694932.6031780434, 7246345.9898765348 ], [ 1694953.2354014083, 7285642.261065199 ], [ 1694976.3641500976, 7294667.9472914366 ], [ 1695011.1017825734, 7292788.101639376 ], [ 1695031.2295837873, 7238897.3562741699 ], [ 1695032.406065922, 7243553.5113593219 ], [ 1695093.4338776527, 7265247.9515223606 ], [ 1695100.2138361814, 7303918.2408278752 ], [ 1695109.5947532449, 7300380.1499151019 ], [ 1695116.5526339624, 7281021.0877363626 ], [ 1695163.0049499897, 7295166.8774659634 ], [ 1695170.7785378334, 7298649.9954118757 ], [ 1695193.3093854422, 7261697.2266975045 ], [ 1695251.2232767837, 7291894.1795575321 ], [ 1695275.6935726039, 7261224.88916671 ], [ 1695384.7000488502, 7259202.3037876803 ], [ 1695518.7086439088, 7273742.881943794 ], [ 1695557.5932413186, 7324364.9120569248 ], [ 1695594.4563048859, 7243959.545823304 ], [ 1695598.6759317769, 7264644.4454567553 ], [ 1695636.4394779596, 7278044.8594269427 ], [ 1695669.6800713709, 7319103.713791132 ], [ 1695888.9745392879, 7283192.9240507474 ], [ 1695891.2608306196, 7307061.6418089112 ], [ 1695893.5075833115, 7318274.2489406569 ], [ 1695906.5094781634, 7281185.1983123003 ], [ 1695935.6395447389, 7279110.1976462472 ], [ 1695949.5191657799, 7279783.1402605306 ], [ 1695996.3783149954, 7238957.5396386646 ], [ 1696058.3539879604, 7251858.1874337364 ], [ 1696064.460403, 7265248.0534974914 ], [ 1696118.7700685025, 7322716.1014149506 ], [ 1696133.6224156527, 7279247.0205308655 ], [ 1696140.1242301881, 7237120.6040815776 ], [ 1696145.0138519905, 7268649.6269033561 ], [ 1696198.9429138664, 7250436.0632702652 ], [ 1696200.5368923065, 7262238.9191416223 ], [ 1696228.0873116332, 7247011.0191032859 ], [ 1696235.8194777002, 7275024.650804637 ], [ 1696239.9489968093, 7252259.0164052863 ], [ 1696269.9348234879, 7279509.3147873031 ], [ 1696273.5302082179, 7275657.6041396419 ], [ 1696299.6076871306, 7300985.3575815363 ], [ 1696352.2079427193, 7265630.1879890049 ], [ 1696364.4242974448, 7246992.9402216822 ], [ 1696370.5880850577, 7323840.677545689 ], [ 1696385.1125331761, 7315439.8307726756 ], [ 1696428.134806887, 7245165.7632831233 ], [ 1696441.168512438, 7256709.7418161072 ], [ 1696448.4190791277, 7265838.8673733026 ], [ 1696484.4503047699, 7264825.6287914608 ], [ 1696507.4953909041, 7285590.8829454351 ], [ 1696515.4381016002, 7238960.4000374442 ], [ 1696523.6093057457, 7295669.2307720147 ], [ 1696544.548335687, 7301846.2762463903 ], [ 1696553.2759262577, 7236690.1272314275 ], [ 1696590.2367377572, 7270494.1735501057 ], [ 1696629.8451741801, 7315409.3152385401 ], [ 1696636.3766330054, 7263431.6235589273 ], [ 1696760.5577614622, 7307509.8524872586 ], [ 1696767.5454658545, 7263012.2331122914 ], [ 1696824.9774825685, 7281708.4845556654 ], [ 1696832.298609755, 7272081.8996704528 ], [ 1696869.1663189924, 7262626.3311935468 ], [ 1696907.9765842501, 7269293.8385537481 ], [ 1696917.7558439544, 7316485.8066908643 ], [ 1696924.2319457592, 7247974.7350724945 ], [ 1696976.055926274, 7282723.4953902122 ], [ 1696987.7472669093, 7275722.5535959601 ], [ 1697003.2153535858, 7324327.4082667017 ], [ 1697061.7053576123, 7272840.4505378427 ], [ 1697136.8907970926, 7239388.3967014449 ], [ 1697149.1751711287, 7325435.2702434538 ], [ 1697183.2706768091, 7324043.1851500655 ], [ 1697198.5271784833, 7246134.8960692603 ], [ 1697216.921165617, 7271264.3620552924 ], [ 1697266.8954875632, 7244976.5276996931 ], [ 1697279.2148812537, 7296285.3897252148 ], [ 1697284.2166358244, 7301474.7918414306 ], [ 1697299.0464083666, 7248586.0662491024 ], [ 1697307.8616471668, 7318937.0185251804 ], [ 1697337.6731338245, 7237500.9874617523 ], [ 1697355.6100681948, 7309611.4329623664 ], [ 1697383.3341522997, 7259613.3766924506 ], [ 1697397.4913970416, 7271589.2823086297 ], [ 1697410.5944447264, 7304091.5001090597 ], [ 1697417.2388006425, 7291931.552091999 ], [ 1697432.8442003434, 7297175.1860397169 ], [ 1697482.974679868, 7278485.6731406152 ], [ 1697553.6821271435, 7273853.8909871122 ], [ 1697639.1006083223, 7291072.6345033394 ], [ 1697639.3481790684, 7248663.0023512142 ], [ 1697689.9920917873, 7277500.9099147851 ], [ 1697699.5946602039, 7285651.0455419095 ], [ 1697701.3515878636, 7292408.0695576994 ], [ 1697719.1577640129, 7325999.8102100696 ], [ 1697722.3733071727, 7258266.765817849 ], [ 1697727.5783396508, 7280001.6744709164 ], [ 1697747.9065188072, 7292788.3787776642 ], [ 1697765.8249174184, 7268486.8387998203 ], [ 1697779.5799418776, 7282297.7344874525 ], [ 1697797.8344211732, 7272404.2122196835 ], [ 1697801.7840262582, 7274396.7548816334 ], [ 1697831.2884383497, 7323320.2791346787 ], [ 1697878.5220550979, 7271469.4912629472 ], [ 1697901.2814248118, 7316811.3997043427 ], [ 1697911.1601998659, 7250259.0284375995 ], [ 1697937.1207062085, 7324464.4124220274 ], [ 1697956.0192562384, 7323687.4678643169 ], [ 1697978.697714939, 7313442.8540662117 ], [ 1697979.7263819436, 7326010.6528871953 ], [ 1697994.2634238347, 7315979.081333953 ], [ 1698005.8882521924, 7303434.5535260262 ], [ 1698015.5651345577, 7287031.7921155319 ], [ 1698091.8513602244, 7277749.5419232082 ], [ 1698139.0749695206, 7315263.8165500294 ], [ 1698186.2754698761, 7310771.0547113884 ], [ 1698195.3551856263, 7299539.8306523748 ], [ 1698197.7531571346, 7263297.0449285349 ], [ 1698249.1664678366, 7314941.2558073001 ], [ 1698259.9451215239, 7264827.6881751707 ], [ 1698283.9912337845, 7261241.2034687968 ], [ 1698309.3015395403, 7242956.1606947714 ], [ 1698370.1687988574, 7311007.0139740026 ], [ 1698398.1092570168, 7296967.8902199585 ], [ 1698403.4149012764, 7250243.620537444 ], [ 1698404.7740271573, 7265810.3959435504 ], [ 1698406.7629367528, 7243802.8700580094 ], [ 1698467.6768286158, 7292566.5521165561 ], [ 1698486.7920416009, 7267942.0685899407 ], [ 1698532.8174743971, 7322240.9791309275 ], [ 1698544.4062439934, 7274507.0958544519 ], [ 1698560.3000352096, 7305885.9500826355 ], [ 1698581.9185281764, 7268884.2069986202 ], [ 1698627.6257001658, 7276870.3740826854 ], [ 1698628.4079974217, 7240762.9887061901 ], [ 1698652.1347022252, 7241949.8038627785 ], [ 1698698.6773520713, 7242022.2027951078 ], [ 1698703.0691507924, 7259328.5386485877 ], [ 1698793.803209156, 7243083.484452663 ], [ 1698811.4169525679, 7323734.9004710922 ], [ 1698814.0712718363, 7284960.5317336908 ], [ 1698822.3100095114, 7292795.467486104 ], [ 1698883.4889024347, 7241954.3360507758 ], [ 1698908.4261527369, 7238093.2497064276 ], [ 1698912.5022041183, 7290484.7538234675 ], [ 1698926.0448383244, 7314975.0524191232 ], [ 1698939.0445253239, 7303862.9041293217 ], [ 1698977.2442845597, 7306078.3135141283 ], [ 1699006.4578427176, 7324883.356830664 ], [ 1699025.8554242726, 7300822.2311190609 ], [ 1699037.7177457754, 7298633.8021770716 ], [ 1699047.3764337196, 7286743.5984408325 ], [ 1699189.5132191086, 7244080.0091824355 ], [ 1699196.9568016275, 7301951.3359397501 ], [ 1699202.6903514878, 7311513.7505594688 ], [ 1699208.0232973173, 7320139.4120612526 ], [ 1699217.3209771393, 7299750.1635904722 ], [ 1699222.5132148422, 7313010.4823209504 ], [ 1699252.0916038533, 7320031.4156637397 ], [ 1699292.8080620547, 7310651.7776982384 ], [ 1699301.5099526111, 7271392.2255327301 ], [ 1699309.8105021915, 7316734.9416511888 ], [ 1699352.6952514956, 7314334.7711522793 ], [ 1699395.0056392106, 7308965.3007901879 ], [ 1699404.4552534719, 7306040.8641586648 ], [ 1699407.8219918576, 7316521.8805917529 ], [ 1699424.7082399342, 7242179.8574694861 ], [ 1699482.0080814138, 7304664.540022417 ], [ 1699492.7114833046, 7259904.7105419356 ], [ 1699502.6420769058, 7254882.0261959797 ], [ 1699560.1407295782, 7271071.6643032916 ], [ 1699588.4664032452, 7245230.5665300619 ], [ 1699599.1438726827, 7258787.8655545702 ], [ 1699646.6655979517, 7265861.9543216657 ], [ 1699649.5305951417, 7285558.3424774799 ], [ 1699709.2912913738, 7293423.7741724374 ], [ 1699711.6057433635, 7254193.9477013163 ], [ 1699738.577668987, 7284057.4219702203 ], [ 1699763.1933471845, 7243257.8237512754 ], [ 1699799.237536974, 7295415.8457884351 ], [ 1699936.6296860138, 7260027.7075122865 ], [ 1699968.6108188624, 7284724.2655335227 ], [ 1699972.3477543839, 7310945.0810886677 ], [ 1700001.1742243781, 7286065.0304592447 ], [ 1700063.5937697061, 7280125.2089404259 ], [ 1700084.7319006752, 7277349.2610282032 ], [ 1700105.8546693427, 7323431.8175865551 ], [ 1700184.4811015346, 7323056.5506824814 ], [ 1700208.0424899599, 7248631.0173517931 ], [ 1700223.92864652, 7307971.9974876968 ], [ 1700254.9964267781, 7246249.1353767263 ], [ 1700268.5286787769, 7254415.6851176852 ], [ 1700341.6023901659, 7294617.1552687502 ], [ 1700341.9100726992, 7242873.3959560832 ], [ 1700363.3912499729, 7261477.3579594502 ], [ 1700397.9428251511, 7308178.4260166977 ], [ 1700407.039285054, 7272728.5974118076 ], [ 1700419.8453928737, 7284588.2767334562 ], [ 1700456.2023546328, 7310191.7137888493 ], [ 1700460.2472168577, 7292947.6069475748 ], [ 1700516.9477300835, 7280458.5194687238 ], [ 1700557.7808943824, 7259698.7549011959 ], [ 1700614.3149511905, 7274764.2910292577 ], [ 1700654.7823032113, 7239627.6593510741 ], [ 1700686.1703801963, 7241154.8969087042 ], [ 1700688.7613859426, 7313413.1405347707 ], [ 1700689.2860507567, 7282272.2379876282 ], [ 1700721.7466004896, 7244558.9093195889 ], [ 1700740.7092711458, 7301352.2117116302 ], [ 1700752.0939974384, 7275444.8851500703 ], [ 1700759.3928943607, 7290219.1952421116 ], [ 1700797.6286896104, 7302965.9318068884 ], [ 1700877.9545132129, 7272371.3699982408 ], [ 1700937.1787270659, 7298183.7880950822 ], [ 1700994.7076178186, 7290586.2788089886 ], [ 1701007.0538219376, 7293938.7060412392 ], [ 1701041.7849366853, 7310733.9748731917 ], [ 1701096.3814551714, 7276380.6920759603 ], [ 1701114.5404474873, 7253945.1915153451 ], [ 1701132.7699879375, 7324557.6867391225 ], [ 1701133.9324018473, 7291007.6874517882 ], [ 1701163.9732827041, 7259824.1529712984 ], [ 1701181.6594070573, 7288959.6783970213 ], [ 1701196.835901116, 7252401.4508731375 ], [ 1701247.2970982911, 7276789.0399926417 ], [ 1701255.3646704557, 7259777.1538285147 ], [ 1701302.3725692818, 7239808.0654347427 ], [ 1701336.097177702, 7319866.4065137273 ], [ 1701356.9579898114, 7246063.3230920443 ], [ 1701359.1591034916, 7326702.9028640911 ], [ 1701392.0748778523, 7268399.2234775443 ], [ 1701427.6364731512, 7273197.4810993588 ], [ 1701433.7434678434, 7281839.5464634504 ], [ 1701437.6025875767, 7324673.6153860958 ], [ 1701441.5376601033, 7325151.5963829653 ], [ 1701450.781156945, 7299647.6502159964 ], [ 1701454.6100715245, 7244370.5424534418 ], [ 1701458.1209227752, 7283042.9648862472 ], [ 1701495.5996332928, 7265972.2933348976 ], [ 1701528.9331299334, 7250068.4209807655 ], [ 1701566.490916268, 7276701.0394845176 ], [ 1701596.9858525177, 7280768.7652853634 ], [ 1701641.1003859683, 7268550.7235683538 ], [ 1701655.7267777626, 7306381.1510930033 ], [ 1701661.8605991779, 7251403.1889579315 ], [ 1701715.7429070754, 7304851.566479994 ], [ 1701747.6790895422, 7299116.5975030214 ], [ 1701757.1111750805, 7301756.7040538965 ], [ 1701770.8529441615, 7243803.7740449142 ], [ 1701779.0324370598, 7304888.797769702 ], [ 1701863.1339284719, 7297977.0699584773 ], [ 1701866.389266066, 7259153.0092478357 ], [ 1701918.1649597781, 7264236.3722780449 ], [ 1701921.3376961546, 7316032.1325964211 ], [ 1701956.3272810401, 7250456.0071502272 ], [ 1701983.1850109377, 7308615.4918441661 ], [ 1702046.4450294313, 7281580.8640395477 ], [ 1702049.0916587515, 7271578.3624547971 ], [ 1702055.207181389, 7306685.7122827685 ], [ 1702055.7116308592, 7271926.4499074947 ], [ 1702067.8001034227, 7316428.7383549558 ], [ 1702075.809647528, 7242689.7551101102 ], [ 1702090.0842903098, 7300989.874420478 ], [ 1702106.8251283155, 7278793.8792513087 ], [ 1702137.5060808447, 7325177.173711787 ], [ 1702150.7500457568, 7272337.2128646262 ], [ 1702153.0458749391, 7311761.9785807822 ], [ 1702163.0436492437, 7298350.043099476 ], [ 1702199.587605909, 7266615.3954589684 ], [ 1702211.4354479399, 7329400.8822355233 ], [ 1702222.1174049512, 7252260.171174949 ], [ 1702286.9055652549, 7279896.5015956406 ], [ 1702310.9953390935, 7280710.0529180011 ], [ 1702366.2116098539, 7279044.8406537212 ], [ 1702385.7777429845, 7265433.5034805844 ], [ 1702409.0794564253, 7245332.3462416641 ], [ 1702427.8693716815, 7283851.5366639411 ], [ 1702431.3765691151, 7240173.4026143719 ], [ 1702446.1244509856, 7258826.3440966895 ], [ 1702457.2536663031, 7282875.5086107794 ], [ 1702533.7384501826, 7294651.9290750464 ], [ 1702539.1174270699, 7316675.1175702112 ], [ 1702574.6795102996, 7286848.3200330883 ], [ 1702621.7010641519, 7285989.4383802097 ], [ 1702681.1010430348, 7272138.5782946711 ], [ 1702696.9616114511, 7309425.7581349052 ], [ 1702701.1953317786, 7302293.9446216552 ], [ 1702701.7216407887, 7279710.8012544196 ], [ 1702794.3286075995, 7238282.0210902905 ], [ 1702795.0013184003, 7252677.1066992935 ], [ 1702796.5130816239, 7320294.4215249028 ], [ 1702842.6803554017, 7255842.4581013303 ], [ 1702865.2413935009, 7241190.7672928199 ], [ 1702908.2850079103, 7254420.5765904849 ], [ 1702947.6858119417, 7286639.188567399 ], [ 1702953.5512836904, 7242085.201518381 ], [ 1702975.8589888848, 7256329.4375152132 ], [ 1703018.9507905603, 7263160.1938915681 ], [ 1703031.88103849, 7261867.331554465 ], [ 1703036.7436078507, 7327962.8400076414 ], [ 1703046.2808652176, 7301597.9362462619 ], [ 1703047.2487429602, 7247416.6762651382 ], [ 1703065.1490377972, 7330243.5399026247 ], [ 1703119.0045134171, 7320586.0372203458 ], [ 1703157.6981538003, 7257490.4287163354 ], [ 1703182.9892942978, 7285807.4964657677 ], [ 1703198.8087102603, 7266386.713020537 ], [ 1703204.1561840428, 7294008.4985076608 ], [ 1703262.3322219418, 7268474.3387874691 ], [ 1703267.5198779996, 7301237.9125139462 ], [ 1703268.3557025611, 7270739.0445427159 ], [ 1703296.4275646657, 7306207.6441984428 ], [ 1703297.2923361671, 7327885.753237552 ], [ 1703314.0016078348, 7273398.5772133935 ], [ 1703328.8618796645, 7270017.7884839382 ], [ 1703359.5082037118, 7323535.3547334941 ], [ 1703408.0616500685, 7241997.0507741459 ], [ 1703435.2718855047, 7298820.5209610444 ], [ 1703446.578423002, 7268273.9577419125 ], [ 1703452.4754636709, 7294923.094231952 ], [ 1703466.6422143569, 7300973.1534997365 ], [ 1703497.5881463424, 7313430.7779257046 ], [ 1703517.2371359018, 7315007.1929297801 ], [ 1703527.5880643446, 7295103.4852259019 ], [ 1703528.426904036, 7278387.39217191 ], [ 1703623.495727126, 7320866.8863585079 ], [ 1703665.1337514832, 7319280.9169582501 ], [ 1703675.3642482348, 7314407.1231989684 ], [ 1703746.2531229453, 7308344.9037375636 ], [ 1703772.2212239527, 7239854.7243241109 ], [ 1703831.6905667682, 7294334.7405066555 ], [ 1703832.3249099453, 7289549.2709746892 ], [ 1703905.9320426162, 7318640.3554855632 ], [ 1703951.8473861038, 7247359.4435839709 ], [ 1703988.7688790935, 7295242.2908549299 ], [ 1704031.5048585939, 7323581.0356709408 ], [ 1704037.654042159, 7238238.4111755313 ], [ 1704041.6719397153, 7311195.4581028176 ], [ 1704054.9064198942, 7310343.0314995944 ], [ 1704055.1666789826, 7298743.2923037149 ], [ 1704064.0454714545, 7248609.6229228526 ], [ 1704073.8822541097, 7273510.2908779513 ], [ 1704084.0307996257, 7314942.8043654198 ], [ 1704124.5736461065, 7291700.1804462438 ], [ 1704132.5568730477, 7255040.6512360014 ], [ 1704162.0212009787, 7243898.6249309424 ], [ 1704169.6589022214, 7305406.0437409431 ], [ 1704206.3183314241, 7301897.176442082 ], [ 1704213.2201159836, 7292757.8922519265 ], [ 1704215.1511238802, 7241552.3628830984 ], [ 1704254.4246640098, 7304551.9897127235 ], [ 1704269.2763418516, 7245202.4193449104 ], [ 1704281.736048056, 7280412.3025589129 ], [ 1704316.2963306084, 7248842.5114088021 ], [ 1704328.7796546195, 7270073.8383018309 ], [ 1704329.0267356026, 7324911.8813584307 ], [ 1704343.9206276194, 7239977.9641436944 ], [ 1704354.9566647743, 7282625.9538757186 ], [ 1704383.8525709673, 7281918.7583284872 ], [ 1704425.8331248716, 7261759.0242898483 ], [ 1704434.19783059, 7247347.309467081 ], [ 1704457.5258157286, 7323621.4525011517 ], [ 1704473.3276742331, 7320104.8112260774 ], [ 1704479.880824097, 7291923.3857259238 ], [ 1704506.451672358, 7303106.2221729392 ], [ 1704570.8809343181, 7243904.8211204149 ], [ 1704582.8336822847, 7319685.9376723161 ], [ 1704612.356852063, 7270759.5844117301 ], [ 1704618.0426141629, 7259061.4506286597 ], [ 1704644.5568154952, 7263717.611969253 ], [ 1704683.1106227897, 7311581.0612672502 ], [ 1704704.4518868621, 7298444.6281202687 ], [ 1704792.3929609228, 7239527.5745582972 ], [ 1704927.2776597706, 7241585.0387142347 ], [ 1704948.7494327051, 7238390.5920820637 ], [ 1705027.4573601715, 7289064.785696296 ], [ 1705037.1169045153, 7265047.3707134677 ], [ 1705049.0119795732, 7297951.0566784386 ], [ 1705091.013811806, 7283490.0353686819 ], [ 1705115.0725828507, 7328771.3579864632 ], [ 1705116.7533014026, 7282607.1475945218 ], [ 1705122.711392229, 7308242.8668841915 ], [ 1705190.8352852955, 7260777.565000861 ], [ 1705221.7581369542, 7288320.3490355257 ], [ 1705315.8745614623, 7309511.0020392947 ], [ 1705318.9384136321, 7311478.7956555802 ], [ 1705374.3779187677, 7300167.2231639763 ], [ 1705390.2069169069, 7281234.3931138236 ], [ 1705399.1173783795, 7287131.993332074 ], [ 1705439.5330268706, 7246515.8418176454 ], [ 1705442.9950997932, 7251825.8485044055 ], [ 1705484.5817358806, 7288637.8204945596 ], [ 1705582.5005454074, 7293770.2859762609 ], [ 1705607.9768620951, 7286595.9988058871 ], [ 1705608.8327350509, 7285571.5191642297 ], [ 1705678.8376645965, 7310856.7105811024 ], [ 1705679.486851071, 7276864.2409462146 ], [ 1705735.0447134876, 7252506.1763069369 ], [ 1705764.9637589394, 7299776.913153965 ], [ 1705785.9356700026, 7286291.8009512387 ], [ 1705860.4038794849, 7245614.946299769 ], [ 1705866.8085785548, 7294940.1528450884 ], [ 1705894.2190855206, 7315899.6366832433 ], [ 1705911.4211375036, 7308472.6243897323 ], [ 1705929.9331749992, 7240530.6433446296 ], [ 1705938.1035825319, 7285280.2584498962 ], [ 1706038.0269088377, 7251386.8192080287 ], [ 1706041.3666406539, 7269088.8186980681 ], [ 1706046.2308521953, 7249656.6378396554 ], [ 1706058.7734866207, 7262043.8393769246 ], [ 1706098.42077995, 7294516.1638918146 ], [ 1706098.9391098816, 7288862.1838998729 ], [ 1706099.6469741266, 7301998.2808256466 ], [ 1706123.7822708434, 7244971.6787299858 ], [ 1706139.6945296384, 7254297.4433183279 ], [ 1706175.233452487, 7289167.7854647841 ], [ 1706208.5748124728, 7318670.4895798378 ], [ 1706213.2412290978, 7329746.3161371751 ], [ 1706262.0718364017, 7271532.8641814077 ], [ 1706323.1004382151, 7313067.2458189083 ], [ 1706348.0005853386, 7313906.3168130079 ], [ 1706378.5075538261, 7266727.8420196632 ], [ 1706418.7724407276, 7328535.3188740518 ], [ 1706425.2987838415, 7248227.141889507 ], [ 1706431.1239732672, 7239503.0294699306 ], [ 1706463.7279054525, 7247668.052692418 ], [ 1706464.887338104, 7263337.9750444656 ], [ 1706466.1614209372, 7288417.0036983443 ], [ 1706480.0820849705, 7254758.5255259788 ], [ 1706532.4315772161, 7332063.317349161 ], [ 1706578.2229215656, 7321523.1765408227 ], [ 1706618.4001176476, 7287246.5014809342 ], [ 1706676.9560998548, 7259295.9553265627 ], [ 1706705.9391843835, 7248738.0395489894 ], [ 1706708.7376474177, 7315873.1235343171 ], [ 1706739.7776254481, 7263163.3668035688 ], [ 1706768.4804972115, 7306838.3777318401 ], [ 1706793.4622386217, 7252329.2865888895 ], [ 1706796.589442488, 7273505.7491772734 ], [ 1706799.9520856286, 7248167.3110644622 ], [ 1706804.9309935549, 7280802.2587860115 ], [ 1706841.1756156771, 7243487.2692606077 ], [ 1706887.0415503175, 7276167.0860922271 ], [ 1706892.0222291849, 7279012.4542571977 ], [ 1706932.9305947532, 7268247.4685515733 ], [ 1706946.2811167622, 7274174.908475426 ], [ 1706953.1922161935, 7258464.8904363839 ], [ 1707010.0805154433, 7282142.9933189685 ], [ 1707045.2164216135, 7284442.338995764 ], [ 1707047.2525638328, 7302825.865074791 ], [ 1707051.1589201281, 7266168.687605693 ], [ 1707105.8285131971, 7325344.2613309007 ], [ 1707148.4976989944, 7269581.3093864545 ], [ 1707155.2506846166, 7258116.335951834 ], [ 1707181.2020036143, 7291789.2661853069 ], [ 1707195.8288300417, 7326391.2973466162 ], [ 1707235.606444872, 7239346.4357669242 ], [ 1707242.4221635563, 7264041.0767371021 ], [ 1707264.5869590167, 7259609.1037690453 ], [ 1707282.4773665185, 7277755.4031438474 ], [ 1707283.1479564195, 7244622.2597979968 ], [ 1707293.8419942332, 7300682.3870245442 ], [ 1707376.4500829943, 7331111.8065052824 ], [ 1707392.2679388213, 7317106.7709084265 ], [ 1707468.0693292706, 7312107.3315630089 ], [ 1707473.372850294, 7302294.0269841198 ], [ 1707478.3767527461, 7294975.921493113 ], [ 1707547.0793885067, 7261501.6862138817 ], [ 1707565.5144955013, 7287383.5223784316 ], [ 1707574.9263889552, 7262369.5755241299 ], [ 1707582.3159860484, 7312693.4654653892 ], [ 1707614.4815338659, 7288540.6956451153 ], [ 1707631.2166468455, 7269881.026693698 ], [ 1707661.3863299862, 7246768.5952346586 ], [ 1707681.7563283409, 7330370.1416596118 ], [ 1707709.1814748014, 7290043.0977811757 ], [ 1707863.8077115596, 7333131.1941744154 ], [ 1707895.889917298, 7332042.3450070182 ], [ 1707897.3498211475, 7271521.9942135103 ], [ 1707942.7166227209, 7243815.8067351598 ], [ 1707943.1151285374, 7249541.1400479414 ], [ 1707990.4295996302, 7250667.8568548635 ], [ 1707993.9754999336, 7291578.0863649938 ], [ 1708013.5738446082, 7314961.1161980089 ], [ 1708110.7434478372, 7310885.3386842022 ], [ 1708116.8462267569, 7313634.2888023974 ], [ 1708119.9474760049, 7298698.1873687934 ], [ 1708119.9588212715, 7318520.7589189159 ], [ 1708149.1289319894, 7270390.0290741045 ], [ 1708151.4004639229, 7287095.2167217014 ], [ 1708161.7887321436, 7309027.3638169821 ], [ 1708167.2554736407, 7294559.6497059753 ], [ 1708179.8255575034, 7326368.4080309859 ], [ 1708183.4047755953, 7284470.7489569802 ], [ 1708197.1633624551, 7277586.4249130366 ], [ 1708274.2253743301, 7258303.3107127789 ], [ 1708275.7000474734, 7296123.9183179811 ], [ 1708276.5339954183, 7311767.8374603884 ], [ 1708291.3575517621, 7253085.8424225897 ], [ 1708293.1921372379, 7294334.4784256769 ], [ 1708370.3199912994, 7298557.3552907938 ], [ 1708375.515288718, 7289799.1344839614 ], [ 1708389.3927654666, 7245954.970348225 ], [ 1708506.1356914504, 7327366.8437909186 ], [ 1708571.5755110141, 7314817.4619701793 ], [ 1708657.2037270705, 7310718.1893106131 ], [ 1708679.1977500385, 7271312.9068544554 ], [ 1708691.467176198, 7271602.2888034489 ], [ 1708691.478721895, 7252932.5419050939 ], [ 1708695.9683389992, 7323971.8831263082 ], [ 1708696.4080940553, 7331386.7096910942 ], [ 1708728.5852310897, 7264184.3964627255 ], [ 1708747.8696495737, 7254154.5460558711 ], [ 1708770.2273126808, 7291180.7685331618 ], [ 1708771.2381573478, 7291327.9217670094 ], [ 1708786.1894390297, 7326582.7202287111 ], [ 1708786.5112908366, 7263247.7585209413 ], [ 1708798.1702560436, 7294518.1541462839 ], [ 1708802.7924952605, 7251193.3518133881 ], [ 1708813.0516486324, 7249964.5342005501 ], [ 1708836.5873831257, 7254463.0089071421 ], [ 1708880.4134234176, 7244464.0082487818 ], [ 1708896.0904562564, 7260301.1690356201 ], [ 1708918.4885927646, 7249841.3761449493 ], [ 1708929.3932142516, 7264595.5081536565 ], [ 1708938.0880765859, 7261721.2646380542 ], [ 1708943.8936425166, 7292649.3770435965 ], [ 1708953.6279622926, 7292997.5890942486 ], [ 1708966.5789116679, 7261715.8104828512 ], [ 1708985.0556048267, 7294610.3395303115 ], [ 1709000.3635036165, 7255883.1240339316 ], [ 1709050.3158052024, 7301710.5595150404 ], [ 1709055.7562420294, 7322524.8855771385 ], [ 1709077.1938786663, 7291430.1103778994 ], [ 1709102.950556207, 7311683.3725098101 ], [ 1709111.1206679258, 7250416.6038100924 ], [ 1709126.7776561494, 7294388.7083813585 ], [ 1709135.3258697041, 7268701.7492381781 ], [ 1709141.1857459962, 7326977.6609645188 ], [ 1709141.3220816546, 7322307.2949712295 ], [ 1709178.2711138646, 7276013.2480482971 ], [ 1709185.2963886368, 7286244.0870227516 ], [ 1709186.9558589687, 7328556.8214738034 ], [ 1709188.4854026474, 7273204.0944056092 ], [ 1709244.2580741933, 7334837.919754969 ], [ 1709284.0019066746, 7291200.8344999766 ], [ 1709321.8111841511, 7248835.4567160113 ], [ 1709332.695783962, 7304193.6922004959 ], [ 1709337.8972638722, 7253145.9176518349 ], [ 1709358.9993587399, 7317233.3936868943 ], [ 1709362.133718787, 7250391.6041852189 ], [ 1709379.2699941858, 7334742.164903231 ], [ 1709386.107705205, 7332841.622271304 ], [ 1709432.1524337921, 7286541.9798820531 ], [ 1709495.0061797393, 7261452.6734622214 ], [ 1709502.4536001715, 7240045.7779239118 ], [ 1709504.2387358802, 7331158.1098232232 ], [ 1709505.0835402422, 7262433.7946897056 ], [ 1709564.7826997414, 7259133.5852636779 ], [ 1709580.5026559383, 7268283.5002361871 ], [ 1709583.1176908929, 7270554.1551326038 ], [ 1709603.6617100041, 7314849.3270790409 ], [ 1709616.0541068781, 7262797.5181022631 ], [ 1709640.7560497883, 7290193.5500801019 ], [ 1709643.0983378312, 7287844.7303798916 ], [ 1709692.433536744, 7309280.3035970517 ], [ 1709723.821283818, 7293857.6440657554 ], [ 1709804.8823363762, 7306032.4177927347 ], [ 1709816.1679841266, 7247512.0759833138 ], [ 1709818.7361909468, 7290986.969817549 ], [ 1709852.8704641461, 7322122.046564172 ], [ 1709853.6109984727, 7240736.553629186 ], [ 1709882.3096120181, 7245610.638033513 ], [ 1709896.346163606, 7323108.4521215521 ], [ 1709925.2334015071, 7306239.3279345855 ], [ 1709928.3642719788, 7324183.5800460866 ], [ 1709981.3747440798, 7324218.1434089085 ], [ 1710005.0899001854, 7282774.688752763 ], [ 1710151.6464973267, 7303593.1877292069 ], [ 1710159.6112787507, 7314181.6579472497 ], [ 1710167.1950552035, 7245363.9407192478 ], [ 1710266.5704835888, 7326459.8229194516 ], [ 1710275.7316387366, 7269070.6236661635 ], [ 1710283.4900436811, 7328426.7890979294 ], [ 1710306.7919234224, 7270686.0680359965 ], [ 1710312.674957044, 7256909.2333378913 ], [ 1710346.9417614394, 7294660.8368396843 ], [ 1710347.1883432753, 7259989.9524618965 ], [ 1710355.0780530304, 7253951.2490255376 ], [ 1710395.9564753249, 7262709.5614566747 ], [ 1710404.827822119, 7286679.0714259129 ], [ 1710448.3494032349, 7296479.082365619 ], [ 1710472.7653585933, 7288989.2789988024 ], [ 1710475.8420609462, 7262654.2767777219 ], [ 1710524.6301019893, 7329750.6583881835 ], [ 1710565.9280029766, 7304624.890942513 ], [ 1710576.9020967525, 7312516.8768921057 ], [ 1710589.823386908, 7245658.9027220085 ], [ 1710631.7524160915, 7331895.5590023929 ], [ 1710633.8472222241, 7306544.3831823058 ], [ 1710636.7376288581, 7299385.4653862929 ], [ 1710665.0228916383, 7252562.085382238 ], [ 1710685.4947776464, 7272265.4285770133 ], [ 1710686.5570226782, 7319638.6550296023 ], [ 1710691.6029121254, 7335521.1937032687 ], [ 1710724.8181582198, 7281133.3325916221 ], [ 1710788.6380088278, 7312948.1561213611 ], [ 1710793.9631189413, 7292298.1829842404 ], [ 1710799.7113448209, 7294859.5128487218 ], [ 1710825.7906969767, 7275750.9053984787 ], [ 1710859.7184690342, 7254031.8503636774 ], [ 1710867.9751724447, 7318416.6759340307 ], [ 1710875.606112224, 7303046.2744817203 ], [ 1710877.3202946174, 7322760.0239884993 ], [ 1710953.5278107207, 7303743.434643778 ], [ 1711070.7124667249, 7318308.0077409642 ], [ 1711073.6356643732, 7335751.4438933125 ], [ 1711077.273397825, 7316617.2954840362 ], [ 1711098.5831800101, 7336438.2297350885 ], [ 1711105.4750224284, 7248694.6985283708 ], [ 1711133.2327196582, 7284818.7236064738 ], [ 1711162.3289598583, 7305637.0274858559 ], [ 1711210.2282871318, 7284096.0781243229 ], [ 1711228.824977638, 7300535.0566646485 ], [ 1711235.9970038736, 7335629.5750826998 ], [ 1711252.1856135614, 7332908.8147464944 ], [ 1711252.5967109879, 7276860.2357075708 ], [ 1711348.9189135546, 7257070.7625188334 ], [ 1711354.1759122987, 7311067.6810350595 ], [ 1711364.4491750975, 7280927.4862117823 ], [ 1711403.3842197252, 7275929.7886966094 ], [ 1711442.3148585276, 7298069.391949241 ], [ 1711445.7660532498, 7308563.2004774073 ], [ 1711464.9908762255, 7328566.0613527345 ], [ 1711469.8872065831, 7311684.6060638092 ], [ 1711478.6225065705, 7273575.2314212155 ], [ 1711492.4246930783, 7294367.2402168391 ], [ 1711496.8636421934, 7278915.6197535694 ], [ 1711506.0475229416, 7284138.7432909347 ], [ 1711532.5483611776, 7316785.3646486187 ], [ 1711546.4488006281, 7298251.2832267657 ], [ 1711547.5149176873, 7272665.4447846059 ], [ 1711549.4282846556, 7336589.3727599364 ], [ 1711577.5272635752, 7277807.060851125 ], [ 1711584.361190198, 7322654.0993100349 ], [ 1711590.8031247435, 7274024.0522654057 ], [ 1711601.3379793211, 7281880.8542563627 ], [ 1711636.5404708683, 7327501.0955884019 ], [ 1711641.2323764749, 7330702.9030013457 ], [ 1711668.4668764262, 7271225.9829714354 ], [ 1711687.1880415895, 7260032.7559878118 ], [ 1711715.8621180346, 7276297.0701432861 ], [ 1711759.6791400842, 7323285.1693540644 ], [ 1711762.4710557186, 7328408.3804343622 ], [ 1711811.8164682738, 7307086.568757168 ], [ 1711818.0377526421, 7329440.7480455944 ], [ 1711822.0056122106, 7262367.1884486936 ], [ 1711854.8603254561, 7253359.2267240733 ], [ 1711867.5191973676, 7328202.4674029984 ], [ 1711901.4888618225, 7265125.9248278923 ], [ 1711923.2845557588, 7332328.5747913728 ], [ 1711946.4844816385, 7324142.6963355336 ], [ 1711949.03348839, 7272009.5770757059 ], [ 1711974.3843047312, 7244465.7295380505 ], [ 1711978.8217985174, 7260012.9701153003 ], [ 1712068.0617333036, 7309823.0768678486 ], [ 1712111.9489792241, 7313891.2293133922 ], [ 1712166.4726861767, 7261769.2775214892 ], [ 1712171.3908848614, 7272500.1647743294 ], [ 1712217.1989563906, 7308790.6543907113 ], [ 1712232.3030201895, 7286288.3479977585 ], [ 1712233.5199511701, 7277947.0979803875 ], [ 1712273.2321539524, 7324124.1583149256 ], [ 1712308.1139474225, 7240796.131767666 ], [ 1712317.9671635665, 7286131.9011804415 ], [ 1712337.716005337, 7248952.0594861424 ], [ 1712345.7468891367, 7256667.0773958145 ], [ 1712384.9001207298, 7323555.5527639249 ], [ 1712395.0130972485, 7283189.5250847051 ], [ 1712421.227040156, 7318747.219663647 ], [ 1712425.9038934838, 7279817.0173388431 ], [ 1712432.2722345307, 7241658.6579857422 ], [ 1712432.9244764736, 7272068.6954831854 ], [ 1712488.4840751565, 7330655.5437250938 ], [ 1712506.7528526213, 7282791.0115195373 ], [ 1712506.9129724291, 7299728.3489449536 ], [ 1712511.4716694159, 7335448.3841383569 ], [ 1712521.3966708598, 7256242.6684423005 ], [ 1712530.1589519305, 7252792.264250746 ], [ 1712544.7074835196, 7301991.4552162616 ], [ 1712547.8375628339, 7305851.3021550179 ], [ 1712570.6282235032, 7311811.0837950762 ], [ 1712580.4038931034, 7331006.5313693648 ], [ 1712625.4962222383, 7276327.9709332623 ], [ 1712640.6796614525, 7256574.6824436272 ], [ 1712650.114364814, 7279609.6765400888 ], [ 1712659.9893802849, 7305584.8429255895 ], [ 1712698.5088214211, 7266818.1708833296 ], [ 1712704.462071158, 7325707.6590322191 ], [ 1712755.2240466764, 7269345.9826593809 ], [ 1712764.8363102993, 7250930.4517490249 ], [ 1712803.4107192731, 7283743.8985239901 ], [ 1712810.4181155306, 7318794.7991682887 ], [ 1712835.7187585998, 7283911.324810639 ], [ 1712844.1381814107, 7293121.1924457643 ], [ 1712860.6997139873, 7281684.5792899821 ], [ 1712884.2988070494, 7303183.3110083146 ], [ 1712884.7599559843, 7242681.8829989322 ], [ 1712903.0190772859, 7283956.2832415272 ], [ 1712919.8292956222, 7326968.2258244418 ], [ 1712924.1893810499, 7334590.7076589223 ], [ 1712956.0274294287, 7329252.6496608965 ], [ 1712989.8631422443, 7253465.1475777728 ], [ 1713044.6056008511, 7338225.2042484451 ], [ 1713108.8374938832, 7248298.1343708998 ], [ 1713132.8012974521, 7270788.6392834727 ], [ 1713146.4391266194, 7265995.4489091141 ], [ 1713156.7301332359, 7300712.6592595009 ], [ 1713165.564698, 7315072.178637905 ], [ 1713186.2040730871, 7274419.9892223412 ], [ 1713191.8652448014, 7263720.2179028429 ], [ 1713237.7851976585, 7251775.5144856656 ], [ 1713259.0933438528, 7319805.3111193981 ], [ 1713278.971681108, 7281007.6844850807 ], [ 1713306.0638441064, 7336631.6939063603 ], [ 1713328.5629569113, 7296955.1483131051 ], [ 1713355.4479909781, 7325532.7437973367 ], [ 1713362.1723691518, 7274629.341440442 ], [ 1713381.7684471414, 7269136.1554602142 ], [ 1713393.1738388937, 7290630.8798853634 ], [ 1713405.5630613302, 7258430.8255423093 ], [ 1713411.7150668439, 7267458.6669536671 ], [ 1713427.452505382, 7317432.2957457053 ], [ 1713461.6767308223, 7290984.3455594974 ], [ 1713496.6537925252, 7336128.532729812 ], [ 1713529.2066261987, 7247675.1515045706 ], [ 1713529.4748229939, 7327953.1345387539 ], [ 1713546.5011706001, 7273036.5878572911 ], [ 1713565.5387073113, 7240366.5148382671 ], [ 1713566.8733670202, 7331082.5097415401 ], [ 1713576.6884306939, 7253688.4023612216 ], [ 1713585.1663410447, 7240244.0633782009 ], [ 1713596.2774187452, 7323153.5401505781 ], [ 1713608.7657998528, 7245583.6367127243 ], [ 1713632.1802268408, 7257950.8826162871 ], [ 1713635.6409520158, 7256310.4887748538 ], [ 1713664.2723228061, 7320433.8450386962 ], [ 1713676.4245505945, 7289355.9519854346 ], [ 1713681.1688818294, 7331232.4816969065 ], [ 1713684.0227651992, 7303596.9480992956 ], [ 1713692.726075876, 7303102.3522925247 ], [ 1713705.9975580357, 7287198.7029505922 ], [ 1713721.2324232531, 7305706.9912397964 ], [ 1713730.7563294352, 7282632.565139208 ], [ 1713765.4349903422, 7305278.6320965001 ], [ 1713776.0413861887, 7254697.5951913772 ], [ 1713818.9251874029, 7340037.4091079421 ], [ 1713827.6065980622, 7258371.5192787135 ], [ 1713844.4941984906, 7289268.5418071914 ], [ 1713869.5318547371, 7305406.1490014987 ], [ 1713877.2265392956, 7272010.2031358909 ], [ 1713883.509546339, 7270156.6002610875 ], [ 1713891.6789960805, 7240911.6437676186 ], [ 1713905.6568281339, 7338653.77758897 ], [ 1713915.8515203078, 7258982.5490566092 ], [ 1713935.052570015, 7309984.4524414605 ], [ 1713945.5794950211, 7283111.4819573415 ], [ 1713971.9679477802, 7326948.9598870398 ], [ 1714012.2149143745, 7324515.7292262651 ], [ 1714035.6635682771, 7298951.6166446889 ], [ 1714038.6142528444, 7334147.8940762682 ], [ 1714052.2481761444, 7282856.9458860904 ], [ 1714056.531995486, 7328335.2615255602 ], [ 1714056.5479718649, 7248641.1272840081 ], [ 1714078.6563923687, 7282684.9922151687 ], [ 1714102.8111079801, 7265095.2809358174 ], [ 1714117.1468440664, 7299399.2850658465 ], [ 1714149.1429732107, 7294383.2013927596 ], [ 1714168.8554941311, 7283631.0526112523 ], [ 1714195.8913465454, 7254358.3110971488 ], [ 1714196.7973383064, 7306556.0206803232 ], [ 1714211.1563754035, 7267547.1347500831 ], [ 1714239.2555551266, 7331651.6129291952 ], [ 1714241.974975032, 7243480.0442678314 ], [ 1714350.4239844105, 7263106.8456857633 ], [ 1714476.2136205053, 7317373.8298359364 ], [ 1714516.6206845725, 7269469.0722995689 ], [ 1714516.9870816101, 7284974.8533423254 ], [ 1714567.0434477986, 7267620.7030990552 ], [ 1714609.8365010223, 7330235.1947841365 ], [ 1714625.6063339221, 7305558.6461891867 ], [ 1714629.5641423953, 7285495.9926124541 ], [ 1714639.2832601329, 7282727.4369460754 ], [ 1714647.7296214553, 7281118.6342066852 ], [ 1714673.3377193836, 7323257.202816206 ], [ 1714677.9417634029, 7244714.3322660401 ], [ 1714820.3546637087, 7318987.519340626 ], [ 1714827.7359453756, 7246350.4330075029 ], [ 1714848.775322204, 7302456.4805925516 ], [ 1714886.0238117808, 7282660.7827532329 ], [ 1714909.6283301285, 7255558.7782849092 ], [ 1714963.5041854631, 7319029.3757201638 ], [ 1715005.1208249102, 7301792.8728120979 ], [ 1715088.3776996096, 7318620.9906753795 ], [ 1715123.5967262769, 7261255.8499609912 ], [ 1715123.9221591735, 7274087.0675364435 ], [ 1715125.7799620966, 7291739.3474470032 ], [ 1715130.3600950188, 7283765.6040615747 ], [ 1715151.3656859, 7314345.9886885285 ], [ 1715170.7294459771, 7286920.5666466458 ], [ 1715174.1970951278, 7291699.7939405432 ], [ 1715199.1568010428, 7316353.7509201271 ], [ 1715233.1254207948, 7322804.1258348739 ], [ 1715234.5452954399, 7326254.5442261649 ], [ 1715254.0888401074, 7260428.243558269 ], [ 1715406.1208529584, 7312988.6163394945 ], [ 1715440.5406746224, 7285070.0632897187 ], [ 1715458.7961673196, 7277665.3399774041 ], [ 1715495.3399311535, 7320955.1268329388 ], [ 1715498.2950354281, 7275998.2163535478 ], [ 1715536.9351278157, 7309285.1046239128 ], [ 1715578.9782414453, 7279736.4080269421 ], [ 1715588.1396779169, 7299829.7140128855 ], [ 1715638.1098515661, 7252964.8914483804 ], [ 1715662.3584896564, 7277784.5835181456 ], [ 1715731.4345148867, 7330319.4438723298 ], [ 1715748.4842559267, 7326352.0450576209 ], [ 1715789.8396754293, 7317371.6345210047 ], [ 1715815.1329691433, 7306085.1043581106 ], [ 1715853.318236389, 7291656.4952664413 ], [ 1715863.3424927669, 7269857.3966674637 ], [ 1715869.5883495884, 7336698.8387476197 ], [ 1715911.8787929129, 7257130.6745002735 ], [ 1715917.1674776315, 7277327.3657645816 ], [ 1715920.7152348659, 7342902.5952508496 ], [ 1715924.7254878352, 7273727.6120270696 ], [ 1716034.6904318135, 7320835.191364808 ], [ 1716052.9009057572, 7318039.9303988777 ], [ 1716055.8708143919, 7251367.9368521385 ], [ 1716056.0786868369, 7293029.4008871568 ], [ 1716057.2246565796, 7257021.6619959511 ], [ 1716064.969991195, 7305817.1636929503 ], [ 1716079.036829724, 7323700.9964114623 ], [ 1716091.5707744882, 7287115.6055364152 ], [ 1716099.3679807759, 7273681.5054325759 ], [ 1716102.0265055359, 7288888.5704960087 ], [ 1716155.7649718202, 7270767.1166382255 ], [ 1716160.6611740629, 7322286.1023550807 ], [ 1716253.9491929207, 7248086.0961593557 ], [ 1716263.6015626811, 7265466.2104256405 ], [ 1716304.2793844179, 7335794.0924447114 ], [ 1716359.0626842731, 7310836.0901639052 ], [ 1716364.4114657817, 7302951.2449336927 ], [ 1716384.5902404035, 7305609.0317580961 ], [ 1716389.2828795817, 7253274.6031650994 ], [ 1716421.3838140881, 7321066.6477556918 ], [ 1716425.7059760748, 7311859.5749381436 ], [ 1716508.4219850632, 7319515.3703743769 ], [ 1716512.3951266536, 7321751.4525881028 ], [ 1716516.626133159, 7248853.2873297948 ], [ 1716544.3965104362, 7303192.0595946768 ], [ 1716551.447324361, 7244289.0055570714 ], [ 1716568.2358418817, 7244052.7458462249 ], [ 1716587.4866584882, 7252960.4976176117 ], [ 1716592.9259384461, 7312232.2277539847 ], [ 1716608.0210249026, 7245749.5548889861 ], [ 1716621.9886690595, 7318950.0891703507 ], [ 1716624.7803789964, 7257508.5183868036 ], [ 1716628.3605892684, 7275588.4992618198 ], [ 1716664.8425280068, 7315173.3548690975 ], [ 1716708.5428208455, 7325536.4251661533 ], [ 1716782.0431935848, 7269868.1375808557 ], [ 1716784.2307466879, 7332666.1402448183 ], [ 1716790.2365460324, 7274880.4136423133 ], [ 1716834.1720351886, 7248552.3903536312 ], [ 1716834.3144839972, 7327424.1875287099 ], [ 1716839.8951952436, 7319064.988322922 ], [ 1716866.5063100995, 7305876.0179850049 ], [ 1716874.3748970185, 7291586.3207178814 ], [ 1716887.1607627198, 7294589.0117473127 ], [ 1716900.0417725681, 7331675.1202538814 ], [ 1716982.6727912973, 7254749.8798033018 ], [ 1716999.3799797483, 7332314.7752174437 ], [ 1717060.3111222188, 7299149.7317414228 ], [ 1717103.7739077888, 7328392.1425599353 ], [ 1717136.7047358416, 7317534.692980418 ], [ 1717194.5155684929, 7339607.6941743242 ], [ 1717194.9875618082, 7332585.5011650603 ], [ 1717210.1852362754, 7246252.6044517383 ], [ 1717223.0650299108, 7339203.1416392978 ], [ 1717260.0795607513, 7330432.0585912792 ], [ 1717265.6545332612, 7291039.9037939282 ], [ 1717321.5487956968, 7289371.8183393693 ], [ 1717340.5295673476, 7297954.4266289268 ], [ 1717356.4668218349, 7244378.0499496507 ], [ 1717364.9689458753, 7336316.9556983262 ], [ 1717375.9979205579, 7255515.1268648421 ], [ 1717395.5234239644, 7274064.6370156268 ], [ 1717401.4435934802, 7280068.9549387209 ], [ 1717419.1982249813, 7284873.1026029699 ], [ 1717420.623908567, 7312239.7832577219 ], [ 1717450.2273525547, 7284743.3882844783 ], [ 1717489.5239164557, 7297514.6254000692 ], [ 1717561.9555507568, 7258058.7211348796 ], [ 1717597.4155490387, 7343151.2666103924 ], [ 1717627.9865128633, 7339716.6404472301 ], [ 1717632.482620914, 7253186.453246451 ], [ 1717633.0078612666, 7309142.9750909414 ], [ 1717636.8530208983, 7319548.6984827993 ], [ 1717651.2657069191, 7294813.8023978788 ], [ 1717674.7772498229, 7312324.4514878495 ], [ 1717682.8368148054, 7334349.3411084684 ], [ 1717686.8452362716, 7301364.2083698707 ], [ 1717764.0829883334, 7279606.2568395473 ], [ 1717765.5333683938, 7332532.8474587528 ], [ 1717766.2352062026, 7250303.8486400452 ], [ 1717768.1815882951, 7277621.3827552563 ], [ 1717780.4421762, 7273190.393699632 ], [ 1717806.1510218487, 7259267.2498186873 ], [ 1717814.9674381944, 7330505.8077030666 ], [ 1717818.231357778, 7272144.0488451086 ], [ 1717855.068096319, 7277025.6228263527 ], [ 1717864.1635593418, 7344447.7364025684 ], [ 1717875.1449442548, 7295338.1829921948 ], [ 1717895.3390834178, 7302838.2598547293 ], [ 1717926.4654342243, 7342274.3306254521 ], [ 1717938.3141054329, 7243162.7243819945 ], [ 1717960.7172916201, 7291685.1789235165 ], [ 1717969.3434606551, 7330601.2124266839 ], [ 1717977.8943586205, 7254712.1124063488 ], [ 1717982.9930073468, 7329037.493065902 ], [ 1717988.9879321861, 7242447.00101538 ], [ 1717997.8588955877, 7260527.3859519269 ], [ 1718074.4618688626, 7297243.1133974036 ], [ 1718126.4328009335, 7263012.410217071 ], [ 1718143.6523000831, 7309273.0732932454 ], [ 1718174.0981800715, 7292944.0190791609 ], [ 1718201.9640451863, 7293344.8093253132 ], [ 1718232.221222362, 7242612.7250299156 ], [ 1718243.0329584936, 7289365.3784305751 ], [ 1718256.7986134845, 7304818.6910438156 ], [ 1718258.1523000463, 7288737.6283522472 ], [ 1718268.6180665046, 7339137.3488162169 ], [ 1718282.6841157638, 7252556.7268207027 ], [ 1718296.0484412163, 7343651.1315525183 ], [ 1718297.8633367922, 7269915.3714628676 ], [ 1718306.8636027751, 7339928.3474108484 ], [ 1718309.2351976209, 7314054.9287513243 ], [ 1718331.4863825918, 7290201.7460517315 ], [ 1718388.3897605557, 7253158.596473272 ], [ 1718402.9647289026, 7276184.3421879448 ], [ 1718411.7300993996, 7256057.8759487523 ], [ 1718417.2586007593, 7253400.507490742 ], [ 1718424.8461383027, 7253618.6410020413 ], [ 1718442.229243743, 7319915.8688939568 ], [ 1718452.564870287, 7332757.8718934143 ], [ 1718458.0726138672, 7272479.7172946567 ], [ 1718573.6423660915, 7250298.6233299002 ], [ 1718596.1935672052, 7343293.0734074796 ], [ 1718672.4300123053, 7295901.3312751409 ], [ 1718683.4975094504, 7324268.7502872106 ], [ 1718728.2373275147, 7319851.8883959269 ], [ 1718756.7064643397, 7337726.7037711758 ], [ 1718797.9925692999, 7320288.2477955399 ], [ 1718808.1570203963, 7345516.9529767148 ], [ 1718856.4278968037, 7315293.5291092983 ], [ 1718902.0032177954, 7344648.6100202864 ], [ 1718916.8808978172, 7346223.3080367902 ], [ 1718917.0673515676, 7346618.6414533295 ], [ 1718920.6313466977, 7283220.7686209884 ], [ 1718927.94051055, 7331573.5638451539 ], [ 1718932.8016239703, 7291894.4267774569 ], [ 1718933.457555108, 7338468.8661958855 ], [ 1718983.2677507827, 7330813.2769218413 ], [ 1719009.3091285271, 7280493.4169639191 ], [ 1719058.0370604147, 7281359.5070826123 ], [ 1719137.0949816126, 7345302.6523242118 ], [ 1719214.3141355284, 7286848.8075302765 ], [ 1719237.6010179673, 7302764.188542041 ], [ 1719282.3064224988, 7242469.2897460395 ], [ 1719311.4129290876, 7317505.6494787438 ], [ 1719311.6727987181, 7320273.0471362006 ], [ 1719333.8278349028, 7271175.2956152819 ], [ 1719354.5874320799, 7300875.5481744567 ], [ 1719369.0562075854, 7271724.9281422356 ], [ 1719418.1766351887, 7293103.0519829439 ], [ 1719478.3461853603, 7308938.0055959327 ], [ 1719492.1095668087, 7348012.8154167747 ], [ 1719501.088923818, 7343926.3757548239 ], [ 1719507.2605407974, 7288444.3895080052 ], [ 1719567.9593043101, 7253416.9937464418 ], [ 1719587.9209230791, 7243020.1417593472 ], [ 1719613.9124806426, 7266931.0588323949 ], [ 1719614.8536179427, 7343311.7679537497 ], [ 1719753.1444819153, 7320550.8165515466 ], [ 1719761.2991401819, 7300611.1649998911 ], [ 1719776.0687006968, 7344137.0255291238 ], [ 1719786.2267326841, 7314807.0626995461 ], [ 1719796.9110407382, 7296230.0230727643 ], [ 1719803.6585023408, 7273041.5112229977 ], [ 1719818.4996527983, 7262685.1662246808 ], [ 1719836.1264897948, 7287092.7736049993 ], [ 1719841.3253738638, 7293904.0972342938 ], [ 1719857.8668586176, 7320773.9833693309 ], [ 1719858.8924405568, 7245828.1891845968 ], [ 1719862.7109796901, 7321105.7982327584 ], [ 1719877.3868484374, 7292845.1471940605 ], [ 1719949.8121412094, 7293285.4493411779 ], [ 1719959.7735238338, 7265604.0744144199 ], [ 1719965.5562733167, 7246030.4094939278 ], [ 1719985.4591989773, 7326178.5337793129 ], [ 1719990.5615390539, 7328092.5707635749 ], [ 1720016.2403526676, 7300955.7107340256 ], [ 1720029.5865739277, 7254326.3737561833 ], [ 1720045.7122477917, 7326338.9971940825 ], [ 1720055.8073472606, 7281462.7912643123 ], [ 1720061.8578074505, 7247179.0967011005 ], [ 1720108.4090814628, 7307213.774745455 ], [ 1720115.9367640279, 7310490.2277495749 ], [ 1720120.2497749729, 7309132.8010174204 ], [ 1720127.2443097522, 7310319.7920622015 ], [ 1720138.6163396596, 7304230.7981302505 ], [ 1720243.1995320562, 7330744.8631877787 ], [ 1720285.8949356552, 7322311.1664359216 ], [ 1720329.4690759049, 7255653.1978001595 ], [ 1720359.9134847885, 7338033.3520469395 ], [ 1720371.0534085727, 7257197.389454619 ], [ 1720374.9394944406, 7333113.0039965957 ], [ 1720392.990978749, 7268428.1994466558 ], [ 1720399.6133133203, 7326621.4308763631 ], [ 1720417.1863006616, 7338379.4154068632 ], [ 1720420.0518269099, 7278378.590813756 ], [ 1720465.2242490356, 7327602.5875594597 ], [ 1720512.0560717108, 7264662.3663004246 ], [ 1720516.4743228056, 7249582.4761760961 ], [ 1720554.9635545379, 7288289.4513099892 ], [ 1720560.489618869, 7346145.180572805 ], [ 1720589.1875803059, 7278608.7277313014 ], [ 1720636.1568658343, 7262081.002273283 ], [ 1720678.4119103875, 7351772.4922668226 ], [ 1720682.5701581384, 7348361.9793091882 ], [ 1720701.4331176039, 7329103.9335002331 ], [ 1720708.8338993038, 7268997.7463136287 ], [ 1720734.2811380792, 7272235.2489092462 ], [ 1720762.6758391913, 7259368.1897171615 ], [ 1720773.9044236124, 7281808.85944454 ], [ 1720799.8392746872, 7338376.610339731 ], [ 1720808.197214345, 7285382.3768860986 ], [ 1720810.9147414849, 7318111.058162855 ], [ 1720839.1555690076, 7336448.4844328435 ], [ 1720844.8998013907, 7272900.5918286555 ], [ 1720882.029097483, 7259001.9177416973 ], [ 1720989.1398235729, 7324801.8974190308 ], [ 1721026.1328623686, 7265803.6751272576 ], [ 1721031.1446957733, 7333004.6097476194 ], [ 1721059.192872443, 7316004.3446762385 ], [ 1721087.177575679, 7330580.4252836844 ], [ 1721091.5997944453, 7343374.695820949 ], [ 1721098.9804428611, 7336528.9458951298 ], [ 1721167.437198444, 7340046.4038278637 ], [ 1721184.1843835379, 7315242.3226297041 ], [ 1721194.3397556422, 7266955.7902239896 ], [ 1721274.4795981525, 7347935.3415987371 ], [ 1721300.178490656, 7340084.3711511577 ], [ 1721301.2540914523, 7304070.8943524873 ], [ 1721309.2438991391, 7326893.6690888666 ], [ 1721313.9190849299, 7338002.9196708482 ], [ 1721361.0349143539, 7281079.958986504 ], [ 1721366.1233920851, 7320607.1135787899 ], [ 1721370.9390824174, 7243070.2635406889 ], [ 1721395.7325715423, 7253539.3386256257 ], [ 1721397.5265378931, 7284234.0422981959 ], [ 1721427.6492293186, 7279909.2160413517 ], [ 1721437.4232338145, 7249269.45217463 ], [ 1721443.9918609089, 7341311.9719298165 ], [ 1721478.384327919, 7293242.0439457856 ], [ 1721528.9292963236, 7352142.9505792502 ], [ 1721532.1584238934, 7279914.7588302763 ], [ 1721542.1116434201, 7320412.4612071663 ], [ 1721555.7880053162, 7251728.2344868015 ], [ 1721586.7124810065, 7269809.4078815375 ], [ 1721648.9375525955, 7339857.2290536584 ], [ 1721651.2451064251, 7321848.1450416157 ], [ 1721655.8878988465, 7317671.6922576763 ], [ 1721666.4084987885, 7288656.2599525657 ], [ 1721678.6313711822, 7327996.2028053924 ], [ 1721725.8936154116, 7303382.1746627968 ], [ 1721738.7192667949, 7332452.5584591208 ], [ 1721750.3934299857, 7291641.2615288096 ], [ 1721751.7215958652, 7288736.4455906283 ], [ 1721762.6964363386, 7297222.9095703047 ], [ 1721770.4357982015, 7342661.4006190235 ], [ 1721779.4688144205, 7354378.3764084596 ], [ 1721824.254982786, 7258701.3214085447 ], [ 1721831.5707935316, 7298689.0046335682 ], [ 1721859.7624860913, 7328101.1234245822 ], [ 1721875.9387715254, 7340834.6503932448 ], [ 1721896.8424934291, 7255263.6335438043 ], [ 1721898.1197627143, 7336291.9522414012 ], [ 1721902.0784394792, 7254692.6711665755 ], [ 1721923.0052917381, 7285623.3505566157 ], [ 1721952.2067981798, 7286836.3837786159 ], [ 1721956.1882089626, 7297838.8129275804 ], [ 1722072.9532088516, 7287197.4119480662 ], [ 1722082.8720947085, 7285466.1344085 ], [ 1722123.2253546729, 7303301.73052283 ], [ 1722160.1169201238, 7268613.117243751 ], [ 1722174.1279000284, 7295725.0433256729 ], [ 1722193.5284059679, 7337190.7389416611 ], [ 1722202.5850075025, 7276416.5895169862 ], [ 1722224.9789810437, 7317044.9885631911 ], [ 1722348.7783862096, 7252528.9055498671 ], [ 1722411.5315260428, 7251556.5070498567 ], [ 1722418.9268205422, 7257594.59659654 ], [ 1722435.0237002831, 7342975.7868428677 ], [ 1722443.3308766831, 7321020.7405710565 ], [ 1722475.4122860832, 7262320.60515239 ], [ 1722485.7088555985, 7279054.4765764596 ], [ 1722489.9762064533, 7263893.9792227773 ], [ 1722520.5033109898, 7243678.4282000335 ], [ 1722529.0364009799, 7300591.9170185402 ], [ 1722551.4518088545, 7261111.1583189182 ], [ 1722571.4530340889, 7345001.4467016151 ], [ 1722593.7926266091, 7294734.4264842849 ], [ 1722608.5869618477, 7277678.8353284523 ], [ 1722663.1296902646, 7318137.5595280621 ], [ 1722663.5094193413, 7354413.3447660012 ], [ 1722671.8399941425, 7324800.9680205788 ], [ 1722687.4947565463, 7354228.457015587 ], [ 1722688.4378941495, 7288804.7071430292 ], [ 1722724.21315854, 7329802.4699069718 ], [ 1722734.1590968661, 7336565.6424912112 ], [ 1722754.7445471538, 7262156.1909479462 ], [ 1722768.0444410522, 7348059.8945696894 ], [ 1722772.4805114339, 7272633.5814583534 ], [ 1722781.5083200312, 7248211.099447445 ], [ 1722783.3919160957, 7300524.8096515602 ], [ 1722788.3462692166, 7313404.06571298 ], [ 1722818.8819393083, 7337437.7435530582 ], [ 1722843.3944816981, 7268783.9385312079 ], [ 1722844.8407044974, 7326428.189330684 ], [ 1722864.5202253326, 7349262.7324566767 ], [ 1722868.4635617838, 7329664.5813267324 ], [ 1722928.6814098191, 7316304.5368052712 ], [ 1722938.9876999524, 7315330.2305470109 ], [ 1723005.633760273, 7247729.763111922 ], [ 1723021.0730380244, 7295369.4492467968 ], [ 1723035.9272712541, 7247074.2690392649 ], [ 1723045.49483216, 7325235.3427892197 ], [ 1723048.1603121371, 7329500.908087261 ], [ 1723050.3443184511, 7309989.0346684521 ], [ 1723167.6746630846, 7306609.3331515184 ], [ 1723189.5129662892, 7306683.3718856396 ], [ 1723245.2656776556, 7321601.3438536776 ], [ 1723261.4307462736, 7345156.1864109784 ], [ 1723262.1934143784, 7325781.2287377194 ], [ 1723269.4449829163, 7310082.0062782196 ], [ 1723282.9898418, 7295361.6861744495 ], [ 1723294.9421708854, 7356369.1235472253 ], [ 1723295.969849993, 7332551.6808115263 ], [ 1723307.2202574569, 7330429.1430034898 ], [ 1723315.4445377088, 7305505.7483141357 ], [ 1723327.9941393489, 7299269.6039502537 ], [ 1723328.6477604751, 7286930.8653951883 ], [ 1723332.20811558, 7286089.1466592373 ], [ 1723347.1331233948, 7356130.7113709366 ], [ 1723348.1878109185, 7320552.5077816518 ], [ 1723368.3183429819, 7299450.5408957573 ], [ 1723384.4892329585, 7354684.1824732115 ], [ 1723403.8928625376, 7333208.3594836872 ], [ 1723410.209492909, 7268748.7600626638 ], [ 1723427.5785559658, 7330636.5063846484 ], [ 1723459.886316221, 7316323.9780279007 ], [ 1723466.0869999668, 7256055.2611402581 ], [ 1723466.8573990867, 7337111.1544553228 ], [ 1723529.1524868195, 7270877.3692365689 ], [ 1723552.3332929213, 7264018.2238611039 ], [ 1723559.4467506404, 7350826.4071408985 ], [ 1723578.8187516916, 7281307.4550911691 ], [ 1723600.1748792909, 7336084.0807285774 ], [ 1723608.6853512519, 7270440.7503071539 ], [ 1723658.1440593062, 7344075.8371407799 ], [ 1723673.2165571891, 7280785.7673669551 ], [ 1723676.3272574013, 7302993.6179067008 ], [ 1723678.4490408271, 7260478.7300727293 ], [ 1723703.0201827339, 7252253.2796871541 ], [ 1723736.4867650892, 7351527.3067131257 ], [ 1723762.0971190711, 7318521.7726883553 ], [ 1723786.47776, 7358347.7123267306 ], [ 1723834.0063028173, 7250373.9569444396 ], [ 1723867.4123358142, 7309373.9635156831 ], [ 1723874.9268194498, 7313100.4884587824 ], [ 1723890.1454000468, 7332040.8263767678 ], [ 1723890.4807341413, 7279315.490620126 ], [ 1723900.4673230781, 7292101.0685910759 ], [ 1723905.3132615257, 7246549.1830265848 ], [ 1723912.0773290177, 7252395.2641814174 ], [ 1723941.4466959087, 7331262.9317540815 ], [ 1723945.5111208907, 7306691.2211985225 ], [ 1724005.4024469368, 7312444.8228030605 ], [ 1724035.8263008764, 7302247.5670542493 ], [ 1724041.3282443886, 7286978.8829478789 ], [ 1724042.8995864317, 7243856.1351112127 ], [ 1724065.1326642646, 7322254.4222957678 ], [ 1724069.8964245447, 7307923.3644786514 ], [ 1724071.9511438506, 7291791.043411443 ], [ 1724076.8844787159, 7327812.492462324 ], [ 1724107.1915525084, 7343389.4231067067 ], [ 1724113.7043945414, 7338285.3423111252 ], [ 1724117.5780879273, 7345359.6218483215 ], [ 1724117.7482438707, 7309635.6861546719 ], [ 1724123.0951039423, 7279628.9042429756 ], [ 1724147.6443597998, 7338183.791022405 ], [ 1724154.0079248217, 7329947.9750174982 ], [ 1724199.983186132, 7264213.0478628939 ], [ 1724216.2052457386, 7276037.9634261141 ], [ 1724251.099886287, 7348273.723906694 ], [ 1724273.4607661143, 7279827.7513192231 ], [ 1724333.5792802533, 7288347.5148352999 ], [ 1724345.2472826815, 7256844.3316240804 ], [ 1724369.5888440912, 7262775.9355315566 ], [ 1724373.2179263975, 7330716.8182866639 ], [ 1724377.19167128, 7359960.0015495615 ], [ 1724396.6126402505, 7360665.3011869118 ], [ 1724427.7822199918, 7275287.1099801967 ], [ 1724506.6402406439, 7301010.3665944934 ], [ 1724527.001258702, 7274454.7672650833 ], [ 1724531.8739667274, 7260253.7890607193 ], [ 1724539.8636316166, 7336008.1673245216 ], [ 1724544.5790516823, 7245767.2380065406 ], [ 1724552.1798137857, 7322675.0487322845 ], [ 1724566.0504009777, 7296540.2943335827 ], [ 1724568.5817141759, 7258634.6865946921 ], [ 1724590.5816736701, 7344594.7447681669 ], [ 1724611.0215558843, 7298249.920895013 ], [ 1724633.1103847031, 7308703.8913026983 ], [ 1724640.7230896316, 7309644.6513050962 ], [ 1724653.5665631646, 7307619.6382483477 ], [ 1724677.8016932481, 7274726.6069663437 ], [ 1724680.8892035205, 7361092.9683435336 ], [ 1724722.0522006403, 7315461.7492277464 ], [ 1724728.2339434829, 7326816.8239689954 ], [ 1724739.2478756509, 7307989.1854263004 ], [ 1724757.7391781774, 7295166.3833635561 ], [ 1724787.0788845744, 7358265.2572265277 ], [ 1724788.4527766891, 7285973.2582542785 ], [ 1724793.0643886433, 7267430.8098975858 ], [ 1724798.1276553369, 7300908.5478284955 ], [ 1724874.1469716427, 7290605.4188741092 ], [ 1724880.8802109899, 7281014.6374624511 ], [ 1724890.6899390421, 7276340.4409334864 ], [ 1724944.9711894633, 7359134.760802336 ], [ 1724948.0908408179, 7261503.8639310803 ], [ 1724968.7253244552, 7362282.6591595523 ], [ 1725051.7410799915, 7268871.6924165199 ], [ 1725052.1818935061, 7355360.986587923 ], [ 1725055.344836096, 7294521.4702043766 ], [ 1725072.0635812811, 7298968.5586742694 ], [ 1725076.0065520552, 7253538.1921704933 ], [ 1725083.2110701972, 7360049.700877849 ], [ 1725085.3489972572, 7290837.9315522416 ], [ 1725086.9896246961, 7360009.5520156585 ], [ 1725137.2106714831, 7323598.8100676099 ], [ 1725160.3959787036, 7337576.2592031863 ], [ 1725166.3281441517, 7259183.6752445716 ], [ 1725203.0550123933, 7353747.6472055679 ], [ 1725228.6504681765, 7361173.9808637211 ], [ 1725307.5786921587, 7333190.4905890161 ], [ 1725351.6364110769, 7326230.8036739565 ], [ 1725353.5354007781, 7290862.0024482403 ], [ 1725357.440841797, 7349256.9187726015 ], [ 1725365.4150819222, 7325198.7281731125 ], [ 1725367.1899401671, 7340056.1257517906 ], [ 1725369.7395137087, 7297252.080706683 ], [ 1725371.0464675773, 7335671.1859666053 ], [ 1725423.2362428398, 7354295.3669661134 ], [ 1725431.7612040495, 7278245.8582781162 ], [ 1725522.7584071585, 7312971.2705252096 ], [ 1725525.7432384037, 7270684.5957041979 ], [ 1725534.6988553107, 7329081.8089620424 ], [ 1725540.7748593781, 7273609.4378137216 ], [ 1725550.5871167129, 7307545.897104755 ], [ 1725574.1083393777, 7317739.4116389258 ], [ 1725591.3526637841, 7331031.9634643793 ], [ 1725591.9449400026, 7268099.3490801593 ], [ 1725614.3326173893, 7336908.139772187 ], [ 1725615.1750388993, 7301228.0205095476 ], [ 1725632.0570531392, 7337207.3370599514 ], [ 1725635.3445634895, 7289179.3357287915 ], [ 1725686.4620029605, 7285536.2388584381 ], [ 1725709.1141767555, 7264100.1512658242 ], [ 1725744.3799628331, 7248130.926724446 ], [ 1725769.6481768824, 7246206.9080329156 ], [ 1725770.1436993619, 7328294.2635227647 ], [ 1725776.8820641423, 7287008.2293776767 ], [ 1725783.5551658953, 7361159.6056532422 ], [ 1725784.1609523175, 7308530.9749296242 ], [ 1725787.8597382531, 7318479.5313683106 ], [ 1725791.6461063228, 7324269.8699376835 ], [ 1725835.7737550861, 7274905.8797965031 ], [ 1725836.1910247668, 7282310.0675001433 ], [ 1725850.2603823051, 7343313.9176325165 ], [ 1725872.9743193425, 7348341.2265829798 ], [ 1725894.081095038, 7253755.7182351314 ], [ 1725910.360454113, 7287346.7966593849 ], [ 1725923.1189444424, 7368873.5216135578 ], [ 1725931.9994831099, 7326237.8546346854 ], [ 1725937.3000301451, 7298027.8047892451 ], [ 1725946.1857723396, 7341668.80300989 ], [ 1725983.7974228158, 7352793.4007029301 ], [ 1725987.1091031029, 7346990.5048151929 ], [ 1725994.3357022039, 7264185.6875368059 ], [ 1726019.6557208782, 7368233.157447394 ], [ 1726040.9405899434, 7278109.2766277166 ], [ 1726059.9566909086, 7357120.5155210625 ], [ 1726061.2790495961, 7249697.4220941188 ], [ 1726072.25355795, 7309470.2441911111 ], [ 1726150.3839712266, 7372019.8853067672 ], [ 1726160.7720016513, 7277116.6747091785 ], [ 1726163.7802503044, 7366354.9203904364 ], [ 1726179.9520178672, 7264967.4494245872 ], [ 1726209.3698991491, 7370430.0447960654 ], [ 1726210.9127394697, 7304152.8728547748 ], [ 1726253.9448506059, 7350534.7174124261 ], [ 1726259.4588717187, 7307648.592632954 ], [ 1726297.9574638642, 7381118.4558724351 ], [ 1726316.6179269641, 7328279.7002212955 ], [ 1726317.4572366537, 7335787.4901999533 ], [ 1726341.6317898636, 7268608.6849370077 ], [ 1726361.5550397825, 7374921.6747948257 ], [ 1726365.5994151179, 7371326.4123709993 ], [ 1726368.6246284866, 7365452.1349720247 ], [ 1726372.5897322078, 7375268.1710374299 ], [ 1726375.8994174856, 7325704.3104998944 ], [ 1726382.8085752705, 7293774.2417728379 ], [ 1726383.4946000804, 7281623.9302586541 ], [ 1726391.4652925082, 7367791.584263809 ], [ 1726401.1783956299, 7248462.6289485237 ], [ 1726407.9243101021, 7258302.1494731875 ], [ 1726450.3529003377, 7300361.3880627658 ], [ 1726456.4463536304, 7299421.7112206817 ], [ 1726473.4978364552, 7374699.7322167307 ], [ 1726494.9704225073, 7365854.8456194075 ], [ 1726524.7365313529, 7371381.6753845448 ], [ 1726540.6337735378, 7323914.8116571475 ], [ 1726550.5311610098, 7338973.6697363583 ], [ 1726556.5458326996, 7256569.0917791212 ], [ 1726570.5253793565, 7319816.2449115124 ], [ 1726579.6078639096, 7274217.4302938506 ], [ 1726625.7916469392, 7300561.4419414839 ], [ 1726627.4133017664, 7376869.8781238422 ], [ 1726639.3480717626, 7251270.8605646025 ], [ 1726693.9443507083, 7267381.0888140053 ], [ 1726699.0438972465, 7275731.2899493258 ], [ 1726705.8945253596, 7299137.0516326455 ], [ 1726781.4790261062, 7324543.8397437343 ], [ 1726800.6069917323, 7335641.4669027021 ], [ 1726815.3674767744, 7357798.3431506995 ], [ 1726821.1687707976, 7351585.2043284923 ], [ 1726828.2336426834, 7378715.7755128779 ], [ 1726848.826174052, 7366530.7220331719 ], [ 1726868.6966162047, 7363319.9231266323 ], [ 1726879.243226829, 7388176.3683581669 ], [ 1726888.2703813899, 7363076.3154251473 ], [ 1726888.9990185662, 7353365.2848524125 ], [ 1726915.0469817193, 7296640.8346702233 ], [ 1726918.8031663934, 7275581.0178851197 ], [ 1726942.0483603887, 7332415.6879735114 ], [ 1726982.2887392011, 7253487.5258448673 ], [ 1726984.4942266068, 7256130.1268208371 ], [ 1726985.5183319526, 7313793.3991202125 ], [ 1727007.1811711658, 7307611.6205999497 ], [ 1727025.2289225485, 7318016.807057078 ], [ 1727056.4497949611, 7281829.5371165574 ], [ 1727067.614336513, 7245106.0121556018 ], [ 1727068.7789932573, 7285360.724344342 ], [ 1727113.8653716871, 7247264.4008414159 ], [ 1727135.5160872457, 7311962.2863278026 ], [ 1727140.8187199105, 7343555.2943503773 ], [ 1727151.2370289275, 7362213.0484074671 ], [ 1727205.3644484156, 7288285.0253835265 ], [ 1727207.6785268167, 7318115.122392972 ], [ 1727210.7561559994, 7303429.6828084644 ], [ 1727212.4149283175, 7260573.3767859051 ], [ 1727221.4632337962, 7289220.9616486058 ], [ 1727245.6547035731, 7247123.8482521269 ], [ 1727248.385548267, 7273393.5874050641 ], [ 1727252.1791829108, 7244325.2777415579 ], [ 1727272.8690546534, 7383272.603442153 ], [ 1727274.9383020082, 7255724.2299698628 ], [ 1727281.022650294, 7288270.7437320976 ], [ 1727281.1495080735, 7271307.1246935688 ], [ 1727281.3964940459, 7301043.6887317142 ], [ 1727282.2131311314, 7262262.3994792271 ], [ 1727282.8691716557, 7294725.2922020527 ], [ 1727326.1364353723, 7278408.9854531363 ], [ 1727352.0157845705, 7338920.6745556304 ], [ 1727368.6595798205, 7275346.8388899975 ], [ 1727383.7220931884, 7366511.3231642181 ], [ 1727388.3390413378, 7384147.9363442371 ], [ 1727399.7100432387, 7320697.765827694 ], [ 1727407.58505747, 7269532.5615846505 ], [ 1727414.0820320274, 7367859.3625786621 ], [ 1727420.6812157521, 7326893.0856448999 ], [ 1727461.1395393405, 7365873.5071120327 ], [ 1727465.3181755003, 7339527.0899942806 ], [ 1727470.7287796978, 7333094.3693814306 ], [ 1727474.5479048977, 7282312.8872943139 ], [ 1727519.0845129506, 7273151.4484539935 ], [ 1727529.5679221565, 7387845.4021125818 ], [ 1727578.2703029444, 7389030.9716199143 ], [ 1727600.185585438, 7283909.4561835155 ], [ 1727604.9345355481, 7260330.6733636698 ], [ 1727622.7616907237, 7252108.3380692648 ], [ 1727625.2774797999, 7347319.2208848894 ], [ 1727629.9030579575, 7246087.1639862368 ], [ 1727634.7222407202, 7303004.7165399641 ], [ 1727646.2524846974, 7376379.5330551546 ], [ 1727650.3797935299, 7305926.1548848813 ], [ 1727681.1723261925, 7302303.9870316423 ], [ 1727688.3552962819, 7258509.4574967353 ], [ 1727691.4080741438, 7361521.01727458 ], [ 1727708.430740911, 7364078.5071128188 ], [ 1727716.3977889305, 7347851.120759991 ], [ 1727725.2922285232, 7309891.7520321077 ], [ 1727732.7515635134, 7279617.2864396609 ], [ 1727733.5310364445, 7322254.34786 ], [ 1727751.6371409113, 7314404.1024210956 ], [ 1727755.139352507, 7322542.0082096485 ], [ 1727763.5232762559, 7336831.4722502111 ], [ 1727785.6939834324, 7341780.978438694 ], [ 1727790.2549700406, 7294559.3736180896 ], [ 1727807.8134973918, 7275596.9506279975 ], [ 1727849.1145847151, 7307195.6092745038 ], [ 1727863.6838609583, 7376842.1329384279 ], [ 1727890.4575765592, 7264292.4503675709 ], [ 1727904.9957891074, 7353230.4114117473 ], [ 1727930.7093505573, 7274983.6192928599 ], [ 1727942.5331514026, 7324785.8271831525 ], [ 1727945.9817903759, 7342579.2982712416 ], [ 1727946.0308677598, 7328345.1994665992 ], [ 1727957.9194915004, 7336111.8173415996 ], [ 1727973.7674330082, 7309592.5604864145 ], [ 1727996.0946622496, 7316013.8961583925 ], [ 1727997.4878868852, 7387539.9071850497 ], [ 1728028.4402965074, 7362777.5090087578 ], [ 1728044.4080137503, 7330019.1574795917 ], [ 1728053.7309649484, 7366716.6800949229 ], [ 1728064.0886281808, 7298763.0259529836 ], [ 1728072.5114636323, 7358200.7851440329 ], [ 1728090.3996428852, 7301151.3500218382 ], [ 1728113.0164593221, 7350787.1493337872 ], [ 1728120.4819308037, 7276465.5198335322 ], [ 1728161.706627639, 7277482.5947342627 ], [ 1728164.4358970216, 7269338.4258525679 ], [ 1728164.6371706361, 7340560.5132793561 ], [ 1728170.0722147026, 7301913.1515560104 ], [ 1728171.4172476826, 7386903.7640082398 ], [ 1728180.3324291818, 7307152.9106476689 ], [ 1728197.5920985821, 7339878.4694448765 ], [ 1728199.037788891, 7327136.6276406106 ], [ 1728215.8401813922, 7380430.4583567437 ], [ 1728215.8567185705, 7378315.4361213353 ], [ 1728220.7786904997, 7342524.603724964 ], [ 1728221.8068970679, 7273740.5387116875 ], [ 1728267.7141243564, 7321791.1355955573 ], [ 1728317.2393308405, 7272983.9766657231 ], [ 1728322.0015547441, 7379318.5047234735 ], [ 1728335.5803403521, 7278037.1753857182 ], [ 1728344.9080538873, 7357705.0455086958 ], [ 1728345.5823942111, 7274773.966837083 ], [ 1728388.1505695637, 7320572.4509330401 ], [ 1728392.060570708, 7369541.2036265312 ], [ 1728397.4620114411, 7356097.4679305227 ], [ 1728398.7979028008, 7311159.6347935768 ], [ 1728403.1116707898, 7266658.49633695 ], [ 1728407.415728752, 7364849.0247334363 ], [ 1728408.8721544757, 7280964.1270605437 ], [ 1728498.9336147029, 7268931.5867614485 ], [ 1728499.1375711148, 7373588.9895797828 ], [ 1728509.5374537851, 7383734.7806071788 ], [ 1728512.3294019534, 7362941.907387943 ], [ 1728526.2542504359, 7284592.6628812933 ], [ 1728560.9365769569, 7323696.0024150908 ], [ 1728574.7702947375, 7379942.0824996028 ], [ 1728601.8644613465, 7270817.625527015 ], [ 1728603.3099211636, 7375066.7487232182 ], [ 1728606.8935488977, 7366966.346070122 ], [ 1728656.4013592813, 7314568.7612769017 ], [ 1728713.4831906641, 7372392.6114672273 ], [ 1728722.9884382249, 7281053.6469692718 ], [ 1728727.282529749, 7253979.3007563278 ], [ 1728728.109407648, 7278117.4994488368 ], [ 1728732.2764567081, 7323395.749087031 ], [ 1728741.6338701851, 7252867.6997152073 ], [ 1728765.7521630449, 7296453.8736476284 ], [ 1728768.465059306, 7376991.7112173997 ], [ 1728795.3093872732, 7336640.5044541024 ], [ 1728803.5346979469, 7291590.7034326661 ], [ 1728812.3715897161, 7372400.2429639567 ], [ 1728816.3976986906, 7301288.6883807685 ], [ 1728819.8694800818, 7332491.9045158383 ], [ 1728827.1690459575, 7320730.3954892959 ], [ 1728859.9561419783, 7331576.1399793038 ], [ 1728864.2155352312, 7269873.0463239951 ], [ 1728864.9547787271, 7281239.0183194857 ], [ 1728890.2989479173, 7284275.6590303285 ], [ 1728892.2225475262, 7363099.6034655068 ], [ 1728900.9903092552, 7307294.7959322417 ], [ 1728916.9883929493, 7275804.6193011291 ], [ 1728926.5704626483, 7291398.7143920222 ], [ 1728932.5988587381, 7277195.9058147445 ], [ 1728935.3556989038, 7321899.9412882049 ], [ 1728971.3560248355, 7358036.5965569736 ], [ 1728984.3913988848, 7295010.964796639 ], [ 1728989.0899418148, 7368784.7290195627 ], [ 1728993.2853400563, 7286783.7169158086 ], [ 1728999.1165808772, 7263050.4559552241 ], [ 1729015.8478832683, 7289582.0046053287 ], [ 1729015.9083086119, 7344153.9970610281 ], [ 1729027.831369919, 7264815.5908128489 ], [ 1729038.407548341, 7336576.08685607 ], [ 1729047.0924410536, 7356133.6110608093 ], [ 1729091.2639874879, 7251080.7323622582 ], [ 1729138.6944606332, 7291841.6013273634 ], [ 1729144.246093882, 7251068.8614485068 ], [ 1729145.0889427185, 7273721.7424673792 ], [ 1729150.1785814725, 7287636.813596963 ], [ 1729155.0543737758, 7300043.6945585096 ], [ 1729168.3578083641, 7334613.2070490737 ], [ 1729175.2413865977, 7288756.8449931284 ], [ 1729178.6431989227, 7292431.2623909647 ], [ 1729192.7399629699, 7281096.8122702884 ], [ 1729229.6343138751, 7290348.4624276375 ], [ 1729233.5536149985, 7359204.2849536045 ], [ 1729247.2241848367, 7352560.1031919094 ], [ 1729253.5273696298, 7304278.7849543002 ], [ 1729253.5701980558, 7329452.889868225 ], [ 1729280.1166733338, 7324664.4984059967 ], [ 1729288.2968816864, 7356717.4776873617 ], [ 1729290.5705420137, 7266195.9007188454 ], [ 1729344.0254957636, 7367024.075111906 ], [ 1729351.4249644657, 7304874.7179671982 ], [ 1729382.123855622, 7355459.8226915142 ], [ 1729383.5946986268, 7289626.4201977476 ], [ 1729384.0279258483, 7273809.6747037871 ], [ 1729424.0374539483, 7307908.2270813612 ], [ 1729425.1194491123, 7343615.1385436468 ], [ 1729469.8386537032, 7335317.236105484 ], [ 1729471.9980700603, 7365069.2209571246 ], [ 1729513.6513509387, 7364013.1950149052 ], [ 1729515.9407145521, 7390088.1014011512 ], [ 1729524.6686142834, 7364835.8701127283 ], [ 1729543.4475746804, 7288510.3138231169 ], [ 1729548.7566866581, 7283226.4108898174 ], [ 1729554.8809562742, 7320295.2734808754 ], [ 1729581.5702232118, 7361104.6009438336 ], [ 1729585.313510455, 7290888.2283907617 ], [ 1729609.4005246952, 7287150.973238497 ], [ 1729615.6065126313, 7293553.2428673077 ], [ 1729618.6545508602, 7262799.4364888854 ], [ 1729660.1022251977, 7318652.7109159362 ], [ 1729660.529774073, 7367443.6257989807 ], [ 1729661.9896609045, 7250335.3129895572 ], [ 1729662.5692237571, 7379623.7858607052 ], [ 1729687.5586371273, 7281976.3710838696 ], [ 1729704.3824528467, 7313720.3241245719 ], [ 1729746.6385026071, 7302060.4156974303 ], [ 1729786.4345864328, 7294909.8595804106 ], [ 1729788.3392264119, 7283740.6350039504 ], [ 1729798.3590201694, 7317317.507345276 ], [ 1729828.6821363305, 7254560.8217506353 ], [ 1729859.6235537052, 7340377.399878541 ], [ 1729860.9018618076, 7374599.4106490249 ], [ 1729877.2670730143, 7269720.2196110962 ], [ 1729956.1144847437, 7339451.436677197 ], [ 1729961.4525794778, 7252001.5472779069 ], [ 1729997.1806949924, 7296440.7714801366 ], [ 1730007.0751766509, 7341766.2100250665 ], [ 1730054.3058798932, 7335630.2007618835 ], [ 1730076.3820549832, 7346852.4747896129 ], [ 1730124.9129882508, 7313422.0785704711 ], [ 1730137.9453060722, 7304352.5948341284 ], [ 1730152.3771311198, 7368379.6431086361 ], [ 1730207.8986258293, 7304309.1430761013 ], [ 1730227.7790041429, 7357692.2673315816 ], [ 1730233.1889960202, 7359531.5496561918 ], [ 1730242.281807401, 7308100.5793537321 ], [ 1730256.6331063451, 7373297.4205005132 ], [ 1730273.6074106172, 7255630.3380894167 ], [ 1730304.8321994403, 7263935.6220026435 ], [ 1730316.5879041695, 7280393.1394089479 ], [ 1730317.605186247, 7305839.1869576825 ], [ 1730334.0395040831, 7362791.7177993963 ], [ 1730357.8175246606, 7317833.1203624327 ], [ 1730413.5861290584, 7292849.0539964559 ], [ 1730418.2243821532, 7347975.6872744691 ], [ 1730433.0691978564, 7278942.2750593526 ], [ 1730460.5373374748, 7373497.1330635026 ], [ 1730463.7559228481, 7357877.2127142223 ], [ 1730470.7029261463, 7351055.5672616437 ], [ 1730482.4697485629, 7385279.4954553554 ], [ 1730502.8943575821, 7344691.5225038948 ], [ 1730523.9691768226, 7258601.7264288813 ], [ 1730527.4771923851, 7290875.8178142095 ], [ 1730547.2997870273, 7297448.0790986512 ], [ 1730567.4682696431, 7252294.4428680381 ], [ 1730569.0743043153, 7272975.3172050416 ], [ 1730592.6471268528, 7315993.8805647772 ], [ 1730593.9100484606, 7298802.3871629899 ], [ 1730613.0064626674, 7307114.9278042512 ], [ 1730613.7804644238, 7350727.2323360043 ], [ 1730617.7388166666, 7379761.7626165198 ], [ 1730643.2060008799, 7296824.4550578473 ], [ 1730659.6553974226, 7259762.2898568586 ], [ 1730693.4158572652, 7365376.8880805187 ], [ 1730736.4356424483, 7337032.4302697545 ], [ 1730751.1108843358, 7274188.5570857627 ], [ 1730752.9725029306, 7303468.2452514553 ], [ 1730761.2588619166, 7264088.7446282255 ], [ 1730765.2111023441, 7388826.7991732303 ], [ 1730772.1088078716, 7360884.0897740507 ], [ 1730813.25691752, 7293350.5745413005 ], [ 1730861.8391474653, 7328306.8221400743 ], [ 1730909.0332756895, 7283957.7546329843 ], [ 1730913.784836641, 7318369.7343014758 ], [ 1730963.3394385842, 7344008.9125567432 ], [ 1731036.3101415541, 7276965.8786251461 ], [ 1731044.5248718793, 7292935.4651452051 ], [ 1731053.1731974534, 7306731.2915054336 ], [ 1731055.1263458519, 7371608.140221294 ], [ 1731078.8889861428, 7271124.011707169 ], [ 1731099.6962741995, 7313274.2599792704 ], [ 1731112.3319445015, 7277810.9397382475 ], [ 1731118.4362760652, 7387858.4471222106 ], [ 1731120.7451333464, 7308207.5556324273 ], [ 1731122.2383956942, 7260256.8742930638 ], [ 1731127.8787461957, 7267400.6168827424 ], [ 1731139.3984424006, 7258004.4306691932 ], [ 1731143.2107542206, 7254437.950772549 ], [ 1731186.9694086171, 7309598.2017304599 ], [ 1731204.5092793773, 7336511.9219234772 ], [ 1731210.5935196956, 7248429.4759717714 ], [ 1731210.9718816853, 7301719.5994271748 ], [ 1731222.2402898781, 7316309.8898908449 ], [ 1731223.0744250955, 7246781.381420753 ], [ 1731227.4103599933, 7369742.0119378679 ], [ 1731239.570761695, 7275199.5447694277 ], [ 1731253.0627682118, 7280389.5719860299 ], [ 1731308.4936725628, 7251645.0066373656 ], [ 1731318.7537163105, 7287633.8640975542 ], [ 1731333.4623242298, 7377922.5703637106 ], [ 1731340.3953083337, 7300063.6530697355 ], [ 1731361.19671787, 7267740.2977153445 ], [ 1731364.8101218964, 7351395.5637262911 ], [ 1731365.5531673769, 7346936.013042449 ], [ 1731367.0768795856, 7303573.0474801762 ], [ 1731387.4189123011, 7360071.6324203592 ], [ 1731391.4861392784, 7290797.1743515562 ], [ 1731430.9457970564, 7356686.4686637046 ], [ 1731444.2782082681, 7275715.6377191581 ], [ 1731455.3185885604, 7295747.2775633186 ], [ 1731463.2185539086, 7308536.1920939535 ], [ 1731474.6370031659, 7366646.4670606377 ], [ 1731497.6020378186, 7254928.1555964379 ], [ 1731500.0060279055, 7254292.8893353269 ], [ 1731505.2252749112, 7333214.7743509151 ], [ 1731554.8491088895, 7346619.3935875893 ], [ 1731559.4838258375, 7317966.3356061913 ], [ 1731583.6279909133, 7386900.0849857107 ], [ 1731594.3409391434, 7321091.310386559 ], [ 1731614.063008338, 7294367.2604304617 ], [ 1731625.6487579846, 7359777.5971720116 ], [ 1731633.7766132811, 7364317.2161516491 ], [ 1731657.2312009383, 7289525.445872982 ], [ 1731664.2411362852, 7268271.9722567732 ], [ 1731685.6161723314, 7307519.4673596146 ], [ 1731686.7822241154, 7384721.0437610056 ], [ 1731697.3924327272, 7344876.7706642859 ], [ 1731701.4449472101, 7384568.6184365861 ], [ 1731713.4351847391, 7336837.8317212714 ], [ 1731724.7288574604, 7309285.4622317571 ], [ 1731724.9323373409, 7306776.3284170181 ], [ 1731741.2850809095, 7288124.5024485188 ], [ 1731753.5387861934, 7278583.9875120949 ], [ 1731755.9881657553, 7355755.6305872668 ], [ 1731764.4537849356, 7357949.8147260882 ], [ 1731785.6760379188, 7280942.2200892642 ], [ 1731812.3677205574, 7391135.5358201563 ], [ 1731838.7426984883, 7271690.0209251791 ], [ 1731841.9829677818, 7311624.7350207511 ], [ 1731883.5831033771, 7315685.3249057885 ], [ 1731912.4018728065, 7335293.0626951652 ], [ 1731919.2722289197, 7262996.5290550226 ], [ 1731928.0338726863, 7289073.9931804147 ], [ 1731950.8728672105, 7337462.6581259398 ], [ 1731951.7771695596, 7263409.5391176008 ], [ 1731963.142030339, 7252162.7876853039 ], [ 1731995.6054367509, 7326411.408039947 ], [ 1732020.463177924, 7342628.66486206 ], [ 1732055.5926872089, 7332082.0933320401 ], [ 1732066.5035839551, 7360510.1442316147 ], [ 1732067.1674195556, 7291449.3748427834 ], [ 1732070.1619942565, 7319952.91417016 ], [ 1732080.6271057578, 7277301.3078253763 ], [ 1732089.3896105457, 7279270.6086386172 ], [ 1732110.849253847, 7325893.9263166999 ], [ 1732142.1226813076, 7351430.3586009489 ], [ 1732181.2271974997, 7385558.6276931632 ], [ 1732184.1280878221, 7303137.8082359796 ], [ 1732189.2778026368, 7365812.7842604853 ], [ 1732190.6732760696, 7254138.7676146235 ], [ 1732231.0050901675, 7285014.9994 ], [ 1732276.8076569291, 7289693.3628804982 ], [ 1732305.618649825, 7323965.7429434806 ], [ 1732309.1327503999, 7307061.4448618088 ], [ 1732322.8286342593, 7349040.1440556897 ], [ 1732341.7761225172, 7317422.079938408 ], [ 1732353.3784924592, 7306826.0351066357 ], [ 1732422.2841565541, 7376316.1339093968 ], [ 1732457.696555316, 7280525.6060941946 ], [ 1732480.4909917703, 7283151.0028418284 ], [ 1732490.9817386351, 7343105.2730926573 ], [ 1732562.5374865688, 7348866.3470429219 ], [ 1732566.6144204922, 7259136.09162369 ], [ 1732576.9968278576, 7386693.2651728038 ], [ 1732613.7973674217, 7247719.2119658757 ], [ 1732618.8542222672, 7246876.1910270397 ], [ 1732619.7627417308, 7329867.6494396189 ], [ 1732622.7058684586, 7376769.0482162926 ], [ 1732661.7673892707, 7312611.3591222353 ], [ 1732678.2351463772, 7331709.6969387801 ], [ 1732685.0276203044, 7344684.7547150021 ], [ 1732691.0992696146, 7313714.868183895 ], [ 1732696.2016613025, 7357526.7034332808 ], [ 1732696.8509448543, 7283384.2000563908 ], [ 1732713.6860767636, 7308712.0250994265 ], [ 1732770.6542936421, 7255856.6956927422 ], [ 1732773.2191170296, 7268994.4417373575 ], [ 1732784.2116648057, 7279843.2464326434 ], [ 1732787.3034225202, 7329820.9627861306 ], [ 1732788.1905263036, 7383943.8499305202 ], [ 1732793.0821379907, 7262746.7192509044 ], [ 1732863.358277766, 7276021.8880816316 ], [ 1732886.3553047501, 7371249.6734953318 ], [ 1732889.6094527447, 7295600.9429644849 ], [ 1732905.1320623294, 7324649.5881079379 ], [ 1732910.2687540592, 7264629.0508476002 ], [ 1732940.839609816, 7333485.8169298274 ], [ 1732946.1402353379, 7252353.6560259489 ], [ 1732947.4367870053, 7272519.7867337838 ], [ 1732952.6435786099, 7310485.0480286153 ], [ 1732962.3664200138, 7287772.3054883638 ], [ 1732965.1632424372, 7361071.3662859453 ], [ 1732976.4335818863, 7278602.105615072 ], [ 1732983.7364652571, 7376620.2813045299 ], [ 1732987.356022662, 7251443.4938202398 ], [ 1732990.7132427632, 7332682.1827190761 ], [ 1733029.6664629756, 7302196.3975504348 ], [ 1733030.8342892881, 7284029.5435010605 ], [ 1733041.5105292841, 7274558.3654809399 ], [ 1733055.7305357421, 7262633.9285922172 ], [ 1733099.7680986393, 7333722.9858379448 ], [ 1733100.3565970208, 7301086.7878722185 ], [ 1733145.979507644, 7291748.7120406404 ], [ 1733166.1895079436, 7348789.1644347059 ], [ 1733166.2854405069, 7274350.1788513577 ], [ 1733174.2621969688, 7331779.7000674419 ], [ 1733175.5556344686, 7329795.9392890595 ], [ 1733179.566128161, 7378445.4933544407 ], [ 1733194.0992983133, 7263219.3556226147 ], [ 1733206.7898689397, 7283711.6077452796 ], [ 1733210.9378172867, 7311693.0952713108 ], [ 1733224.5163010056, 7324075.7207674542 ], [ 1733234.6193223661, 7359355.4663079232 ], [ 1733269.5132833342, 7315300.3693098025 ], [ 1733299.6552920593, 7383473.610411522 ], [ 1733304.1766852371, 7280405.4585395548 ], [ 1733315.0172448605, 7356860.3935702546 ], [ 1733319.1238881918, 7370484.2461298732 ], [ 1733347.0668163963, 7334905.4441797175 ], [ 1733401.9111311231, 7295406.7549683778 ], [ 1733413.3044901728, 7349047.823297712 ], [ 1733416.8763615482, 7297352.196719571 ], [ 1733434.7902886104, 7314878.5686169527 ], [ 1733466.7646077939, 7327047.734299805 ], [ 1733498.4924958642, 7327878.5970077682 ], [ 1733515.0275047165, 7342162.4648879282 ], [ 1733531.8341973298, 7358099.4816458626 ], [ 1733563.4048996256, 7344159.6976003386 ], [ 1733587.0379628341, 7274048.512217191 ], [ 1733595.7581437808, 7314637.1543333298 ], [ 1733604.7084791122, 7261132.6208788157 ], [ 1733613.7397039274, 7248067.5690000672 ], [ 1733620.7683095296, 7369718.2163242083 ], [ 1733646.4670004481, 7299327.7379228631 ], [ 1733650.1434314647, 7263876.7352509266 ], [ 1733650.2762944004, 7247230.9764485555 ], [ 1733656.8640439955, 7262777.2216048613 ], [ 1733701.924495524, 7391481.1970092291 ], [ 1733716.2974964147, 7386259.5408139182 ], [ 1733743.5319056977, 7331118.5982255405 ], [ 1733804.2823899367, 7365048.1893211501 ], [ 1733827.2284188373, 7385641.4581969203 ], [ 1733851.7946817845, 7304343.1334310947 ], [ 1733856.8481285176, 7279551.5922544096 ], [ 1733889.1814859193, 7283810.5379879717 ], [ 1733898.4568126088, 7377700.8021025285 ], [ 1733933.2330257716, 7333615.4534035567 ], [ 1733949.0965570782, 7376738.0325333374 ], [ 1733961.7012149666, 7280643.6677767783 ], [ 1733972.031573958, 7313629.5481441207 ], [ 1733982.8405371993, 7312162.3180472367 ], [ 1733984.1144841502, 7251020.4649939397 ], [ 1733989.1063461816, 7272493.0651187226 ], [ 1734050.1335752613, 7345359.8004012452 ], [ 1734058.5765768853, 7277339.536377145 ], [ 1734066.1871172807, 7310639.4972838201 ], [ 1734078.8978032311, 7373934.0593966516 ], [ 1734121.6771343579, 7251141.6291519655 ], [ 1734135.6479929506, 7337768.0949855 ], [ 1734169.9031440658, 7310211.2120773569 ], [ 1734171.0963409971, 7314305.0594643876 ], [ 1734192.8182326851, 7388545.5111522134 ], [ 1734194.8216137218, 7276641.5335351871 ], [ 1734196.639810181, 7361911.0997664342 ], [ 1734210.1464010994, 7280869.9641771382 ], [ 1734217.9193434587, 7385784.2492715036 ], [ 1734218.427516659, 7245641.2473436622 ], [ 1734222.564378836, 7307321.7504023723 ], [ 1734223.0758897131, 7335317.6788297966 ], [ 1734233.5829045968, 7289370.5896183867 ], [ 1734249.3244866244, 7307939.4845561748 ], [ 1734251.0493112775, 7291320.6122552101 ], [ 1734277.2058370754, 7336429.3192097694 ], [ 1734281.0106507908, 7375924.6806011023 ], [ 1734283.8995063687, 7283581.0555718765 ], [ 1734292.0016565763, 7275757.4584654691 ], [ 1734341.2972865009, 7323007.797945126 ], [ 1734358.1514243986, 7319450.5021390468 ], [ 1734369.0901694647, 7277216.0079985121 ], [ 1734380.0201842163, 7350354.5722371191 ], [ 1734384.7278725838, 7369728.3413576065 ], [ 1734386.2690641771, 7280848.4710099101 ], [ 1734394.5907134048, 7352546.3423039857 ], [ 1734406.4051787863, 7250987.9508601185 ], [ 1734414.2951449708, 7362914.4676887589 ], [ 1734425.7792206418, 7325348.5905828848 ], [ 1734426.2963322643, 7388175.4159248602 ], [ 1734478.8323344917, 7287403.2697387291 ], [ 1734482.0792209096, 7283765.4316262212 ], [ 1734487.0705929452, 7356591.2115601525 ], [ 1734494.58339074, 7376354.7437585751 ], [ 1734501.730661667, 7292296.2945945347 ], [ 1734519.1694580929, 7275911.5154474741 ], [ 1734530.8816097407, 7286972.7715756753 ], [ 1734532.1545807994, 7319837.4587579956 ], [ 1734571.2095349387, 7371580.1430534534 ], [ 1734577.2616018872, 7278712.24966243 ], [ 1734586.2926762844, 7300370.0646181498 ], [ 1734610.1484418837, 7385400.1886937721 ], [ 1734619.9366992537, 7306692.26748088 ], [ 1734626.6532787546, 7291847.7886912292 ], [ 1734638.6943801288, 7260078.550589852 ], [ 1734639.7091842052, 7321242.3600122631 ], [ 1734651.8235444603, 7337378.5137729673 ], [ 1734720.9441818849, 7363532.8651148183 ], [ 1734724.1596518375, 7291316.3676549466 ], [ 1734729.1371037816, 7305154.3747284096 ], [ 1734755.1422744489, 7321716.646897248 ], [ 1734758.3818008997, 7374394.7349412777 ], [ 1734761.011123722, 7387406.5500656087 ], [ 1734773.5263638787, 7385236.9061338464 ], [ 1734859.6406549229, 7359184.995202777 ], [ 1734878.5406428236, 7345366.5258816564 ], [ 1734892.6066612185, 7314036.5248862654 ], [ 1734908.2323446816, 7330975.6560261929 ], [ 1734918.6146905499, 7335360.2091852231 ], [ 1734919.9094041109, 7297532.8392190821 ], [ 1734925.5111331958, 7366437.8120728759 ], [ 1734951.333275184, 7325838.7690357259 ], [ 1734958.2766012866, 7278902.0173057765 ], [ 1734964.9295079382, 7254213.672779236 ], [ 1734985.3236319767, 7310381.9381033294 ], [ 1735001.9305548992, 7289680.2829095963 ], [ 1735029.7335692691, 7350932.7864217404 ], [ 1735036.9024136164, 7350214.4579695817 ], [ 1735064.5124558224, 7349462.6103507476 ], [ 1735087.7792073519, 7274795.4651790541 ], [ 1735099.4001510453, 7322742.5797062954 ], [ 1735128.3767963303, 7306161.8373547457 ], [ 1735134.634580343, 7284601.8065334735 ], [ 1735143.3022126665, 7279131.184675457 ], [ 1735149.5025496788, 7324353.9059151812 ], [ 1735175.4543239146, 7333252.103459483 ], [ 1735220.0454652966, 7374341.2181773642 ], [ 1735239.7132881896, 7286987.5569958622 ], [ 1735282.2517735772, 7390292.2453170819 ], [ 1735312.9790616611, 7293526.7467685379 ], [ 1735332.4996135526, 7373762.8455169648 ], [ 1735337.6835406614, 7391954.6260439605 ], [ 1735356.1044834056, 7379927.3982526846 ], [ 1735376.5929653326, 7308732.7872896558 ], [ 1735384.231317664, 7246676.146692751 ], [ 1735406.5553839006, 7356417.3921616161 ], [ 1735411.4506505863, 7351938.2047896739 ], [ 1735413.9311013492, 7246299.7015268523 ], [ 1735414.5808889801, 7383118.1816422669 ], [ 1735434.5103750159, 7362376.0087322583 ], [ 1735473.8156654749, 7279042.825890136 ], [ 1735480.5925551287, 7381193.1947650556 ], [ 1735489.4525407793, 7357104.8476109356 ], [ 1735497.4512074408, 7367826.4721101718 ], [ 1735500.2737525785, 7313450.5293230982 ], [ 1735502.7475943493, 7270552.3724411801 ], [ 1735508.4985635155, 7381582.282291133 ], [ 1735518.2079393014, 7306533.6171351103 ], [ 1735519.1067276334, 7306719.1102453489 ], [ 1735528.6773320714, 7358320.4656867813 ], [ 1735583.6971138334, 7349277.0428235708 ], [ 1735607.7960350546, 7266819.6914855177 ], [ 1735622.7891670365, 7379967.7865456613 ], [ 1735632.2127436479, 7337799.1996772327 ], [ 1735638.4407226639, 7338062.4363151658 ], [ 1735657.0693206361, 7358382.2159354519 ], [ 1735658.2973007536, 7257096.6492272457 ], [ 1735669.6043649407, 7379581.9605656015 ], [ 1735674.7941754616, 7283303.9486545697 ], [ 1735686.460595876, 7335667.6472166982 ], [ 1735704.9539803688, 7331904.4232754996 ], [ 1735739.2274958836, 7357507.0026307907 ], [ 1735765.7754822662, 7325705.2686080653 ], [ 1735779.5484850155, 7371386.0334804701 ], [ 1735791.5543857978, 7301206.228497332 ], [ 1735796.4646597868, 7324253.8094400205 ], [ 1735802.1028912417, 7307440.0400135471 ], [ 1735814.9774855096, 7376342.9811730487 ], [ 1735817.4068049397, 7381734.2304993514 ], [ 1735832.0656510387, 7303744.473596721 ], [ 1735836.5099498644, 7348590.509444166 ], [ 1735851.5088236905, 7370828.0286150118 ], [ 1735868.6404125555, 7259392.3338376191 ], [ 1735917.8002056493, 7364371.9287145874 ], [ 1735928.6501835936, 7268056.0907476312 ], [ 1735956.1820023935, 7336929.2986724516 ], [ 1735962.1359250187, 7293667.7005444057 ], [ 1735975.9266828354, 7315097.7857889906 ], [ 1736012.9630835322, 7378324.3560284153 ], [ 1736017.6028410161, 7303620.0253543584 ], [ 1736024.1393313138, 7260571.9426938733 ], [ 1736030.4873074023, 7311816.9377727844 ], [ 1736054.3803868697, 7263366.8552185083 ], [ 1736055.6295478388, 7309990.2826409973 ], [ 1736057.9397443391, 7267924.000665118 ], [ 1736073.7449009577, 7253945.3171272064 ], [ 1736082.8140864067, 7302438.7829277804 ], [ 1736088.5097794009, 7256507.1506395461 ], [ 1736095.1879965779, 7295113.4483535122 ], [ 1736119.2182230386, 7358046.7115314985 ], [ 1736119.7922965668, 7316880.4716824731 ], [ 1736171.5155518558, 7371765.6658543861 ], [ 1736171.6027224958, 7254558.6283073695 ], [ 1736184.2084412351, 7347092.5501926923 ], [ 1736185.2980650575, 7313253.604538017 ], [ 1736186.3873250319, 7252553.4070427455 ], [ 1736213.2741924152, 7355984.4593974827 ], [ 1736292.1473506447, 7346014.9609040963 ], [ 1736292.6164384582, 7385650.5599154793 ], [ 1736314.2544220227, 7318163.1191861108 ], [ 1736320.2523669661, 7288564.3500404023 ], [ 1736332.7917617178, 7388286.8161758529 ], [ 1736348.1770872197, 7392098.8274411773 ], [ 1736365.235245466, 7277992.9917684924 ], [ 1736370.3981360435, 7273509.0820286805 ], [ 1736374.9063386186, 7290596.048647196 ], [ 1736395.125544047, 7276876.2257275814 ], [ 1736411.1128993812, 7334541.5300749475 ], [ 1736439.6507307261, 7371229.9341633851 ], [ 1736446.2396874367, 7387286.0607538549 ], [ 1736446.864648961, 7384497.8369322494 ], [ 1736453.5922960492, 7317334.0210965667 ], [ 1736453.9128749166, 7349884.5216187956 ], [ 1736457.5422015791, 7324406.5331781795 ], [ 1736496.3176727423, 7345515.4620944764 ], [ 1736519.9935817402, 7331840.7551203147 ], [ 1736550.0815274999, 7355733.2787492098 ], [ 1736556.991733826, 7353621.8400037251 ], [ 1736577.9333277242, 7315794.03809804 ], [ 1736592.8420511358, 7358089.848160401 ], [ 1736606.5414295259, 7307570.0787232965 ], [ 1736614.3236424369, 7293932.1568130553 ], [ 1736630.249791767, 7317233.7887855154 ], [ 1736653.2273383865, 7389393.7952696551 ], [ 1736655.7536287028, 7355188.3785950299 ], [ 1736664.9039646899, 7359615.686590774 ], [ 1736665.8848420628, 7269156.0092431651 ], [ 1736704.8635435475, 7300791.1273556678 ], [ 1736722.377583398, 7351907.3957297374 ], [ 1736726.4212327525, 7355653.2698896136 ], [ 1736735.493928689, 7297066.4425552031 ], [ 1736739.6671007012, 7335191.0481791925 ], [ 1736743.2283918259, 7291861.0565367145 ], [ 1736763.3530497164, 7304972.6832310045 ], [ 1736774.2416130842, 7290637.0994168976 ], [ 1736802.6586172481, 7285505.0370527515 ], [ 1736812.3764632568, 7279669.6852193 ], [ 1736816.9980322444, 7255939.3354635872 ], [ 1736830.1583336941, 7296691.169711397 ], [ 1736849.200767193, 7382513.7530420758 ], [ 1736856.1563679604, 7256733.0359342443 ], [ 1736877.7417995443, 7353964.2692496628 ], [ 1736899.4543013675, 7308035.4586654725 ], [ 1736905.3837711122, 7298250.9952472132 ], [ 1736915.342704759, 7317047.2309565013 ], [ 1736946.0781419794, 7306460.5536035579 ], [ 1736955.2491318339, 7359687.7161322637 ], [ 1736965.8331074025, 7383784.3027846059 ], [ 1737000.2392120473, 7365191.7587429285 ], [ 1737001.9356288947, 7358627.3958294056 ], [ 1737015.4551339119, 7322793.7169277985 ], [ 1737029.7782267865, 7258961.979976506 ], [ 1737047.0398793458, 7337687.3437535577 ], [ 1737059.0274994029, 7256556.8679471286 ], [ 1737076.3682889163, 7370089.9092838019 ], [ 1737096.1850672297, 7386202.2022175044 ], [ 1737116.4655354486, 7382216.929644715 ], [ 1737132.4476237278, 7386142.1980261477 ], [ 1737135.9218510624, 7256935.1040781885 ], [ 1737140.657727035, 7265878.2863944508 ], [ 1737152.5189106329, 7351950.7124637216 ], [ 1737197.0836181764, 7265709.5915729953 ], [ 1737197.5977008785, 7283123.0036046952 ], [ 1737199.7964883207, 7318738.3400725918 ], [ 1737210.6101104841, 7302978.6713851467 ], [ 1737218.7953341345, 7325645.3421733817 ], [ 1737243.8450507568, 7295158.856885883 ], [ 1737259.5614327062, 7297851.6081418339 ], [ 1737271.1597272463, 7291820.4975270275 ], [ 1737294.6326655445, 7271023.77272915 ], [ 1737303.0964977571, 7374160.7926655859 ], [ 1737347.3143006153, 7271285.1631345926 ], [ 1737353.9160384391, 7314169.5132194199 ], [ 1737395.8170577339, 7386458.2262931578 ], [ 1737401.8600513979, 7331083.5667761546 ], [ 1737405.3708999404, 7334178.1627466651 ], [ 1737405.908063767, 7259435.5697381245 ], [ 1737455.2032236233, 7327763.4370342391 ], [ 1737489.9127684569, 7283698.5657213209 ], [ 1737493.3171158733, 7370558.753715598 ], [ 1737495.7924970258, 7261678.5980185922 ], [ 1737505.5571263642, 7280586.4267527461 ], [ 1737526.3499706457, 7295083.8281902745 ], [ 1737530.7445360066, 7264811.522557999 ], [ 1737533.3150948635, 7361430.3104622662 ], [ 1737541.6242021089, 7365250.8004081259 ], [ 1737542.2363528826, 7258725.7107777875 ], [ 1737544.1252376549, 7272233.0660694223 ], [ 1737553.6455117415, 7284503.2400610922 ], [ 1737573.6775171887, 7292130.2859601956 ], [ 1737625.1114218817, 7362015.1082716668 ], [ 1737674.4548421691, 7378292.2076414023 ], [ 1737677.3008621519, 7354660.8399938066 ], [ 1737688.4289578188, 7257447.3563440582 ], [ 1737712.382181857, 7331116.3223977135 ], [ 1737715.8718326578, 7392339.3191829622 ], [ 1737718.9846850301, 7381163.0560178254 ], [ 1737759.189211566, 7353809.0370174861 ], [ 1737771.8309932193, 7308706.3487346796 ], [ 1737817.1888278308, 7318577.163806119 ], [ 1737822.0028518857, 7316127.6001660395 ], [ 1737846.2827120088, 7360941.3568891501 ], [ 1737864.5551684906, 7359080.5030956529 ], [ 1737866.1309562209, 7367186.2328223409 ], [ 1737887.6253563266, 7251883.3951920997 ], [ 1737905.3417523832, 7288620.8641350633 ], [ 1737905.9480009142, 7266041.8376463102 ], [ 1738005.7022601645, 7288002.2422208656 ], [ 1738025.9421363554, 7369826.6263090512 ], [ 1738042.2815551884, 7359205.1376833487 ], [ 1738045.6330484007, 7345241.5139484946 ], [ 1738046.689440435, 7254594.8433954753 ], [ 1738050.471752746, 7331197.871342116 ], [ 1738051.3618246501, 7362578.5988591947 ], [ 1738093.9790572566, 7387203.8137726355 ], [ 1738101.2330542188, 7306876.4799419846 ], [ 1738104.637629587, 7368667.7361084754 ], [ 1738109.7001333639, 7322627.7667148886 ], [ 1738116.0599366201, 7266578.1417528316 ], [ 1738121.1333578546, 7344023.9935798496 ], [ 1738130.5480587317, 7336304.7117072586 ], [ 1738134.4264773314, 7268104.0936356895 ], [ 1738154.9736979299, 7274672.0690556038 ], [ 1738167.4977554767, 7384921.6697188625 ], [ 1738167.808129725, 7371376.3361064596 ], [ 1738170.6513324524, 7390210.8307881858 ], [ 1738178.9017935784, 7252060.6009445125 ], [ 1738183.1100879197, 7313340.8833001768 ], [ 1738211.4287205825, 7331884.2731818641 ], [ 1738220.3508746931, 7307789.7607983407 ], [ 1738231.1462515541, 7339994.4280848559 ], [ 1738244.1311746421, 7256290.6714413017 ], [ 1738246.2976221216, 7285167.8762547234 ], [ 1738258.7788420455, 7392737.4733696869 ], [ 1738281.9466446075, 7273118.1381918825 ], [ 1738289.5093755343, 7295096.1385008255 ], [ 1738305.4349849208, 7275077.2797684483 ], [ 1738308.9219592016, 7315428.323977259 ], [ 1738336.239326861, 7338565.6226755967 ], [ 1738339.5025289026, 7319497.2885016007 ], [ 1738353.6125958804, 7333708.0972817549 ], [ 1738380.2704833606, 7294076.4462945685 ], [ 1738384.1736368795, 7332935.5199167784 ], [ 1738389.7142646967, 7314818.1902678348 ], [ 1738394.8213119665, 7328390.1465787655 ], [ 1738399.1029354976, 7259313.0004608165 ], [ 1738401.6182436661, 7293193.3953657448 ], [ 1738414.5960972204, 7249990.1331556402 ], [ 1738425.310342514, 7306853.3798709139 ], [ 1738434.1441296523, 7328684.4778478509 ], [ 1738445.7962636976, 7332094.3103835871 ], [ 1738449.598742299, 7251678.3226640746 ], [ 1738474.5587321322, 7317323.3575959504 ], [ 1738479.5609905964, 7351529.034665891 ], [ 1738502.225124646, 7320685.4147703433 ], [ 1738520.0530069487, 7392668.828614125 ], [ 1738522.9689497512, 7342473.0048389435 ], [ 1738546.5902592349, 7297833.5486566061 ], [ 1738547.2177495877, 7250774.5552190049 ], [ 1738552.6880430768, 7313938.8756940849 ], [ 1738559.8208228177, 7373012.5535154529 ], [ 1738573.5430542193, 7265809.0145739587 ], [ 1738575.652429088, 7323398.0547110736 ], [ 1738587.6313354976, 7250335.7506311936 ], [ 1738605.1238933736, 7296208.2169540729 ], [ 1738628.3370045465, 7289637.6865479676 ], [ 1738652.1508524793, 7324268.4855718808 ], [ 1738662.0239887203, 7360439.0847986424 ], [ 1738667.5644487489, 7342874.4915214079 ], [ 1738667.8647482083, 7301200.6440525632 ], [ 1738671.6469238338, 7319603.6340688458 ], [ 1738683.8708707178, 7294370.1239419673 ], [ 1738693.4938478938, 7365295.9453468174 ], [ 1738694.3012792596, 7301381.528718113 ], [ 1738706.9909595912, 7358902.9160064114 ], [ 1738715.6908455305, 7276813.1314418297 ], [ 1738718.8980313928, 7251678.0244044792 ], [ 1738725.2431302723, 7265872.2245644899 ], [ 1738725.8138242031, 7321747.5111556901 ], [ 1738779.9517269314, 7347629.0327925207 ], [ 1738791.4056353008, 7312329.0866113631 ], [ 1738801.8221707281, 7258274.5818886822 ], [ 1738813.3525552296, 7296876.1202534828 ], [ 1738839.2070815258, 7375107.9622447472 ], [ 1738851.6326729655, 7267240.6846302524 ], [ 1738859.8899809327, 7368939.9641726324 ], [ 1738863.7030324782, 7359531.3910030816 ], [ 1738873.6580573083, 7276279.7985264268 ], [ 1738875.0728731034, 7309635.4333225908 ], [ 1738895.8635462595, 7294233.7381275445 ], [ 1738909.5483377515, 7361967.7788187657 ], [ 1738914.0344822286, 7368516.0791579429 ], [ 1738921.884246212, 7268048.8815123085 ], [ 1738936.9799805845, 7254586.6639058758 ], [ 1738937.3455432011, 7341109.2716894932 ], [ 1738942.0166889804, 7365423.1250432637 ], [ 1738952.628351127, 7383902.3656769264 ], [ 1738970.2599007438, 7284900.7860942045 ], [ 1739000.8782628453, 7393706.6241045175 ], [ 1739014.9352422343, 7358017.3060218031 ], [ 1739018.9021877167, 7267583.7101982161 ], [ 1739021.7478423342, 7265444.9758792631 ], [ 1739038.660978351, 7390017.3877040232 ], [ 1739069.7616248932, 7386174.3647260545 ], [ 1739093.0830121732, 7352678.6612600461 ], [ 1739093.9365522927, 7310245.1723646494 ], [ 1739095.5626950918, 7371762.1750907889 ], [ 1739117.4846266469, 7313396.2512748465 ], [ 1739136.4183167072, 7262009.6686683465 ], [ 1739149.093162152, 7274202.4075938128 ], [ 1739157.236218472, 7372298.5395021429 ], [ 1739166.4098702064, 7375310.3040879192 ], [ 1739167.0388337167, 7251791.2844376881 ], [ 1739181.5449771429, 7248489.6788613172 ], [ 1739191.3882370254, 7369646.1775094513 ], [ 1739208.8996897105, 7323853.2541493168 ], [ 1739214.7877417395, 7306919.3251844784 ], [ 1739222.3528675889, 7314295.3215192128 ], [ 1739279.2671553458, 7337345.9772427324 ], [ 1739309.0989751159, 7326693.9315319406 ], [ 1739309.7745482347, 7335761.0974623673 ], [ 1739314.6331227161, 7288553.7413251502 ], [ 1739316.8656510666, 7346052.9840958454 ], [ 1739318.7782744851, 7298211.6088415571 ], [ 1739321.239722902, 7273620.7767773177 ], [ 1739336.8451396432, 7333782.1237288862 ], [ 1739339.6114109231, 7340946.9835282294 ], [ 1739372.148928886, 7309705.5296306796 ], [ 1739380.3823169556, 7267687.384239506 ], [ 1739389.1931871613, 7363531.5830611167 ], [ 1739404.9475099717, 7347215.5306781959 ], [ 1739406.4288319061, 7364706.0581662869 ], [ 1739410.448883978, 7385123.3775056731 ], [ 1739426.463420765, 7293462.8173329504 ], [ 1739447.9414478266, 7343731.5869297693 ], [ 1739453.0033064338, 7382709.7307707686 ], [ 1739453.2054977075, 7251565.2198569048 ], [ 1739477.1802443655, 7285476.7590420842 ], [ 1739477.6650443471, 7303366.0121773323 ], [ 1739484.4187523955, 7302101.4292666269 ], [ 1739488.9973193749, 7271152.940568096 ], [ 1739495.6549607073, 7368794.9378470816 ], [ 1739511.6600484566, 7374857.3013907596 ], [ 1739512.6764320999, 7317690.6260423688 ], [ 1739518.9914692717, 7276464.0512338132 ], [ 1739533.0358234153, 7261061.9249484846 ], [ 1739534.8976035197, 7253344.5084268386 ], [ 1739571.6359949764, 7285648.6622910528 ], [ 1739634.0845416028, 7269324.7051744852 ], [ 1739641.4034772753, 7392269.2587911356 ], [ 1739643.1426429325, 7291275.6895296946 ], [ 1739658.3743957928, 7387564.5685187336 ], [ 1739664.3020836327, 7380983.1811413905 ], [ 1739664.3382827037, 7356984.781231828 ], [ 1739690.1640135515, 7377363.0124356998 ], [ 1739711.7091824578, 7314140.1181169441 ], [ 1739723.4466210187, 7297799.5311494796 ], [ 1739726.1724606662, 7317078.3261645958 ], [ 1739736.4508368897, 7329227.1663789833 ], [ 1739742.4542932461, 7272629.5017743763 ], [ 1739745.0227140859, 7280008.4992876332 ], [ 1739751.5327952558, 7270543.1964204106 ], [ 1739797.6804451402, 7321853.3816229654 ], [ 1739814.1573011619, 7264086.7975865453 ], [ 1739831.6548916502, 7260908.3289155411 ], [ 1739847.1892033943, 7375014.5859802319 ], [ 1739849.1097310889, 7302572.0917253699 ], [ 1739929.6300939766, 7269792.3788535176 ], [ 1739936.6111201388, 7361252.2508593285 ], [ 1739941.8628222449, 7280513.3319570413 ], [ 1740018.7374458518, 7298918.8389666164 ], [ 1740022.4430397132, 7362435.5705156382 ], [ 1740028.7354050667, 7252589.9674661709 ], [ 1740035.4466413455, 7361179.4655749127 ], [ 1740093.2668247237, 7293714.5352273649 ], [ 1740118.1700234911, 7348246.2325564213 ], [ 1740123.4067394962, 7341479.6977183037 ], [ 1740178.8730924632, 7337809.6670456305 ], [ 1740204.4025377342, 7380928.1658498785 ], [ 1740209.6203271467, 7340554.2483297894 ], [ 1740236.5607658257, 7255725.3749494972 ], [ 1740245.4730614256, 7332925.4415876353 ], [ 1740270.6925931566, 7378340.6448769458 ], [ 1740272.9236241633, 7252380.9250680106 ], [ 1740285.3584735421, 7281917.3484727787 ], [ 1740287.7719089452, 7269880.6750110509 ], [ 1740288.6364750825, 7307919.4947950095 ], [ 1740329.7115972657, 7380288.9545961414 ], [ 1740337.6785591459, 7350131.2434459906 ], [ 1740370.6323227128, 7273406.3318038257 ], [ 1740387.3542332856, 7325324.3423323911 ], [ 1740395.3432833389, 7393874.4871340403 ], [ 1740399.1893959548, 7261663.3872172805 ], [ 1740419.0384069874, 7370332.2738216836 ], [ 1740428.3806978632, 7266777.9388349606 ], [ 1740455.9383455685, 7355549.4611041574 ], [ 1740457.7049327784, 7358402.5832575401 ], [ 1740459.531171239, 7274057.3573087193 ], [ 1740475.0957227212, 7383962.1287095984 ], [ 1740482.1254782258, 7278678.5144682657 ], [ 1740487.3458503904, 7321717.1391857872 ], [ 1740495.2301596543, 7316363.1736643258 ], [ 1740498.1557914035, 7381756.1801589197 ], [ 1740502.9205940636, 7346571.908620391 ], [ 1740511.2806165109, 7378845.115508141 ], [ 1740515.6134074719, 7373265.1266703 ], [ 1740528.3561249471, 7381658.7482990483 ], [ 1740530.9200712505, 7359520.2031210912 ], [ 1740553.9548620784, 7388057.9398072502 ], [ 1740578.0954753081, 7289932.4918168383 ], [ 1740578.3654414301, 7271278.897266522 ], [ 1740605.9518565284, 7353561.2706439523 ], [ 1740659.0304719396, 7274483.8223503027 ], [ 1740692.0129528465, 7351859.8329491392 ], [ 1740701.4387795748, 7256022.6465714583 ], [ 1740718.1727236481, 7368046.5477250023 ], [ 1740729.071559475, 7377208.930371196 ], [ 1740748.2699051513, 7385199.4569344725 ], [ 1740750.9652428026, 7370348.8187263021 ], [ 1740766.2372465483, 7317708.8581777448 ], [ 1740772.6663864979, 7302442.8526522135 ], [ 1740806.0184831223, 7299507.049784746 ], [ 1740838.6078977399, 7392174.5879663574 ], [ 1740867.3808483516, 7368502.3005078081 ], [ 1740868.4537550029, 7293313.6262209145 ], [ 1740883.6214260596, 7317945.2740731128 ], [ 1740886.1057994443, 7250981.2736357767 ], [ 1740908.3083065473, 7259800.5520509463 ], [ 1740939.5266278123, 7252617.7364528487 ], [ 1740954.3799294475, 7253223.220402319 ], [ 1740960.4749818568, 7378463.3118232898 ], [ 1740983.9234440674, 7257918.0478516705 ], [ 1740984.4384288536, 7378889.0046732202 ], [ 1740993.6008717811, 7283734.23957258 ], [ 1741018.3291866092, 7334425.4878567476 ], [ 1741039.7455121507, 7326641.6100098398 ], [ 1741058.234007606, 7348669.2021298427 ], [ 1741060.1518396123, 7316237.0618299404 ], [ 1741075.0356858282, 7314624.9624576755 ], [ 1741085.1265593211, 7387868.6987738078 ], [ 1741091.5594153157, 7337079.1514937496 ], [ 1741098.1445860141, 7373631.8829643317 ], [ 1741101.2317297619, 7323246.7983367052 ], [ 1741117.0153314043, 7285156.4936154233 ], [ 1741149.7154520319, 7253535.4868335556 ], [ 1741156.1848179244, 7317155.676034091 ], [ 1741157.9350763795, 7300380.8513177289 ], [ 1741162.0415031989, 7272638.9558440326 ], [ 1741191.5368249558, 7320307.1543533662 ], [ 1741191.9861751865, 7303600.3122029882 ], [ 1741198.7846828327, 7339817.4813565491 ], [ 1741215.3944946674, 7388903.7435983969 ], [ 1741215.6237056963, 7369516.8851114903 ], [ 1741259.995689956, 7270503.9796645595 ], [ 1741323.5272750822, 7378044.1221505469 ], [ 1741328.3813505846, 7252606.3794792891 ], [ 1741339.7946648097, 7272837.3871750738 ], [ 1741361.1961858796, 7389466.0050614057 ], [ 1741370.057801296, 7319466.4637278384 ], [ 1741381.0331308339, 7330040.6353018256 ], [ 1741394.3399428572, 7276588.2388976589 ], [ 1741418.135025179, 7324285.6608792422 ], [ 1741427.0543865643, 7299839.5732006216 ], [ 1741435.4489418194, 7322518.6080465298 ], [ 1741438.5450864858, 7335478.5829900661 ], [ 1741445.6043118909, 7334960.3908601571 ], [ 1741449.5828603043, 7263025.9787220163 ], [ 1741454.6293058926, 7338495.8715875857 ], [ 1741480.2268376697, 7330676.8545645466 ], [ 1741486.9715887182, 7264008.277106666 ], [ 1741503.7526960219, 7274729.5397825874 ], [ 1741525.5910907425, 7327310.4140061969 ], [ 1741532.5771345345, 7363248.6078723939 ], [ 1741568.3508028581, 7335374.1294675348 ], [ 1741572.6133463297, 7298178.3703457536 ], [ 1741576.1393449709, 7340609.4446584294 ], [ 1741578.249128635, 7371720.1262180731 ], [ 1741595.0476771933, 7307658.6179714864 ], [ 1741602.3060426849, 7339072.8532996243 ], [ 1741618.4151149355, 7277865.8846208667 ], [ 1741622.960762352, 7382146.8561485102 ], [ 1741659.064731847, 7259963.2110264357 ], [ 1741695.1052428267, 7360694.3093989063 ], [ 1741702.0717128629, 7326027.5319924755 ], [ 1741703.9754511351, 7263462.4507776545 ], [ 1741709.0325677991, 7392804.6515326342 ], [ 1741715.0747653658, 7357168.1204472044 ], [ 1741819.8423862618, 7306791.862735929 ], [ 1741827.7641348701, 7333698.8187138271 ], [ 1741844.3108796387, 7334914.7116588792 ], [ 1741844.3727325285, 7343240.9736887002 ], [ 1741846.7819826177, 7332409.5473880544 ], [ 1741893.8704658579, 7348160.5846881233 ], [ 1741904.8778843016, 7270960.3121001925 ], [ 1741906.8378297728, 7314459.9761831136 ], [ 1741913.378643332, 7392527.0162309669 ], [ 1741917.4878334035, 7274907.3984079668 ], [ 1741950.1525765464, 7327285.3686898686 ], [ 1741953.9550475446, 7370505.1102882959 ], [ 1741959.4340707685, 7308904.5287739625 ], [ 1742012.1900847503, 7267554.7847371912 ], [ 1742046.1220592461, 7267525.3572411239 ], [ 1742074.8256692458, 7279315.3519476857 ], [ 1742091.7595861058, 7318755.0727552669 ], [ 1742107.9767185433, 7352820.516821363 ], [ 1742108.4298251618, 7343315.1824917179 ], [ 1742123.8851801613, 7263983.9936254723 ], [ 1742128.1345506196, 7378895.5282575227 ], [ 1742150.6684076407, 7368508.4970675213 ], [ 1742172.1599956865, 7279263.2434471631 ], [ 1742172.5706886775, 7272874.8255129196 ], [ 1742182.9822300179, 7256827.6543627111 ], [ 1742183.0048787857, 7382771.5708984891 ], [ 1742198.9536858355, 7262649.6557751112 ], [ 1742203.7106745294, 7260740.2075464036 ], [ 1742238.4737049532, 7251521.8321245089 ], [ 1742263.1336039209, 7380449.4513473166 ], [ 1742294.46129995, 7387795.8411955135 ], [ 1742298.9238139775, 7328782.1180241499 ], [ 1742314.3790882546, 7319835.2011712138 ], [ 1742321.516834165, 7305503.5053790351 ], [ 1742331.4698428512, 7374588.9227185976 ], [ 1742335.7630728025, 7262940.3887602501 ], [ 1742352.301112615, 7299361.1592868418 ], [ 1742366.6669547732, 7386102.6585785057 ], [ 1742390.196524726, 7342666.4012742518 ], [ 1742405.2049840132, 7383218.2486366853 ], [ 1742434.6519335629, 7380267.891234288 ], [ 1742445.0714646636, 7315315.2059950158 ], [ 1742458.6831371596, 7296000.8225919791 ], [ 1742487.5234342813, 7278617.4672712386 ], [ 1742492.5651124686, 7310306.668333781 ], [ 1742500.4618133558, 7323785.5881134029 ], [ 1742502.2334108097, 7259419.7051968081 ], [ 1742510.7117157038, 7366836.64985344 ], [ 1742514.4176190076, 7303621.2836982682 ], [ 1742528.6901456162, 7262373.7013522387 ], [ 1742529.8923548898, 7253941.9162612641 ], [ 1742532.4336894881, 7279486.1681552036 ], [ 1742574.2855146592, 7382577.5674624797 ], [ 1742578.7591323454, 7292538.9747376703 ], [ 1742590.5769533622, 7373788.7208420848 ], [ 1742622.4033423075, 7364742.3113132464 ], [ 1742637.5471805593, 7275192.6266074739 ], [ 1742714.5009094162, 7278049.828052179 ], [ 1742743.6928207723, 7385466.5736540891 ], [ 1742750.7228187239, 7290357.5449690409 ], [ 1742771.8354414881, 7335549.4653968429 ], [ 1742771.866078743, 7372856.1409140583 ], [ 1742793.1503433904, 7352158.3549936423 ], [ 1742809.4500066566, 7351712.8734316649 ], [ 1742813.0198341869, 7295108.7109642271 ], [ 1742833.74579, 7357661.9010161385 ], [ 1742836.6531584144, 7295472.448674446 ], [ 1742838.1496576068, 7277700.8706302484 ], [ 1742842.3585001824, 7372590.8371241279 ], [ 1742849.2767530046, 7373585.2084450442 ], [ 1742863.3855108048, 7250927.7168450095 ], [ 1742870.6315997301, 7371953.2075552754 ], [ 1742871.9702986269, 7279305.3536794409 ], [ 1742885.5275962446, 7321181.1554080276 ], [ 1742892.3502654904, 7342506.7728327345 ], [ 1742958.9891085443, 7375436.0485387733 ], [ 1742969.3508687154, 7318054.7938869409 ], [ 1742979.6050025092, 7389591.5408358723 ], [ 1742992.7335185278, 7325253.4539677557 ], [ 1743006.2843673376, 7337320.7361430554 ], [ 1743029.2375215632, 7272111.5916083278 ], [ 1743092.0388802767, 7352729.3167516002 ], [ 1743099.7341938021, 7378645.2632808574 ], [ 1743114.7011840076, 7325267.3083517291 ], [ 1743155.2371192374, 7345361.3202024652 ], [ 1743166.6052061091, 7291917.9395637726 ], [ 1743168.1638387141, 7328809.6628301591 ], [ 1743194.7709198336, 7285946.4906812897 ], [ 1743205.9444556925, 7274326.8311836831 ], [ 1743233.0379843332, 7297626.2861069143 ], [ 1743246.1288392385, 7392456.9355254807 ], [ 1743264.3489821088, 7290825.2050712639 ], [ 1743274.1033647365, 7303945.441177127 ], [ 1743275.035399742, 7316976.1024085507 ], [ 1743288.5084083616, 7349729.5155658722 ], [ 1743295.5379342532, 7258759.6037303526 ], [ 1743298.6845797927, 7268065.3802606761 ], [ 1743311.7445477052, 7368046.7344497815 ], [ 1743327.0680526355, 7333466.2869422156 ], [ 1743350.3489368279, 7353464.9387941407 ], [ 1743357.771072313, 7287893.3440356068 ], [ 1743364.8278278899, 7333784.4348399239 ], [ 1743382.2560919346, 7293973.6766364584 ], [ 1743439.2456846382, 7389072.8811822096 ], [ 1743464.9978325386, 7298923.9841929208 ], [ 1743479.2473298155, 7271055.9636509847 ], [ 1743479.8108072227, 7384753.6270392062 ], [ 1743487.5998615134, 7358706.887722698 ], [ 1743489.8338028169, 7309687.3238391457 ], [ 1743538.9225374097, 7367931.8332630824 ], [ 1743538.9544841114, 7265644.5380024519 ], [ 1743540.7577061902, 7332817.520676895 ], [ 1743556.101139514, 7291123.4786302978 ], [ 1743562.3807371871, 7263372.2166270604 ], [ 1743569.2515548272, 7358599.2394396784 ], [ 1743581.1848044482, 7262256.7658937983 ], [ 1743583.7989571947, 7385413.69747537 ], [ 1743621.1112021026, 7301465.931940061 ], [ 1743633.5981780351, 7391175.6714635482 ], [ 1743635.0573057458, 7338335.7317215949 ], [ 1743636.358512121, 7389105.4164277622 ], [ 1743645.0849457381, 7283282.4650856499 ], [ 1743661.6611307231, 7391430.4725996945 ], [ 1743664.9448072081, 7383037.4620944168 ], [ 1743674.0259145536, 7379617.3133461857 ], [ 1743675.9414444228, 7335092.5351484166 ], [ 1743681.6194606423, 7335019.3426440656 ], [ 1743681.8639707777, 7361029.9433579203 ], [ 1743683.6146259694, 7265099.5634075422 ], [ 1743711.3240796442, 7264884.7226318922 ], [ 1743728.3929389378, 7275973.1568859918 ], [ 1743731.1818817784, 7283590.2305730134 ], [ 1743747.0962176563, 7349057.3202258609 ], [ 1743753.9496193933, 7363046.5841707056 ], [ 1743790.2666769675, 7371423.5018468825 ], [ 1743806.2042641111, 7389148.9392222483 ], [ 1743869.4001766385, 7378010.9120151866 ], [ 1743870.0805039476, 7331755.0934635764 ], [ 1743876.7616881575, 7256282.3423434896 ], [ 1743887.1951892655, 7356182.5072792489 ], [ 1743925.9555983685, 7326384.7239409927 ], [ 1743931.2739173942, 7320012.2074328745 ], [ 1743939.2666427323, 7261834.6422471441 ], [ 1743943.4971223129, 7355920.132639776 ], [ 1743967.1906192454, 7344530.5796915274 ], [ 1743976.2216185364, 7378241.9369301125 ], [ 1744007.7866556291, 7317792.5884665996 ], [ 1744010.7025023489, 7256338.4462733455 ], [ 1744020.5707139506, 7361434.0178137142 ], [ 1744040.8373201273, 7335809.3168042768 ], [ 1744092.4677718431, 7269357.8948008493 ], [ 1744101.1964499112, 7341494.1343941316 ], [ 1744158.3501420021, 7295768.9557105806 ], [ 1744164.1925418742, 7346354.1556695653 ], [ 1744177.1781264723, 7298990.2688095551 ], [ 1744179.942451016, 7277838.3330957582 ], [ 1744217.3876264528, 7382252.5528106978 ], [ 1744218.0321275447, 7386471.7112096185 ], [ 1744221.4002589744, 7305883.7578710644 ], [ 1744255.504021696, 7384425.854235962 ], [ 1744255.9125955238, 7335192.9277662076 ], [ 1744258.2547617047, 7359215.5931402054 ], [ 1744274.4664371666, 7352806.9164109174 ], [ 1744276.0318530591, 7327171.9995542737 ], [ 1744278.3122867397, 7307816.6087690061 ], [ 1744285.9002522482, 7352474.8525192486 ], [ 1744290.8008997433, 7305625.0949746966 ], [ 1744309.8971662412, 7330759.7337625939 ], [ 1744348.6601532982, 7274279.8638032638 ], [ 1744348.7762529578, 7383476.034006983 ], [ 1744388.9628686735, 7302598.2716155732 ], [ 1744396.267056522, 7386821.1648922944 ], [ 1744400.8241894906, 7381280.3604277996 ], [ 1744421.3008221064, 7318785.9395101275 ], [ 1744422.5297695198, 7340419.8757283557 ], [ 1744429.2872092407, 7311487.2953377711 ], [ 1744458.6855330649, 7301292.0107582035 ], [ 1744463.6258080681, 7355947.7733894307 ], [ 1744467.9235331432, 7383131.9334090268 ], [ 1744473.8949957434, 7369620.0215266999 ], [ 1744482.2915351526, 7376366.9736697488 ], [ 1744522.2736979239, 7304069.9449837133 ], [ 1744524.6523493577, 7324725.3596772915 ], [ 1744554.1904797009, 7307922.2715823427 ], [ 1744567.8793014011, 7311005.7482604161 ], [ 1744643.4798906764, 7378373.6244398141 ], [ 1744680.1044432004, 7281490.1887307931 ], [ 1744687.6333892248, 7350917.2867673598 ], [ 1744739.2061626124, 7367878.2046027351 ], [ 1744772.5589610143, 7307287.9449355435 ], [ 1744773.3243332305, 7311741.1623840304 ], [ 1744776.7918110481, 7270795.4749469925 ], [ 1744785.8619820711, 7356871.2192666903 ], [ 1744855.3905121814, 7294079.7833714355 ], [ 1744891.4287012636, 7336181.315788297 ], [ 1744914.8258497578, 7324244.4002178125 ], [ 1744945.3463275889, 7319601.2364767557 ], [ 1744960.2932090906, 7330182.3547922429 ], [ 1744965.9972411327, 7370188.7381922659 ], [ 1745017.7147736559, 7378410.4731154218 ], [ 1745035.9724829087, 7320208.2365271049 ], [ 1745044.6187977449, 7290476.4437196413 ], [ 1745065.7043909705, 7267702.1444327701 ], [ 1745076.500757254, 7303767.274963147 ], [ 1745086.0657207081, 7318661.193714519 ], [ 1745102.0660748803, 7351799.0037575299 ], [ 1745115.8981073273, 7296620.9670887031 ], [ 1745129.0795213624, 7361678.8542396594 ], [ 1745164.8333719992, 7318969.8837833749 ], [ 1745190.5097914974, 7303635.8053044816 ], [ 1745192.2303775887, 7252040.8770588236 ], [ 1745197.0187586814, 7287134.9568022173 ], [ 1745213.1417062019, 7329641.9455512436 ], [ 1745216.0771308551, 7328323.8837813735 ], [ 1745219.2922805478, 7332625.7706077723 ], [ 1745238.8339917818, 7269920.7585749142 ], [ 1745246.6139867902, 7368620.349051672 ], [ 1745266.5139946016, 7382357.6424565623 ], [ 1745267.144650751, 7270664.625659191 ], [ 1745270.13480844, 7324887.534478005 ], [ 1745285.542102267, 7251203.4155925084 ], [ 1745287.5146823113, 7299728.9948152732 ], [ 1745293.3944160177, 7386974.509822919 ], [ 1745338.6425999636, 7268677.4423289858 ], [ 1745347.9968191274, 7310650.9643320171 ], [ 1745357.8619855717, 7327586.7128965873 ], [ 1745359.5969689295, 7300917.3942206083 ], [ 1745362.9171514616, 7388208.8027853658 ], [ 1745369.3680331861, 7283517.7749778777 ], [ 1745370.9312030734, 7374867.9950997513 ], [ 1745384.6023981411, 7303395.3192566819 ], [ 1745389.9911941909, 7367515.5806369744 ], [ 1745439.2528620106, 7253470.9251320912 ], [ 1745491.8542200383, 7277162.0802654475 ], [ 1745495.7256860591, 7251072.8456843626 ], [ 1745505.0248004147, 7283175.6251002979 ], [ 1745509.9671775396, 7257416.7056844179 ], [ 1745543.4625618153, 7389575.8803345347 ], [ 1745561.6215991492, 7331041.958019725 ], [ 1745573.1594437854, 7330617.1620331192 ], [ 1745574.5620849039, 7306846.6756325318 ], [ 1745596.7960571626, 7305344.1443141662 ], [ 1745611.4089523712, 7296462.6201994 ], [ 1745612.5085251557, 7387398.2706937632 ], [ 1745624.0741203211, 7353454.4071128285 ], [ 1745633.6990902652, 7395162.4811702725 ], [ 1745636.1516096066, 7305067.8192424215 ], [ 1745650.7667543367, 7266549.6350593669 ], [ 1745699.3200739231, 7366311.9906583577 ], [ 1745716.5654759428, 7255347.1164602246 ], [ 1745741.0071389009, 7395245.5753746862 ], [ 1745759.9572660902, 7335038.83192157 ], [ 1745768.9766634963, 7271394.68227256 ], [ 1745769.381871233, 7369386.3523703516 ], [ 1745779.6923731535, 7382490.2937846351 ], [ 1745781.8961783668, 7322167.1383897373 ], [ 1745789.169824979, 7321048.9752655113 ], [ 1745897.9423690743, 7262912.2298137322 ], [ 1745907.8624836307, 7394915.6552894954 ], [ 1745911.7743392203, 7363835.3225744478 ], [ 1745932.0701351271, 7362996.4288149122 ], [ 1745936.1175568788, 7345314.6853192179 ], [ 1745950.420291903, 7327299.3814900666 ], [ 1745960.2358548734, 7383008.8160814615 ], [ 1745963.389538836, 7302268.4230474215 ], [ 1745969.2814268616, 7269634.8376837075 ], [ 1745993.0658201165, 7335813.1643937491 ], [ 1745994.6107169634, 7293079.8402524302 ], [ 1746012.6832820117, 7369446.8412312968 ], [ 1746018.289223315, 7273146.3347807741 ], [ 1746033.9977572251, 7279933.8071118565 ], [ 1746049.9076101538, 7286001.6098616635 ], [ 1746056.2765330577, 7280725.4922693875 ], [ 1746059.6884287982, 7340716.7828240078 ], [ 1746081.8107684085, 7286070.3272833731 ], [ 1746134.90490357, 7296818.3844056278 ], [ 1746149.1602638278, 7306719.3795377417 ], [ 1746168.368221621, 7315640.2659261581 ], [ 1746171.0652579758, 7342714.4042327423 ], [ 1746187.6631777785, 7373947.7011566898 ], [ 1746218.1625016716, 7338490.3920392878 ], [ 1746260.6617005446, 7313257.2023938186 ], [ 1746269.1310921232, 7392571.9955449579 ], [ 1746277.2983991711, 7288673.255915652 ], [ 1746283.841148518, 7276653.4814262046 ], [ 1746290.4110096444, 7364843.9343434284 ], [ 1746308.731879313, 7269168.2681865199 ], [ 1746348.6064226944, 7318006.3073070915 ], [ 1746367.7981341782, 7331632.302215823 ], [ 1746408.4274281098, 7286747.6157977721 ], [ 1746442.9609119778, 7354590.1339425417 ], [ 1746451.1252808229, 7393112.291490119 ], [ 1746452.8516942223, 7377942.039893 ], [ 1746469.3186920644, 7313370.2080907598 ], [ 1746496.6685552776, 7266406.5917802006 ], [ 1746533.8979747102, 7369038.1489093751 ], [ 1746606.9048421318, 7281286.279327835 ], [ 1746616.2015374075, 7317422.4134543156 ], [ 1746626.187254281, 7382578.7407120345 ], [ 1746660.2627601847, 7373099.2473240718 ], [ 1746721.0428638447, 7339147.2085584365 ], [ 1746736.1250678413, 7328003.9366656709 ], [ 1746751.5979642649, 7317565.6679146579 ], [ 1746793.5135952025, 7334023.3251858735 ], [ 1746793.9857751618, 7316458.4154016767 ], [ 1746809.2448893422, 7301855.4633112941 ], [ 1746827.7327582643, 7321059.0982845398 ], [ 1746851.9223310756, 7327549.1607007543 ], [ 1746869.4634077656, 7290439.7529338114 ], [ 1746875.8483225841, 7271827.2189979535 ], [ 1746880.8383348859, 7284673.9205465773 ], [ 1746883.2021313237, 7345925.9562964877 ], [ 1746892.1925520734, 7360003.1922059245 ], [ 1746916.1938641972, 7315582.0328082442 ], [ 1746939.4502250259, 7256034.6307078646 ], [ 1746943.2588235242, 7358749.5183215635 ], [ 1746991.8594616873, 7342075.5960411392 ], [ 1747005.3906755627, 7357266.89368302 ], [ 1747025.2349518633, 7263176.3802112974 ], [ 1747053.4265877488, 7272545.5517278835 ], [ 1747111.4487646194, 7360148.6394090895 ], [ 1747115.6008370069, 7290502.077672733 ], [ 1747116.2930609556, 7264487.0808615778 ], [ 1747119.4665455809, 7264696.0269523626 ], [ 1747125.0794999681, 7340135.0065993452 ], [ 1747126.694298116, 7272027.3735405169 ], [ 1747129.9171018647, 7263922.7801160235 ], [ 1747131.3900093955, 7267728.8289390951 ], [ 1747155.2756470225, 7282933.8388547488 ], [ 1747168.9631917798, 7325788.1975115491 ], [ 1747190.7244928679, 7258843.0004776502 ], [ 1747193.538684638, 7280945.129269694 ], [ 1747196.2714106673, 7362077.3931205673 ], [ 1747214.9534587567, 7379576.4630692378 ], [ 1747230.6056605503, 7256868.2992499722 ], [ 1747249.6656921271, 7331234.3923331359 ], [ 1747252.4146791517, 7310945.9595486326 ], [ 1747274.5223260485, 7305086.7715028645 ], [ 1747294.9459969429, 7331713.484380845 ], [ 1747315.0115368662, 7342995.3226992562 ], [ 1747343.8646138026, 7262127.5360430945 ], [ 1747350.0424535619, 7348497.9354574028 ], [ 1747351.4093138927, 7349735.6403562352 ], [ 1747366.3600022229, 7341831.8657904947 ], [ 1747378.4537106957, 7260722.0091802152 ], [ 1747382.76607029, 7262779.903394958 ], [ 1747385.1668553792, 7369858.515919636 ], [ 1747413.2366299531, 7395627.6927413614 ], [ 1747416.6923982271, 7363901.428177054 ], [ 1747427.0884120397, 7374671.3725033104 ], [ 1747446.4134701141, 7381193.2946944693 ], [ 1747463.4448419502, 7318656.3968696641 ], [ 1747468.4719115049, 7313063.2508741794 ], [ 1747482.0769078454, 7373431.3391712122 ], [ 1747484.0920640333, 7282464.7768106321 ], [ 1747548.8513314181, 7332055.9595508045 ], [ 1747551.1539815974, 7339885.4672315717 ], [ 1747569.9673219454, 7332369.5370664103 ], [ 1747582.1059368518, 7298693.8481236482 ], [ 1747696.9146111174, 7340859.4799498934 ], [ 1747697.7240630181, 7392720.8829793502 ], [ 1747707.7989731478, 7349503.2546395008 ], [ 1747801.9954418386, 7279234.09992 ], [ 1747803.7968279049, 7319663.0938360216 ], [ 1747819.8939935365, 7378765.2663599923 ], [ 1747827.2421595063, 7374753.8989880523 ], [ 1747830.6512799135, 7299633.8362627877 ], [ 1747843.0508137722, 7287690.6029456267 ], [ 1747874.9986343984, 7295392.9353111824 ], [ 1747923.7212911048, 7324511.5187580241 ], [ 1747931.7951710511, 7332492.1517422115 ], [ 1747948.0530583102, 7387100.4667901117 ], [ 1747958.3114053505, 7334840.7304266943 ], [ 1747973.8857057518, 7354553.6305489717 ], [ 1748044.9379077847, 7381297.9336038698 ], [ 1748060.4807501747, 7324559.7635362493 ], [ 1748063.909331982, 7362529.4310157597 ], [ 1748075.2993434558, 7299933.0740127414 ], [ 1748085.2534772218, 7347769.1433854457 ], [ 1748086.3520339653, 7386285.2932213526 ], [ 1748086.8546233817, 7297003.1522466587 ], [ 1748122.0583487714, 7308355.3415210526 ], [ 1748145.0993183248, 7365609.5966560217 ], [ 1748149.0607361074, 7311116.7931335187 ], [ 1748164.9875846256, 7349583.7536011478 ], [ 1748203.9796125996, 7301405.8764642915 ], [ 1748222.3426498526, 7347738.1122331023 ], [ 1748251.6822216508, 7325480.5479859719 ], [ 1748252.5622064527, 7391792.5881571881 ], [ 1748257.1749788476, 7263698.8878870942 ], [ 1748269.7488704158, 7296337.3358691875 ], [ 1748294.429378256, 7355885.8667176319 ], [ 1748310.7567338743, 7265088.2007164247 ], [ 1748319.427398121, 7321710.8985653836 ], [ 1748330.6282758315, 7347824.8921320625 ], [ 1748339.2716510566, 7307647.1786746653 ], [ 1748341.0553654474, 7293027.6452495605 ], [ 1748346.7455819768, 7288383.1681010025 ], [ 1748346.9077725161, 7298425.1449094722 ], [ 1748355.2263584884, 7389056.3135827566 ], [ 1748365.1036687156, 7309224.8752499577 ], [ 1748399.6224177394, 7357362.1873623887 ], [ 1748422.9320267858, 7357000.954243415 ], [ 1748439.9972743099, 7359612.1566173136 ], [ 1748480.998935377, 7254054.6803114023 ], [ 1748509.8657250924, 7310843.1901934836 ], [ 1748532.7641193632, 7347903.9601444826 ], [ 1748545.7599196811, 7259003.5243301932 ], [ 1748571.8924385298, 7268071.3608534597 ], [ 1748577.6540942003, 7263727.8924001278 ], [ 1748580.7456877977, 7350426.6491575548 ], [ 1748593.0257901298, 7328038.7642501118 ], [ 1748605.4939208445, 7380219.2449105447 ], [ 1748613.5908114819, 7394055.8179869 ], [ 1748629.886589674, 7269366.8657272235 ], [ 1748653.2315317884, 7260953.9903135197 ], [ 1748668.5444072047, 7287629.068671274 ], [ 1748668.6005972435, 7396146.7943994757 ], [ 1748679.6587199501, 7383963.2429299597 ], [ 1748708.557733248, 7279265.0513909971 ], [ 1748709.0732471114, 7372378.915828987 ], [ 1748711.9019635366, 7278321.9823827902 ], [ 1748732.4714223847, 7308323.220450798 ], [ 1748734.5080916167, 7364680.7762620291 ], [ 1748749.9794244342, 7347576.0414626654 ], [ 1748772.4640368992, 7355043.0295672063 ], [ 1748775.5631300544, 7391070.8543315716 ], [ 1748780.0494089201, 7294930.1680934066 ], [ 1748807.5009497665, 7344695.1274674349 ], [ 1748816.5039295286, 7319505.4593878882 ], [ 1748820.1231289015, 7296699.5572096845 ], [ 1748835.0943650475, 7256463.1933374684 ], [ 1748842.5088893131, 7271992.4667761829 ], [ 1748871.8876088627, 7355638.1889381306 ], [ 1748897.0327591919, 7337424.8397147078 ], [ 1748910.2416234105, 7354672.8367462754 ], [ 1748922.089400531, 7332432.9133400163 ], [ 1748929.1535181724, 7366824.3943321994 ], [ 1748948.7834879344, 7298541.0968524637 ], [ 1748957.3771515694, 7341481.4179303963 ], [ 1748965.4522062843, 7391747.6609180504 ], [ 1748979.1688707755, 7380757.337669448 ], [ 1748986.8008689808, 7254884.2165234657 ], [ 1749004.3623865792, 7262906.2566104885 ], [ 1749030.0723145923, 7365083.4306373727 ], [ 1749036.7789614566, 7381371.5239797765 ], [ 1749037.6481474577, 7374971.9220649442 ], [ 1749046.2561941091, 7364006.8433415191 ], [ 1749047.5219455713, 7341522.725614246 ], [ 1749048.4192275242, 7391533.8260796284 ], [ 1749051.6479232344, 7292969.4815206947 ], [ 1749053.0144923227, 7374921.6761939852 ], [ 1749060.0858480635, 7303421.9391040085 ], [ 1749085.8196359673, 7272439.7921882374 ], [ 1749090.5825864959, 7323061.0273234937 ], [ 1749096.889252122, 7326496.2822540859 ], [ 1749097.9710428123, 7306756.0083686654 ], [ 1749104.2291071545, 7394010.2834415436 ], [ 1749110.0482878815, 7322400.2318205265 ], [ 1749113.5780480041, 7382233.494253586 ], [ 1749120.1184998378, 7334411.3017844576 ], [ 1749132.6940333657, 7348252.0706151146 ], [ 1749138.4971441976, 7388146.6580962222 ], [ 1749148.092643158, 7391630.1119060498 ], [ 1749155.4650250131, 7379578.0961282887 ], [ 1749211.7295964984, 7300377.9208046971 ], [ 1749232.4995761118, 7366897.7090894142 ], [ 1749240.9270506254, 7330382.7953106677 ], [ 1749260.6428658639, 7256925.3315792968 ], [ 1749290.7152017031, 7340994.6940296404 ], [ 1749294.029862674, 7338084.7604081333 ], [ 1749295.2494233542, 7258622.961171763 ], [ 1749303.7929053772, 7320037.4667539643 ], [ 1749325.1936254818, 7272112.5462084804 ], [ 1749329.9036474377, 7378058.868034048 ], [ 1749343.1338684694, 7297758.1422452908 ], [ 1749361.6610374565, 7309322.981387591 ], [ 1749362.3181087861, 7350947.436365406 ], [ 1749368.8923369157, 7283429.6519449512 ], [ 1749385.8671937292, 7272466.7941372637 ], [ 1749393.3585081189, 7306836.2638465855 ], [ 1749440.1465480404, 7393255.5210130187 ], [ 1749470.1086860134, 7271826.195902002 ], [ 1749509.0611459091, 7357442.4996206341 ], [ 1749607.8922817777, 7384444.7895538881 ], [ 1749610.8950947169, 7317736.7885051547 ], [ 1749636.60712231, 7333677.944698127 ], [ 1749661.3197377205, 7372267.601488323 ], [ 1749661.5364022995, 7316648.0851527099 ], [ 1749691.5468558061, 7305596.5082758609 ], [ 1749713.3776703312, 7263750.9397205524 ], [ 1749740.5483189183, 7252791.3601793936 ], [ 1749750.7537876114, 7322476.2074849494 ], [ 1749754.8673584845, 7369426.4914453421 ], [ 1749764.8304651829, 7322288.9100744203 ], [ 1749825.8531940726, 7272188.1212763777 ], [ 1749825.9952896042, 7297403.5407366501 ], [ 1749826.843550595, 7290628.4490369931 ], [ 1749839.7868857023, 7339444.8605864625 ], [ 1749840.9567538321, 7374152.7234068159 ], [ 1749864.0922585828, 7265306.7536735535 ], [ 1749894.3675678265, 7305073.7361084195 ], [ 1749936.5949812555, 7281233.7961250395 ], [ 1749962.5204301653, 7329775.7001358671 ], [ 1749966.9494746714, 7320662.886225868 ], [ 1749989.5370487203, 7389231.2971790098 ], [ 1750002.7551696394, 7280109.477367904 ], [ 1750032.9719567569, 7305749.1664268496 ], [ 1750039.5085020449, 7372298.0830027703 ], [ 1750084.2788216525, 7325990.0712915137 ], [ 1750103.7578862438, 7365754.5529998085 ], [ 1750125.9171548823, 7365386.0144239804 ], [ 1750135.0983910109, 7277790.7752769319 ], [ 1750217.9391111312, 7378886.0115514155 ], [ 1750227.1437640614, 7363672.7588020852 ], [ 1750240.4417279374, 7332102.1212846385 ], [ 1750263.056537325, 7255606.693843158 ], [ 1750287.4080489697, 7371632.304678889 ], [ 1750291.4234191696, 7298114.4764833609 ], [ 1750298.3554268396, 7351284.4312185925 ], [ 1750302.6206262372, 7398170.7450942332 ], [ 1750305.2490230645, 7345408.0399164725 ], [ 1750318.6770106186, 7385037.5687994417 ], [ 1750319.0801640328, 7396760.0389321018 ], [ 1750338.3751921654, 7313958.8561917823 ], [ 1750341.9914308977, 7367500.7585572479 ], [ 1750362.6592848899, 7307500.0787246656 ], [ 1750407.4295510964, 7299091.2432223223 ], [ 1750410.0056895404, 7337809.1534634475 ], [ 1750415.0401217756, 7352763.5158856455 ], [ 1750428.7191835681, 7347352.063191724 ], [ 1750490.5611616408, 7319944.7398243062 ], [ 1750517.0332262584, 7294286.1303815721 ], [ 1750526.574298304, 7298107.4743077485 ], [ 1750549.6986292794, 7275106.6534619061 ], [ 1750587.6164158471, 7309490.7705749189 ], [ 1750591.8539174849, 7346896.0888157738 ], [ 1750608.1757874284, 7300156.5648966189 ], [ 1750608.8412899112, 7366280.616017146 ], [ 1750610.4262830438, 7340793.0804679589 ], [ 1750619.2835502811, 7269298.8359030718 ], [ 1750621.0944065594, 7260560.0642695436 ], [ 1750652.2515279467, 7393824.3636100302 ], [ 1750720.4256252798, 7300362.5372014502 ], [ 1750733.5858222472, 7304678.0720935846 ], [ 1750749.5904320732, 7276630.0570867397 ], [ 1750753.0880136169, 7266719.7974470584 ], [ 1750759.5614688753, 7330108.8281732239 ], [ 1750780.3200673226, 7383822.9156822609 ], [ 1750783.1857766712, 7269055.9794791415 ], [ 1750810.3849536953, 7336528.0706023732 ], [ 1750820.7874823839, 7384964.5327478824 ], [ 1750845.9782690881, 7333195.9188455138 ], [ 1750846.962595802, 7360247.9041397423 ], [ 1750865.1188559271, 7348828.9253951544 ], [ 1750899.7147463302, 7253879.562328903 ], [ 1750905.8282425753, 7376810.4834885402 ], [ 1750913.8758556745, 7386248.9301032834 ], [ 1750919.2126659253, 7335545.1138834255 ], [ 1750923.0647231054, 7307055.2820744608 ], [ 1750990.3359263218, 7333864.0691928938 ], [ 1751000.1020037977, 7356820.0364686996 ], [ 1751023.6493535291, 7253636.5860065967 ], [ 1751041.9941973754, 7388539.4901671056 ], [ 1751044.095303836, 7313798.8193572499 ], [ 1751044.7159290933, 7293891.4600967169 ], [ 1751078.5589751413, 7256636.7666214425 ], [ 1751107.1363338744, 7321401.9335075868 ], [ 1751118.1258240726, 7289393.6773421001 ], [ 1751138.5890050819, 7342473.9129652511 ], [ 1751139.4813363054, 7291949.5912305629 ], [ 1751160.3484315416, 7309848.1117712082 ], [ 1751160.6107821639, 7380894.1160967024 ], [ 1751180.8677424206, 7373923.5859695291 ], [ 1751207.3691741969, 7271933.5704930685 ], [ 1751254.1342350331, 7397269.8583853729 ], [ 1751277.0633347202, 7382914.1619739644 ], [ 1751282.0674113587, 7350715.866057096 ], [ 1751282.5725645099, 7290619.5749635631 ], [ 1751322.6519193996, 7273673.6420914466 ], [ 1751328.7731443497, 7253363.6155289439 ], [ 1751361.1256802594, 7252487.9502035342 ], [ 1751395.0029730343, 7359064.9909027023 ], [ 1751412.5293807369, 7360403.3882292397 ], [ 1751429.0459106907, 7358277.2405959815 ], [ 1751439.6017076415, 7287154.539495891 ], [ 1751440.0807988977, 7394289.2100018095 ], [ 1751447.4443361782, 7296420.6072588386 ], [ 1751449.4776135071, 7328307.9116263539 ], [ 1751455.3514406066, 7343174.4440430142 ], [ 1751486.2497763867, 7252843.4861366646 ], [ 1751496.452545892, 7294315.6312248763 ], [ 1751501.2019485333, 7310817.3819739139 ], [ 1751516.304355453, 7348208.2741507012 ], [ 1751524.0753485854, 7368536.1056338837 ], [ 1751539.7103044312, 7392051.2097271066 ], [ 1751548.9863434362, 7292527.6589154117 ], [ 1751573.5818341481, 7274319.3484952645 ], [ 1751621.6678708638, 7367085.3919797847 ], [ 1751629.4016039155, 7370675.9516187366 ], [ 1751647.2281544812, 7324934.215474613 ], [ 1751673.3130423399, 7328565.3437701864 ], [ 1751684.1877293908, 7355380.7288855137 ], [ 1751684.1991824247, 7346824.9393146494 ], [ 1751696.1764946536, 7275400.839283553 ], [ 1751710.3201700973, 7297045.1560023241 ], [ 1751784.8787481515, 7392232.2038954692 ], [ 1751801.530737343, 7345195.6128005786 ], [ 1751814.8231035159, 7257734.3546387972 ], [ 1751833.4509823276, 7267576.0354231959 ], [ 1751834.9821293945, 7349508.934759385 ], [ 1751854.1932910769, 7325441.6790225906 ], [ 1751863.677446987, 7351561.4319157572 ], [ 1751869.6898871162, 7283806.4718620507 ], [ 1751887.7361865272, 7384692.8506216677 ], [ 1751903.4451840247, 7284995.995628247 ], [ 1751911.7478447931, 7297414.5214443393 ], [ 1751914.2106714724, 7292196.2381196907 ], [ 1751931.413391388, 7262900.3875441356 ], [ 1751941.6835884845, 7303789.1786105838 ], [ 1751943.7126821415, 7308782.3868991826 ], [ 1751947.0375477513, 7368579.573693173 ], [ 1751948.4959047807, 7261504.2455817303 ], [ 1751963.4774527715, 7381045.6441732319 ], [ 1751968.8406874463, 7338363.4754550625 ], [ 1751973.5919755732, 7266887.7361208377 ], [ 1751973.6549533035, 7252822.5270984052 ], [ 1752007.9647235128, 7373487.7342536878 ], [ 1752012.8136714348, 7366990.4884765493 ], [ 1752014.9370375844, 7306505.602148423 ], [ 1752047.0487931902, 7298994.5229632277 ], [ 1752095.0849248595, 7341290.8471302222 ], [ 1752103.4135145063, 7267789.2137291441 ], [ 1752104.0017712053, 7370325.4510126729 ], [ 1752110.7488363474, 7360852.3668563385 ], [ 1752122.4185228166, 7309374.5564875919 ], [ 1752130.8354647022, 7355112.9326805109 ], [ 1752131.3934519351, 7266780.490979963 ], [ 1752144.5433023614, 7332855.854554845 ], [ 1752144.8154052133, 7292007.081379693 ], [ 1752174.9694839895, 7380779.1018579211 ], [ 1752177.4346362487, 7321358.3186534233 ], [ 1752180.679065031, 7266589.0850899164 ], [ 1752194.3625911018, 7366050.2276541907 ], [ 1752197.4327447372, 7369025.6474340456 ], [ 1752198.418252327, 7266804.04060423 ], [ 1752212.2317157297, 7273855.7818651497 ], [ 1752221.2981947369, 7352766.2805738281 ], [ 1752262.47925091, 7296833.3550647199 ], [ 1752265.4490988003, 7273544.85215047 ], [ 1752266.9753484477, 7257101.6276470665 ], [ 1752274.8343930505, 7285509.8139140792 ], [ 1752315.4852166842, 7344023.7779656025 ], [ 1752316.4167430922, 7377405.8938868977 ], [ 1752318.3195775123, 7339350.5046331882 ], [ 1752330.9793855213, 7287845.3504789537 ], [ 1752339.102313193, 7334494.258659523 ], [ 1752377.5270533056, 7387065.1387378993 ], [ 1752415.4467681795, 7397310.9468478495 ], [ 1752436.8589325745, 7300272.6696947254 ], [ 1752466.0598589627, 7378470.4847520906 ], [ 1752479.8061233179, 7316167.9795114724 ], [ 1752501.8146848921, 7330712.8642102676 ], [ 1752510.6109501093, 7281409.9165482307 ], [ 1752519.8453815621, 7298726.7450740887 ], [ 1752554.3816845894, 7344866.5787555976 ], [ 1752578.206860356, 7323265.8617236111 ], [ 1752590.5927658516, 7300477.0235355943 ], [ 1752603.3373495156, 7349557.8864736632 ], [ 1752612.707258377, 7385403.8495807759 ], [ 1752623.7695331883, 7314660.4513555877 ], [ 1752697.0685323866, 7359270.5924510853 ], [ 1752710.0421349718, 7292356.5959091904 ], [ 1752719.9572861244, 7293548.4737348119 ], [ 1752733.5644188381, 7326984.8177175783 ], [ 1752742.2197402585, 7350006.4474415705 ], [ 1752773.4552880016, 7261033.1189100435 ], [ 1752786.1200161248, 7321027.4940209445 ], [ 1752803.1923480534, 7274348.1946482277 ], [ 1752823.6142503293, 7269168.698979103 ], [ 1752823.9282413796, 7303860.5003812248 ], [ 1752836.7836322135, 7298601.1484381482 ], [ 1752878.4802721171, 7318155.8364040246 ], [ 1752905.1356748748, 7310405.8810015097 ], [ 1752916.5385799564, 7270853.5414258949 ], [ 1752924.5406061574, 7253144.3082053354 ], [ 1752937.2850950419, 7286892.8121389598 ], [ 1752962.3645273752, 7292003.1758977808 ], [ 1752966.3903081336, 7298732.6814060593 ], [ 1752969.4030063464, 7289085.3495289246 ], [ 1752999.1878183454, 7318952.2332783779 ], [ 1753006.3412166222, 7347584.5183735685 ], [ 1753036.3496504452, 7276808.4894723604 ], [ 1753043.9204589846, 7327405.1943235015 ], [ 1753077.1965360513, 7389340.2968302649 ], [ 1753100.3117407435, 7286864.0486085704 ], [ 1753131.0129457307, 7306456.6977031259 ], [ 1753133.5305017023, 7375544.3006132636 ], [ 1753154.389734268, 7372330.6255789697 ], [ 1753161.6587290794, 7318624.0623023557 ], [ 1753176.6908671213, 7336254.5363432458 ], [ 1753199.9377886744, 7266462.5916231954 ], [ 1753210.2791140717, 7397675.7345291274 ], [ 1753224.0830195188, 7257170.1483302647 ], [ 1753237.3623620057, 7276431.2220403384 ], [ 1753241.1804801321, 7266790.7597506307 ], [ 1753280.9844588931, 7342333.6537637478 ], [ 1753281.2953767208, 7317668.4847434927 ], [ 1753298.3139049252, 7386395.2556260675 ], [ 1753310.5847221829, 7383616.7783558229 ], [ 1753327.531040119, 7341221.6298183417 ], [ 1753330.1186835677, 7391686.5291651841 ], [ 1753391.5194306672, 7267817.6743824705 ], [ 1753396.7846173241, 7269744.8296959437 ], [ 1753400.7816614772, 7339775.0884529687 ], [ 1753458.7572581654, 7345961.6944503915 ], [ 1753459.4982510582, 7345116.9081435911 ], [ 1753467.1323435034, 7319629.0294110933 ], [ 1753467.4573272078, 7341795.7549679261 ], [ 1753478.0689280631, 7392467.4669652134 ], [ 1753555.8343252125, 7351935.916376113 ], [ 1753578.4680833449, 7315403.2161719203 ], [ 1753586.021558003, 7306413.079987566 ], [ 1753592.2952536282, 7281797.4216745589 ], [ 1753602.3098483225, 7313877.8823303413 ], [ 1753608.4650310958, 7269812.648342873 ], [ 1753625.746692826, 7319719.822795623 ], [ 1753672.5061941615, 7365828.4868926816 ], [ 1753675.1860957053, 7340073.92694664 ], [ 1753679.8445553549, 7354854.5100336419 ], [ 1753684.8439260998, 7286859.8091990566 ], [ 1753710.6227228525, 7357180.5841907784 ], [ 1753727.8927482299, 7385551.8858151501 ], [ 1753734.5835374319, 7305762.6836797055 ], [ 1753798.8159009907, 7359870.6791800736 ], [ 1753806.6786550181, 7338134.9753616229 ], [ 1753808.8500227684, 7356925.9104369059 ], [ 1753812.4913579139, 7367296.6451770421 ], [ 1753824.094418712, 7259620.9937073225 ], [ 1753832.9476699324, 7262671.6344378078 ], [ 1753846.6228012866, 7365516.8271138538 ], [ 1753885.5388416136, 7337163.667237212 ], [ 1753886.4880996041, 7259882.7420107303 ], [ 1753886.9247004122, 7282475.2129010651 ], [ 1753889.6260945464, 7393300.5414247261 ], [ 1753900.5836733638, 7370655.4114514263 ], [ 1753901.53426803, 7354574.685003737 ], [ 1753917.27681503, 7279418.131570356 ], [ 1753977.8178999403, 7302215.9120185534 ], [ 1753985.1199121869, 7262749.7149279239 ], [ 1753994.3463519264, 7380596.5589076998 ], [ 1754002.8580181776, 7310775.3269705856 ], [ 1754005.2520787686, 7284929.8394170329 ], [ 1754051.5136154203, 7255234.9967533806 ], [ 1754072.157691892, 7360418.0285810782 ], [ 1754088.345465601, 7372865.0268162768 ], [ 1754097.4426959353, 7369971.9561988832 ], [ 1754133.8250517636, 7346154.6839915095 ], [ 1754137.8162009832, 7306415.7666571708 ], [ 1754169.6577506003, 7255802.7549959151 ], [ 1754197.7080967657, 7326149.5625958527 ], [ 1754229.1093838953, 7358812.1611721069 ], [ 1754230.4977201314, 7332085.0995462704 ], [ 1754231.3037377708, 7376311.0305817928 ], [ 1754236.7762933329, 7358904.109501305 ], [ 1754265.027308445, 7360014.5952621773 ], [ 1754277.3464367306, 7370490.7968771039 ], [ 1754309.628296965, 7296979.383470851 ], [ 1754352.6585390093, 7309336.0910139577 ], [ 1754357.7071519515, 7384761.4187358795 ], [ 1754385.214634337, 7284971.847091577 ], [ 1754391.8662664655, 7299793.1473161615 ], [ 1754402.7372234173, 7271574.505721217 ], [ 1754413.3983345709, 7367676.5678457003 ], [ 1754429.6039887222, 7360963.3962972267 ], [ 1754430.4084576017, 7392497.3921315512 ], [ 1754430.6817238373, 7374273.2378828628 ], [ 1754430.7191820166, 7396144.8806856964 ], [ 1754432.808470137, 7304810.1919588838 ], [ 1754447.6669308904, 7338977.5153415324 ], [ 1754455.2229128201, 7268710.1139233727 ], [ 1754466.4092304972, 7383520.7462195177 ], [ 1754503.7759216782, 7264805.0758809708 ], [ 1754506.6573125757, 7340808.4442590605 ], [ 1754509.5560822475, 7396457.0624454804 ], [ 1754510.1131101809, 7312631.9692474063 ], [ 1754531.2898945143, 7386415.4072446804 ], [ 1754557.0622292836, 7311078.4971641097 ], [ 1754557.6020909075, 7395500.5405595889 ], [ 1754557.6207896459, 7323142.1876902273 ], [ 1754603.722662189, 7309886.729510095 ], [ 1754604.5249666846, 7392369.654864368 ], [ 1754616.1930341527, 7264800.5817004396 ], [ 1754635.1569914722, 7283962.782406603 ], [ 1754653.2654161179, 7290310.3853926938 ], [ 1754658.6102274933, 7295806.8056965685 ], [ 1754682.9757477788, 7318935.9442742188 ], [ 1754719.3902605178, 7365409.0064455755 ], [ 1754727.5799612042, 7375294.7189437123 ], [ 1754741.4718101746, 7291624.5231907042 ], [ 1754755.1172989625, 7393589.0795040661 ], [ 1754763.2512107184, 7363269.3783061318 ], [ 1754776.4572723811, 7352986.2497242307 ], [ 1754778.0799037167, 7275023.946955489 ], [ 1754782.5531040214, 7395844.0118447123 ], [ 1754826.5982532008, 7397267.0815801909 ], [ 1754830.5534048129, 7378388.2381619904 ], [ 1754838.6487438839, 7271143.6514119413 ], [ 1754863.6914706344, 7377920.0162739353 ], [ 1754909.860616995, 7323489.259877922 ], [ 1754913.410984908, 7391735.1732314331 ], [ 1754917.7120007989, 7269855.1041309796 ], [ 1754934.6964548712, 7320196.9389706599 ], [ 1754940.1544173353, 7288295.4364946466 ], [ 1754941.8117908954, 7340371.6867767079 ], [ 1754948.153725839, 7318506.9177215975 ], [ 1754956.1314725939, 7364221.1000669291 ], [ 1754966.2385556984, 7354278.4771307595 ], [ 1754992.448663943, 7296231.7739821291 ], [ 1755004.0019197743, 7395645.5732654659 ], [ 1755012.459654897, 7293699.33058686 ], [ 1755019.4658405392, 7359336.4625078039 ], [ 1755022.1293177211, 7323256.3001098558 ], [ 1755033.5015714571, 7397227.9074693192 ], [ 1755046.6803955059, 7291830.9116029805 ], [ 1755053.7359260358, 7359668.5060073966 ], [ 1755054.1879339817, 7288631.6759479335 ], [ 1755061.685697082, 7390059.9718625834 ], [ 1755073.2742785932, 7348622.7031976385 ], [ 1755085.9988276591, 7368748.7072539954 ], [ 1755086.1085642907, 7310607.4663616605 ], [ 1755112.1432575837, 7278961.862259523 ], [ 1755119.5536463067, 7312663.4654994709 ], [ 1755149.1867709481, 7272868.8984057847 ], [ 1755155.0443301629, 7307345.0799781792 ], [ 1755170.1714176747, 7279754.7056694161 ], [ 1755178.0138482894, 7273641.7777614389 ], [ 1755198.5744096586, 7281533.3161202148 ], [ 1755210.7709464985, 7317121.0684152069 ], [ 1755236.4352760015, 7349867.063986307 ], [ 1755243.2646507565, 7322088.812752747 ], [ 1755283.8403110341, 7384697.3741348563 ], [ 1755285.0737069855, 7322315.1208049692 ], [ 1755304.8515248774, 7316986.5941042313 ], [ 1755308.844346019, 7385181.2481482308 ], [ 1755314.8327849731, 7388941.0324685043 ], [ 1755318.9996337916, 7382797.6042288421 ], [ 1755319.5882942413, 7396354.1043862673 ], [ 1755334.4943173837, 7353200.6066018948 ], [ 1755346.5917530956, 7300029.4521675305 ], [ 1755353.5929102858, 7386357.5233905129 ], [ 1755355.3552293458, 7297611.9562624134 ], [ 1755361.6777833705, 7301706.274679183 ], [ 1755386.2304847871, 7366168.5962044988 ], [ 1755423.3691501585, 7260219.9484797399 ], [ 1755432.2817657739, 7374413.9073262839 ], [ 1755439.1277109138, 7344639.8145864811 ], [ 1755440.5503590805, 7346416.1201574076 ], [ 1755451.9812579723, 7376323.9975053146 ], [ 1755454.139666467, 7256852.7513214927 ], [ 1755458.2475300243, 7328768.657924097 ], [ 1755463.6473032197, 7336014.2561707729 ], [ 1755474.5893470349, 7350656.5842758175 ], [ 1755505.270889929, 7307472.0714787692 ], [ 1755507.511021198, 7346601.8571106279 ], [ 1755526.900695726, 7284726.8679092173 ], [ 1755540.1398992108, 7317063.2160957418 ], [ 1755551.4784528757, 7272074.2475407608 ], [ 1755570.4158901477, 7296592.8604406593 ], [ 1755619.9441657173, 7303989.3422673065 ], [ 1755651.3065435765, 7361836.2595392857 ], [ 1755675.8171963282, 7357547.9666486233 ], [ 1755689.5164541942, 7287171.5726040835 ], [ 1755694.1907565501, 7345623.7690363992 ], [ 1755716.8313214474, 7390426.0044640386 ], [ 1755727.4300980808, 7275712.1294950135 ], [ 1755740.6778167365, 7268515.5715992991 ], [ 1755756.8880694916, 7317962.1406422015 ], [ 1755798.5245959167, 7369130.187918975 ], [ 1755798.6794265998, 7377781.6753960131 ], [ 1755809.1680236529, 7369074.8908218052 ], [ 1755834.6647964655, 7306180.526104941 ], [ 1755838.3208932707, 7303254.2012044108 ], [ 1755869.4487121075, 7359021.1722360561 ], [ 1755873.9158339237, 7266114.3510350147 ], [ 1755878.7788519915, 7373931.6307262788 ], [ 1755886.6626222227, 7353873.2805292178 ], [ 1755927.8394690854, 7367937.4177324371 ], [ 1755954.2983816096, 7296877.7896681856 ], [ 1755955.0383266397, 7391388.6368566761 ], [ 1755969.8901792092, 7294205.8311702218 ], [ 1755974.7477216274, 7255952.1502467617 ], [ 1755977.6855587824, 7309486.7681224244 ], [ 1756007.0037007267, 7256128.9553492041 ], [ 1756008.8018553716, 7264743.1315502292 ], [ 1756030.7223255855, 7333122.7420945736 ], [ 1756035.3760724994, 7339160.248089592 ], [ 1756039.1564997025, 7393005.2035795553 ], [ 1756041.5274226053, 7326389.7101564482 ], [ 1756050.3284903851, 7278378.6780398879 ], [ 1756051.7614118056, 7331295.2422022428 ], [ 1756060.3748570667, 7307487.7574574063 ], [ 1756081.9066544704, 7359338.1590105938 ], [ 1756101.9910585724, 7394027.6361329313 ], [ 1756112.264991709, 7345148.0916142846 ], [ 1756112.366040698, 7371530.6496115429 ], [ 1756116.1200362693, 7400065.9516425924 ], [ 1756117.5747377805, 7290114.9656197615 ], [ 1756124.9963631448, 7279736.8011011686 ], [ 1756126.663513439, 7312567.0415319866 ], [ 1756134.2463472355, 7371707.1091503678 ], [ 1756149.7176111839, 7291105.0303153573 ], [ 1756161.447606924, 7268622.2016029349 ], [ 1756185.3084462611, 7283754.6179712834 ], [ 1756208.43282895, 7350744.1322169369 ], [ 1756217.4118730419, 7337631.7607465116 ], [ 1756220.4801357924, 7344907.4501968836 ], [ 1756237.8194780981, 7264927.1576622697 ], [ 1756260.0230308985, 7256544.0402711127 ], [ 1756268.9800134385, 7302313.5540608317 ], [ 1756271.3035186699, 7274713.0165116256 ], [ 1756272.2537650559, 7341989.4312709318 ], [ 1756285.4899898637, 7343572.7910839068 ], [ 1756295.7215391598, 7357355.055560152 ], [ 1756314.6201049117, 7383088.858336377 ], [ 1756327.0375720561, 7280960.4233192019 ], [ 1756331.7766614116, 7378779.0424095197 ], [ 1756364.2702998193, 7317098.0894565191 ], [ 1756374.3477127207, 7379850.7584443381 ], [ 1756385.7581387924, 7275394.8261433681 ], [ 1756396.842305705, 7386187.928372792 ], [ 1756429.1280054699, 7312247.7408403596 ], [ 1756437.6476364357, 7286851.8953682072 ], [ 1756452.3539424036, 7308322.7701897919 ], [ 1756482.9311162997, 7278912.8057430461 ], [ 1756500.1649808236, 7322415.9553515539 ], [ 1756531.0912199877, 7301066.1445165882 ], [ 1756532.8936723066, 7281488.2715783631 ], [ 1756535.2809430922, 7372496.1866320018 ], [ 1756542.9419728236, 7294462.849809343 ], [ 1756544.834315904, 7393362.0948903337 ], [ 1756565.0811795299, 7321373.167738976 ], [ 1756580.6828412546, 7355233.6339336 ], [ 1756591.2499056216, 7390247.3090371564 ], [ 1756593.3878382957, 7381204.2869975725 ], [ 1756598.9235884123, 7369372.7579613868 ], [ 1756637.7092968295, 7309855.1231052326 ], [ 1756668.628965128, 7308090.3051095176 ], [ 1756672.1733987627, 7354728.2017862955 ], [ 1756688.1620732511, 7370952.2271918366 ], [ 1756689.1814045343, 7258147.5302978177 ], [ 1756716.005735415, 7291636.3761390951 ], [ 1756812.213450894, 7396196.9559915988 ], [ 1756813.9153334922, 7255309.656699717 ], [ 1756845.9355548141, 7256841.8449974963 ], [ 1756856.3616976955, 7367665.8224419216 ], [ 1756861.7586079952, 7284511.9218749693 ], [ 1756882.1117381854, 7344550.1186686158 ], [ 1756887.1233972195, 7345107.458099911 ], [ 1756902.3301879412, 7274039.1923674522 ], [ 1756911.7609923284, 7303138.2992261406 ], [ 1756923.7472782885, 7272495.0630000737 ], [ 1756959.2646397674, 7321903.0591608835 ], [ 1756966.9648428881, 7330106.4404930985 ], [ 1757024.6569797965, 7317282.6594912531 ], [ 1757028.1533757308, 7332235.0897301743 ], [ 1757038.5521172392, 7387333.0789102055 ], [ 1757055.2432778655, 7286491.6664631898 ], [ 1757094.4350006357, 7327865.3563340502 ], [ 1757095.4135996411, 7347416.4876489425 ], [ 1757109.8158693672, 7319754.5993934525 ], [ 1757114.132893252, 7397341.8059466425 ], [ 1757158.2824143837, 7339957.0369214593 ], [ 1757173.3830221591, 7263458.4418998677 ], [ 1757200.0329852053, 7294235.2573168203 ], [ 1757214.4326445921, 7398914.3796557765 ], [ 1757217.1544092353, 7287949.4838857362 ], [ 1757219.0620042675, 7284017.9682188723 ], [ 1757240.3605908745, 7318245.6493658498 ], [ 1757254.9512526931, 7301629.2107712235 ], [ 1757276.1441157241, 7318835.2628816785 ], [ 1757283.9644077774, 7371120.4416482337 ], [ 1757296.7498987017, 7322303.7827137886 ], [ 1757341.7586773059, 7380863.4587757001 ], [ 1757353.4298779308, 7301188.1081458228 ], [ 1757356.6942984741, 7276553.6383333793 ], [ 1757361.7718276535, 7340956.6767029567 ], [ 1757385.0355998031, 7353648.2310019154 ], [ 1757395.7227449869, 7364025.7733131731 ], [ 1757401.660660008, 7357215.9136709189 ], [ 1757409.7073832063, 7337832.606127264 ], [ 1757413.2210688316, 7376683.2425849326 ], [ 1757417.9538451766, 7379840.6071391832 ], [ 1757427.7122829645, 7322609.6061663143 ], [ 1757432.3907240359, 7362302.9820597526 ], [ 1757436.8673827543, 7400042.6409094343 ], [ 1757447.909319872, 7284552.2462480152 ], [ 1757469.6251495201, 7392953.3929862287 ], [ 1757486.2749692113, 7365465.3735921485 ], [ 1757488.8165205626, 7344532.9992414517 ], [ 1757495.5763230277, 7268877.6986881355 ], [ 1757497.7657971759, 7365249.0171275642 ], [ 1757518.5385224745, 7286090.2644117922 ], [ 1757536.699032031, 7393120.8665265478 ], [ 1757542.634964847, 7255960.9746109163 ], [ 1757548.7678724234, 7285391.8340352587 ], [ 1757595.6233591537, 7340930.2057740577 ], [ 1757596.1736007961, 7331801.204230438 ], [ 1757621.7895947529, 7313581.2732684035 ], [ 1757671.5025246039, 7321298.2532748226 ], [ 1757686.5259914696, 7281095.4697922124 ], [ 1757692.2805802471, 7313149.1128575569 ], [ 1757692.4052767067, 7331756.606723424 ], [ 1757707.2287913889, 7378526.0535829645 ], [ 1757708.8737325044, 7280416.7020086274 ], [ 1757744.7931537447, 7361580.202130408 ], [ 1757745.6451534058, 7338340.9047163287 ], [ 1757746.0879963203, 7346070.8294757586 ], [ 1757765.9386538239, 7328864.064855638 ], [ 1757774.4663900249, 7295156.5802150033 ], [ 1757782.4503236122, 7374168.6203785231 ], [ 1757787.5099348524, 7308942.355689466 ], [ 1757792.3994164229, 7369491.2718041977 ], [ 1757797.8533046045, 7318675.289712688 ], [ 1757799.7468872585, 7353423.6510172747 ], [ 1757803.7682322965, 7370718.1815731078 ], [ 1757827.4453163554, 7388102.7187418398 ], [ 1757828.7843586374, 7374816.6374407504 ], [ 1757840.6760651369, 7278357.6539871441 ], [ 1757853.664015128, 7300306.5520737711 ], [ 1757872.6229737464, 7397582.8914787211 ], [ 1757874.0200585546, 7315766.8484940873 ], [ 1757917.7275523189, 7288911.5114801591 ], [ 1757939.079931993, 7297619.0708050756 ], [ 1757945.7537028061, 7337237.9595424654 ], [ 1757959.873827117, 7271332.128781857 ], [ 1757974.5545906874, 7396112.9570799284 ], [ 1758006.1371153914, 7364916.7799195684 ], [ 1758021.7691023606, 7390546.9688839624 ], [ 1758023.8622287351, 7381314.6212126436 ], [ 1758027.6596391592, 7286249.273464282 ], [ 1758061.4468846165, 7287836.6191764949 ], [ 1758092.7097631788, 7330915.2894395655 ], [ 1758094.8050640177, 7357808.4731450621 ], [ 1758114.2834024557, 7285132.8655909346 ], [ 1758176.4014533088, 7282877.975088262 ], [ 1758187.0774584829, 7387430.6220291965 ], [ 1758217.0956653552, 7318642.2190068141 ], [ 1758229.5737588517, 7377213.1503654011 ], [ 1758250.9543910525, 7355094.9980724463 ], [ 1758256.6526869792, 7390419.9587523341 ], [ 1758294.8617648296, 7298513.9581850423 ], [ 1758303.7289011739, 7345985.9555215314 ], [ 1758304.8329312373, 7366431.3347382089 ], [ 1758342.564344645, 7303815.9721708829 ], [ 1758397.9485219014, 7329311.2720513456 ], [ 1758407.8318139629, 7301322.8448812757 ], [ 1758421.2056312906, 7318894.8072083499 ], [ 1758426.9893706657, 7310705.9775474127 ], [ 1758427.6201450303, 7254766.3125740401 ], [ 1758468.169632847, 7326957.2080178037 ], [ 1758481.7823446554, 7347655.2830114327 ], [ 1758487.3601398799, 7323773.8587457621 ], [ 1758511.578256228, 7400104.7488791011 ], [ 1758511.7642520138, 7295038.5056712786 ], [ 1758512.4203629731, 7311455.1055882229 ], [ 1758536.8806612396, 7362927.3618424498 ], [ 1758548.3604306127, 7257688.9557464598 ], [ 1758550.6778062899, 7267378.8210059823 ], [ 1758569.1805363391, 7368557.410378674 ], [ 1758586.8647060825, 7343064.1677021924 ], [ 1758661.8861261012, 7382921.4325337978 ], [ 1758695.1196414125, 7357151.5332558639 ], [ 1758696.0411776195, 7359190.1958017033 ], [ 1758705.2233139838, 7329611.0613772478 ], [ 1758728.0545282804, 7322819.0344240488 ], [ 1758752.0325380519, 7349900.5722531099 ], [ 1758756.6747839646, 7278908.7140146606 ], [ 1758790.636518219, 7399624.777534361 ], [ 1758801.7668697997, 7385384.0475078057 ], [ 1758806.5237491606, 7291261.4942845637 ], [ 1758821.1428441037, 7276380.6165622463 ], [ 1758834.6224343022, 7392698.0701146228 ], [ 1758839.9228907973, 7289571.7200701963 ], [ 1758865.2382994175, 7272159.587902274 ], [ 1758898.8440122518, 7268042.1282806229 ], [ 1758926.3415812696, 7397494.4425893277 ], [ 1758945.2711169345, 7269467.4388587223 ], [ 1758946.9384289226, 7385417.3042101199 ], [ 1758948.2376277978, 7336543.0852816291 ], [ 1758972.7102197479, 7336997.6294991607 ], [ 1758978.3236218537, 7320541.3815634139 ], [ 1758984.5555200607, 7364051.5535555901 ], [ 1759027.9543168161, 7256053.988777617 ], [ 1759028.8739142481, 7268763.0163749112 ], [ 1759035.8545853854, 7310323.6040436905 ], [ 1759040.3823352936, 7269215.626950942 ], [ 1759044.4819417149, 7396651.968839135 ], [ 1759049.175360318, 7308456.9767479133 ], [ 1759050.9243162088, 7347887.7369487006 ], [ 1759057.9785600293, 7386631.2893658662 ], [ 1759072.3617105098, 7314118.3595190616 ], [ 1759087.6319412724, 7352633.2980663171 ], [ 1759102.2692329215, 7326061.7157174954 ], [ 1759116.7518141663, 7338746.9782101233 ], [ 1759128.9504128448, 7381414.9384185607 ], [ 1759155.848324918, 7363294.6726680202 ], [ 1759162.5547154779, 7282255.0164081678 ], [ 1759165.4950881556, 7263334.3100418113 ], [ 1759174.8161278686, 7378400.2207654566 ], [ 1759180.4398165122, 7394891.7534485217 ], [ 1759190.5736348231, 7377246.1748078531 ], [ 1759211.8378923817, 7280186.5962833399 ], [ 1759225.0026642836, 7342256.0170066999 ], [ 1759239.5057080465, 7377568.7461509639 ], [ 1759247.76609634, 7260736.4236488706 ], [ 1759289.5205222194, 7396084.9404679043 ], [ 1759307.9499097446, 7296088.0406672116 ], [ 1759328.9459306165, 7390412.1954611968 ], [ 1759352.9990130386, 7302156.7964308811 ], [ 1759355.865738268, 7370675.7817813046 ], [ 1759356.4756311688, 7280144.1003737822 ], [ 1759364.101610092, 7318159.4683023812 ], [ 1759385.7222897448, 7261699.3887343192 ], [ 1759395.0913280377, 7390700.6824563649 ], [ 1759399.3390688167, 7267411.9019004824 ], [ 1759426.2259991323, 7323962.5384008978 ], [ 1759432.3190739204, 7338203.1841428364 ], [ 1759436.0873977207, 7327821.0521360366 ], [ 1759447.9341661227, 7279388.0163836107 ], [ 1759495.8354775775, 7274139.7849147031 ], [ 1759498.310096801, 7310336.7615143638 ], [ 1759526.5399239273, 7354036.4712253306 ], [ 1759533.9177015219, 7360551.4908677451 ], [ 1759553.7470585217, 7374993.7413939154 ], [ 1759583.8114070769, 7261774.3063971726 ], [ 1759595.3225366012, 7397592.4052774338 ], [ 1759608.4565272992, 7298172.6238967227 ], [ 1759642.7723542715, 7307606.6331912065 ], [ 1759665.1895151597, 7258660.2269286746 ], [ 1759676.8192774749, 7287168.5045000995 ], [ 1759689.9991666744, 7264209.1682963548 ], [ 1759730.3146460459, 7327756.3236093 ], [ 1759766.8140021316, 7361578.1920583714 ], [ 1759798.7194526305, 7283999.5856257482 ], [ 1759818.4689682608, 7334720.6067085154 ], [ 1759851.6695984975, 7258259.6294646682 ], [ 1759863.0622592401, 7315750.3660212299 ], [ 1759886.6253545624, 7296955.3487381181 ], [ 1759902.6009430345, 7270968.3163816314 ], [ 1759904.0378841835, 7308297.929018965 ], [ 1759906.640411861, 7357392.0061139408 ], [ 1759933.9152706906, 7305758.9885330833 ], [ 1759956.5268530874, 7340659.3009410286 ], [ 1759961.6963858469, 7350505.7215694049 ], [ 1759975.9658851435, 7396682.0637177695 ], [ 1759978.7591415809, 7390043.3683242658 ], [ 1759979.5987842174, 7363637.558018351 ], [ 1759989.4477818196, 7347435.4201236544 ], [ 1759994.9744753852, 7352337.3604955524 ], [ 1760029.5875381781, 7263697.8073997051 ], [ 1760033.9432084924, 7330593.9627125589 ], [ 1760052.6086386284, 7327145.2845116155 ], [ 1760055.8715089168, 7343790.7994983261 ], [ 1760092.8593385229, 7284122.2763265958 ], [ 1760117.0315708017, 7276823.4627780318 ], [ 1760146.2073368556, 7355946.3760524653 ], [ 1760166.7667356846, 7357041.755620121 ], [ 1760180.5886585447, 7383802.5776767517 ], [ 1760213.240594211, 7375256.2790652411 ], [ 1760234.4490312261, 7337301.0274902703 ], [ 1760253.7998509605, 7393893.3032172434 ], [ 1760259.4805937775, 7254866.2018203679 ], [ 1760270.3379548877, 7347026.1149221174 ], [ 1760280.1058268144, 7355722.8196632899 ], [ 1760292.6205146012, 7324505.3953202553 ], [ 1760295.2998723928, 7356794.0199469551 ], [ 1760296.2497141557, 7394437.5365393329 ], [ 1760313.3200609393, 7322842.5941257812 ], [ 1760327.9666581457, 7384282.5842682132 ], [ 1760331.8609395565, 7285103.4734301548 ], [ 1760333.2884136268, 7300651.1633931054 ], [ 1760370.060327074, 7260438.1980394479 ], [ 1760392.6433073056, 7269355.106983331 ], [ 1760397.4167088752, 7267496.3090997217 ], [ 1760421.2792833289, 7382862.4487154596 ], [ 1760437.2608389943, 7393828.7761137839 ], [ 1760468.3561520253, 7274054.0181853371 ], [ 1760475.4396946647, 7276975.244878713 ], [ 1760484.8698432336, 7347964.4014614169 ], [ 1760493.5669979588, 7263472.5277958298 ], [ 1760507.1518979671, 7368536.179887211 ], [ 1760507.5280979781, 7273126.7868992798 ], [ 1760508.962287877, 7266954.1083856607 ], [ 1760516.3310356268, 7347479.2131805671 ], [ 1760564.2603058412, 7283905.1370442323 ], [ 1760580.2226034738, 7358224.0708273081 ], [ 1760584.6082944972, 7305127.7004774809 ], [ 1760589.364212706, 7333639.398741358 ], [ 1760592.9707399497, 7262710.6977458354 ], [ 1760604.8326633384, 7305966.3945885776 ], [ 1760618.6046471666, 7256891.5527011883 ], [ 1760653.4083732332, 7298917.549208859 ], [ 1760671.4386563071, 7287423.0266641965 ], [ 1760694.2510754336, 7316485.9334266372 ], [ 1760707.3988717992, 7286113.6439941237 ], [ 1760716.3790869657, 7272380.7550728191 ], [ 1760716.995316657, 7373834.6078830948 ], [ 1760736.813048014, 7387477.9685065728 ], [ 1760747.0537105235, 7288503.9101032577 ], [ 1760750.370033663, 7330772.6599426605 ], [ 1760750.7653651999, 7278917.3941294169 ], [ 1760753.8446749866, 7254779.0756542822 ], [ 1760785.5537718092, 7274955.2845933158 ], [ 1760786.6133326106, 7331374.6901460215 ], [ 1760794.0848740377, 7256334.4344141334 ], [ 1760797.2755050447, 7276273.6982387416 ], [ 1760798.0262967939, 7398513.6921611894 ], [ 1760799.0126425452, 7370255.3323764028 ], [ 1760822.5327276329, 7345363.1876453944 ], [ 1760838.2272340192, 7313005.0036540823 ], [ 1760841.7654893333, 7277610.2102272725 ], [ 1760897.6213871394, 7342218.9418537794 ], [ 1760905.6803435462, 7317053.8186813993 ], [ 1760909.7234413105, 7293808.4005924705 ], [ 1760915.4574140494, 7293251.6783962427 ], [ 1760920.560440138, 7265909.3785256138 ], [ 1760923.7780681099, 7391348.3108203663 ], [ 1760940.3242775747, 7354327.908577146 ], [ 1760949.316245113, 7391382.4309114944 ], [ 1760972.2096525272, 7359679.7089935709 ], [ 1760999.8805681276, 7382911.2530329823 ], [ 1761020.543935345, 7363542.129889952 ], [ 1761030.7423345884, 7341978.7916193279 ], [ 1761033.3405230779, 7360896.1367149521 ], [ 1761049.4410117452, 7326265.2722443771 ], [ 1761052.1369201548, 7327338.2587029645 ], [ 1761072.287058587, 7292633.2145232502 ], [ 1761103.1396642709, 7293006.0733417906 ], [ 1761106.6463509502, 7378575.4694169313 ], [ 1761124.9749680129, 7393096.3119993769 ], [ 1761172.7344775381, 7367095.9423612151 ], [ 1761179.0548715254, 7321305.8468119968 ], [ 1761194.9476545334, 7339007.36071778 ], [ 1761218.597965685, 7309405.3411543202 ], [ 1761244.3631707998, 7300544.7498295056 ], [ 1761266.0565855696, 7374587.2212968841 ], [ 1761267.7048517396, 7325054.4104640661 ], [ 1761278.4771715039, 7279299.8666748833 ], [ 1761312.4163193377, 7299479.8546256367 ], [ 1761335.2986209681, 7311475.7972144336 ], [ 1761358.1898619437, 7353142.1135044917 ], [ 1761368.2572031661, 7347433.2480857726 ], [ 1761387.9162395664, 7311206.3678172119 ], [ 1761399.8868403498, 7313961.3979979344 ], [ 1761422.2245288002, 7281140.9500062056 ], [ 1761425.9443438109, 7390123.7668331852 ], [ 1761427.834256656, 7357455.6827908326 ], [ 1761436.0687414713, 7342305.5301407054 ], [ 1761471.5865997304, 7355299.1262867339 ], [ 1761472.6802990898, 7275628.4422375998 ], [ 1761489.2047658726, 7296956.7514947467 ], [ 1761490.3090267773, 7329578.09472128 ], [ 1761508.4192221877, 7364389.4068751624 ], [ 1761544.2998434869, 7368531.0434247395 ], [ 1761575.1880503842, 7331053.1223511454 ], [ 1761581.188658271, 7263822.570796378 ], [ 1761593.0182814617, 7305125.0427617664 ], [ 1761617.955422471, 7376618.2102191523 ], [ 1761625.6577674439, 7277084.9621409243 ], [ 1761631.2617224134, 7313204.4835111219 ], [ 1761648.6076826309, 7298092.3804555219 ], [ 1761691.5150207572, 7292069.7866138835 ], [ 1761716.0023433079, 7263175.9819414355 ], [ 1761719.4130497365, 7314186.9882952189 ], [ 1761753.7004970028, 7374511.7488814229 ], [ 1761775.697990071, 7296378.2890361007 ], [ 1761809.99756456, 7365945.4892992703 ], [ 1761825.2060892466, 7364234.8701975578 ], [ 1761835.8482803856, 7393369.6315381238 ], [ 1761840.9379785482, 7333968.0670441817 ], [ 1761841.1344779825, 7307504.3691469561 ], [ 1761853.7461572953, 7307174.1456549978 ], [ 1761858.1391423938, 7317763.5484699886 ], [ 1761886.4408986866, 7373952.3433969738 ], [ 1761894.2245079877, 7319812.1817721743 ], [ 1761909.9128524943, 7304099.1695084302 ], [ 1761913.9962370046, 7392526.6043399516 ], [ 1761917.2522392678, 7376503.2768676756 ], [ 1761940.1640849169, 7337923.6096360143 ], [ 1761943.7040997299, 7376962.8297826927 ], [ 1761946.6170481173, 7315650.1578162396 ], [ 1761956.0506683767, 7300332.4700877676 ], [ 1761983.0098951245, 7257010.3155564237 ], [ 1762000.6087341621, 7311252.2320273481 ], [ 1762002.6367509267, 7373585.830609113 ], [ 1762007.7040812674, 7372922.0739506474 ], [ 1762030.826170282, 7324127.000562055 ], [ 1762038.8778383422, 7368875.5619076407 ], [ 1762061.1961330085, 7264666.112617027 ], [ 1762087.2696045488, 7301435.4150340501 ], [ 1762128.4395013787, 7305803.9202354187 ], [ 1762141.1742416087, 7271635.2866125004 ], [ 1762142.0030261702, 7390217.6942089796 ], [ 1762155.9325536333, 7271618.0751248989 ], [ 1762167.1172027218, 7380659.5180217307 ], [ 1762207.5110563524, 7400132.2953111343 ], [ 1762231.4752004212, 7278524.7759246537 ], [ 1762231.584939518, 7318751.5804917645 ], [ 1762254.3097199311, 7379748.7425415227 ], [ 1762262.5068367412, 7315206.5631426824 ], [ 1762263.8429347645, 7352842.5233657425 ], [ 1762307.0746988256, 7264704.6144268 ], [ 1762319.2740795019, 7280733.718335893 ], [ 1762322.8878731141, 7368190.8403427135 ], [ 1762332.1321981468, 7350208.3098919131 ], [ 1762348.0452065498, 7292946.316682077 ], [ 1762361.1836131811, 7308163.4727349775 ], [ 1762371.0746754985, 7311786.0009471634 ], [ 1762375.453928093, 7382765.3152760649 ], [ 1762383.5996008215, 7347392.7828596476 ], [ 1762386.060609618, 7383543.6694019986 ], [ 1762390.1455210613, 7380061.1567412745 ], [ 1762405.9461955659, 7339658.4450818514 ], [ 1762406.7850807484, 7341499.1912456872 ], [ 1762417.7616227856, 7264481.9453649614 ], [ 1762419.3739396669, 7401339.7574485317 ], [ 1762441.9090365157, 7338930.8286646772 ], [ 1762446.1533840746, 7367770.0165469246 ], [ 1762469.946935659, 7347537.8172485717 ], [ 1762474.0551423305, 7259426.4657967398 ], [ 1762490.424754479, 7274469.1659609554 ], [ 1762497.8930612903, 7335101.4935226673 ], [ 1762508.7604807685, 7311137.7401000848 ], [ 1762513.3393882653, 7289575.8759387098 ], [ 1762516.2291447199, 7355312.7659578398 ], [ 1762530.6437515349, 7392969.433402556 ], [ 1762541.9444586146, 7390544.3469925346 ], [ 1762566.7789246833, 7340522.2673540358 ], [ 1762569.2917736773, 7393126.3912420161 ], [ 1762571.8251704343, 7347229.4253540887 ], [ 1762575.8474024225, 7398599.6242640996 ], [ 1762607.1280667412, 7356232.2463293737 ], [ 1762617.248522321, 7352510.2421818459 ], [ 1762632.7657513511, 7276697.1738643181 ], [ 1762694.2020532228, 7276658.4866985707 ], [ 1762710.5196135524, 7274039.0132656191 ], [ 1762717.5266495002, 7393307.0634381343 ], [ 1762723.3521306866, 7287901.2182738967 ], [ 1762723.4963691696, 7395512.9729726193 ], [ 1762728.4741176653, 7299428.0042354558 ], [ 1762743.7553476451, 7317447.0064531518 ], [ 1762745.4373609256, 7312506.774319347 ], [ 1762757.141722105, 7307443.78916262 ], [ 1762762.4572256438, 7328886.8366311854 ], [ 1762775.8185689163, 7322144.1869650343 ], [ 1762779.766767079, 7383028.8167930562 ], [ 1762800.2410053925, 7302776.5047545927 ], [ 1762806.1837735355, 7294865.6126816534 ], [ 1762820.0251351458, 7298199.0082655745 ], [ 1762827.1198520428, 7384392.0059828646 ], [ 1762832.9172951956, 7269742.9134180043 ], [ 1762850.800990144, 7295338.0860656314 ], [ 1762875.0769421926, 7332207.3083802201 ], [ 1762876.5827848874, 7356025.5513875159 ], [ 1762920.6216641073, 7274532.3470624778 ], [ 1762941.3320577315, 7350668.6728877593 ], [ 1762954.4427865578, 7321197.0507576782 ], [ 1762971.3691701898, 7355709.4174133837 ], [ 1762991.5024704123, 7362932.7435036162 ], [ 1762993.9525832678, 7397380.195967136 ], [ 1763006.5784995744, 7319689.888794967 ], [ 1763025.8103883888, 7373554.7482111035 ], [ 1763026.2854403956, 7338683.7117504254 ], [ 1763032.629745617, 7295118.5424520383 ], [ 1763034.3161177938, 7389455.7416567318 ], [ 1763055.8710362916, 7320360.0800347989 ], [ 1763059.4832688598, 7333537.732200427 ], [ 1763063.0754903555, 7361005.0227294853 ], [ 1763077.0351124685, 7269579.4613159616 ], [ 1763082.1873592786, 7356546.9850285379 ], [ 1763082.7211286575, 7339054.1136187129 ], [ 1763111.1663888621, 7345536.0152189229 ], [ 1763123.8043168087, 7316839.3936501611 ], [ 1763129.03064533, 7309677.200918193 ], [ 1763135.355134147, 7256624.663027321 ], [ 1763186.694164861, 7328683.3770933859 ], [ 1763240.6421845807, 7389258.9813758181 ], [ 1763273.8913824726, 7399284.4274876425 ], [ 1763286.0138453369, 7308850.2158839209 ], [ 1763292.0723982882, 7285314.3105831891 ], [ 1763298.0307316219, 7366704.6725769788 ], [ 1763313.3431614998, 7392522.6114627281 ], [ 1763318.4241066251, 7329217.4867172604 ], [ 1763327.1113870409, 7330996.354086333 ], [ 1763338.9306232152, 7320323.0324524613 ], [ 1763361.2843784096, 7331922.1236935137 ], [ 1763407.5211263944, 7382540.065358825 ], [ 1763414.9895042283, 7384151.7396029364 ], [ 1763430.4116302084, 7393168.7493982911 ], [ 1763469.675793624, 7300576.4039246468 ], [ 1763479.6800496881, 7277326.390735494 ], [ 1763541.70912572, 7341873.697251427 ], [ 1763543.2644277541, 7279902.0352600394 ], [ 1763550.3798491985, 7398060.038245609 ], [ 1763552.7570439652, 7290438.2658491181 ], [ 1763557.0290101266, 7262809.1887270967 ], [ 1763576.0068488119, 7271406.3006573869 ], [ 1763580.4108062426, 7286881.6303993408 ], [ 1763638.2858764743, 7396563.1449434375 ], [ 1763659.1039271515, 7290271.5482820729 ], [ 1763665.5495355944, 7350921.4534238102 ], [ 1763682.2037788897, 7290481.8672782453 ], [ 1763683.3605987532, 7314942.8215242559 ], [ 1763714.9034392012, 7300681.5169576444 ], [ 1763742.2533890151, 7384928.8856962109 ], [ 1763743.0076529053, 7318609.5354872709 ], [ 1763755.9278557017, 7362797.9943974959 ], [ 1763763.6822018162, 7259826.1717175748 ], [ 1763768.4855274823, 7366215.2215530491 ], [ 1763777.1851739369, 7270183.055696602 ], [ 1763790.8629323407, 7304238.6373727247 ], [ 1763815.268612856, 7359843.1469515208 ], [ 1763820.6783503753, 7255320.9762418428 ], [ 1763823.5533182838, 7330467.3778130049 ], [ 1763835.6552746182, 7340332.5837389622 ], [ 1763852.3013383753, 7341828.1782852625 ], [ 1763887.5306632752, 7332478.177989427 ], [ 1763893.9794812892, 7297644.0332662715 ], [ 1763898.5319776349, 7393493.6665447364 ], [ 1763906.207616841, 7291985.404629074 ], [ 1763907.5077719186, 7313356.0866145417 ], [ 1763916.66901467, 7400095.527343357 ], [ 1763933.4758120021, 7374024.0595575329 ], [ 1763939.336000124, 7304923.4619454537 ], [ 1763971.2458451127, 7310539.1275987998 ], [ 1763979.1678475717, 7329700.5879964754 ], [ 1763980.9076324513, 7296893.4735526601 ], [ 1763982.2675190375, 7397862.4806485828 ], [ 1763984.7010516746, 7372971.5872979369 ], [ 1763995.9766397669, 7354631.1436300399 ], [ 1764021.3538414396, 7383075.5380844362 ], [ 1764040.4145244989, 7322040.3392608361 ], [ 1764045.9090659164, 7269420.7572847307 ], [ 1764050.989731828, 7349838.0553372204 ], [ 1764067.0198879999, 7338294.5310811419 ], [ 1764103.2065549726, 7317532.6494564498 ], [ 1764133.2512307509, 7321867.0676503694 ], [ 1764135.8506040226, 7393648.3330391832 ], [ 1764139.7968040949, 7362775.05312212 ], [ 1764157.9036639496, 7347360.4769830992 ], [ 1764163.8846193217, 7388108.5217153793 ], [ 1764176.9215088857, 7357098.2931239139 ], [ 1764188.9511031103, 7378882.8802088369 ], [ 1764190.5284377439, 7334508.8418569686 ], [ 1764194.2716250606, 7355763.2409551106 ], [ 1764204.335404668, 7372111.4002900412 ], [ 1764208.9370348223, 7311189.7639632439 ], [ 1764233.9966190332, 7255441.1978805009 ], [ 1764239.4279546828, 7264364.7315773582 ], [ 1764260.5465585312, 7321679.2996630566 ], [ 1764301.3211576666, 7329129.1179272505 ], [ 1764307.5394581778, 7397243.0722762328 ], [ 1764327.9970701062, 7356279.6980490964 ], [ 1764335.4602381471, 7369184.8154480243 ], [ 1764341.9498488596, 7325405.2625371013 ], [ 1764352.5229183622, 7309227.2214632118 ], [ 1764378.695040138, 7357368.0366739333 ], [ 1764379.9730483531, 7341341.2106813882 ], [ 1764402.3939781701, 7311346.2823095545 ], [ 1764404.2991457903, 7399116.3704425432 ], [ 1764409.3360628181, 7309220.9702007258 ], [ 1764427.9453268666, 7276096.7429041071 ], [ 1764451.9400522925, 7333413.0134328967 ], [ 1764462.9023228255, 7264188.5182817783 ], [ 1764474.3433813087, 7309126.260148976 ], [ 1764476.7625168695, 7292583.3747040723 ], [ 1764478.2380139253, 7263788.0497052865 ], [ 1764480.1108269922, 7286344.6226758445 ], [ 1764498.2826599192, 7289977.6459606485 ], [ 1764503.784000034, 7272793.5132426647 ], [ 1764509.6289477111, 7272556.8558917176 ], [ 1764514.8693000535, 7403005.0854671709 ], [ 1764544.1623238006, 7305030.5337966271 ], [ 1764572.2107155367, 7341657.9159741942 ], [ 1764612.0275058299, 7332560.5920957476 ], [ 1764647.539726719, 7336396.5363108972 ], [ 1764661.4146131605, 7352508.1168559138 ], [ 1764677.8438169418, 7278410.8175680693 ], [ 1764774.311628463, 7383908.8698460935 ], [ 1764801.717143591, 7313401.7146915048 ], [ 1764804.2226257187, 7362519.9093306186 ], [ 1764804.596842088, 7281716.3380794441 ], [ 1764907.4819438215, 7385547.6992684118 ], [ 1764917.4010828536, 7344206.0127002643 ], [ 1764924.2971700931, 7294283.2440205952 ], [ 1764938.2785426334, 7383743.2736384226 ], [ 1764946.7727924625, 7299501.2617217042 ], [ 1764947.312427338, 7302659.4925657762 ], [ 1764957.8292453045, 7329611.1844535666 ], [ 1764961.1988524871, 7376894.0569756599 ], [ 1764971.0208803839, 7280829.9459198955 ], [ 1764972.4733821852, 7281957.7505528014 ], [ 1764984.9753702008, 7281096.3508504611 ], [ 1764992.568911935, 7391728.9407796245 ], [ 1765000.1374993084, 7338149.3882375369 ], [ 1765007.3327981252, 7382054.7668431764 ], [ 1765011.0990271778, 7386950.5168465767 ], [ 1765020.4121975105, 7263422.6557425018 ], [ 1765061.5545479534, 7350865.5093122954 ], [ 1765073.2055374284, 7314452.0032721013 ], [ 1765074.3425130462, 7333865.1299454672 ], [ 1765074.6697952335, 7315341.8710166486 ], [ 1765076.3516057716, 7341252.5975301322 ], [ 1765089.4225404719, 7259086.5239868462 ], [ 1765129.8076197505, 7288558.7436138168 ], [ 1765203.3497088663, 7293047.9508032221 ], [ 1765209.8601189586, 7274437.1791891987 ], [ 1765255.9963285236, 7266802.6252729874 ], [ 1765260.5280104368, 7273313.3615421597 ], [ 1765273.1321549763, 7318693.3525014296 ], [ 1765274.0701708752, 7318414.8528054161 ], [ 1765280.9977329657, 7281103.6337727001 ], [ 1765295.5568111716, 7292181.5759308403 ], [ 1765306.7946683026, 7371249.6712969989 ], [ 1765329.8533517958, 7342635.8201465253 ], [ 1765336.2225935389, 7339556.4113225993 ], [ 1765346.9996906081, 7262212.7701191343 ], [ 1765349.0592839289, 7307591.7929178029 ], [ 1765385.9929785784, 7313405.9726575091 ], [ 1765393.5292500886, 7388871.2130611287 ], [ 1765404.2758197263, 7337295.9485096699 ], [ 1765428.2461814103, 7399333.9478321448 ], [ 1765431.8131408109, 7401560.4682824044 ], [ 1765444.2243818648, 7348009.4870251445 ], [ 1765445.9374764508, 7372108.7524365522 ], [ 1765468.7880688091, 7315906.6647810191 ], [ 1765483.2217788729, 7341809.1820200607 ], [ 1765506.4965202939, 7260270.5475852387 ], [ 1765528.3284340927, 7347421.5512565598 ], [ 1765542.1185556212, 7392069.8064754019 ], [ 1765548.0615999461, 7387890.3868222926 ], [ 1765555.7132554937, 7397885.3662267076 ], [ 1765571.5117372265, 7349343.7774182959 ], [ 1765600.1606905819, 7264446.108821664 ], [ 1765605.3039489205, 7324297.268162935 ], [ 1765606.7474889064, 7396111.1489263019 ], [ 1765618.3251073333, 7366097.8772734217 ], [ 1765648.1258490407, 7354020.5099494932 ], [ 1765651.5768662465, 7329463.4198333565 ], [ 1765724.8719349499, 7268751.5706484644 ], [ 1765726.7481245571, 7258216.5409219051 ], [ 1765733.7810358498, 7364840.0520993946 ], [ 1765736.4157819545, 7349668.5058953445 ], [ 1765742.2676113728, 7299452.5116646998 ], [ 1765751.3210624044, 7372413.3885265179 ], [ 1765756.464942659, 7270497.9446958508 ], [ 1765766.1206332245, 7373235.2195122177 ], [ 1765770.3468314966, 7296607.4280549278 ], [ 1765816.2516155627, 7263302.3087627403 ], [ 1765825.862396053, 7367977.7609500121 ], [ 1765863.2486659172, 7351991.4843853423 ], [ 1765866.7754595992, 7289392.7572486382 ], [ 1765867.724121002, 7261132.6972116297 ], [ 1765885.6597081018, 7300828.3783856649 ], [ 1765911.7965574341, 7315517.6806471115 ], [ 1765924.1417213243, 7293529.3318701768 ], [ 1765936.1284499583, 7348469.5778847281 ], [ 1765949.8848936127, 7269378.6182884201 ], [ 1765968.352920346, 7345781.3100616438 ], [ 1765975.5815220638, 7349719.5912782717 ], [ 1765980.5270283665, 7257334.8174247323 ], [ 1766008.596011552, 7287745.3233829197 ], [ 1766057.4327281718, 7363967.0822249763 ], [ 1766069.9422048694, 7316352.3465333963 ], [ 1766088.964248114, 7277292.447492077 ], [ 1766091.543688966, 7269853.1526770229 ], [ 1766106.0990578067, 7282311.6308769779 ], [ 1766131.8312813346, 7340858.6933993651 ], [ 1766135.2129471169, 7292445.8437629677 ], [ 1766140.2837256223, 7388986.3815613929 ], [ 1766149.5438515313, 7313777.4808634724 ], [ 1766154.2763538971, 7262526.7293600449 ], [ 1766173.000316075, 7378124.5724229487 ], [ 1766210.9898912027, 7394183.908267593 ], [ 1766270.217428501, 7371418.6340113031 ], [ 1766310.6442354196, 7294889.2781400904 ], [ 1766326.0409598185, 7317358.6135144318 ], [ 1766333.4329933235, 7362911.0083080893 ], [ 1766345.7688159135, 7379135.3416950395 ], [ 1766348.5125956943, 7317467.2114885766 ], [ 1766377.297890042, 7349775.673109225 ], [ 1766389.0634852522, 7360110.3505833969 ], [ 1766397.0800452305, 7283607.978141116 ], [ 1766427.920918555, 7372251.6560402326 ], [ 1766441.6579517466, 7263325.0661133602 ], [ 1766446.7816519891, 7323889.7781461254 ], [ 1766471.190414272, 7343351.6266601244 ], [ 1766479.239528842, 7302769.7589416988 ], [ 1766480.6987019759, 7279882.0246859202 ], [ 1766510.1940797966, 7349053.4789339192 ], [ 1766519.4410341911, 7361740.8841466531 ], [ 1766523.2458888669, 7261643.6353701372 ], [ 1766567.4555409048, 7331036.7437808728 ], [ 1766570.6838459366, 7260885.7338025896 ], [ 1766577.7689111526, 7340105.9755146429 ], [ 1766598.1679624557, 7267807.8471143367 ], [ 1766617.596264242, 7399324.0938382717 ], [ 1766617.9388990232, 7386230.0496861627 ], [ 1766622.540543407, 7400697.7327002361 ], [ 1766670.176979244, 7343208.927993848 ], [ 1766680.8601949399, 7307679.6735232417 ], [ 1766694.3443817485, 7364175.7400441831 ], [ 1766702.092946263, 7259906.2471778281 ], [ 1766708.6592038868, 7325468.4198113605 ], [ 1766708.8946188102, 7382618.5508550406 ], [ 1766724.9972018797, 7312632.1261889087 ], [ 1766749.1807485302, 7384850.7044919804 ], [ 1766805.1390326568, 7359841.7863034001 ], [ 1766815.4667064985, 7341101.5894640032 ], [ 1766816.9978611837, 7286336.8878317736 ], [ 1766821.1192560154, 7281196.0659829723 ], [ 1766856.38838586, 7309446.1388919717 ], [ 1766861.6322194708, 7275725.1127207875 ], [ 1766863.1056689774, 7341342.353363812 ], [ 1766875.350895728, 7301418.0706053087 ], [ 1766903.0864112366, 7313343.6752799349 ], [ 1766911.6423020591, 7384834.1067018034 ], [ 1766924.4305710928, 7264013.7886494929 ], [ 1766934.855875086, 7301020.3074095119 ], [ 1766952.1449996503, 7383659.9789567264 ], [ 1766967.1610427902, 7376433.7398263896 ], [ 1766969.6700012512, 7268381.9621472405 ], [ 1766979.2362743693, 7323833.7826678175 ], [ 1766991.1591444602, 7346096.8962915167 ], [ 1767039.1067162866, 7272555.8891709782 ], [ 1767063.4338789061, 7379439.481796422 ], [ 1767099.2806495901, 7256110.4115843074 ], [ 1767102.0023163983, 7301051.6154220346 ], [ 1767104.1242482678, 7352386.3665913073 ], [ 1767107.4088392064, 7267261.1744390316 ], [ 1767137.3316181519, 7390903.3604741218 ], [ 1767143.8150485361, 7287756.4376638848 ], [ 1767195.8551686876, 7372041.6979619749 ], [ 1767200.1084155119, 7286373.8248262294 ], [ 1767230.2181038195, 7311446.1632849174 ], [ 1767233.8606925835, 7363304.1273130309 ], [ 1767271.5584851839, 7379211.3266041977 ], [ 1767274.6568062464, 7309605.7039586976 ], [ 1767292.1894143766, 7392838.9012120422 ], [ 1767308.6033577181, 7364891.3066383004 ], [ 1767312.0979690247, 7337068.5978966355 ], [ 1767322.3751184628, 7284175.7578666182 ], [ 1767322.9800255334, 7275579.6116329152 ], [ 1767354.2383355985, 7265051.4155911664 ], [ 1767366.2904588564, 7384553.9791733166 ], [ 1767377.944895484, 7301696.6691056853 ], [ 1767383.5232178145, 7327192.3440890526 ], [ 1767399.612086033, 7345152.6941655446 ], [ 1767411.2870323486, 7276953.6738318652 ], [ 1767422.9981395542, 7370258.5645842673 ], [ 1767432.8425212135, 7259085.3333366131 ], [ 1767443.553354372, 7397607.6317523476 ], [ 1767446.3639980394, 7328824.5881460793 ], [ 1767456.8370307821, 7324071.5017491477 ], [ 1767464.5035038185, 7274979.8075968856 ], [ 1767493.0700416581, 7293505.3493139688 ], [ 1767501.0672461982, 7281933.027890577 ], [ 1767512.0533977391, 7363958.1506346744 ], [ 1767522.4740016051, 7398926.3505907319 ], [ 1767567.1300903584, 7352811.5968389474 ], [ 1767574.4936810902, 7388584.8141651079 ], [ 1767592.0300814502, 7402074.686924465 ], [ 1767622.4434567783, 7400146.4655978754 ], [ 1767629.8854673158, 7344509.0375456326 ], [ 1767637.3660828595, 7262496.7192747854 ], [ 1767646.5157643768, 7263617.5923905428 ], [ 1767647.7644490707, 7303690.3607468968 ], [ 1767655.2017467809, 7275306.2956002522 ], [ 1767688.7462864483, 7331493.3409789111 ], [ 1767692.6229705669, 7391337.2037985604 ], [ 1767714.2832980969, 7384123.785142594 ], [ 1767715.1878058466, 7265462.4709794968 ], [ 1767731.0433571218, 7383157.145429234 ], [ 1767731.4364844856, 7317957.8038017433 ], [ 1767779.8326128705, 7265151.4647092205 ], [ 1767792.2294341428, 7292098.8338549733 ], [ 1767796.627901769, 7330687.5660678921 ], [ 1767813.0225277119, 7321612.5293703638 ], [ 1767822.9148285009, 7348912.3073059442 ], [ 1767852.905911393, 7341702.9587332141 ], [ 1767856.0482932231, 7358628.5269805668 ], [ 1767862.2949293749, 7353202.858492692 ], [ 1767913.9968797136, 7362793.1630820297 ], [ 1767914.7680493272, 7355937.6215244196 ], [ 1767942.2237747018, 7390828.1960610924 ], [ 1767953.9111165833, 7365513.1882077865 ], [ 1767962.7017256457, 7340639.9378416706 ], [ 1767969.4202228412, 7285873.9291312611 ], [ 1767990.3400491965, 7373621.6619671592 ], [ 1767993.6878806306, 7365105.0547942752 ], [ 1767998.0234818272, 7290924.346971198 ], [ 1767999.4335678783, 7344001.6932932874 ], [ 1768010.7596929355, 7352920.7601057207 ], [ 1768033.5310952922, 7372260.0784762688 ], [ 1768037.6997992464, 7400517.0311293239 ], [ 1768048.9425181609, 7328639.8443695707 ], [ 1768052.9690701293, 7285723.7473620949 ], [ 1768091.4386599045, 7273298.5748210819 ], [ 1768092.227411367, 7296043.5349448081 ], [ 1768100.706455661, 7283962.5801491709 ], [ 1768117.6508348228, 7271550.5990095483 ], [ 1768122.6812005739, 7295318.2912765592 ], [ 1768125.3992110176, 7287134.5422720285 ], [ 1768128.9447888406, 7288154.3972015604 ], [ 1768147.9530599534, 7383553.1963260593 ], [ 1768152.0272568674, 7389219.9508384978 ], [ 1768175.9914941199, 7369531.1893376447 ], [ 1768182.1412991276, 7361600.9719545553 ], [ 1768186.7202029936, 7344424.0049494635 ], [ 1768192.9946396728, 7392809.2940709312 ], [ 1768240.9658765984, 7298111.7031654995 ], [ 1768255.800689023, 7303186.3989688791 ], [ 1768284.3686496532, 7285361.9819969488 ], [ 1768294.9215329227, 7362750.2413636371 ], [ 1768295.0149327454, 7289278.0965400143 ], [ 1768300.62192209, 7259074.6119311303 ], [ 1768325.8610099184, 7292246.0434303051 ], [ 1768344.1791559325, 7403214.290693705 ], [ 1768363.96411991, 7329688.4144379431 ], [ 1768379.0799957374, 7298439.3004612792 ], [ 1768409.4231029439, 7321686.8373626247 ], [ 1768415.4287626403, 7370972.2776452135 ], [ 1768436.3578419199, 7345239.4886715971 ], [ 1768436.8302268027, 7260156.5415360238 ], [ 1768450.1913819308, 7383488.7136305552 ], [ 1768458.1466416768, 7265318.8888624143 ], [ 1768471.8856276695, 7318059.8650203049 ], [ 1768475.142625666, 7327246.1601712387 ], [ 1768481.1269625169, 7347702.2577338573 ], [ 1768497.1738996718, 7357160.5222312063 ], [ 1768500.1927602331, 7393583.5292383591 ], [ 1768507.0293722514, 7294652.5866580242 ], [ 1768535.5199302495, 7328241.0512465797 ], [ 1768569.1177196272, 7257617.9108857755 ], [ 1768581.3098512837, 7339367.9091955461 ], [ 1768581.7440078794, 7346043.7546552746 ], [ 1768591.6869686288, 7370337.8926460641 ], [ 1768592.1643894436, 7352949.8155610925 ], [ 1768628.1177198673, 7383645.6627579061 ], [ 1768643.7322216611, 7266061.8466620762 ], [ 1768671.7939459328, 7390212.1119301748 ], [ 1768686.6468234905, 7293395.6885952111 ], [ 1768697.1126282981, 7301008.2700081002 ], [ 1768701.712034276, 7367249.4215669017 ], [ 1768708.3192259057, 7391205.6204945967 ], [ 1768709.454822897, 7317608.209616961 ], [ 1768756.4766202811, 7264808.6734328428 ], [ 1768764.4787112258, 7361326.5673030727 ], [ 1768789.40345428, 7292673.9731787229 ], [ 1768789.4594930708, 7359381.3852782641 ], [ 1768808.2925266083, 7311846.4586933758 ], [ 1768822.8358590761, 7264727.4597701281 ], [ 1768888.9196928942, 7320640.1100642579 ], [ 1768906.5627618898, 7257322.3839675784 ], [ 1768909.4123733076, 7326157.2657180903 ], [ 1768917.8776120127, 7281118.8939047316 ], [ 1768922.0008599448, 7312196.7530366611 ], [ 1768929.9366782722, 7385267.2833261229 ], [ 1768932.1918154601, 7259301.7750260998 ], [ 1768941.4462208191, 7324625.6160314083 ], [ 1768964.1323022817, 7372861.7562885247 ], [ 1768976.6405834637, 7359343.4778135438 ], [ 1768980.460056342, 7295543.5063419295 ], [ 1768993.3923270088, 7396328.5554312831 ], [ 1769011.5053426453, 7382889.9658701653 ], [ 1769041.5307625975, 7326740.3191222455 ], [ 1769087.2981135424, 7306086.1874659676 ], [ 1769103.5446401921, 7379907.0690796953 ], [ 1769115.0094223951, 7291366.5335850352 ], [ 1769158.7858000482, 7274197.4326099129 ], [ 1769162.5377894682, 7386812.6551401541 ], [ 1769192.2870594584, 7324533.887979527 ], [ 1769195.5756096649, 7266497.5794175817 ], [ 1769205.40032532, 7384207.5540842647 ], [ 1769236.7971404966, 7290552.2916051755 ], [ 1769243.4973314295, 7367351.5818969095 ], [ 1769263.3697902099, 7394255.5172932483 ], [ 1769270.0636078634, 7355735.19392878 ], [ 1769297.5650672247, 7319518.5246763285 ], [ 1769323.5945120263, 7331291.053077789 ], [ 1769325.3658814598, 7321083.5319151077 ], [ 1769328.5898703791, 7349643.2264389265 ], [ 1769347.3857554235, 7355249.0513190702 ], [ 1769354.0368709762, 7369720.6863736743 ], [ 1769358.7301308468, 7397190.0327874757 ], [ 1769365.4454428589, 7295964.6764749736 ], [ 1769424.903309979, 7369724.5070114275 ], [ 1769430.5183822224, 7267290.1778594721 ], [ 1769448.1087682531, 7342268.0429929476 ], [ 1769465.8891514863, 7279305.8143787524 ], [ 1769466.2823864813, 7374073.2036223598 ], [ 1769513.7857861277, 7314422.6855982775 ], [ 1769553.2146593046, 7265961.8887625216 ], [ 1769631.5782159551, 7272724.6598479021 ], [ 1769656.7320299048, 7383019.963458946 ], [ 1769666.1775358592, 7273790.8244941458 ], [ 1769670.5524398878, 7256939.3676964333 ], [ 1769691.2354849176, 7360232.3719850248 ], [ 1769721.1839195264, 7343409.1826840714 ], [ 1769741.9669918264, 7392598.59184602 ], [ 1769747.2312812633, 7386783.4644601019 ], [ 1769751.835865336, 7283370.3479322866 ], [ 1769769.6886009932, 7335437.3257425372 ], [ 1769773.4658470959, 7289430.1724984627 ], [ 1769797.8349863964, 7325820.0697192205 ], [ 1769804.1661179387, 7313258.7964960244 ], [ 1769806.2363014019, 7287229.8950038124 ], [ 1769814.0310712005, 7392974.0512931496 ], [ 1769831.9217691775, 7278626.4008007431 ], [ 1769837.2100401493, 7307619.6456419909 ], [ 1769842.5833465552, 7377252.2213056618 ], [ 1769852.7890352961, 7278289.5501869032 ], [ 1769857.8656145777, 7386649.3313268702 ], [ 1769870.2134209836, 7290997.0956058046 ], [ 1769871.0442907424, 7332577.846235889 ], [ 1769907.3178182379, 7343863.0968501996 ], [ 1769914.3269837848, 7368710.392446395 ], [ 1769981.584755549, 7371521.5017538965 ], [ 1769986.8749990081, 7314667.9727268126 ], [ 1769999.69151298, 7395291.6850909805 ], [ 1770012.407560834, 7363034.9627289316 ], [ 1770045.8247618959, 7356899.3851504577 ], [ 1770064.4653237276, 7280609.5545773758 ], [ 1770077.3585736305, 7298952.3249028688 ], [ 1770103.8581450486, 7346100.4567439146 ], [ 1770106.1308611659, 7385252.0544555364 ], [ 1770113.480418382, 7316330.6121572601 ], [ 1770151.1748808173, 7288643.0053590797 ], [ 1770152.9717367268, 7371314.2305514487 ], [ 1770156.1169390776, 7376835.4454577724 ], [ 1770159.1781863722, 7280138.4613083554 ], [ 1770178.5054033617, 7298484.2962224586 ], [ 1770182.176535706, 7386917.5459672706 ], [ 1770211.6886035786, 7327231.6399899023 ], [ 1770212.9601790288, 7393777.7276414763 ], [ 1770236.8604036439, 7364854.6317470269 ], [ 1770247.2223774991, 7265292.9335127147 ], [ 1770269.3646223585, 7298428.6438852679 ], [ 1770269.4797074909, 7359619.9488578308 ], [ 1770284.7214689036, 7398801.7483519968 ], [ 1770284.9689183936, 7354317.5645493865 ], [ 1770287.6235726515, 7299175.7609189246 ], [ 1770301.9772859416, 7335867.208713931 ], [ 1770305.3829018897, 7325969.9377663415 ], [ 1770307.1238411258, 7364295.8323060749 ], [ 1770335.7761957243, 7325108.7369398521 ], [ 1770337.3728044562, 7364997.5018792087 ], [ 1770345.88634833, 7342527.5694306735 ], [ 1770387.853455859, 7279960.1861451473 ], [ 1770415.6422681168, 7362580.2898670482 ], [ 1770416.9011799931, 7269424.2989708763 ], [ 1770418.3140193366, 7333166.3166151 ], [ 1770453.1485286187, 7386875.6706171148 ], [ 1770463.1442456516, 7305981.1894136053 ], [ 1770463.4016412487, 7374456.0656259172 ], [ 1770465.2289540069, 7259248.0582401762 ], [ 1770501.566438925, 7365772.9091477366 ], [ 1770515.3126927242, 7382571.9304342335 ], [ 1770517.0156853092, 7313049.2131687859 ], [ 1770522.8788255169, 7333236.9730883148 ], [ 1770542.1696616567, 7308597.8049767707 ], [ 1770557.1817805306, 7370232.3188358005 ], [ 1770559.0389193317, 7318635.9763210397 ], [ 1770566.1290010167, 7379752.5361534702 ], [ 1770568.4054565723, 7381555.1708827307 ], [ 1770569.8855341417, 7312316.2454613857 ], [ 1770579.7409385764, 7268048.9280655403 ], [ 1770600.1094274381, 7293921.8781764265 ], [ 1770603.1670425315, 7285934.3078387808 ], [ 1770623.0698302574, 7383662.0043117804 ], [ 1770623.7065565181, 7324872.552936295 ], [ 1770629.6863790257, 7296765.5941843959 ], [ 1770666.5410713989, 7286745.0045377351 ], [ 1770673.0585871588, 7285848.2703498919 ], [ 1770680.1688768072, 7272253.4958286872 ], [ 1770681.1171795758, 7273224.8348537646 ], [ 1770705.9152444187, 7313786.4486418674 ], [ 1770706.4084345212, 7344466.2248348994 ], [ 1770727.761647678, 7313765.2639058502 ], [ 1770729.5563982346, 7277303.2859763354 ], [ 1770729.9713376423, 7312640.6868166383 ], [ 1770732.0845258241, 7258779.5126222894 ], [ 1770741.9274739241, 7368110.9643461984 ], [ 1770752.7210043201, 7341503.2316207131 ], [ 1770758.5484488416, 7273814.2364509618 ], [ 1770764.1979299027, 7329867.1692287549 ], [ 1770767.7496420743, 7346350.8991065957 ], [ 1770779.2680230879, 7346199.3002515268 ], [ 1770794.4358605556, 7278851.6631761361 ], [ 1770850.4745084187, 7309022.3235488646 ], [ 1770859.2803731922, 7386055.4561555972 ], [ 1770864.2698336036, 7372788.9727762807 ], [ 1770875.9848093856, 7271607.1226365464 ], [ 1770936.6222892383, 7368740.2341777133 ], [ 1770947.1627832467, 7257891.1222352237 ], [ 1770980.0114906793, 7291336.7979877684 ], [ 1770987.4989739459, 7359389.7517084498 ], [ 1771001.9409724842, 7304176.769757119 ], [ 1771011.5022983784, 7293379.2743392112 ], [ 1771013.7505023316, 7275382.4699062323 ], [ 1771050.2705967352, 7266564.6943456214 ], [ 1771051.2565538161, 7400997.6164806932 ], [ 1771054.230701226, 7267739.3451529546 ], [ 1771055.1879528426, 7385102.799216589 ], [ 1771057.4359095665, 7402400.040665973 ], [ 1771058.8570497616, 7346758.3264992991 ], [ 1771060.6670840213, 7305710.3826246094 ], [ 1771061.0518225494, 7350962.0129542584 ], [ 1771061.9105880428, 7374532.5127347969 ], [ 1771105.160865848, 7325454.4610044286 ], [ 1771108.2779176047, 7367881.127394991 ], [ 1771115.1711255698, 7306910.0344297076 ], [ 1771172.0077831347, 7393023.8979777563 ], [ 1771240.8643183515, 7303156.1090953657 ], [ 1771278.2311743009, 7312676.9841536218 ], [ 1771304.5089273825, 7257154.4006953407 ], [ 1771307.8424112459, 7329719.4252871042 ], [ 1771322.7148173798, 7290025.2793930722 ], [ 1771347.8822873612, 7395948.5524763204 ], [ 1771348.7178278968, 7404091.3935713395 ], [ 1771358.6759464222, 7283120.0218659835 ], [ 1771369.3514104087, 7267744.6076810975 ], [ 1771369.6044448439, 7366232.2812632322 ], [ 1771392.1665166277, 7294838.6739252424 ], [ 1771405.2534990751, 7403424.4390274109 ], [ 1771408.0933984255, 7346789.6544696847 ], [ 1771409.6350565276, 7330371.7956739478 ], [ 1771429.4490079114, 7369137.4079485675 ], [ 1771431.5883388945, 7309910.8424276793 ], [ 1771435.0921888715, 7339664.1574593093 ], [ 1771442.9640030717, 7332086.7337528151 ], [ 1771443.1696783705, 7271156.9445176907 ], [ 1771456.8886730485, 7272616.2496854654 ], [ 1771509.3235603319, 7261393.3386470983 ], [ 1771516.0144985684, 7266242.5529206675 ], [ 1771535.3862441403, 7353774.1521907011 ], [ 1771561.3539506407, 7358155.4619452376 ], [ 1771577.3881581295, 7300385.555988689 ], [ 1771601.6113649239, 7284224.8921570275 ], [ 1771624.7058086111, 7373125.1121340459 ], [ 1771666.3286509381, 7294681.5965350326 ], [ 1771713.9189130482, 7266458.543176814 ], [ 1771721.2941355305, 7261374.0161384949 ], [ 1771725.0825519394, 7260683.3679100368 ], [ 1771748.5299028289, 7402567.7389069628 ], [ 1771750.2560845637, 7304528.3277180651 ], [ 1771767.5054133579, 7317331.0472858381 ], [ 1771800.3234270297, 7369735.2020200454 ], [ 1771806.0949604628, 7313933.3221012633 ], [ 1771828.13695956, 7289649.3260666747 ], [ 1771855.5667591551, 7384632.2164213089 ], [ 1771860.7011437244, 7399284.6394396042 ], [ 1771866.5280803917, 7379253.5905162627 ], [ 1771878.5459075954, 7272095.93009126 ], [ 1771907.72462084, 7401529.7667669794 ], [ 1771930.8130178908, 7325767.8631307343 ], [ 1771948.5035022222, 7342829.4489451526 ], [ 1771949.6610895752, 7324561.2543835016 ], [ 1771996.6885098594, 7374040.7917308668 ], [ 1772004.1604804643, 7309078.5044042328 ], [ 1772030.342062613, 7376761.466654011 ], [ 1772040.4962649087, 7288326.0724371215 ], [ 1772042.6740636828, 7325759.573588049 ], [ 1772055.0479883528, 7359549.4909526575 ], [ 1772121.6360077874, 7370580.9144349741 ], [ 1772154.872902628, 7380460.8467461141 ], [ 1772155.6508601345, 7335314.5703449268 ], [ 1772184.6445551789, 7397112.5508105 ], [ 1772189.6309061726, 7326756.8130978113 ], [ 1772192.1158815229, 7303795.0538648888 ], [ 1772240.558286621, 7336995.0750336898 ], [ 1772254.478188968, 7324764.7043893971 ], [ 1772258.6808800881, 7314885.1467863657 ], [ 1772260.6912433186, 7261052.8504156955 ], [ 1772270.9344002036, 7305785.1349464683 ], [ 1772280.7172839434, 7280058.4146937383 ], [ 1772309.9760067342, 7366509.2952423077 ], [ 1772331.6030266767, 7352294.2967885397 ], [ 1772375.3938818919, 7350642.9781725714 ], [ 1772382.3202361807, 7291291.7498794775 ], [ 1772400.2928880835, 7256511.545153386 ], [ 1772413.0529229632, 7309129.4639995107 ], [ 1772420.6081444568, 7331804.5455091987 ], [ 1772420.8898923851, 7327276.811680004 ], [ 1772429.9284700975, 7326144.3445417872 ], [ 1772440.3990982079, 7378978.7442172617 ], [ 1772478.7226014209, 7323201.7681996105 ], [ 1772486.4544174396, 7321666.3158226982 ], [ 1772486.5154064456, 7346727.6540802009 ], [ 1772503.0499251529, 7328006.9061736977 ], [ 1772505.1321122374, 7298004.4687697738 ], [ 1772506.7791365746, 7378813.2524985485 ], [ 1772508.3016762508, 7387308.3753935713 ], [ 1772525.4629160813, 7306396.5092844591 ], [ 1772553.7298039212, 7321656.7363724466 ], [ 1772569.3054166227, 7366705.2640947327 ], [ 1772578.0815420279, 7405928.9564081114 ], [ 1772581.7203057751, 7274864.1412296696 ], [ 1772584.9241825959, 7295925.8916549906 ], [ 1772608.8041555164, 7272586.3541822191 ], [ 1772618.439030637, 7329336.5436988138 ], [ 1772619.7348762194, 7391251.5595247112 ], [ 1772627.2450797176, 7340560.3187436331 ], [ 1772670.9292577985, 7296305.1186106736 ], [ 1772671.6348490252, 7308602.0103405453 ], [ 1772680.3005222946, 7325942.5052293027 ], [ 1772680.6796823668, 7355675.1043770676 ], [ 1772691.5333183135, 7401480.0278647309 ], [ 1772714.433512779, 7343294.8094136277 ], [ 1772719.9888473433, 7363196.0511749769 ], [ 1772720.9082931636, 7326674.2577762716 ], [ 1772733.9521948555, 7277396.1652322859 ], [ 1772746.6011398751, 7365894.8697657054 ], [ 1772779.919143406, 7268851.2732315613 ], [ 1772789.1004555731, 7374901.2034062045 ], [ 1772818.1842589914, 7388707.0419524014 ], [ 1772853.1376087444, 7322171.7341580112 ], [ 1772860.3655027465, 7377599.5918825734 ], [ 1772863.1584092278, 7375488.8739314722 ], [ 1772879.1673677096, 7313173.901976862 ], [ 1772881.9367221829, 7355678.3583893133 ], [ 1772907.3881834911, 7263092.1568461666 ], [ 1772917.4020165419, 7323082.8355408637 ], [ 1772963.6426465355, 7399607.8158043223 ], [ 1772966.5495606065, 7303062.257800282 ], [ 1772971.5033384538, 7296233.7839021385 ], [ 1772977.584125519, 7338366.4876914388 ], [ 1772982.3469234135, 7340960.0625816192 ], [ 1773026.1989425169, 7282093.4134005271 ], [ 1773026.8726605852, 7271333.3525978653 ], [ 1773041.1973487309, 7298322.3365080031 ], [ 1773068.9767325725, 7374647.825169499 ], [ 1773071.1814747581, 7373070.6323215235 ], [ 1773081.2600563208, 7259111.7177442992 ], [ 1773098.6020043786, 7310849.7631653603 ], [ 1773118.3078576692, 7400266.8683338994 ], [ 1773125.8899316113, 7342398.914260285 ], [ 1773138.9532169907, 7281635.7388575859 ], [ 1773162.6881533528, 7369921.8380181249 ], [ 1773180.454572133, 7336693.0398092261 ], [ 1773203.6492382067, 7283564.9415323641 ], [ 1773205.8957298428, 7337360.3875921518 ], [ 1773247.0843099088, 7268469.4579660194 ], [ 1773262.5385903276, 7369022.1418050323 ], [ 1773276.4392369278, 7386933.0336897029 ], [ 1773286.8548768885, 7355886.6371807382 ], [ 1773289.6289899021, 7332133.3938348042 ], [ 1773319.0295252127, 7317780.3302507354 ], [ 1773335.7121014108, 7301586.8121062005 ], [ 1773335.8044469901, 7260654.8793133022 ], [ 1773341.5797155262, 7322107.5911739357 ], [ 1773344.9653205096, 7343202.7211690033 ], [ 1773345.0345674034, 7341641.7189172916 ], [ 1773380.5966042411, 7348611.7300699949 ], [ 1773381.2327992723, 7378804.5187969934 ], [ 1773413.8062456928, 7293019.8294535009 ], [ 1773464.5998061462, 7386043.4323152406 ], [ 1773485.5078983507, 7296004.0492512276 ], [ 1773488.7185759179, 7390490.7794230077 ], [ 1773490.3373894705, 7367322.5608531302 ], [ 1773503.1849288095, 7351947.7072579404 ], [ 1773504.7574760083, 7392255.6885836376 ], [ 1773515.8022804996, 7371193.0067856973 ], [ 1773535.2383180643, 7307715.0081499508 ], [ 1773588.5547211391, 7273899.8801721325 ], [ 1773603.0213435013, 7326998.5940484433 ], [ 1773616.2063959378, 7374077.6107119769 ], [ 1773617.8760090175, 7334329.228905431 ], [ 1773643.3659879675, 7302916.84182302 ], [ 1773649.4967406639, 7321175.1634518206 ], [ 1773656.9518037331, 7283491.7299129087 ], [ 1773675.7082537764, 7260961.1847152067 ], [ 1773684.7245429894, 7259913.3404474454 ], [ 1773722.6165671207, 7360511.9731182419 ], [ 1773732.0375198254, 7301244.5118882796 ], [ 1773744.3943952709, 7373703.2121505896 ], [ 1773747.6309837662, 7403146.364922341 ], [ 1773779.8819459546, 7325278.1636362597 ], [ 1773810.1864813808, 7311571.319492287 ], [ 1773828.6681326623, 7381864.054625052 ], [ 1773831.2995893499, 7347048.1714639226 ], [ 1773833.5821289588, 7281688.7783018081 ], [ 1773837.4117104448, 7366802.334569403 ], [ 1773854.6292564436, 7392683.0548808612 ], [ 1773871.2674709456, 7292194.0822961088 ], [ 1773916.3281274994, 7339630.9633280169 ], [ 1773920.0605735295, 7399142.0543596968 ], [ 1773933.2452795436, 7347340.0053533763 ], [ 1773938.484642067, 7272964.768364015 ], [ 1773977.0555556237, 7328894.3303075107 ], [ 1773982.2637763266, 7357673.7882999033 ], [ 1774003.3120728843, 7365502.3455635607 ], [ 1774029.5594951408, 7261759.3337520985 ], [ 1774032.5608699988, 7394008.1633351417 ], [ 1774036.0063542642, 7306087.9123645034 ], [ 1774044.6191820421, 7292194.7748825736 ], [ 1774045.8386212937, 7407122.8715644507 ], [ 1774066.8574930984, 7279766.5742044086 ], [ 1774072.7643485481, 7314773.8760426342 ], [ 1774114.9113838535, 7273972.1005549422 ], [ 1774115.8101226771, 7319744.3635222232 ], [ 1774121.915552628, 7314530.1435248405 ], [ 1774125.1036923048, 7267430.2465120694 ], [ 1774141.1960324456, 7370350.6643482456 ], [ 1774152.4448324898, 7360016.3988907896 ], [ 1774162.3383205284, 7262232.0068593314 ], [ 1774166.7887469318, 7320661.884035497 ], [ 1774196.5864508033, 7261110.3951768558 ], [ 1774203.3726348041, 7394805.5300788376 ], [ 1774216.9480373091, 7269487.701953155 ], [ 1774235.4893877164, 7259450.676534201 ], [ 1774244.1343971046, 7264886.2745397091 ], [ 1774254.1627024761, 7366708.680378003 ], [ 1774263.684960657, 7282143.0666980669 ], [ 1774278.7761763672, 7382501.6294999989 ], [ 1774284.836946649, 7325529.4843382286 ], [ 1774286.8779782704, 7388334.7037020521 ], [ 1774287.1699153855, 7357750.6970061343 ], [ 1774307.9643013843, 7371381.6929099457 ], [ 1774312.9770098701, 7333817.5171858659 ], [ 1774321.4889084848, 7387615.6444526985 ], [ 1774323.4912220356, 7347290.1470406661 ], [ 1774325.9781685397, 7400479.1593968878 ], [ 1774326.3904108217, 7295206.1503938073 ], [ 1774333.9931179506, 7404422.0102515062 ], [ 1774337.2233952915, 7318678.5559493098 ], [ 1774366.3192893993, 7287401.0003928924 ], [ 1774375.009962922, 7400879.3098096 ], [ 1774437.3294776697, 7372870.8977447888 ], [ 1774437.7440596097, 7262348.9564032964 ], [ 1774446.7356128534, 7308883.1238116482 ], [ 1774494.0846169922, 7353992.4272206519 ], [ 1774510.0112628865, 7379865.2886648728 ], [ 1774558.2887858343, 7258451.954276477 ], [ 1774572.2739168534, 7277059.006578885 ], [ 1774583.0475245691, 7340821.308484043 ], [ 1774586.863217118, 7403834.3397320937 ], [ 1774589.4840247366, 7259889.5749352807 ], [ 1774600.5107580796, 7387722.3103514221 ], [ 1774613.0377984443, 7405140.4399284348 ], [ 1774613.833199509, 7292908.7736295089 ], [ 1774628.9111835104, 7376400.9989222446 ], [ 1774629.4994688598, 7271996.442478396 ], [ 1774645.082974338, 7349120.7311751433 ], [ 1774652.5729969414, 7330310.8984374059 ], [ 1774655.2016780833, 7319110.4584127776 ], [ 1774665.1235242242, 7277159.1565719247 ], [ 1774688.1398446527, 7305916.1067810422 ], [ 1774695.6603396728, 7352861.926905497 ], [ 1774703.5389313793, 7269140.8074519951 ], [ 1774718.1431721433, 7372932.5310351988 ], [ 1774749.0188108231, 7329908.2194704376 ], [ 1774755.5106471584, 7256938.6628232542 ], [ 1774758.0576661644, 7301692.3238296648 ], [ 1774805.8663199618, 7334773.3023424279 ], [ 1774833.2613416738, 7278380.4654650679 ], [ 1774850.2529234332, 7322050.7983782347 ], [ 1774855.2760337053, 7297524.374818122 ], [ 1774864.3109495309, 7391540.5286643868 ], [ 1774864.9254079293, 7258593.1202318603 ], [ 1774887.492544479, 7391732.2275654925 ], [ 1774889.1522679604, 7325248.3884695973 ], [ 1774923.2533388769, 7324834.3041514521 ], [ 1774927.8805244504, 7378741.9266704665 ], [ 1774948.9513592571, 7313768.296837722 ], [ 1774963.1270011812, 7359374.5274263714 ], [ 1774980.0212320238, 7259234.3770615999 ], [ 1774980.1063025868, 7358539.0466017649 ], [ 1774991.0453198608, 7260952.2309957035 ], [ 1775022.2263842626, 7323204.3507184274 ], [ 1775032.4550747629, 7399893.5214046901 ], [ 1775037.3029766867, 7329760.8330726856 ], [ 1775085.7422677712, 7266184.614618361 ], [ 1775087.6928370725, 7392534.1590560591 ], [ 1775092.5627765285, 7329652.7813099641 ], [ 1775094.2991200937, 7261807.0651916312 ], [ 1775127.9216901327, 7322975.8233496733 ], [ 1775130.9085051187, 7297754.3653506758 ], [ 1775141.4624298927, 7390171.2736296896 ], [ 1775149.6094201086, 7289130.0514742797 ], [ 1775159.7528053487, 7276013.4928221786 ], [ 1775160.7561051496, 7367567.013299509 ], [ 1775165.1116336633, 7287936.5925080832 ], [ 1775167.5394914281, 7324373.7465217672 ], [ 1775179.114689064, 7311891.7156571662 ], [ 1775194.7041520963, 7368848.6441690428 ], [ 1775204.5159107563, 7297585.0193832852 ], [ 1775220.777383354, 7336502.0152312666 ], [ 1775233.053069948, 7264853.1978782732 ], [ 1775258.5661883785, 7293517.5327102635 ], [ 1775259.581072886, 7382390.7517303508 ], [ 1775313.1350645714, 7357912.1259055967 ], [ 1775317.3425668862, 7401333.5964839282 ], [ 1775321.7595428289, 7266699.2346482407 ], [ 1775342.2374696606, 7384073.5533083435 ], [ 1775357.99128981, 7401715.8312319545 ], [ 1775370.8995087631, 7281054.4874171354 ], [ 1775381.0171547993, 7318218.0402747393 ], [ 1775404.8567223772, 7368169.3182459716 ], [ 1775412.370259474, 7347954.9922539238 ], [ 1775428.700684746, 7296516.8732352359 ], [ 1775432.7197568177, 7260966.5949849272 ], [ 1775444.3809820339, 7318428.607670431 ], [ 1775449.2021592008, 7397325.9096286511 ], [ 1775493.7596431291, 7281320.4567783428 ], [ 1775497.4409316324, 7357175.3124759486 ], [ 1775507.4540459886, 7288870.3975536013 ], [ 1775557.4909535185, 7371293.5524389632 ], [ 1775596.025877987, 7309252.8932392104 ], [ 1775599.4041783998, 7324866.3024106417 ], [ 1775600.9774554023, 7372819.8746143915 ], [ 1775618.2581604852, 7352898.2322285976 ], [ 1775642.9729592779, 7323095.8961893748 ], [ 1775650.0075882939, 7285378.3581821006 ], [ 1775657.6005349299, 7319674.6892695967 ], [ 1775659.2942772589, 7384584.1583376555 ], [ 1775660.5903182523, 7398621.9067221358 ], [ 1775667.8074537492, 7310439.1361728404 ], [ 1775676.6291360122, 7340639.6413884005 ], [ 1775677.4530294724, 7336335.2471729964 ], [ 1775691.4518091185, 7359909.0022814367 ], [ 1775699.1729579477, 7389010.3474716786 ], [ 1775704.4558804396, 7356754.6040005889 ], [ 1775723.4207421243, 7259530.2103833696 ], [ 1775733.3512403194, 7353581.303621348 ], [ 1775788.7600383779, 7391555.3292101659 ], [ 1775788.7916804717, 7268353.3797250306 ], [ 1775795.1236487078, 7364889.7412881441 ], [ 1775818.1204465781, 7311944.4460028717 ], [ 1775830.0940708783, 7366329.5966491355 ], [ 1775889.7987110172, 7400013.306446244 ], [ 1775940.2896667956, 7315288.8331431905 ], [ 1775940.8048654527, 7318028.5934393024 ], [ 1775947.2856092472, 7388496.1798629919 ], [ 1775983.6471540923, 7266436.8081999375 ], [ 1776005.0344211974, 7290070.9680966837 ], [ 1776011.2703247354, 7290444.3298261855 ], [ 1776098.7873275348, 7365618.245597722 ], [ 1776109.8980782023, 7379078.2665404733 ], [ 1776122.6170845178, 7362630.1657477142 ], [ 1776128.3663197102, 7302895.4442603802 ], [ 1776130.5233173512, 7361205.4955823589 ], [ 1776131.628546159, 7323909.0367462039 ], [ 1776144.0254654812, 7358374.266421644 ], [ 1776157.9413176519, 7317427.2998225363 ], [ 1776168.0637631349, 7371006.2350043468 ], [ 1776175.4757034394, 7389575.8272846742 ], [ 1776178.810151394, 7343549.5607495178 ], [ 1776182.9304667704, 7391979.3305197796 ], [ 1776215.487279129, 7376576.108960541 ], [ 1776216.5469823531, 7398318.8519824408 ], [ 1776220.8816807484, 7284841.5524414396 ], [ 1776251.1162596315, 7323935.7823232077 ], [ 1776282.3356604998, 7354954.6991566289 ], [ 1776296.233705312, 7286871.2565977909 ], [ 1776306.3905293567, 7361063.0962188421 ], [ 1776310.8543073414, 7386185.7532740356 ], [ 1776342.5776742157, 7341121.9764364976 ], [ 1776365.5983789866, 7357716.2859412348 ], [ 1776383.0978225875, 7314256.7614376433 ], [ 1776395.2924798827, 7385147.437523826 ], [ 1776404.9679668006, 7374295.3547467999 ], [ 1776419.8381837243, 7325810.6309846584 ], [ 1776431.0120522347, 7403790.6886506556 ], [ 1776433.2024199069, 7369374.2605053661 ], [ 1776437.7818822963, 7350476.2962529315 ], [ 1776522.7523466919, 7322577.8360518292 ], [ 1776552.1630406524, 7375083.3304752018 ], [ 1776571.4915574284, 7306700.6939247008 ], [ 1776585.8795722993, 7288537.6912155338 ], [ 1776589.0961353874, 7404341.3011472076 ], [ 1776654.8565002528, 7332461.0628737984 ], [ 1776656.5958329379, 7273364.7226042924 ], [ 1776680.5313760522, 7323602.7790961862 ], [ 1776680.5888814381, 7331268.1178017789 ], [ 1776704.5334123678, 7336976.1486292202 ], [ 1776749.2080134708, 7259858.2110883519 ], [ 1776750.053707411, 7260205.7758786296 ], [ 1776753.8235951154, 7378001.3521338608 ], [ 1776757.8951479157, 7390963.202751752 ], [ 1776759.126216992, 7339871.5744221173 ], [ 1776768.995263793, 7278735.1106031192 ], [ 1776780.0199517128, 7271819.5735128447 ], [ 1776801.3869375959, 7259915.9523138655 ], [ 1776828.1665877718, 7314047.3278833358 ], [ 1776830.9188735075, 7357462.6226111706 ], [ 1776837.6061701723, 7312474.9552931944 ], [ 1776846.8675496518, 7358314.5583094442 ], [ 1776878.4697371386, 7312195.5210245661 ], [ 1776883.3447357093, 7361748.3936463604 ], [ 1776887.7638700907, 7304604.3502521953 ], [ 1776907.1923233394, 7291622.8717610836 ], [ 1776985.5649628262, 7271082.0188512113 ], [ 1777018.9542977568, 7262342.9843872627 ], [ 1777028.476715415, 7378040.1692425581 ], [ 1777061.8748516492, 7344294.8637037752 ], [ 1777067.0890362365, 7301915.3016809057 ], [ 1777079.399095719, 7363502.8762470968 ], [ 1777081.3453143565, 7318597.0916991495 ], [ 1777106.3626781658, 7273736.5787619064 ], [ 1777126.8106392208, 7353764.344810985 ], [ 1777133.6591275479, 7260863.0139383078 ], [ 1777143.4350765974, 7381263.9165986208 ], [ 1777183.086405626, 7387968.6134943292 ], [ 1777195.9801074178, 7261892.1247961121 ], [ 1777204.2252324775, 7364293.490453802 ], [ 1777211.4531881458, 7362232.5996172335 ], [ 1777212.5220193285, 7354698.3993817428 ], [ 1777223.3937505211, 7320834.7707104282 ], [ 1777241.4223328796, 7359558.4563894831 ], [ 1777246.1028191473, 7277356.5122102732 ], [ 1777247.2203232874, 7321937.8916644566 ], [ 1777263.2663905188, 7319583.2233187845 ], [ 1777263.4356134818, 7406711.9420790989 ], [ 1777264.2129052982, 7281073.5893807486 ], [ 1777273.3365325208, 7324532.7704494949 ], [ 1777273.7111272831, 7370304.11441122 ], [ 1777280.0756841176, 7357771.1285459436 ], [ 1777282.9656684867, 7394114.3428636631 ], [ 1777288.8912845175, 7407007.2896591974 ], [ 1777293.9405552188, 7347958.975596969 ], [ 1777319.3767573163, 7345226.7537405789 ], [ 1777323.2914715474, 7364192.4672465138 ], [ 1777323.8877528489, 7260872.8768471954 ], [ 1777335.0826804747, 7320665.2192424759 ], [ 1777341.9239165455, 7400628.0807418637 ], [ 1777342.0845620036, 7363841.4812516626 ], [ 1777368.716201833, 7310061.6194062214 ], [ 1777374.0824640652, 7306983.4468665961 ], [ 1777410.3265400936, 7395124.2506647212 ], [ 1777411.6548556921, 7307202.7296193745 ], [ 1777414.1974995714, 7319344.4537713313 ], [ 1777420.9223330608, 7297346.5984448232 ], [ 1777443.5922669545, 7346756.4733153405 ], [ 1777450.3237421412, 7331397.3281854969 ], [ 1777469.2228032656, 7352650.0740541434 ], [ 1777489.1577614541, 7371196.4247008776 ], [ 1777501.7882630974, 7379450.3026402807 ], [ 1777519.9867477149, 7287014.8769351337 ], [ 1777540.9879223306, 7340267.0990247531 ], [ 1777571.5229745568, 7385116.0359997777 ], [ 1777575.8306248148, 7370296.1205131439 ], [ 1777582.4038569292, 7327876.0399750527 ], [ 1777600.8551902114, 7362836.1180987097 ], [ 1777621.1687338322, 7283344.2809717348 ], [ 1777671.5306415681, 7368404.2133184485 ], [ 1777701.7080793218, 7304921.882985522 ], [ 1777706.5900508538, 7294408.9681755193 ], [ 1777766.6718121672, 7312095.8582219239 ], [ 1777778.4378398622, 7261744.124275283 ], [ 1777799.6370774128, 7321325.9224559013 ], [ 1777836.9683897952, 7343062.3953846404 ], [ 1777843.5121224893, 7356649.8462486742 ], [ 1777879.8466973598, 7272491.6611986412 ], [ 1777883.2545254899, 7375511.592239311 ], [ 1777927.4855477067, 7386729.6165170306 ], [ 1777976.3567980772, 7366296.1198275471 ], [ 1777977.8492675954, 7380120.7860257011 ], [ 1777996.1238577149, 7408112.6609035907 ], [ 1777998.9118473886, 7338295.8742160406 ], [ 1778059.2965289818, 7280945.04628425 ], [ 1778112.385368776, 7358862.1780508459 ], [ 1778153.7660983359, 7324433.9036427196 ], [ 1778169.8789154934, 7379458.7490973258 ], [ 1778175.92141008, 7260306.4236033056 ], [ 1778177.5671637682, 7319737.093684718 ], [ 1778182.9092813954, 7399683.1488171788 ], [ 1778187.6334209349, 7321647.090578733 ], [ 1778199.2657934604, 7292719.926700322 ], [ 1778209.6465445014, 7315232.600711667 ], [ 1778232.8602308475, 7317010.7034802958 ], [ 1778266.7313732521, 7280266.7796970047 ], [ 1778292.8620904374, 7386850.8407203536 ], [ 1778300.6822648246, 7357238.1254939716 ], [ 1778304.3838680808, 7300677.751510107 ], [ 1778315.6788699953, 7311293.1379025113 ], [ 1778315.9537268998, 7328645.6573508158 ], [ 1778328.7025097499, 7394623.8367064167 ], [ 1778340.2171129826, 7283472.4913031301 ], [ 1778348.6013200968, 7351099.950572555 ], [ 1778357.0113567663, 7291888.8501337562 ], [ 1778382.4603159612, 7395905.1929835603 ], [ 1778384.2222030251, 7293705.7909615887 ], [ 1778400.7022217708, 7390037.7113226671 ], [ 1778401.9604399023, 7348734.0731647406 ], [ 1778427.2705728135, 7298671.8168573473 ], [ 1778429.9119480746, 7319416.1258202428 ], [ 1778454.335690845, 7350939.5119778141 ], [ 1778488.3851555069, 7393572.4825834082 ], [ 1778504.0946174632, 7383164.7565807598 ], [ 1778505.4153529063, 7346347.5963307247 ], [ 1778530.3685434663, 7263793.9881560048 ], [ 1778533.9078287506, 7265629.7173678102 ], [ 1778535.9768163876, 7344701.2884325739 ], [ 1778583.6354048508, 7283518.4389388086 ], [ 1778597.7539976763, 7291265.637682491 ], [ 1778624.095788622, 7291582.983108853 ], [ 1778642.7179351419, 7405563.05839084 ], [ 1778671.9918804751, 7365080.3095039967 ], [ 1778681.3290933033, 7322334.893176361 ], [ 1778710.4501277667, 7402288.1431014016 ], [ 1778734.1008414999, 7408249.324045795 ], [ 1778768.7394856678, 7306256.8311587051 ], [ 1778770.5829386995, 7295808.0355107095 ], [ 1778781.2902501703, 7301353.061078432 ], [ 1778790.7937346867, 7304263.8770901347 ], [ 1778814.3017021173, 7368564.6497909529 ], [ 1778821.5900988735, 7310548.9153369274 ], [ 1778863.9883717196, 7388382.4131462919 ], [ 1778864.7139041515, 7330220.6371959588 ], [ 1778909.3139104869, 7294839.4910021303 ], [ 1778915.7243693918, 7271007.8223053049 ], [ 1778941.6543066455, 7379349.795422649 ], [ 1778973.9264331069, 7392583.4391371058 ], [ 1778994.5358442774, 7344074.2336442079 ], [ 1779044.1355778312, 7393212.3973805606 ], [ 1779054.5772249633, 7313586.9715070482 ], [ 1779073.3454970908, 7354770.327538738 ], [ 1779121.037346185, 7296580.0382692013 ], [ 1779121.618203182, 7362150.31690602 ], [ 1779145.138929849, 7279768.9030409167 ], [ 1779173.1382175302, 7360145.494244758 ], [ 1779176.920533801, 7377737.3676536195 ], [ 1779183.1099670164, 7373471.3820079491 ], [ 1779199.8974307585, 7283512.8581718262 ], [ 1779213.700739502, 7366363.3066683793 ], [ 1779223.8815952684, 7379531.9503027033 ], [ 1779228.1810607689, 7384368.397043745 ], [ 1779229.218770985, 7305656.118847522 ], [ 1779235.7003924579, 7312424.2292709118 ], [ 1779236.7601778379, 7281054.3785444582 ], [ 1779247.9994884371, 7337797.6904669637 ], [ 1779255.1704834616, 7332178.1089621903 ], [ 1779255.7901240918, 7264273.1663167262 ], [ 1779256.9385453025, 7346102.0471544601 ], [ 1779258.7776178424, 7314197.7674955605 ], [ 1779262.8821666921, 7275652.2718914067 ], [ 1779287.1046116287, 7282673.7920694193 ], [ 1779295.8382346272, 7322751.4924091883 ], [ 1779323.4931562552, 7283206.2437147675 ], [ 1779334.1720742462, 7297073.4259954374 ], [ 1779338.9192253656, 7363565.259901505 ], [ 1779351.0175706747, 7367766.4577865088 ], [ 1779398.5215078252, 7394728.4058717517 ], [ 1779404.0305315093, 7302026.004156719 ], [ 1779413.939702939, 7332194.3614620958 ], [ 1779437.4297321853, 7290153.6082855854 ], [ 1779474.8622519723, 7404299.1170704849 ], [ 1779506.5544834805, 7375290.6969708288 ], [ 1779520.5343396983, 7347419.4531493969 ], [ 1779532.3619175314, 7281979.9554282231 ], [ 1779544.3589452147, 7285561.1101521207 ], [ 1779547.1280955242, 7341475.3971134396 ], [ 1779547.1860673788, 7398390.4666908663 ], [ 1779548.9509333649, 7369281.304443907 ], [ 1779560.0370598088, 7330646.2221359955 ], [ 1779570.6891760661, 7325710.140109757 ], [ 1779614.5473332636, 7309521.9607970463 ], [ 1779615.7733725125, 7271105.8599828854 ], [ 1779653.0998252337, 7327784.6816254724 ], [ 1779709.7089639818, 7327408.0552414116 ], [ 1779764.2555097365, 7289966.1490073455 ], [ 1779768.4395777271, 7405601.0658404306 ], [ 1779781.9284221719, 7304555.1397648919 ], [ 1779798.0794751614, 7383133.6818916062 ], [ 1779804.8858043985, 7374543.9751612283 ], [ 1779806.7411315639, 7395751.1236169171 ], [ 1779858.2982336278, 7289025.2230867334 ], [ 1779906.4203394994, 7324523.3814482298 ], [ 1779935.1791388416, 7305921.026706472 ], [ 1779935.5695033055, 7356200.0572365941 ], [ 1779942.0455212481, 7374263.7466879049 ], [ 1779954.8996934874, 7386779.4247896271 ], [ 1779968.8237943344, 7373603.5039007878 ], [ 1779978.0745199975, 7298443.3913476383 ], [ 1780019.477607856, 7344004.9215291273 ], [ 1780075.4014794051, 7289127.8743493035 ], [ 1780091.3958291472, 7279483.5314219547 ], [ 1780115.3423577333, 7335685.3187998496 ], [ 1780117.8974808119, 7340153.6451270962 ], [ 1780118.1699661813, 7339079.2960230783 ], [ 1780119.4957506063, 7343262.7055120235 ], [ 1780119.5467839476, 7362332.3111157091 ], [ 1780119.9784550655, 7262019.0364222704 ], [ 1780122.1295283374, 7407714.5425709207 ], [ 1780126.9466035881, 7393249.272388638 ], [ 1780127.2390673012, 7334939.5186545933 ], [ 1780155.7870836644, 7392385.8547168039 ], [ 1780163.1561795641, 7321899.7609609831 ], [ 1780212.9563827857, 7307910.4600342559 ], [ 1780218.9751117104, 7305716.4960324187 ], [ 1780233.9217867679, 7382134.2487368938 ], [ 1780237.0095737251, 7280715.9806597764 ], [ 1780248.8698094846, 7404988.6288748728 ], [ 1780249.0183348579, 7299778.5222954946 ], [ 1780271.4765258085, 7388092.3695908301 ], [ 1780283.2092040302, 7347667.0507200733 ], [ 1780321.5249822754, 7398722.2674205406 ], [ 1780326.95792761, 7312747.4278865606 ], [ 1780333.417932963, 7294438.446815555 ], [ 1780390.1506759699, 7361274.2975236932 ], [ 1780404.3491505943, 7364117.8217816902 ], [ 1780445.4089791733, 7278789.1878436208 ], [ 1780450.363072589, 7333913.680534821 ], [ 1780475.3240223639, 7263289.1257980755 ], [ 1780482.0619007419, 7301646.7518417509 ], [ 1780504.1761232382, 7392871.3739277562 ], [ 1780517.0458832155, 7387814.5368111935 ], [ 1780520.4700213259, 7270735.3521373756 ], [ 1780521.4789142155, 7383885.1246944116 ], [ 1780531.8303655633, 7280632.7908218345 ], [ 1780540.2317134319, 7332689.1270199781 ], [ 1780544.6133839926, 7268395.9185727378 ], [ 1780573.8270242582, 7308175.3512943573 ], [ 1780575.8788941263, 7408317.0372031005 ], [ 1780594.3403059773, 7388614.0741339494 ], [ 1780624.2939532418, 7316329.9715812262 ], [ 1780624.7892938, 7273657.0216005659 ], [ 1780629.850421923, 7330978.0491813449 ], [ 1780637.9306694504, 7307155.184898274 ], [ 1780641.5087605948, 7267824.8241927391 ], [ 1780644.7067904475, 7381387.2450725958 ], [ 1780664.6003012217, 7331896.9195137033 ], [ 1780665.3115684132, 7398105.9316728851 ], [ 1780686.4037855789, 7262557.9152605357 ], [ 1780687.0133562589, 7338997.6554842759 ], [ 1780687.1414121902, 7296571.0262930682 ], [ 1780720.5289772395, 7356176.4034728194 ], [ 1780733.2699334088, 7328575.0551968282 ], [ 1780758.0880188264, 7350871.4495354993 ], [ 1780768.4490812093, 7269228.9240644732 ], [ 1780777.8808511158, 7368849.9855166757 ], [ 1780779.8409737044, 7348504.6117720045 ], [ 1780780.0480496434, 7294839.1441688119 ], [ 1780796.8757311497, 7317129.6523133144 ], [ 1780822.9469271179, 7386580.6769700972 ], [ 1780835.5637118954, 7269490.3990587704 ], [ 1780860.3530057012, 7326831.9715242265 ], [ 1780870.6674518588, 7306899.9250832601 ], [ 1780883.055150908, 7370309.6751282364 ], [ 1780888.7293196092, 7335533.4414541051 ], [ 1780903.6733414817, 7328378.0600133827 ], [ 1780954.5266019632, 7406758.6896338696 ], [ 1780959.8772233096, 7305415.4349037958 ], [ 1780979.2650796408, 7285559.5282542938 ], [ 1780987.6712303683, 7352572.0976718748 ], [ 1780991.2529888079, 7406322.093553151 ], [ 1780996.7959247995, 7312596.7353434823 ], [ 1781009.9301872849, 7399899.028661414 ], [ 1781028.6639148223, 7307808.6764907315 ], [ 1781040.0107164984, 7352577.1391483275 ], [ 1781053.6796496906, 7334117.784987947 ], [ 1781054.4963419384, 7308067.5193392513 ], [ 1781079.1646618452, 7353356.3638230329 ], [ 1781088.7557560743, 7355919.9316620333 ], [ 1781098.3714685091, 7395881.2083209036 ], [ 1781107.5589332329, 7393696.9004700817 ], [ 1781119.4066625242, 7376934.1879405277 ], [ 1781132.8226580657, 7403762.4196576029 ], [ 1781138.8801714447, 7408084.1641301326 ], [ 1781162.5288970077, 7277775.3455134584 ], [ 1781167.0031539195, 7342504.7028456796 ], [ 1781185.7954493053, 7403695.5790403411 ], [ 1781212.2849918329, 7281119.8321001176 ], [ 1781231.1519960403, 7290102.9069690146 ], [ 1781233.039282731, 7332089.5625304896 ], [ 1781287.1348694074, 7278368.7900606776 ], [ 1781287.9561540401, 7405947.9111646125 ], [ 1781308.8038552094, 7395512.4900508299 ], [ 1781309.3692544801, 7295792.2013029549 ], [ 1781314.63642902, 7309615.5777670685 ], [ 1781320.6443952839, 7308621.7975069992 ], [ 1781327.1740830771, 7372319.3741316302 ], [ 1781327.9524264527, 7357966.9770203838 ], [ 1781331.5307380175, 7319001.2446369203 ], [ 1781336.7859548586, 7273607.5262326598 ], [ 1781380.9644869594, 7293471.3970680619 ], [ 1781396.3270348592, 7294537.3079904653 ], [ 1781397.3071208484, 7360967.6305617318 ], [ 1781442.6605234884, 7341555.0653306572 ], [ 1781443.3496114858, 7275595.6681420375 ], [ 1781470.3235241023, 7389957.606249243 ], [ 1781475.0936457375, 7392505.6944489535 ], [ 1781491.4903493302, 7401724.0244584642 ], [ 1781530.8882302942, 7278526.7422934864 ], [ 1781588.801949284, 7357407.1222118791 ], [ 1781594.4166147455, 7318142.7760544857 ], [ 1781610.872432665, 7341374.8696212722 ], [ 1781624.753359762, 7319840.8199667931 ], [ 1781632.731832362, 7281952.0520001417 ], [ 1781656.2912722579, 7293664.4161913982 ], [ 1781660.2567472635, 7315587.686978 ], [ 1781679.3333132078, 7267763.0397980129 ], [ 1781692.893549314, 7270602.8602170702 ], [ 1781702.3484633032, 7275056.0897401394 ], [ 1781711.1265445717, 7353602.5952388272 ], [ 1781724.3796385517, 7345181.285516331 ], [ 1781728.2294576238, 7312883.0958270971 ], [ 1781737.0499960596, 7312473.1971986862 ], [ 1781752.6823983353, 7330250.6488574091 ], [ 1781768.21497944, 7295567.4575792458 ], [ 1781768.7796767652, 7290611.7153753648 ], [ 1781794.7300509531, 7326949.7722199773 ], [ 1781835.3742910551, 7329159.3832094688 ], [ 1781838.1993406247, 7362782.4344225256 ], [ 1781842.6440969789, 7302666.9033503849 ], [ 1781854.1344509628, 7299948.2225635955 ], [ 1781859.0246146596, 7278917.2202093201 ], [ 1781859.7928961036, 7268396.8563517453 ], [ 1781883.6905078634, 7354929.6000443231 ], [ 1781891.8214937204, 7398460.0962667894 ], [ 1781898.2843981578, 7306406.7317239959 ], [ 1781907.2470614577, 7340137.8111492246 ], [ 1781908.3800187476, 7392340.0422657002 ], [ 1781955.1880841632, 7316209.4193869717 ], [ 1781999.35158929, 7346146.6885440592 ], [ 1782032.5784505121, 7325216.8225204237 ], [ 1782104.6530000919, 7370013.7824894488 ], [ 1782121.5227527402, 7270347.0579463616 ], [ 1782130.3828210819, 7269859.1859267065 ], [ 1782156.6745108818, 7336604.0918500209 ], [ 1782164.3059191683, 7363494.4932493502 ], [ 1782168.0187791435, 7358655.8604588434 ], [ 1782187.3683718673, 7271150.2420848105 ], [ 1782206.1334197421, 7362302.1379723139 ], [ 1782222.7564936117, 7390043.7754567284 ], [ 1782235.9088148144, 7303500.0577422231 ], [ 1782236.8245597826, 7311205.1303479429 ], [ 1782268.5205545109, 7274287.0925669 ], [ 1782276.9389383229, 7316797.3295280719 ], [ 1782300.0244607283, 7404382.5127633056 ], [ 1782318.9779780405, 7280604.7228561118 ], [ 1782322.3327810157, 7286238.831209694 ], [ 1782334.5568522755, 7338329.9687004481 ], [ 1782351.5824699947, 7380637.04927985 ], [ 1782354.4829060456, 7298029.9584453767 ], [ 1782356.3918174587, 7319776.6704161959 ], [ 1782376.8518283458, 7303988.1399990106 ], [ 1782392.4435299477, 7319620.1682183882 ], [ 1782437.5558405186, 7297988.5672778431 ], [ 1782446.3226813783, 7269119.0534861991 ], [ 1782455.0633449531, 7379685.4825694934 ], [ 1782497.125753233, 7371962.9783562375 ], [ 1782529.1665924622, 7371053.2334351102 ], [ 1782530.707031382, 7269274.797822861 ], [ 1782552.9957514098, 7344897.0632165065 ], [ 1782553.8421651565, 7299833.2854679581 ], [ 1782568.3649561282, 7268583.3390619541 ], [ 1782579.8625458691, 7335638.7807568824 ], [ 1782597.0946831494, 7313994.0361862052 ], [ 1782607.9198657407, 7301134.4609394241 ], [ 1782609.4508920033, 7367928.6393598178 ], [ 1782616.0737954981, 7270708.0079767508 ], [ 1782636.3908815011, 7322430.8317491347 ], [ 1782657.6515634628, 7367496.8765175417 ], [ 1782681.3770488058, 7284615.4404909564 ], [ 1782690.1023970062, 7384809.6684086565 ], [ 1782703.2201999575, 7279759.0691949511 ], [ 1782718.3201171355, 7358181.1711808229 ], [ 1782720.1672666217, 7325043.9364136765 ], [ 1782795.2669004763, 7337082.0115015004 ], [ 1782810.9666758575, 7291347.9650488338 ], [ 1782812.6193532846, 7310999.9150614394 ], [ 1782815.2925158415, 7274638.9149198188 ], [ 1782834.2197410257, 7267086.6234633634 ], [ 1782847.7475155587, 7393428.8881893447 ], [ 1782878.3985856897, 7308519.3283784091 ], [ 1782987.2906990112, 7324414.4504606649 ], [ 1782988.1668861895, 7361584.724159616 ], [ 1782998.6563609426, 7268460.3281548517 ], [ 1783016.6410348313, 7268728.7202030309 ], [ 1783037.7765001038, 7332748.1666992549 ], [ 1783069.0774349894, 7295273.3974586157 ], [ 1783076.5853182366, 7356198.9115136107 ], [ 1783114.6160291308, 7318507.4380156836 ], [ 1783119.2210370454, 7382207.3509467179 ], [ 1783142.8719514345, 7337100.507913637 ], [ 1783153.7624522788, 7304231.9752854342 ], [ 1783184.1131707956, 7390992.286016847 ], [ 1783200.5827296376, 7403495.2422145512 ], [ 1783214.5876891052, 7392357.7908317698 ], [ 1783299.1490064538, 7290389.988482913 ], [ 1783311.450381638, 7394083.1811311757 ], [ 1783330.0783115302, 7341579.458136918 ], [ 1783330.6946091158, 7293628.8224669555 ], [ 1783361.0371056853, 7409213.0327102579 ], [ 1783395.0564402463, 7314566.2107116692 ], [ 1783398.676146351, 7399779.3813828761 ], [ 1783428.3482581486, 7409206.4769150484 ], [ 1783443.6511166424, 7370615.9482472641 ], [ 1783452.8700970327, 7394552.8096411871 ], [ 1783454.3630116279, 7292993.3893084722 ], [ 1783458.6005372249, 7269020.8878362374 ], [ 1783458.9373680509, 7359986.153632476 ], [ 1783506.3082122875, 7318620.6373865446 ], [ 1783507.973273041, 7328088.0980752474 ], [ 1783509.6507386479, 7341363.7345848046 ], [ 1783510.7439182352, 7346519.0162391979 ], [ 1783523.6985645012, 7291210.8226287533 ], [ 1783531.7326867857, 7348240.3557622889 ], [ 1783553.5230518482, 7393935.845745462 ], [ 1783590.7786839539, 7326328.3422658313 ], [ 1783593.9525608751, 7410369.1694698809 ], [ 1783595.2528563386, 7315067.9813610688 ], [ 1783601.024112819, 7359458.0016792258 ], [ 1783605.7446852985, 7313621.4877464902 ], [ 1783623.4719246223, 7373835.2075692881 ], [ 1783640.6225755308, 7319044.1034276383 ], [ 1783675.028259635, 7328816.1063863588 ], [ 1783685.4217243118, 7380254.829691954 ], [ 1783694.3582360488, 7296193.4017697498 ], [ 1783698.6338145228, 7280877.9679831797 ], [ 1783711.4427163275, 7271497.0450059352 ], [ 1783749.4849275055, 7365845.397511513 ], [ 1783750.9568938916, 7318403.8841647655 ], [ 1783756.5378853176, 7398229.0707557006 ], [ 1783761.219737344, 7297969.7541988371 ], [ 1783790.5849537749, 7337500.8639421184 ], [ 1783828.3081387042, 7357555.6485813698 ], [ 1783844.8115575106, 7273950.6974181253 ], [ 1783874.0604916986, 7284122.4350414267 ], [ 1783888.0125911175, 7388293.781377092 ], [ 1783895.3904820343, 7287363.1148522599 ], [ 1783933.800092634, 7385244.0015715389 ], [ 1783938.4741122287, 7367777.6120880628 ], [ 1783959.2659308868, 7309253.5381658915 ], [ 1784018.9871440164, 7358140.822498084 ], [ 1784028.9011320658, 7357604.5302918358 ], [ 1784049.657365039, 7273461.406215067 ], [ 1784052.4297053742, 7299474.5176268183 ], [ 1784072.7357030793, 7275010.144979584 ], [ 1784100.5677808132, 7374918.4746671123 ], [ 1784163.8770954921, 7292229.5275499821 ], [ 1784172.8102500872, 7342829.5100719137 ], [ 1784187.223343773, 7386239.2886249945 ], [ 1784202.3793908015, 7391969.8517249301 ], [ 1784208.1415777742, 7299088.395848779 ], [ 1784216.8293959126, 7388221.7695318516 ], [ 1784217.9515327413, 7270468.6812135791 ], [ 1784229.4371664505, 7396053.3007739745 ], [ 1784233.4472657794, 7388993.4176086476 ], [ 1784237.2139119213, 7335319.0577710727 ], [ 1784240.8629117832, 7365416.1006587362 ], [ 1784242.5096572991, 7317223.6183207454 ], [ 1784242.7573723709, 7296100.6553837769 ], [ 1784271.1136359307, 7272202.8234795388 ], [ 1784298.013295955, 7290613.836034067 ], [ 1784303.5404933679, 7276410.7834202684 ], [ 1784312.9116872107, 7354698.6978437081 ], [ 1784339.3355002629, 7395411.4967018869 ], [ 1784348.0927484357, 7360807.699847932 ], [ 1784397.4427503406, 7286856.7804871881 ], [ 1784442.8988789115, 7325907.0498766992 ], [ 1784443.1691726139, 7393583.6364718527 ], [ 1784447.8151723195, 7284369.2651510881 ], [ 1784455.3163680597, 7354259.7456079898 ], [ 1784462.8471170599, 7339960.5335340723 ], [ 1784486.6309914084, 7406939.2866337793 ], [ 1784513.7466590269, 7312135.5632414501 ], [ 1784523.1220767535, 7352804.1968000289 ], [ 1784524.6779585246, 7382483.9081850359 ], [ 1784546.6862934725, 7339243.6465533171 ], [ 1784556.6341285452, 7379747.9654066749 ], [ 1784565.5015291453, 7305942.4712621402 ], [ 1784569.2356229769, 7370909.9913630821 ], [ 1784601.2934168922, 7290919.8245450342 ], [ 1784614.32010845, 7339365.9936326239 ], [ 1784628.9166253996, 7344947.6145151816 ], [ 1784638.1899360439, 7391226.2295288891 ], [ 1784641.1433174165, 7366469.306385207 ], [ 1784648.3903249246, 7302315.438398676 ], [ 1784648.9274905261, 7315293.8563384758 ], [ 1784693.5684519662, 7330213.5777965132 ], [ 1784694.6855959927, 7398211.6249708682 ], [ 1784696.9708904307, 7358620.3690188844 ], [ 1784704.5204137275, 7323077.4269875903 ], [ 1784713.3855397208, 7325598.5811489979 ], [ 1784732.0527360875, 7289746.7179426663 ], [ 1784762.8506543539, 7372043.8862581067 ], [ 1784806.5169519405, 7391346.1158779822 ], [ 1784819.5912425276, 7302513.4471807117 ], [ 1784827.02596355, 7272981.0865165107 ], [ 1784835.6777069732, 7391143.892274078 ], [ 1784852.2297101256, 7292428.7397368103 ], [ 1784871.0128685199, 7297071.0457388936 ], [ 1784900.0413618144, 7329299.7101612538 ], [ 1784923.7734935989, 7388397.5158926109 ], [ 1784933.8550219759, 7343381.4090389367 ], [ 1784960.4740806764, 7315911.1602444276 ], [ 1784989.1229831243, 7338579.9546527229 ], [ 1785009.5119202144, 7331572.6823442653 ], [ 1785023.7313916881, 7382292.0610395446 ], [ 1785073.4111067345, 7336724.823603726 ], [ 1785088.4194738183, 7349939.0935229296 ], [ 1785170.0045433212, 7273357.146202988 ], [ 1785188.4381762897, 7364241.097311208 ], [ 1785214.4420165855, 7339011.9563585911 ], [ 1785215.7575802724, 7296411.4987421166 ], [ 1785229.6566946544, 7330449.8542609382 ], [ 1785238.0076426829, 7272456.1350731105 ], [ 1785239.9457466023, 7326862.4766013026 ], [ 1785245.9344738615, 7402438.9488484766 ], [ 1785250.5992223735, 7306892.9378118459 ], [ 1785288.2779184713, 7355993.9223726429 ], [ 1785292.9021563334, 7406303.7833169308 ], [ 1785372.1525539514, 7269308.6905472782 ], [ 1785414.814729624, 7283710.7644526837 ], [ 1785437.3963428426, 7273753.2980139172 ], [ 1785449.6072673562, 7394080.7848604741 ], [ 1785469.5389020611, 7310919.0183596006 ], [ 1785473.8360996973, 7279221.99908204 ], [ 1785516.935486434, 7338290.292119625 ], [ 1785536.1962023298, 7343800.3670252254 ], [ 1785562.1613478353, 7334437.1665117815 ], [ 1785566.4821523314, 7394839.8424941069 ], [ 1785570.5019200803, 7275914.646433806 ], [ 1785573.1552521163, 7400192.5327879861 ], [ 1785632.1236715838, 7321114.8672067476 ], [ 1785657.4638092285, 7395856.4176863348 ], [ 1785663.7416520452, 7297148.4944717428 ], [ 1785680.8083208234, 7284594.7480974561 ], [ 1785700.7047747965, 7317977.2960393885 ], [ 1785755.6064485207, 7347207.5587527351 ], [ 1785758.1952901648, 7380269.4796388578 ], [ 1785782.6651445241, 7346026.5017634239 ], [ 1785796.7300817799, 7371478.0029365215 ], [ 1785798.03656406, 7354194.6990750534 ], [ 1785811.503330702, 7360291.050343371 ], [ 1785827.0840682941, 7373513.376214833 ], [ 1785848.195438497, 7345762.7269188631 ], [ 1785853.092062653, 7273723.2307407418 ], [ 1785853.3773075175, 7308223.028952864 ], [ 1785859.4256974654, 7295004.2314805482 ], [ 1785868.004337264, 7362317.6337702014 ], [ 1785882.2727498217, 7312624.3613435728 ], [ 1785897.6144353154, 7401147.4601481631 ], [ 1785903.5974980425, 7300416.2595922453 ], [ 1785988.7594709317, 7362159.204752177 ], [ 1786013.3395314312, 7273236.1870112279 ], [ 1786016.8361715928, 7312068.1645399332 ], [ 1786039.1512422166, 7329961.2952966979 ], [ 1786042.6228893134, 7409180.0857271878 ], [ 1786049.154308235, 7379881.9748479445 ], [ 1786065.8221428925, 7268065.9020921709 ], [ 1786066.3924511706, 7382098.6580330906 ], [ 1786081.2691965036, 7386221.3855765471 ], [ 1786101.0224512713, 7400849.9842373431 ], [ 1786137.8328038291, 7306050.6463470096 ], [ 1786161.6048408621, 7381839.2179803653 ], [ 1786163.7177508012, 7406028.6415014043 ], [ 1786170.7367595718, 7384408.9892283948 ], [ 1786243.060800608, 7287377.7604477005 ], [ 1786245.6150777761, 7324899.2369170226 ], [ 1786272.0597718777, 7299229.5543276034 ], [ 1786286.0282617772, 7395897.1726210313 ], [ 1786309.9806038162, 7317409.2434334476 ], [ 1786311.0868112308, 7360439.1169760525 ], [ 1786335.039131115, 7306519.7045186665 ], [ 1786344.652562937, 7303228.5059988378 ], [ 1786380.4343891218, 7378433.1917661531 ], [ 1786410.5123859872, 7364689.0209811721 ], [ 1786412.9341032617, 7337489.8081827564 ], [ 1786426.9415307094, 7382934.2488123747 ], [ 1786449.3153783528, 7284772.3480952233 ], [ 1786454.7869807673, 7317585.2390020918 ], [ 1786466.8446608954, 7321146.3785061706 ], [ 1786468.1106908876, 7318154.674112062 ], [ 1786476.6590117568, 7351730.4724212186 ], [ 1786492.643647549, 7271706.7431680579 ], [ 1786512.4256541994, 7346423.2844286356 ], [ 1786525.7480226171, 7357409.5242289742 ], [ 1786532.6801497769, 7285723.4681574125 ], [ 1786601.8857507219, 7346301.4297794793 ], [ 1786605.184723753, 7302670.3974160766 ], [ 1786622.3746218407, 7311814.7893825397 ], [ 1786626.0572746766, 7357451.9637218434 ], [ 1786630.9899003329, 7341294.3366388027 ], [ 1786633.8644593903, 7346470.6909962595 ], [ 1786654.1885988505, 7287460.2009645477 ], [ 1786658.1684730996, 7355471.6208787169 ], [ 1786667.437757656, 7364495.3703117399 ], [ 1786690.5116148321, 7326385.9910317268 ], [ 1786691.3200413256, 7400701.8074942622 ], [ 1786725.8100099443, 7293734.0957776885 ], [ 1786729.6591293761, 7284832.1387172602 ], [ 1786761.724455456, 7350550.6133024562 ], [ 1786766.5813833291, 7315115.0020209085 ], [ 1786790.1006441375, 7348206.1591613293 ], [ 1786833.9116310428, 7348639.5013505556 ], [ 1786835.4070149467, 7399120.5646949532 ], [ 1786842.5305392565, 7341211.2118805069 ], [ 1786844.4805886003, 7380375.8886382254 ], [ 1786941.4863721405, 7387434.9830451896 ], [ 1786998.4403370649, 7324591.2698080083 ], [ 1787001.1975616673, 7273016.267729165 ], [ 1787003.2569176171, 7343192.6707340451 ], [ 1787032.4208501114, 7379954.5840440206 ], [ 1787060.5896117813, 7376702.5839075772 ], [ 1787067.0400879011, 7303003.9801789252 ], [ 1787076.5983260656, 7277832.3610371295 ], [ 1787081.4624040474, 7340431.965262142 ], [ 1787105.4741764592, 7292449.8437354444 ], [ 1787139.6740109785, 7366482.7889090143 ], [ 1787187.2661899601, 7279353.9065383375 ], [ 1787222.0958321402, 7325682.7097011469 ], [ 1787227.4734592699, 7328298.2054098845 ], [ 1787241.427608297, 7272279.9165765094 ], [ 1787275.0397659014, 7314164.6845464725 ], [ 1787281.4964325763, 7310115.1930344068 ], [ 1787283.5269544516, 7382750.2933193659 ], [ 1787292.5652167101, 7300027.0859329235 ], [ 1787298.3751554156, 7290499.718172499 ], [ 1787329.9184451031, 7339048.2363151042 ], [ 1787336.5128914288, 7336467.2730431929 ], [ 1787355.7682060529, 7389517.8713772427 ], [ 1787368.442495073, 7345405.0870681377 ], [ 1787371.2968735967, 7372517.9767383682 ], [ 1787376.3859220296, 7309874.208141963 ], [ 1787386.1445945268, 7297009.2162929857 ], [ 1787387.3485410982, 7341595.5316222953 ], [ 1787444.6833174243, 7334846.1830098666 ], [ 1787461.2022808134, 7300321.3713849951 ], [ 1787487.1899799088, 7271079.0023581935 ], [ 1787499.9033808289, 7306810.4493684992 ], [ 1787508.3261971893, 7412081.0636680089 ], [ 1787554.7068503839, 7344947.0920633469 ], [ 1787596.6147365789, 7359923.3172491873 ], [ 1787597.9116143223, 7393351.9190950636 ], [ 1787608.0031429168, 7332469.9561573779 ], [ 1787638.4584674805, 7354075.2581188474 ], [ 1787639.6150653646, 7303421.1416767929 ], [ 1787642.8713249359, 7327432.171572906 ], [ 1787645.1666377825, 7347799.4552138913 ], [ 1787647.3225269094, 7279356.3722840231 ], [ 1787657.6759050575, 7286657.3113299524 ], [ 1787711.0951794379, 7301667.6103922548 ], [ 1787731.3224286493, 7340401.0797207775 ], [ 1787743.0848968944, 7375652.2172016278 ], [ 1787774.7732531186, 7356110.7438506875 ], [ 1787779.1584387121, 7402938.5136290481 ], [ 1787785.2446686628, 7319167.43872438 ], [ 1787800.4851105739, 7326515.09644794 ], [ 1787800.5873290282, 7326716.6881484557 ], [ 1787877.1979405554, 7350235.2775281062 ], [ 1787892.2464143042, 7330761.7603784073 ], [ 1787896.9228128232, 7292475.9770081947 ], [ 1787920.2232825807, 7294039.6712530963 ], [ 1787958.3361341478, 7303702.8410552545 ], [ 1787964.6543358867, 7352657.5532200355 ], [ 1787991.0805391243, 7315240.6007681498 ], [ 1788003.4256518921, 7313521.174119371 ], [ 1788006.0125854579, 7293516.1507568797 ], [ 1788039.9056869403, 7306656.8214785941 ], [ 1788076.7041863343, 7295477.9833728448 ], [ 1788102.4071343793, 7372817.4318923336 ], [ 1788127.4006729028, 7365564.9493139163 ], [ 1788141.07071704, 7333858.5841320232 ], [ 1788142.7203422959, 7273605.1354154563 ], [ 1788189.357336509, 7328823.5827897498 ], [ 1788195.4314128279, 7325718.6251603011 ], [ 1788199.3329530677, 7308677.4450374953 ], [ 1788204.0558918251, 7271905.6214619577 ], [ 1788206.1817946094, 7381508.501114659 ], [ 1788230.6850272403, 7329101.5584600521 ], [ 1788251.186176077, 7274732.0801667823 ], [ 1788251.3304651235, 7315543.0972255403 ], [ 1788262.2938184428, 7342581.3491653996 ], [ 1788264.8118309984, 7412245.1579096289 ], [ 1788265.0207333402, 7301397.8401934616 ], [ 1788270.8892610946, 7322219.918971194 ], [ 1788271.4774593036, 7308109.4847947918 ], [ 1788280.1428391554, 7386843.4842125615 ], [ 1788290.7328635796, 7366160.7681953469 ], [ 1788306.3552708554, 7352390.3929409888 ], [ 1788310.7726208456, 7410140.6052681254 ], [ 1788310.7749697156, 7338534.9685718138 ], [ 1788322.5497412686, 7346003.069717329 ], [ 1788325.4979966839, 7392089.4456992606 ], [ 1788344.3448322678, 7273592.5332886809 ], [ 1788360.775217854, 7370892.1882309085 ], [ 1788372.7998200548, 7347837.7420481602 ], [ 1788442.4042875308, 7383688.4925942589 ], [ 1788446.9557687109, 7361775.7302242499 ], [ 1788465.9737911178, 7363689.9709209716 ], [ 1788526.4386321127, 7321136.4136597179 ], [ 1788538.2835243461, 7361983.7264693296 ], [ 1788540.285916148, 7367972.3472740799 ], [ 1788577.6698688141, 7357276.5246886043 ], [ 1788588.9992964549, 7363237.7106588092 ], [ 1788594.3513731123, 7372779.932858753 ], [ 1788654.0481593679, 7392319.6291398667 ], [ 1788666.2478370988, 7377491.8544993429 ], [ 1788691.9473518545, 7394452.4865695052 ], [ 1788692.1099994755, 7368263.9515738422 ], [ 1788705.039793089, 7369998.5894252453 ], [ 1788728.3553787225, 7371069.2372567905 ], [ 1788752.1935063219, 7370191.575835444 ], [ 1788786.5197797872, 7357313.3978886958 ], [ 1788791.0381042077, 7360711.0517928749 ], [ 1788791.720309362, 7299442.3775238367 ], [ 1788810.8552717839, 7368215.1149393553 ], [ 1788836.0653456934, 7363543.3903474966 ], [ 1788850.4420259004, 7340429.8724022852 ], [ 1788888.7365323415, 7369781.5847357819 ], [ 1788896.3885665515, 7350532.0499606347 ], [ 1788901.7979545109, 7392817.9645732278 ], [ 1788903.1702406721, 7375669.0496030506 ], [ 1788909.8111915719, 7360473.8429849138 ], [ 1788915.5589935577, 7302662.0260274848 ], [ 1788923.3717440243, 7352073.621823445 ], [ 1788945.1947870147, 7350329.178834253 ], [ 1789008.617826144, 7287463.3469224554 ], [ 1789083.4689797058, 7370817.9618978556 ], [ 1789092.1315292388, 7281788.8268472562 ], [ 1789093.0763408265, 7364744.3633782705 ], [ 1789131.4207864038, 7274339.2016681135 ], [ 1789134.7079222805, 7332619.9755122587 ], [ 1789150.0241777303, 7275970.2903643455 ], [ 1789167.0017439898, 7400728.945107094 ], [ 1789173.9994300224, 7367524.0417494942 ], [ 1789184.6291302072, 7364692.1452287724 ], [ 1789196.2993171567, 7314572.5771351382 ], [ 1789198.2501565097, 7276781.3403658345 ], [ 1789212.7445694865, 7388768.2354779411 ], [ 1789225.8610288072, 7302821.7868263396 ], [ 1789241.7226908896, 7294625.4058279647 ], [ 1789262.065300877, 7377193.0203575194 ], [ 1789267.9059958875, 7363796.1406066818 ], [ 1789273.6673705478, 7299272.1526052048 ], [ 1789281.3223831942, 7375741.3451859411 ], [ 1789325.298200228, 7291383.4953238191 ], [ 1789364.6837011129, 7388836.6755263712 ], [ 1789370.8534809963, 7401272.6567749074 ], [ 1789398.1666282255, 7351667.538769315 ], [ 1789401.6370812755, 7299137.4330233131 ], [ 1789436.6883704395, 7352536.4067568816 ], [ 1789461.7472352083, 7300269.2816761062 ], [ 1789470.2226507373, 7372339.0649676099 ], [ 1789488.0533326627, 7390127.312132285 ], [ 1789501.1538435512, 7402558.8946420476 ], [ 1789567.4053789508, 7377785.1433719182 ], [ 1789574.6294440643, 7277548.4486349132 ], [ 1789584.8994014538, 7309305.2640596135 ], [ 1789590.3722933356, 7361642.6038399171 ], [ 1789613.9404180711, 7304976.5113734473 ], [ 1789617.2459191154, 7392094.2659952203 ], [ 1789637.6707802769, 7319801.1868932219 ], [ 1789651.961749386, 7320547.6011972791 ], [ 1789676.2528160634, 7396873.305814228 ], [ 1789691.8442004728, 7370799.1902939277 ], [ 1789713.8553543368, 7296505.2461348455 ], [ 1789744.596160586, 7361289.0227923049 ], [ 1789805.8649473153, 7375866.9578307588 ], [ 1789884.857556636, 7333952.6463261517 ], [ 1789886.1824931079, 7384358.979081721 ], [ 1789939.8715818611, 7392057.9429568239 ], [ 1789947.6213208737, 7391578.7405192591 ], [ 1789958.56725647, 7348121.0681887688 ], [ 1789961.1525325677, 7396577.2946918886 ], [ 1789965.9543064914, 7334006.9498426048 ], [ 1789981.1213757817, 7282764.4351250781 ], [ 1789997.9171245703, 7371002.9920773422 ], [ 1790000.9261112951, 7383447.6911004419 ], [ 1790002.4512225289, 7278928.0756311286 ], [ 1790028.3948651631, 7313471.9589540744 ], [ 1790035.8614803236, 7367243.6694076937 ], [ 1790083.5308053191, 7352138.780160252 ], [ 1790098.2774210302, 7337752.4466031222 ], [ 1790113.0438337859, 7326584.8993588677 ], [ 1790119.0230106495, 7388120.0868785745 ], [ 1790130.3311650762, 7365674.9886387074 ], [ 1790168.9952978184, 7348025.952473986 ], [ 1790178.4223044356, 7409360.4531963486 ], [ 1790195.1903231875, 7376192.2990249125 ], [ 1790225.8022632063, 7293890.4257329414 ], [ 1790226.8394517347, 7409423.9817827186 ], [ 1790232.3949218099, 7276594.7019146867 ], [ 1790234.2190716635, 7337584.4937011451 ], [ 1790246.3402139507, 7299838.2442875095 ], [ 1790249.7005850603, 7352378.8723309617 ], [ 1790262.0163238447, 7404488.0977770453 ], [ 1790289.7554477272, 7284836.2093678517 ], [ 1790296.4033768922, 7277662.6584467106 ], [ 1790309.9039284589, 7396312.7304964475 ], [ 1790312.8840586287, 7368924.0027102334 ], [ 1790317.4118637682, 7383394.6171752857 ], [ 1790328.6934774595, 7286536.758668324 ], [ 1790344.1507972688, 7297704.1063249409 ], [ 1790385.313182978, 7311301.4275309034 ], [ 1790400.1727736068, 7406238.0754797328 ], [ 1790423.1910514394, 7277603.8419239074 ], [ 1790434.6655212718, 7309514.1705033602 ], [ 1790436.9574183468, 7373337.6514672954 ], [ 1790472.6409253962, 7323291.2156911427 ], [ 1790527.7198729336, 7368222.0225788355 ], [ 1790539.5461048686, 7411926.4151632767 ], [ 1790557.2601040464, 7373045.8855931731 ], [ 1790561.2543542732, 7305051.3680168921 ], [ 1790566.4439161622, 7276014.2451871773 ], [ 1790571.5248556188, 7404823.5172612453 ], [ 1790595.765745196, 7405986.8441112619 ], [ 1790603.0169035776, 7327668.1507654889 ], [ 1790634.2706271105, 7326816.9138083588 ], [ 1790649.0513846034, 7351141.2852061521 ], [ 1790650.8288335004, 7329546.8243812984 ], [ 1790672.2575861211, 7397363.6276639178 ], [ 1790694.9290816183, 7346863.5214686655 ], [ 1790696.8411201949, 7332946.8856451185 ], [ 1790697.2080061322, 7408060.3500214051 ], [ 1790701.676088738, 7361592.1534914933 ], [ 1790726.8503742004, 7303825.2934605936 ], [ 1790730.7076680383, 7387051.650462159 ], [ 1790738.6633250508, 7285202.423256346 ], [ 1790754.0967344756, 7286516.4711045092 ], [ 1790798.834735387, 7325058.515445767 ], [ 1790818.8128002246, 7403356.8604026558 ], [ 1790828.0254077674, 7369087.5359749785 ], [ 1790840.7109510074, 7366582.5878216838 ], [ 1790855.0967631291, 7406929.1277251048 ], [ 1790855.6459641366, 7366994.5122124674 ], [ 1790897.1604056831, 7381606.7393797636 ], [ 1790901.0545769748, 7404489.1765725901 ], [ 1790940.9883363778, 7305105.2723397305 ], [ 1790969.4336737017, 7297094.2523269253 ], [ 1790976.9726531575, 7338694.9074984491 ], [ 1790984.9186832728, 7392883.6166407354 ], [ 1790996.1302360587, 7304321.9788105208 ], [ 1791009.7800707533, 7326245.1397330286 ], [ 1791034.9564855404, 7379954.9728219239 ], [ 1791037.9779466237, 7352432.8484891048 ], [ 1791064.085074957, 7402455.7839395916 ], [ 1791074.5992376502, 7295260.602361816 ], [ 1791097.2955771338, 7368485.310047593 ], [ 1791102.4590670334, 7398571.0290658996 ], [ 1791105.4395828431, 7275925.155473874 ], [ 1791171.6851556648, 7281715.6616865415 ], [ 1791181.4598725853, 7289062.8971801717 ], [ 1791216.1752077269, 7339940.8144856477 ], [ 1791232.7100390717, 7389959.1324788807 ], [ 1791238.5237922322, 7356364.896855698 ], [ 1791270.9612870517, 7407938.4210864408 ], [ 1791272.0642568881, 7314732.8882426834 ], [ 1791290.921227623, 7320221.8250537887 ], [ 1791299.0249462679, 7378499.3797099171 ], [ 1791302.5486905421, 7374127.1239407659 ], [ 1791303.290949821, 7323285.287740116 ], [ 1791308.1447946511, 7337847.220443584 ], [ 1791309.1215965084, 7291559.1631275797 ], [ 1791325.428637848, 7307117.6781649888 ], [ 1791339.241446971, 7358260.0333808055 ], [ 1791349.5344152504, 7282878.5970569281 ], [ 1791359.4740023962, 7304099.9662754331 ], [ 1791363.2541002666, 7341276.4042396396 ], [ 1791394.6014061193, 7359775.4260223797 ], [ 1791437.8107427238, 7299885.6501794765 ], [ 1791444.6354811285, 7281625.2235099273 ], [ 1791470.1474003959, 7361230.671656413 ], [ 1791481.6508641688, 7369852.0493305027 ], [ 1791482.8430686081, 7357124.2647786029 ], [ 1791494.2546984635, 7349288.8985045394 ], [ 1791495.1619461966, 7327206.584311462 ], [ 1791499.078598219, 7398107.4518141029 ], [ 1791561.6435917113, 7344516.0297875702 ], [ 1791563.0056455703, 7284859.6087656505 ], [ 1791566.8733270373, 7278243.4406676255 ], [ 1791569.5748064297, 7387512.3875587313 ], [ 1791594.4184196838, 7397171.3084835503 ], [ 1791615.7463674843, 7407377.6293313233 ], [ 1791617.3552952954, 7393780.4411332561 ], [ 1791622.8929107455, 7304170.8535312358 ], [ 1791643.6197219121, 7408062.3388159228 ], [ 1791653.0617886225, 7332052.22865339 ], [ 1791654.4566070782, 7365701.1420284426 ], [ 1791671.2180307503, 7312325.2790288124 ], [ 1791705.319151653, 7308915.7356798146 ], [ 1791756.0170420769, 7373814.0883365525 ], [ 1791765.3847581912, 7334163.7154846843 ], [ 1791774.1572604214, 7283411.7463056007 ], [ 1791777.3765098704, 7343356.0235295957 ], [ 1791789.7622695402, 7298553.5735617056 ], [ 1791825.3474309018, 7286294.0642514937 ], [ 1791833.1731748802, 7302597.4576905407 ], [ 1791842.8191951858, 7284747.5859280294 ], [ 1791852.582496467, 7289291.3859094875 ], [ 1791881.4040288201, 7364062.3909574673 ], [ 1791885.0784873092, 7321983.8708138159 ], [ 1791897.2595954034, 7334836.6844948763 ], [ 1791900.5420438736, 7327238.8935766919 ], [ 1791910.502650063, 7326555.7523877872 ], [ 1791914.8039690061, 7325521.9274702901 ], [ 1791916.8280436953, 7399291.5658992901 ], [ 1791925.0372417013, 7277175.8837041752 ], [ 1791929.9048628467, 7288145.1729478296 ], [ 1791951.788869994, 7335524.8847698914 ], [ 1791970.7806601841, 7319894.2940172032 ], [ 1791975.7786760782, 7406470.0741364481 ], [ 1791983.7056309734, 7392223.4414179623 ], [ 1791997.8043270807, 7370927.0914256703 ], [ 1792066.9361198102, 7406875.4813200496 ], [ 1792068.3528076778, 7379446.6739395838 ], [ 1792103.6363028069, 7379064.6403209092 ], [ 1792104.2277583508, 7337065.5674788933 ], [ 1792105.1708318607, 7291358.4837044543 ], [ 1792113.0963874527, 7366724.1868386017 ], [ 1792114.3759433925, 7286614.0626564138 ], [ 1792115.2098773792, 7280839.459861191 ], [ 1792116.3638180566, 7372801.4312787708 ], [ 1792117.4357207005, 7380896.5279039089 ], [ 1792120.5712545551, 7320205.5386681259 ], [ 1792155.5688442776, 7410115.519683795 ], [ 1792177.4123951071, 7360114.0840215106 ], [ 1792182.1205874761, 7302106.8595823459 ], [ 1792231.825422256, 7343997.7109035132 ], [ 1792280.6692001603, 7340839.6129298992 ], [ 1792304.1312727539, 7304870.3580250535 ], [ 1792312.256662043, 7287168.1524601588 ], [ 1792314.7802403793, 7374135.8348787986 ], [ 1792320.70133056, 7368679.8784121312 ], [ 1792327.3046620912, 7368463.8397901878 ], [ 1792330.5147650088, 7304131.1707356386 ], [ 1792337.9466230939, 7294293.2888725493 ], [ 1792343.0450307135, 7348682.5312591167 ], [ 1792346.371437395, 7298419.9739650404 ], [ 1792348.8464077937, 7283032.2585846391 ], [ 1792359.3329811876, 7372038.1800797079 ], [ 1792364.2195566839, 7329492.8437108845 ], [ 1792393.5215938729, 7375259.1885289848 ], [ 1792404.1215505009, 7326558.0741740931 ], [ 1792409.2006888555, 7326055.8173044492 ], [ 1792427.1394284524, 7374339.8463468514 ], [ 1792429.205202634, 7367607.9648536006 ], [ 1792484.1874374107, 7355680.7793458551 ], [ 1792496.0169008453, 7299462.2595785568 ], [ 1792501.120162989, 7282797.7028092863 ], [ 1792512.5560303915, 7340809.3202928752 ], [ 1792516.7368988702, 7308813.6122619202 ], [ 1792528.0218908496, 7282377.903102871 ], [ 1792540.7441490826, 7384015.62673767 ], [ 1792555.4018246038, 7391128.2501824452 ], [ 1792558.5348346322, 7294157.9673071373 ], [ 1792574.0689262063, 7347934.421842454 ], [ 1792595.6723849892, 7374834.7673675157 ], [ 1792629.2890500452, 7321501.2247414151 ], [ 1792636.6396371834, 7365394.9395176377 ], [ 1792638.6428816942, 7299980.4269322967 ], [ 1792666.3106185915, 7278150.6430838266 ], [ 1792683.4210818133, 7285215.6076172255 ], [ 1792688.7847728042, 7412892.09996 ], [ 1792696.8564101025, 7412327.5837221676 ], [ 1792707.5387323333, 7291833.5863551702 ], [ 1792710.6666620616, 7364457.9336079415 ], [ 1792712.9255724803, 7310482.6715733828 ], [ 1792773.6309707162, 7339352.5588150611 ], [ 1792786.5389492775, 7359331.3305892069 ], [ 1792790.3075462501, 7400720.2221076777 ], [ 1792889.3473348932, 7391906.6061896011 ], [ 1792894.804973159, 7302049.3898249064 ], [ 1792918.9716598215, 7341208.7290110849 ], [ 1792940.9793969563, 7302788.3824666012 ], [ 1792973.1551562813, 7404550.7049119417 ], [ 1793020.3117583219, 7392514.1993508898 ], [ 1793025.7683585603, 7281112.9702998055 ], [ 1793059.0954358177, 7352095.1683410397 ], [ 1793091.081134907, 7359930.053866067 ], [ 1793100.6246670394, 7351402.0362244342 ], [ 1793103.2760988246, 7309231.0954610677 ], [ 1793123.9444289103, 7302108.2898061881 ], [ 1793139.7563409822, 7371295.5184016498 ], [ 1793140.9515729393, 7364800.0227637095 ], [ 1793158.7538535888, 7320631.1906833071 ], [ 1793178.591820674, 7291471.1136323046 ], [ 1793184.5042343433, 7281150.8504806738 ], [ 1793195.9280186312, 7296098.5074469121 ], [ 1793247.8369869296, 7356587.7068105871 ], [ 1793264.3691035691, 7285841.6009776862 ], [ 1793267.2549636893, 7346586.9998629596 ], [ 1793314.2780398668, 7336277.5058733299 ], [ 1793334.0489661326, 7391675.6594643006 ], [ 1793337.1669129846, 7296126.9454950755 ], [ 1793353.0986819717, 7284321.0160917779 ], [ 1793353.1683963586, 7392116.7841202021 ], [ 1793360.1860491282, 7294688.0024604397 ], [ 1793364.4407068954, 7410252.259801914 ], [ 1793370.6179321143, 7329382.1526159644 ], [ 1793371.5173761779, 7353642.7814587913 ], [ 1793388.0026642212, 7390531.4418524234 ], [ 1793390.9257766786, 7380105.5592054585 ], [ 1793403.8432776402, 7393817.7300915848 ], [ 1793413.8480667304, 7303611.0917682517 ], [ 1793440.8053639641, 7302304.5267906543 ], [ 1793449.7291799188, 7346080.471770036 ], [ 1793453.0477828854, 7397908.4882701728 ], [ 1793474.0920210576, 7298120.1817720374 ], [ 1793485.9033571235, 7290474.0487453984 ], [ 1793566.8413331597, 7344983.8803999024 ], [ 1793593.2689863329, 7357694.6648263838 ], [ 1793595.7792493659, 7411936.7841446828 ], [ 1793626.6056885796, 7279784.7827366823 ], [ 1793667.3277362615, 7327856.7014485244 ], [ 1793677.7231079745, 7315307.366002433 ], [ 1793684.8182199078, 7335990.6844002837 ], [ 1793698.4159939408, 7343316.7699882146 ], [ 1793736.8755407028, 7297697.0848552743 ], [ 1793737.1221358851, 7412168.4115407635 ], [ 1793745.3087825011, 7354918.9689155528 ], [ 1793755.8697601194, 7347415.9521491332 ], [ 1793794.0045617993, 7368726.2434289157 ], [ 1793848.5942603718, 7372135.8286488084 ], [ 1793861.6014814887, 7328056.9869244341 ], [ 1793878.0616563945, 7292398.5004600883 ], [ 1793878.1184885339, 7332299.7367065558 ], [ 1793903.7913106389, 7346156.1865399871 ], [ 1793913.1183463905, 7347881.8122847145 ], [ 1793937.3833775332, 7279552.1072784485 ], [ 1793947.164484387, 7290397.7474799315 ], [ 1793979.1155676048, 7292137.3071011091 ], [ 1794032.0175679943, 7333489.7843721779 ], [ 1794033.7351348009, 7320727.2630735235 ], [ 1794047.5386059731, 7386854.3744200403 ], [ 1794084.324975681, 7384029.4402485956 ], [ 1794106.7948933612, 7342148.4641361367 ], [ 1794109.5273157526, 7305737.317627009 ], [ 1794112.5875840927, 7301105.3762530796 ], [ 1794119.2023717416, 7409739.0460030232 ], [ 1794147.4706478221, 7282434.4358072821 ], [ 1794162.0819791942, 7367493.3751869285 ], [ 1794166.6910658609, 7358021.4080180489 ], [ 1794174.4265258433, 7306196.0491702827 ], [ 1794181.2955006321, 7293097.2408951353 ], [ 1794204.4286995796, 7282030.0081175994 ], [ 1794222.1620368953, 7283627.7318222523 ], [ 1794251.8701281045, 7379598.7887755278 ], [ 1794267.6143303018, 7290944.5254104044 ], [ 1794333.6709926312, 7319071.1249031555 ], [ 1794335.5561731041, 7368161.9571724525 ], [ 1794362.2831678854, 7337150.6231009969 ], [ 1794392.0546706708, 7380638.9684386691 ], [ 1794436.3070992599, 7393374.0929119112 ], [ 1794448.991817455, 7336040.8855693834 ], [ 1794459.175759655, 7402533.1117648017 ], [ 1794526.7628926027, 7395366.8739261702 ], [ 1794579.081660073, 7413790.4521577163 ], [ 1794584.1616397074, 7338966.7319016242 ], [ 1794604.5883042051, 7321188.075420226 ], [ 1794681.0383591782, 7405526.4487428842 ], [ 1794690.1923759116, 7283002.23785521 ], [ 1794709.9969491432, 7312764.5658127228 ], [ 1794728.6442275066, 7312141.4273564955 ], [ 1794736.0244151563, 7414742.2244614949 ], [ 1794762.7661242911, 7390881.0123047242 ], [ 1794778.8880403601, 7307297.6672365936 ], [ 1794791.3000908662, 7329915.8776642187 ], [ 1794802.9758191947, 7290624.7986279922 ], [ 1794836.2922117037, 7314573.5648883991 ], [ 1794858.3002841016, 7316370.0730271805 ], [ 1794864.2042497406, 7362064.0654610153 ], [ 1794868.0260738435, 7399625.7029756177 ], [ 1794871.9384478505, 7287786.6629215507 ], [ 1794881.1774888933, 7354800.8462137962 ], [ 1794896.3307626969, 7375070.216077555 ], [ 1794909.3647321514, 7302096.804133445 ], [ 1794920.3057569505, 7385788.1553573851 ], [ 1794922.3465468462, 7343862.9438443817 ], [ 1794929.0938500566, 7350871.0950506981 ], [ 1794929.0983439945, 7340297.648720053 ], [ 1794946.7780593361, 7311459.7267893134 ], [ 1794976.5109836592, 7341414.2841843963 ], [ 1795047.1493535205, 7309558.0535274465 ], [ 1795071.277926726, 7348142.4993287614 ], [ 1795139.7943299015, 7322730.785490525 ], [ 1795144.8506191117, 7401886.2353458451 ], [ 1795162.9112944892, 7376935.4397365302 ], [ 1795193.0647403176, 7415062.3196421452 ], [ 1795202.0664468165, 7386741.1461839098 ], [ 1795214.9857577155, 7346589.012528616 ], [ 1795225.792230868, 7340618.2951723821 ], [ 1795233.4642572226, 7315448.4847438922 ], [ 1795246.3885505954, 7380963.1936757891 ], [ 1795272.9336581884, 7362057.8444155576 ], [ 1795277.18859408, 7358243.8565403512 ], [ 1795284.1384930946, 7388039.4348039478 ], [ 1795319.0282350436, 7375168.6680735582 ], [ 1795352.5508516915, 7357163.1945259441 ], [ 1795377.4952424325, 7325955.3097170275 ], [ 1795385.9562074109, 7359500.0325483233 ], [ 1795419.2816347838, 7343931.3312674062 ], [ 1795435.2928773433, 7374923.1611189507 ], [ 1795485.9637941411, 7395341.1201479537 ], [ 1795526.9409574054, 7348471.5780323204 ], [ 1795541.9170682204, 7352142.7397961384 ], [ 1795549.0296809392, 7325041.9336028416 ], [ 1795559.4477421544, 7324690.0632058056 ], [ 1795562.2117043033, 7313245.7393582007 ], [ 1795563.2321453965, 7321179.821818321 ], [ 1795587.5089435647, 7317208.3095621876 ], [ 1795590.8341381825, 7342058.0819553826 ], [ 1795598.9711117125, 7394705.9043875737 ], [ 1795608.1307172794, 7402352.1807788713 ], [ 1795609.7584297496, 7333629.5809964621 ], [ 1795631.0241596291, 7368201.6038146149 ], [ 1795635.5114165447, 7330579.5694050398 ], [ 1795694.5062951779, 7374963.1024572086 ], [ 1795696.5030243257, 7294526.2355297264 ], [ 1795701.0425131288, 7390683.0467570797 ], [ 1795743.7244671227, 7373842.3580254233 ], [ 1795782.9828392197, 7349923.6245491458 ], [ 1795813.8067436523, 7359283.9104537396 ], [ 1795818.6361321006, 7408934.8495759889 ], [ 1795837.6561457927, 7351936.434983951 ], [ 1795875.1065345698, 7341869.253759969 ], [ 1795881.5256995885, 7383029.0158787109 ], [ 1795905.4012809531, 7355451.2061280115 ], [ 1795906.7795486231, 7409800.2756562093 ], [ 1795951.485182056, 7381747.816258789 ], [ 1795978.4906684116, 7371679.2271329127 ], [ 1795995.63290983, 7290461.6655086344 ], [ 1796005.1016425299, 7312336.8499282924 ], [ 1796005.6255043137, 7389792.1814864008 ], [ 1796038.8186848427, 7336156.5262219459 ], [ 1796055.0906657749, 7310743.9599280506 ], [ 1796057.4100219531, 7305557.7346763555 ], [ 1796084.8874339866, 7364019.2289509941 ], [ 1796134.336638008, 7291294.0593518242 ], [ 1796150.0926342492, 7299236.1572038783 ], [ 1796206.5818765769, 7343002.608313567 ], [ 1796234.0467571653, 7372750.2140653627 ], [ 1796250.6280101624, 7345386.1266852487 ], [ 1796317.6872058501, 7292218.8838563012 ], [ 1796360.2496439335, 7312613.1919254111 ], [ 1796394.641998233, 7392211.2764670178 ], [ 1796395.0360174584, 7379461.1045969417 ], [ 1796413.7168443049, 7388491.8336327458 ], [ 1796478.8625056581, 7346801.6607980123 ], [ 1796488.7909608237, 7388865.1076190053 ], [ 1796517.3201132766, 7321613.0136149256 ], [ 1796550.0900854613, 7413820.6668701004 ], [ 1796560.7169474936, 7390218.2194094379 ], [ 1796572.5511170572, 7339076.1684022089 ], [ 1796578.5126143796, 7310794.5689180903 ], [ 1796606.1331456425, 7296381.4851722457 ], [ 1796608.7966901376, 7304173.2741638236 ], [ 1796617.1608955276, 7321910.2513603447 ], [ 1796629.484420276, 7374774.9463103339 ], [ 1796633.5463595525, 7372493.9612887921 ], [ 1796644.2303905871, 7410773.6921404982 ], [ 1796717.7760359335, 7344042.2641763389 ], [ 1796759.9477926111, 7302455.3626363808 ], [ 1796791.295334338, 7397931.0882907473 ], [ 1796793.4412613902, 7298594.7041732352 ], [ 1796794.3973792607, 7376774.7535241488 ], [ 1796809.6773488498, 7408174.7241937937 ], [ 1796837.0373230786, 7390206.0289551737 ], [ 1796857.0062445938, 7294219.4100781996 ], [ 1796865.9161269772, 7370839.1424419675 ], [ 1796870.9992011525, 7382664.1692578327 ], [ 1796875.9545599748, 7398279.4781481512 ], [ 1796901.4525801763, 7369874.7924291398 ], [ 1796908.7281511836, 7331592.1196293002 ], [ 1796921.5658616358, 7315595.880549768 ], [ 1796932.1798714392, 7306210.7782457592 ], [ 1796958.1303850072, 7346126.9589585857 ], [ 1796960.6900212411, 7296968.1788246036 ], [ 1796981.8118203266, 7317630.6137318099 ], [ 1797001.0164916492, 7347379.5318247192 ], [ 1797003.9481775614, 7381174.6113861613 ], [ 1797004.1820060203, 7333596.6701716883 ], [ 1797010.4666192192, 7362779.4846184002 ], [ 1797011.425857095, 7373491.7509973776 ], [ 1797023.9786424728, 7370228.4739457825 ], [ 1797028.9945286161, 7286994.6547099836 ], [ 1797030.23119523, 7372311.6610912001 ], [ 1797050.0366508493, 7321259.6139010973 ], [ 1797061.7981109733, 7285363.3039086666 ], [ 1797064.8919771193, 7330778.3378519714 ], [ 1797065.5951637896, 7308761.2352053458 ], [ 1797066.1831816765, 7400247.1557658315 ], [ 1797066.9573417269, 7334818.6291220207 ], [ 1797067.8974223838, 7334952.9555385746 ], [ 1797083.4762593191, 7294604.1697228551 ], [ 1797097.4972260431, 7310776.775297747 ], [ 1797159.8988982495, 7295586.1278765444 ], [ 1797166.9388454363, 7300248.0545506235 ], [ 1797170.7206983001, 7292991.1018764777 ], [ 1797188.6864182646, 7396280.6823313758 ], [ 1797199.5525878849, 7387878.5521082291 ], [ 1797205.2655740324, 7353109.3737347117 ], [ 1797217.2405030283, 7396354.4434436485 ], [ 1797224.7757308988, 7379457.2269762391 ], [ 1797238.1328078338, 7302702.9637698987 ], [ 1797273.4895556411, 7407508.8465989335 ], [ 1797274.1241927557, 7401266.3550773077 ], [ 1797293.2278583497, 7387057.9288579896 ], [ 1797329.7027271565, 7364100.6296551302 ], [ 1797331.2192906442, 7358457.9049674878 ], [ 1797339.8092897858, 7379803.4062115308 ], [ 1797347.3120701862, 7291136.1847568639 ], [ 1797348.520967681, 7381122.5826672269 ], [ 1797349.1932166009, 7339251.8358859196 ], [ 1797404.3882202317, 7337076.0850282209 ], [ 1797416.4918277585, 7353650.0423201798 ], [ 1797420.2222524162, 7324293.0041350229 ], [ 1797437.8655079734, 7395100.9514854699 ], [ 1797441.2626398015, 7336207.023068741 ], [ 1797443.1536678118, 7299343.9190221298 ], [ 1797487.4191091256, 7375673.7961455155 ], [ 1797512.5567651317, 7369557.7062568283 ], [ 1797569.5646697418, 7312403.0433767131 ], [ 1797577.4667495603, 7384617.1908091484 ], [ 1797583.4475128385, 7349020.1170094414 ], [ 1797637.5940555115, 7380899.8756861715 ], [ 1797644.8034780668, 7302986.0036636842 ], [ 1797647.5327307687, 7340591.9943383811 ], [ 1797668.9151998083, 7346053.3544811299 ], [ 1797671.2305363833, 7379087.7478873134 ], [ 1797673.1106642291, 7318329.8261340596 ], [ 1797675.043058661, 7389930.9003804438 ], [ 1797685.9497583082, 7391205.955388003 ], [ 1797694.837385596, 7292394.1182431178 ], [ 1797698.8004068024, 7362001.6761754416 ], [ 1797701.1840757153, 7293390.7552400166 ], [ 1797791.948396811, 7298719.2718797261 ], [ 1797804.6743710868, 7310524.8150154511 ], [ 1797852.1744905156, 7378771.8320881268 ], [ 1797865.1002139119, 7296686.7483075103 ], [ 1797867.3295508863, 7364772.4916478619 ], [ 1797872.5980254458, 7396944.248256688 ], [ 1797875.6998309023, 7305388.5946510462 ], [ 1797928.0245710721, 7345060.2090846468 ], [ 1797928.4010373908, 7346807.2651252514 ], [ 1797928.5227835986, 7308678.4437038824 ], [ 1797964.4254346567, 7315697.343075647 ], [ 1797990.5175084181, 7389730.9971364364 ], [ 1798014.7060596792, 7365297.4151458573 ], [ 1798045.0146793055, 7336864.4103465173 ], [ 1798072.0977065042, 7336724.6149488101 ], [ 1798077.1569338101, 7330598.1788561651 ], [ 1798112.0691506579, 7299037.7122974154 ], [ 1798150.479196521, 7300800.7318798983 ], [ 1798185.9645890938, 7347663.1452262606 ], [ 1798198.3472552854, 7370837.2334281271 ], [ 1798213.7944318743, 7341773.1606570799 ], [ 1798220.2242505818, 7322259.900131599 ], [ 1798220.8253892604, 7336775.5417103739 ], [ 1798233.3848407906, 7356617.0781874843 ], [ 1798251.3984355666, 7325852.50280819 ], [ 1798258.9836103793, 7307590.8631386524 ], [ 1798273.5591904765, 7395296.3195788963 ], [ 1798275.9853457417, 7300728.2966393949 ], [ 1798368.1139825825, 7407440.3902032552 ], [ 1798414.1354824787, 7305881.4317491837 ], [ 1798446.3673296766, 7374228.9679197092 ], [ 1798476.6476686834, 7360172.5989183057 ], [ 1798484.7215076657, 7377397.3608130841 ], [ 1798488.3516046596, 7368563.2414953979 ], [ 1798520.2821409558, 7332544.8298080517 ], [ 1798520.9199272124, 7401637.5350413676 ], [ 1798589.1368874134, 7367456.7748105219 ], [ 1798593.9799160769, 7321215.80308019 ], [ 1798615.3467428444, 7351919.6835712455 ], [ 1798636.4041216343, 7385233.0649049338 ], [ 1798637.6508887364, 7410253.281100139 ], [ 1798659.6930090603, 7389215.9434299888 ], [ 1798670.1623409241, 7328900.954782391 ], [ 1798679.6560235103, 7413093.8355206661 ], [ 1798700.3484429924, 7388958.3557657702 ], [ 1798709.8124175738, 7323168.2730723983 ], [ 1798765.1725873186, 7376405.9571877439 ], [ 1798776.9232810321, 7382672.0946831806 ], [ 1798780.8711677375, 7386963.8822256541 ], [ 1798786.291175151, 7321963.6241735145 ], [ 1798790.9241777144, 7377314.1846760381 ], [ 1798791.1574434855, 7353512.0398702798 ], [ 1798797.7043264371, 7393107.6174721178 ], [ 1798831.8132925802, 7339873.0698850332 ], [ 1798851.9739979221, 7398261.8918142235 ], [ 1798856.1872355393, 7389747.9372989945 ], [ 1798876.6047409209, 7317467.1867608223 ], [ 1798879.8977467013, 7363713.0555944769 ], [ 1798903.3264378724, 7414536.8762508268 ], [ 1798916.6827903532, 7393071.9649631176 ], [ 1798939.0008703538, 7353319.7581728911 ], [ 1798941.9721267526, 7296946.9538752669 ], [ 1799035.9260466518, 7353125.915888546 ], [ 1799074.9196925212, 7331940.5687391749 ], [ 1799089.6318855712, 7410763.8001610767 ], [ 1799090.904858571, 7371812.3664960293 ], [ 1799113.0608665708, 7382977.8807442952 ], [ 1799121.0819997354, 7368734.1270765197 ], [ 1799144.4387083587, 7335454.3353016591 ], [ 1799147.9552497447, 7414569.4109417945 ], [ 1799149.1463835097, 7315351.8160227379 ], [ 1799156.9322220702, 7355654.3499723263 ], [ 1799191.1662952609, 7292675.2267840821 ], [ 1799197.7129360877, 7342005.2829220612 ], [ 1799204.6409539729, 7353323.8021911485 ], [ 1799222.6078847502, 7372373.5815444319 ], [ 1799234.1360839552, 7409927.1235715244 ], [ 1799243.8735964922, 7399431.8685584571 ], [ 1799246.4622999353, 7352367.3775141118 ], [ 1799247.909662087, 7370221.1481325636 ], [ 1799301.0861053588, 7348837.5278213136 ], [ 1799322.0752960478, 7391591.1291492088 ], [ 1799323.8319847598, 7339714.7792386366 ], [ 1799333.5582100248, 7316253.3961888421 ], [ 1799384.7500592428, 7339589.9015019163 ], [ 1799390.9563050086, 7349669.6402760725 ], [ 1799394.2913433579, 7323259.9876169926 ], [ 1799398.8829504361, 7348938.9361549122 ], [ 1799412.6831309937, 7361921.6350766094 ], [ 1799442.5275219185, 7377261.8623417839 ], [ 1799477.7593047754, 7400954.839007481 ], [ 1799485.6853668834, 7394802.9750821088 ], [ 1799549.3388599108, 7364032.1567291133 ], [ 1799585.8018014762, 7355631.9865062237 ], [ 1799624.3420439637, 7374435.7335888483 ], [ 1799674.6415630465, 7363572.5164490147 ], [ 1799690.2109367885, 7414821.7625618186 ], [ 1799728.5664466182, 7358981.4940155288 ], [ 1799757.9158862128, 7396831.1674134945 ], [ 1799785.5979456084, 7348624.0974143939 ], [ 1799789.8345430414, 7339914.9009698946 ], [ 1799822.7774331477, 7342620.5296787918 ], [ 1799850.0592048066, 7296803.1772918478 ], [ 1799864.2562749344, 7416450.8593896227 ], [ 1799931.4291936152, 7295351.0685170554 ], [ 1799966.9832136377, 7399391.890880133 ], [ 1800036.6157856463, 7376908.3843169827 ], [ 1800037.0484265804, 7404189.6406949637 ], [ 1800057.9317469294, 7368443.1556774657 ], [ 1800063.3441570601, 7339603.6314351177 ], [ 1800082.0511911006, 7312538.6900563622 ], [ 1800138.5312668956, 7342173.2139670765 ], [ 1800175.0425092692, 7398879.5868207784 ], [ 1800200.5355095235, 7314622.1291066408 ], [ 1800215.2714547627, 7413772.6395331752 ], [ 1800259.1565198426, 7385994.7448435556 ], [ 1800269.8208082558, 7408768.1443242449 ], [ 1800272.7843777805, 7366164.3841080796 ], [ 1800274.8116137551, 7350634.4358024402 ], [ 1800313.6129947694, 7359889.5691966284 ], [ 1800324.7182428043, 7369679.3365868488 ], [ 1800365.5905789011, 7376771.7399238748 ], [ 1800405.0661652477, 7411497.0162550285 ], [ 1800409.886793057, 7306482.7879000409 ], [ 1800430.8901218893, 7379979.4513349505 ], [ 1800469.4568040492, 7361579.8576717461 ], [ 1800478.0545729166, 7363180.1611197758 ], [ 1800484.6763531039, 7305488.9000485279 ], [ 1800530.2614445982, 7299741.4859911343 ], [ 1800550.3083298083, 7373492.9042660343 ], [ 1800597.0409336153, 7294849.6155712586 ], [ 1800621.3548811623, 7303784.0266113775 ], [ 1800648.1308096538, 7395757.0962189045 ], [ 1800655.4993972359, 7311867.9676950602 ], [ 1800669.1323354382, 7384717.2317250045 ], [ 1800695.1446119442, 7350914.3464291943 ], [ 1800755.8276226437, 7345870.7512881886 ], [ 1800794.6578514422, 7327804.0652047712 ], [ 1800814.4201839336, 7349637.8980196919 ], [ 1800841.056847827, 7414812.6952448515 ], [ 1800841.3117887042, 7298524.467402529 ], [ 1800870.8815112165, 7350818.5743281851 ], [ 1800895.0034589032, 7386971.9370200345 ], [ 1800920.1329192538, 7391520.9090827815 ], [ 1800938.4876328413, 7315310.2234542975 ], [ 1800967.1155052786, 7412858.601690108 ], [ 1800969.4318874115, 7315334.7486695899 ], [ 1800979.7487515891, 7350235.3608216774 ], [ 1801006.4631477827, 7293604.1081672357 ], [ 1801022.1222800573, 7360424.5441674292 ], [ 1801065.37724672, 7379317.7018545121 ], [ 1801069.6489568066, 7384133.0281571988 ], [ 1801093.3357488229, 7353980.9783278741 ], [ 1801141.4001666412, 7342854.9295732183 ], [ 1801144.6221701917, 7310113.7027600296 ], [ 1801147.0681489888, 7365718.1164568802 ], [ 1801150.6760786746, 7292103.1930651097 ], [ 1801155.4171041774, 7316034.2813379355 ], [ 1801165.4568620233, 7352414.2296825675 ], [ 1801171.1894493429, 7386594.8994146641 ], [ 1801176.0730546133, 7334311.4285945073 ], [ 1801204.2950746138, 7318871.1512016179 ], [ 1801222.7941364278, 7374403.3632060848 ], [ 1801258.7292041888, 7339934.1134432023 ], [ 1801277.0416194091, 7335795.1968830125 ], [ 1801324.0536110087, 7341941.3958506128 ], [ 1801366.440201096, 7340322.3333066059 ], [ 1801371.4076137696, 7392239.4413847169 ], [ 1801374.5333702932, 7292829.0716393534 ], [ 1801382.0749188857, 7352836.55046889 ], [ 1801414.9776012304, 7385857.6645088578 ], [ 1801464.7429510425, 7385731.8708939413 ], [ 1801511.8258074515, 7337729.6484512091 ], [ 1801518.6539532051, 7377509.9822593192 ], [ 1801521.7109535276, 7414286.1617782498 ], [ 1801526.1787389035, 7349610.0729054585 ], [ 1801540.6970759819, 7303950.7347819386 ], [ 1801544.6884175893, 7413845.7240557317 ], [ 1801579.2417075564, 7349493.5058465563 ], [ 1801605.7400595516, 7417510.2748411838 ], [ 1801620.1328703328, 7294228.9357800474 ], [ 1801627.9826078143, 7347935.400525392 ], [ 1801649.4662168364, 7347304.0325900521 ], [ 1801680.1503504922, 7304123.8366189776 ], [ 1801739.6264190769, 7351740.7956201872 ], [ 1801743.5213121083, 7319335.182905402 ], [ 1801757.3912053157, 7360302.4941861117 ], [ 1801786.8245212294, 7329045.5191037692 ], [ 1801788.3697459712, 7314950.5465265187 ], [ 1801806.6175146415, 7327672.0851721875 ], [ 1801810.7301209699, 7332830.7023370788 ], [ 1801813.2643569233, 7306652.8060634667 ], [ 1801831.0891601187, 7384874.4848981127 ], [ 1801845.4910034912, 7306893.0954683814 ], [ 1801851.4644453044, 7377432.5674732951 ], [ 1801890.445922059, 7328136.1756394338 ], [ 1801924.5305210713, 7343197.2378626643 ], [ 1801955.6644061657, 7318065.0368779376 ], [ 1801983.0128782499, 7311269.318424358 ], [ 1801983.4974345346, 7341392.8534377106 ], [ 1801984.3824155421, 7403852.6905709459 ], [ 1802011.4190290598, 7297280.9841502337 ], [ 1802013.0440667141, 7310368.4556895699 ], [ 1802021.7683322821, 7363452.6170208687 ], [ 1802025.4631156325, 7408663.7481974801 ], [ 1802041.5344227725, 7339949.6531541776 ], [ 1802046.2072907998, 7367982.1067035189 ], [ 1802139.7642855784, 7411488.8807685478 ], [ 1802140.7722924547, 7326169.7693529986 ], [ 1802154.3316650486, 7413302.2016795054 ], [ 1802167.4375555888, 7305584.2932264563 ], [ 1802201.6466183185, 7344269.5023728339 ], [ 1802202.7168155608, 7401412.1155106435 ], [ 1802229.0551713195, 7405089.6752079781 ], [ 1802269.3716461235, 7405543.1418078505 ], [ 1802301.7924597959, 7299166.7117215898 ], [ 1802337.1689512506, 7364978.4186183559 ], [ 1802350.5792846356, 7398739.6284567043 ], [ 1802392.812537156, 7312328.3974488294 ], [ 1802412.2042820957, 7399086.5873870337 ], [ 1802435.1346017013, 7336742.9386270111 ], [ 1802467.4118380323, 7395036.2075649928 ], [ 1802476.1568832595, 7312194.4113028115 ], [ 1802482.9334960754, 7382625.6730123386 ], [ 1802500.6621505623, 7293151.4125597915 ], [ 1802514.9009817336, 7412364.8758493457 ], [ 1802538.9880796855, 7297637.6921683839 ], [ 1802555.3005007082, 7318802.5580543857 ], [ 1802563.2854286837, 7370306.9059464484 ], [ 1802574.1574476424, 7364080.3123713098 ], [ 1802576.4393773042, 7322976.2980145076 ], [ 1802591.444373806, 7365162.9483333491 ], [ 1802596.955301469, 7410917.3705980089 ], [ 1802630.0675547961, 7314715.8082338748 ], [ 1802637.8635202153, 7354887.5583552122 ], [ 1802653.2692885306, 7299435.5397167969 ], [ 1802680.4089844236, 7317322.879320018 ], [ 1802701.8929301114, 7333080.2643021001 ], [ 1802711.5939376494, 7323899.6180187296 ], [ 1802736.0748588121, 7309072.5721060755 ], [ 1802740.1996923853, 7384316.0068328027 ], [ 1802767.422861045, 7357310.3003320871 ], [ 1802769.1543915281, 7314681.0448237769 ], [ 1802773.7818196937, 7393109.8962499071 ], [ 1802780.0528915676, 7293197.5311939223 ], [ 1802845.1400576802, 7415136.8298027581 ], [ 1802881.10025504, 7417607.1323734587 ], [ 1802882.2958233496, 7408509.4010777688 ], [ 1802893.7438851879, 7296917.0432289355 ], [ 1802897.3880154542, 7329707.721284179 ], [ 1802928.4892968631, 7371432.3421530873 ], [ 1802942.6950712358, 7352409.6870277235 ], [ 1802950.6097005964, 7402264.551283434 ], [ 1802977.1636323885, 7333922.7263066862 ], [ 1803014.7225551445, 7367293.83421156 ], [ 1803015.6870443982, 7397638.3489585025 ], [ 1803024.8518547404, 7392631.4249846758 ], [ 1803029.8103432935, 7399839.1139685754 ], [ 1803030.3131481064, 7305723.5936712893 ], [ 1803032.9894829881, 7381257.5748543069 ], [ 1803064.3994176041, 7309376.2154697049 ], [ 1803070.2530371468, 7321145.6376590589 ], [ 1803130.0338685075, 7347945.5865324643 ], [ 1803167.7564715627, 7323908.6452239091 ], [ 1803174.4278948526, 7377351.0920417989 ], [ 1803197.5382583083, 7338630.1599895172 ], [ 1803205.2497087794, 7388143.1953604678 ], [ 1803231.3189473196, 7339127.9057477601 ], [ 1803232.2949586399, 7348570.1555799283 ], [ 1803235.5762306075, 7311688.7773434436 ], [ 1803245.3894853888, 7386791.6051265616 ], [ 1803271.4090856842, 7327755.8166625928 ], [ 1803285.3661236167, 7350057.5560961226 ], [ 1803296.2062656954, 7398608.6307214219 ], [ 1803305.2211427402, 7299741.188279123 ], [ 1803311.775837583, 7407155.377105101 ], [ 1803343.3977268708, 7303764.5996927824 ], [ 1803345.8632369034, 7390161.3651500251 ], [ 1803347.9830793052, 7346685.6174644893 ], [ 1803353.0385912177, 7368444.4749533115 ], [ 1803363.1283152059, 7350489.2004339863 ], [ 1803370.4368225825, 7294826.5672795177 ], [ 1803375.6086036137, 7299326.2941006767 ], [ 1803382.6415905245, 7311200.8389616385 ], [ 1803387.6579701721, 7401553.9406174235 ], [ 1803390.688611042, 7358527.0514849294 ], [ 1803408.8685913589, 7355559.8257453125 ], [ 1803414.9369323263, 7317202.5623160526 ], [ 1803435.5292245424, 7393482.6674597207 ], [ 1803451.6098043276, 7333657.218968072 ], [ 1803464.2164357444, 7362047.7077373536 ], [ 1803470.7459393437, 7315225.0789226908 ], [ 1803484.5077993392, 7368801.9701705724 ], [ 1803509.5843701223, 7396059.1647409983 ], [ 1803514.026526809, 7323182.4628714295 ], [ 1803528.6430618195, 7414630.79159672 ], [ 1803548.3380028568, 7394098.8510383274 ], [ 1803549.6749639611, 7386103.9108729232 ], [ 1803552.1523105628, 7304578.7232225947 ], [ 1803612.4622781975, 7401358.327614218 ], [ 1803618.2036854711, 7337078.4604942892 ], [ 1803675.1510934469, 7370129.7092444971 ], [ 1803684.076879269, 7320118.1819198281 ], [ 1803693.6626744235, 7318687.7791915368 ], [ 1803701.3385371747, 7396554.2074683411 ], [ 1803706.3979488248, 7395164.4221196044 ], [ 1803708.4853107738, 7394630.7572610332 ], [ 1803710.9634526207, 7296029.4538193587 ], [ 1803713.8483413726, 7315877.4339201935 ], [ 1803734.5455952459, 7354987.7521073008 ], [ 1803782.080657301, 7410666.6820522044 ], [ 1803795.7381356936, 7343229.6099900082 ], [ 1803803.2716456975, 7409661.930718841 ], [ 1803815.73645178, 7296696.4345432548 ], [ 1803828.5384975367, 7331575.7626547776 ], [ 1803852.9405420092, 7345002.6155718658 ], [ 1803854.0331018229, 7400234.2085520653 ], [ 1803860.0322588659, 7397269.7281326121 ], [ 1803878.9140984549, 7373312.3782598814 ], [ 1803882.2977172595, 7380069.200024358 ], [ 1803917.0866002012, 7400775.654520792 ], [ 1803922.6245435048, 7369348.7324045543 ], [ 1803945.2678834796, 7312628.8381602988 ], [ 1803955.1886114611, 7351928.1623374382 ], [ 1803967.3252337042, 7326743.0433218945 ], [ 1803986.1637310665, 7296188.6198246386 ], [ 1804017.760927042, 7366580.7146316394 ], [ 1804032.0517650961, 7360315.5873395512 ], [ 1804036.7919655764, 7399044.7674114527 ], [ 1804071.5413941552, 7325939.1138073634 ], [ 1804080.3452821667, 7407615.4858161053 ], [ 1804085.789895708, 7374735.5730179278 ], [ 1804086.262893806, 7364424.721309213 ], [ 1804099.8282963561, 7301512.5428863578 ], [ 1804133.7471554449, 7351167.0286609158 ], [ 1804134.4167961632, 7332561.479741252 ], [ 1804143.9249462564, 7392481.8785391944 ], [ 1804192.4708415251, 7312573.8383465717 ], [ 1804209.4181985068, 7398279.7523411606 ], [ 1804230.4292454263, 7355225.1408884032 ], [ 1804255.9297770241, 7409644.4201039439 ], [ 1804339.0256223371, 7389321.6957496852 ], [ 1804410.3319408009, 7340019.9201444983 ], [ 1804433.7488492664, 7418237.775006392 ], [ 1804437.0326260272, 7376956.5440583955 ], [ 1804476.1827981183, 7407583.2649676874 ], [ 1804519.8354891429, 7350362.7984718718 ], [ 1804573.9729434918, 7297098.1074400181 ], [ 1804582.8862028979, 7382420.78137693 ], [ 1804614.6034972225, 7308249.5218323683 ], [ 1804632.3370306818, 7376671.28291992 ], [ 1804647.109874256, 7344625.5814083405 ], [ 1804697.0380194024, 7363988.741806997 ], [ 1804732.5716400344, 7357270.4702946143 ], [ 1804740.8731321669, 7345274.0334272636 ], [ 1804783.414278958, 7339095.9328444256 ], [ 1804788.7486031421, 7350860.081700366 ], [ 1804795.8461158169, 7304491.78886347
[truncated: 912,986 more chars]
